# Supplementary material for: Genome‐wide discovery of tissue‐specific miRNAs in clusterbean (Cyamopsis tetragonoloba) indicates their association with galactomannan biosynthesis
Source: Plant Biotechnol J. 2018 Mar 11;16(6):1241–57. doi: 10.1111/pbi.12866 (PMC5978871; doi:10.1111/pbi.12866)
Supplement: Supplementary file 4 — Table S3 Counts of known miRNAs identified commonly through miRanalyzer and DSAP software in five different tissues of clusterbean, including the bud (Ct‐B; Sheet 1), leaf (Ct‐L; Sheet2), shoot (Ct‐S; Sheet3), root (Ct‐R; Sheet3) and stem (Ct‐St; Sheet3). [file PBI-16-1241-s010.xlsx]

## Sheet: Ct-B
miR-ID	miRBase ID	Chromosome	Sequence	miRNA*	Hairpin Sequence	Start	End	Orientation	Abundance	sRNA length	Hairpin Length	Hairpin Start	Hairpin End	Hairpin Structure	Genomic Hits	Minimum Free Energy(MFE)	Adjusted MFE	Hairpin G/C%	miRNA* Start Coord	miRNA* End Coord	P_Val
Known-miRNA3000	mir1507	NC_016100.2	TCTCATTCCATACATCGTCTGA	NO	GTTTGGCAGAGGTGTATGGAGTGAGAGAAGGGAAAGGGTATTTTCCGATTCTGTCGTTACTCTCTTCCCTCTCTCATTCCATACATCGTCTGACGAAC	27036642	27036663	+ [Positive strand]	17	22	98	27036570	27036667	(((((.((((((((((((((((((((((.(((((((((((.....((((...)))).)))))).)))))))>>>>>>>>>>>>>>>>->>>>-)))))	2	-53.7	-54.7959	46.9388	-1	-1	0.009901
Known-miRNA3001	mir1507	NC_016104.2	TCTCATTCCATACATCGTCTGA	NO	GTTTGACAGAGATGTATGGAGTGAGAGAAGGGAAATGATATTTTCCGATCCCATCGTTACTCTCTTCCCTCTCTCATTCCATACATCGTCTGACGAAC	5926218	5926239	+ [Positive strand]	17	22	98	5926146	5926243	(((((.((((((((((((((((((((((.(((((..((....(..((((...))))..).))..)))))))>>>>>>>>>>>>>>>>->>>>-)))))	2	-48	-48.9796	43.8776	-1	-1	0.009901
Known-miRNA3016	mir156	NC_016091.2	TTGACAGAAGAGAGTGAGCAC	GCTCACTTCTCTTTCTGTCA	TTGACAGAAGAGAGTGAGCACACAGAAGCACTTGGTATAGTTATATACTGTTGCTTTTGCGTGCTCACTTCTCTTTCTGTCAA	5047266	5047286	- [Negative strand]	7	21	83	5047203	5047285	<<<<<<<<<<<<<<<<<<<<<.((((((((..(((((((....))))))).)))))))).))}}}}}}=}}}}=}}}}}}}})	4	-48	-57.8313	40.9639	5047203	5047222	0.009901
Known-miRNA3017	mir156	NC_016093.2	TTGACAGAAGAGAGTGAGCAC	NO	TGACAGAAGAGAGTGAGCACACAGAGGCACTTGGTATAGTATATATACTATTGCTTTTGCGTGCTCACTTCTCTTTCTGTCA	4705153	4705173	- [Negative strand]	7	21	82	4705090	4705171	<<<<<<<<<<<<<<<<<<<<.((((((((..(((((((.....))))))).)))))))).)))))))).)))).))))))))	4	-48.1	-58.6585	41.4634	-1	-1	0.009901
Known-miRNA3018	mir156	NC_016101.2	TTGACAGAAGAGAGTGAGCAC	NO	GAAATTGACAGAAGAGAGTGAGCACAAAGAGGCACTTGATATAATTCTATATCACTGCTTTTGTGTGCTCACCACTCTTTCTGTCGGTTTT	10456803	10456823	- [Negative strand]	7	21	91	10456736	10456826	((((<<<<<<<<<<<<-<<<<<<<<(.(((((((..(((((((....))))))).))))))).)))))))))..))).)))))))))))))	4	-46.2	-50.7692	39.5604	-1	-1	0.009901
Known-miRNA3019	mir156	NC_016104.2	TTGACAGAAGAGAGTGAGCAC	NO	ATTGACAGAAGAGAGTGAGCACAAAGAGGCACTTGATATAAATCTATATCACTGCTTTTGTGTGCTCACTACTCTTTCTGTCGGT	37469979	37469999	+ [Positive strand]	7	21	85	37469977	37470061	(<<<<<<<<<<<<<<<<<<<<<(.(((((((..(((((((....))))))).))))))).)))))))))).))).))))))))))	4	-45.9	-54	40	-1	-1	0.009901
Known-miRNA3026	mir159	NC_016094.2	TTTGGATTGAAGGGAGCTCTA	NO	ACAAAGGGGGTTATGGAGTGGAGCTCCTTGAAGTCCAATTGAGGATCTTACTGGGTGGATTGAGCTGCTTAGCTATGGATCCCACAGTTCTACCCATCATTAAGTGCTTTTGTGGTAGTCTTGTGGCTTCCATATCTGGGGAGCTTCATTTGCCTTTATAGTATTATCCTTCTTTGGATTGAAGGGAGCTCTACACCCTTCTCCCCTTTTGT	9561953	9561973	- [Negative strand]	1266	21	212	9561933	9562144	((((((((((....((.((((((((((((..(((((((..((((((..(((((((..(((.(((((.(((((.((((((..((((((..(((((((..............)).)))))..))))))..)))))).))))).))))).)))..)))....))))..)))))).->>>>>>>-->>>>>>>>>>>).)).....))))))))))	2	-109.14	-51.4811	45.283	-1	-1	0.009901
Known-miRNA3027	mir159	NC_016096.2	TTTGGATTGAAGGGAGCTCTA	NO	AGGGAAACATTAATTAAAGGGGATTATGAAGTGGAGCTCCTTGAAGTCCAATTGAGGATCTTACTGGGTGAATTGAGCTGCTTAGCTATGGATCCCACAGTTCTACCCATCAATAAGTGCTTTTGTGGTAGTCTTGTGGCTTCCATATCTGGGGAGCTTCATTTGCCTTTATAGTATTAACCTTCTTTGGATTGAAGGGAGCTCTACACCCTTCTCTTCTTTTCTCT	40266896	40266916	+ [Positive strand]	1266	21	227	40266710	40266936	(((((((.........(((((.........((((((((((((..(((((((..((((....(((((((..(((.(((((.(((((.((((((..((((((..(((((((..............)).)))))..))))))..)))))).))))).))))).)))..)))....))))....)))).->>>>>>>-->>>>>>>>>>>).))))).......)))))))	2	-94.63	-41.6872	41.8502	-1	-1	0.009901
Known-miRNA3030	mir160	NC_016090.2	TGCCTGGCTCCCTGTATGCCA	NO	GCGTGCCTGGCTCCCTGTATGCCATTTGCAGAGCCCATCAGGACAGTGATGGCCTTAACGAATGGCGTGCGAGGAGCCATGCATGC	39255871	39255891	- [Negative strand]	11	21	86	39255808	39255893	(((<<<-<<<<<<<-<<<<<<<<<((((..(((.((((((......)))))).)))..))))))))))))).))))))).))))))	7	-54.2	-63.0233	59.3023	-1	-1	0.009901
Known-miRNA3034	mir160	NC_016097.2	TGCCTGGCTCCCTGTATGCCA	NO	GTGTGCCTGGCTCCCTGTATGCCATTTGTAGACCCCATCACAATGGTGATGGCCTTATCAAATGGCGTATGAGGAGTCATGCATGC	4750275	4750295	- [Negative strand]	11	21	86	4750212	4750297	(((<<<-<<<<<<<--<<<<<<<<((((......(((((((....)))))))......))))))))))))..))))))).))))))	7	-47.8	-55.5814	51.1628	-1	-1	0.009901
Known-miRNA3031	mir160	NC_016097.2	TGCCTGGCTCCCTGTATGCCA	NO	TGTGCCTGGCTCCCTGTATGCCATTTGTAGAGCTCATCGAAGCATCAATGACCTTTGTGGATGGCGTATGAGGAGCCAAGCATA	44431786	44431806	- [Negative strand]	11	21	84	44431724	44431807	((<<<-<<<<<<<--<<<<<<<<((..(((((.((((.((....)).)))).)))))..))))))))))..))))))).)))))	7	-47.2	-56.1905	50	-1	-1	0.009901
Known-miRNA3032	mir160	NC_016100.2	TGCCTGGCTCCCTGTATGCCA	NO	GTGTGCCTGGCTCCCTGTATGCCATTTGTAGACCCCATTACAAAGGTGATGGCCTTAGCAAATGGCGTATGAGGAGTCATGCATGC	25235626	25235646	- [Negative strand]	11	21	86	25235563	25235648	(((<<<-<<<<<<<--<<<<<<<<(((((.((..(((((((....)))))))..)).)))))))))))))..))))))).))))))	7	-48.1	-55.9302	51.1628	-1	-1	0.009901
Known-miRNA3033	mir160	NC_016106.2	TGCCTGGCTCCCTGTATGCCA	NO	GCGTGCCTGGCTCCCTGTATGCCATTTGCAGAGCCCATCAGGACAGTGATGGCCTTAACGAATGGCGTGCGAGGAGCCATGCATGT	43999180	43999200	- [Negative strand]	11	21	86	43999117	43999202	(((<<<-<<<<<<<-<<<<<<<<<((((..(((.((((((......)))))).)))..))))))))))))).))))))).))))))	7	-52.8	-61.3953	58.1395	-1	-1	0.009901
Known-miRNA3035	mir160	NC_016107.2	TGCCTGGCTCCCTGTATGCCA	NO	ATGTGCCTGGCTCCCTGTATGCCATTTGCATAGTTCATTGAGCATCAATGATCTTTGTGAATGGCGTATGAGGAGCCAAGCATAT	41668775	41668795	+ [Positive strand]	11	21	85	41668771	41668855	(((<<<-<<<<<<<--<<<<<<<<((..((.((.((((((.....)))))).)).))..))))))))))..))))))).))))))	7	-50.6	-59.5294	44.7059	-1	-1	0.009901
Known-miRNA3064	mir166	NC_016088.2	TCGGACCAGGCTTCATTCCCC	GGAATGTTGTCTGGCTCGAGG	GGTTGAGAGGAATGTTGTCTGGCTCGAGGTCATGGAGTAGGAGGAGAGTACTGAGATGAGTGAAAGTTTCCAATGGAAATTTACCCTCTTAACACAAAAAATGAAAAGATTCTCGGACCAGGCTTCATTCCCCCACCC	24667301	24667321	- [Negative strand]	1181	21	138	24667295	24667432	((.((.(.{{{{{{=={{{{{{=={{{{{((......(((((((....((((......)))).((((((((...))))))))..)))))))...((.....))....)).))>>>-->>>>>>-->>>>>>->)).))	19	-45.6	-33.0435	45.6522	24667403	24667423	0.009901
Known-miRNA3054	mir166	NC_016089.2	TCGGACCAGGCTTCATTCCCC	NO	GTTGAGGGGAATGTCGTCTGGTTCGAGACCATTCATGCAAGTAGTCTCAGACATGACTCTTCTGAGTGATTTCGGACCAGGCTTCATTCCCCTCAGC	14544559	14544579	+ [Positive strand]	1181	21	97	14544487	14544583	(((((((((((((..(((((((((((((.((((((.(.(((.((((........)))))))))))))).))>>>>>>>>>>>-->>>>>>>>)))))	19	-58	-59.7938	50.5155	-1	-1	0.009901
Known-miRNA3058	mir166	NC_016090.2	TCGGACCAGGCTTCATTCCCC	NO	AGTTGAGGGGAATGTCATCTGGTTCGAGATCATTCATTTATTCAATTAGTCTCAAACACGAAAATGCGGACCCAGTTCTTTTGTGTGATTTCGGACCAGGCTTCATTCCCCTGAGCT	37501590	37501610	- [Negative strand]	1181	21	117	37501583	37501699	((((.(((((((((...((((((((((((((......(((......)))......((((((((..((.......))..))))))))))))>>>>>>>>>>--->>>>>>>>).))))	19	-48.6	-41.5385	43.5897	-1	-1	0.009901
Known-miRNA3059	mir166	NC_016091.2	TCGGACCAGGCTTCATTCCCC	GGAATGTTGTCTGGCTCGAG	GCAAAGGTGAGGTTGAGAGGAATGTTGTCTGGCTCGAGGTCATGGAGGAGGAGGAGAGTACTGAGATGAGTGAAAGTTTCCAATGGAAATTTACCCTCTTAACACAAAAAAAAATTGATTCTCGGACCAGGCTTCATTCCCCACACCCAACTTTTGT	33862912	33862932	+ [Positive strand]	1181	21	157	33862790	33862946	((((((((..(((((.(.{{{{{{=={{{{{{=={{{{((((((....((((((....((((......)))).((((((((...))))))))..))))))....)).........))).))>>>-->>>>>>-->>>>>>>>).)))..))))))))	19	-55.1	-35.0955	44.586	33862808	33862828	0.009901
Known-miRNA3055	mir166	NC_016094.2	TCGGACCAGGCTTCATTCCCC	GGAATGTTGTCTGGCTCGAGG	GAGGGGAATGTTGTCTGGCTCGAGGACCCTTCTTCTTCTTGATCTTGTGTAGACTGCTATACCTGTGGTCAAGGAATGCTTAGTGTTTTCGGACCAGGCTTCATTCCCCCC	4502839	4502859	- [Negative strand]	1181	21	111	4502836	4502946	(.(({{{{{{=={{{{{{=={{{{{((.((.....(((((((((..((((((....))))))....)))))))))......)).))))>>>-->>>>>>-->>>>>>>>.)	19	-51.6	-46.4865	50.4504	4502921	4502941	0.009901
Known-miRNA3060	mir166	NC_016094.2	TCGGACCAGGCTTCATTCCCC	NO	GGTGGGAGAATGAGGGTGTGGGGAATGTCGCCTTGGCTCGAGAGATCTATATGATATGATGTGTCCATGCATTCACTAATCATCAGTTTGTGAGTGTTTTCTCGGACCAGGCTTCATTCCCCTCACTCCCTCCTCTCTCGCT	10246902	10246922	+ [Positive strand]	1181	21	142	10246800	10246941	(((((((((..(((((.((((((((((..((((.((..(((((((.......(((((...)))))...((((((((.(((.....))).))))))))))))>>>-->>>>>>-->>>>>>>>..)).))))).)))))))))	19	-67.5	-47.5352	50	-1	-1	0.009901
Known-miRNA3056	mir166	NC_016097.2	TCGGACCAGGCTTCATTCCCC	NO	AGTTGAGGGGAATGTCGTTTGGTTCGAGATCATTCATGCAAGTAGTCTCAGACATAACTCTTCTGAGTGATTTCGGACCAGGCTTCATTCCCCTCAGCT	2913337	2913357	- [Negative strand]	1181	21	99	2913330	2913428	((((((((((((((..((((((((((((((((((((.(.(((.(((..........))))))))))))))))>>>>>>>>>>>-->>>>>>>>))))))	19	-56.6	-57.1717	46.4646	-1	-1	0.009901
Known-miRNA3061	mir166	NC_016096.2	TCGGACCAGGCTTCATTCCCC	NO	GGTGGGAGAATGAGGGTGTGGGGAATGTCGCCTTGGCTCGAGAGAGATATATGCATGATGTGTCCATGCATTCACCAATGAATCAAATGATATTATATCAGTTTGAATTGTGAATGTTTTCTCGGACCAGGCTTCATTCCCCTCACTCCCTCCTCTCTCGCT	39698815	39698835	- [Negative strand]	1181	21	162	39698794	39698955	(((((((((..(((((.((((((((((..((((.((..((((((((((((((.....)))))))...((((((((.(((...((((((((((...))))).))))))))))))))))))))>>>-->>>>>>-->>>>>>>>..)).))))).)))))))))	19	-74.9	-46.2346	46.2963	-1	-1	0.009901
Known-miRNA3062	mir166	NC_016097.2	TCGGACCAGGCTTCATTCCCC	NO	GAGTTGAGGGGAATGGTGTCTGGTTCGAGACCATTCTTCTGAAGCAAAGATCATCATCACCCTTGAGAATGATCTCGGACCAGGCTTCATTCCCCCTAGCTC	41798909	41798929	+ [Positive strand]	1181	21	102	41798834	41798935	((((((.(((((((((.(((((((((((((.(((((((...(((....(((....)))...)))))))))).))>>>>>>>>>>>->>>>>>>>>.))))))	19	-53	-51.9608	50	-1	-1	0.009901
Known-miRNA3057	mir166	NC_016103.2	TCGGACCAGGCTTCATTCCCC	GGAATGTTGTCTGGCTCGAGG	GAGGGGAATGTTGTCTGGCTCGAGGACCCTTCTTCATCTTGATCTTGTGTAGACTACTATGCTTGTGGTCAAGGAATACATAGTGTTGTCGGACCAGGCTTCATTCCCCCC	1934930	1934950	- [Negative strand]	1181	21	111	1934927	1935037	(.(({{{{{{=={{{{{{=={{{={((.((......((((((((..((((((....))))))....)))))))).......)).))).>>>-->>>>>>-->>>>>>>>.)	19	-48.92	-44.0721	49.5496	1935012	1935032	0.009901
Known-miRNA3063	mir166	NC_016107.2	TCGGACCAGGCTTCATTCCCC	NO	GAGTTGAGGGGAATGGTGTCTGGTTCGAGACCATTCTTCTGAAGCAAAGATCATCATCATCACCCTTGAGAATGATCTCGGACCAGGCTTCATTCCCCCTAGCTC	44227250	44227270	- [Negative strand]	1181	21	105	44227242	44227346	((((((.(((((((((.(((((((((((((.(((((((..(.......(((....)))......)..))))))).))>>>>>>>>>>>->>>>>>>>>.))))))	19	-52.72	-50.2095	49.5238	-1	-1	0.009901
Known-miRNA3065	mir166	NC_016102.2	TCTCGGACCAGGCTTCATTCC	NO	GAAATGAGAGATTGGGGTTGATGGGAATGTTGTTTGGCTCGAGGTAACTATGCATGGTCTTAATTTTGTTCATCTTTGAAGCTTTAATTTATGGGTTTCGATCTCTTTGATCCCTTGAAACAAAGAAAGCTTTAAAGGTTGGATTTTGAGGCTTTCTCGGACCAGGCTTCATTCCCGTAAACCTTATCTCTCTCTC	3706987	3707007	- [Negative strand]	968	21	196	3706965	3707160	((...(((((((.((((((.(((((((((..((((((..(((((...........((((((((....((((((((((((((((((..((((.(((..((((.....)))).))).))))......))))))))))))).))))).)))))))).>>>>>-->>>>>>-->>>>>>))).)))))))))))))..))	14	-79.4	-40.5102	39.7959	-1	-1	0.009901
Known-miRNA3066	mir166	NC_016106.2	TCTCGGACCAGGCTTCATTCC	NO	TCTGAGAAGGAAAGGGGGTGTTTGGAATGAGGTTTGATCCAAGATCATCACATCATATATATATCTTCTTCTTCAATTTCCCTTTCCTTCTTGATTTACTTACCTTCATACATATATTATTATTTTCATCACTTCATGCATGGGATGAGACTGATCTCGGACCAGGCTTCATTCCTCACACCTAACTTTCCTTGTAGA	36827784	36827804	- [Negative strand]	968	21	198	36827760	36827957	((((..((((((((.((((((..(((((((((((((.(((.((((((............................................(((...........)))...............(((((((.((........))))))))).)))>>>->>>->>>>>>>>>>>>>..))))))..)))))))).))))	14	-59.4	-30	37.3737	-1	-1	0.009901
Known-miRNA3083	mir168	NC_016088.2	TCGCTTGGTGCAGGTCGGGAA	CCCGCCTTGCATCAACTGAAT	GCGGTCTCTAATTCGCTTGGTGCAGGTCGGGAACCGGTTTTCGCGCGGAATGGAGGAACGGTCGCCGGCGGCGAATTGGATCCCGCCTTGCATCAACTGAATCGGAGGCCGC	48944659	48944679	- [Negative strand]	19	21	112	48944579	48944690	((((((((..((<<<-<<<<<<<<<<-<<<<<-(((((((((((.(((..((......))....))))))).))))))).)}}}}=}}}}}}}}}}=}}}}}..))))))))	2	-63.8	-56.9643	62.5	48944588	48944608	0.009901
Known-miRNA3084	mir168	NC_016096.2	TCGCTTGGTGCAGGTCGGGAA	CCCGCCTTGCATCAACTGAAT	GCGGTCTCTAATTCGCTTGGTGCAGGTCGGGAACCGGTTTTCGCGCGGAATGGAGGAGCGGTCGCCGGCGCCGAATTGGATCCCGCCTTGCATCAACTGAATCGGAGGCCGC	44068759	44068779	- [Negative strand]	19	21	112	44068679	44068790	((((((((..((<<<-<<<<<<<<<<-<<<<<-(((((((..((((((..((......))....)).)))).))))))).)}}}}=}}}}}}}}}}=}}}}}..))))))))	2	-62	-55.3571	63.3929	44068688	44068708	0.009901
Known-miRNA3122	mir319	NC_016089.2	TTGGACTGAAGGGAGCTCCCT	NO	TAATATTGATGTATATACTATTAGGAATAGTTGAAGAGAGCTTCCTTCAGTCCACTCATGGATGGGAAAGGGGTTTGAATTAGCTGCTGACTCATTCATTCAAACACAATAGATTCGGCTTCATGATATGTTATTGTGAATGTGTGAATGATGCGGGAGGTAAATTTCTTCCTTTTCTTGTCCTTGCTTGGACTGAAGGGAGCTCCCTCTAACTTCTTATAATGTTA	42629528	42629548	+ [Positive strand]	20	21	227	42629340	42629566	((((((((.............(((((..(((((.((.(((((((((((((((((..((.(((..(((((((((...((.(((.((.(((..((((((((.((..((((((((..(((......)))....))))))))..)).))))))))..))).)).))).))...)))))))))..))).)).->>>>>>>>>>>>>>>>>->>.))))))))))))))))))	7	-91.21	-40.1806	37.8855	-1	-1	0.009901
Known-miRNA3116	mir319	NC_016092.2	TTGGACTGAAGGGAGCTCCCT	AGAGCTTTCTTCAGTCCACTC	AGACCCTAAGGTAAGAGAGCTTTCTTCAGTCCACTCATGGGTGACAGTAAGATTCAATTAGCTGCCGACTCATTCATCCAAATGTTGAGTGTAAGCGAATAAATATACTCAGCAGATGAGTGAATGATGCGGGAGACAAATTGAATCTTAAGTTTCCTGTACTTGGACTGAAGGGAGCTCCCTTTTCCTTTTGTCT	39506601	39506621	- [Negative strand]	20	21	196	39506587	39506782	((((...((((.(((={{{{{=={{{{{{{{{{===(((((.(((..((((((((((((.(((.(((..(((((((..((..(((((((((((..........)))))))))))..))..)))))))..))).)).).)))))))))))).))).)))))..->>>>>>>>>>-->>>>>->>)..))))..))))	7	-92.8	-47.3469	41.8367	39506746	39506766	0.009901
Known-miRNA3117	mir319	NC_016095.2	TTGGACTGAAGGGAGCTCCCT	NO	CGACGGTAAGAGAGCTTTCTTCAGTCCACTTATGGGTGACAATAAGATTTCAATTAGCTGCCGACTCATTCATCCAAATGCTGAGTGAAAGCGAAGAAAGATACTCAGCAAATGAGTGAATGATGCGGGAGACAAATTGATTCTTAAGTTTCCTGTACTTGGACTGAAGGGAGCTCCCTTTTTCTTTTG	1650593	1650613	- [Negative strand]	20	21	189	1650582	1650770	(((.((.(((.(((((..((((((((((..((((((.(((..(((((..((((((.(((.(((..(((((((..((..(((((((((....(.......).)))))))))..))..)))))))..))).)).).)))))).))))).))).)))))).->>>>>>>>>>-->>>>>->>)...)).)))	7	-80.7	-42.6984	41.7989	-1	-1	0.009901
Known-miRNA3118	mir319	NC_016098.2	TTGGACTGAAGGGAGCTCCCT	NO	GGGATGGTTGATCAGGTAAGAGAGCTCTCTTCAGCCCACTCATAGGTGATAATAGGATTTAATTAGCTGCCGACTCATTCATACACATGCTGAGTGAATTAATGAATAATACTCAGTAAATGAGTGAATGATACGGGAGACAAATTGAATCTTATGTTTTCTGTACTTGGACTGAAGGGAGCTCCCTTTTCTCGCTCGTTTCTGTCTC	1383124	1383144	+ [Positive strand]	20	21	208	1382957	1383164	(((((((.(((.((((.(((.(((((((((((((.(((...(((((.((((.((((((((((((.(((.(((..((((((((.((..((((((((..((((.....))))))))))))..)).))))))))..))).)).).)))))))))))))))).)))))..->>>->>>>>>>>>>>>>->>).))).).)))...)))))))	7	-83.3	-40.0481	40.8654	-1	-1	0.009901
Known-miRNA3119	mir319	NC_016098.2	TTGGACTGAAGGGAGCTCCCT	NO	GAATAGTTTAAGAGAGCTTCCTTCAGTCCACTCATGGATGGGTAGAGGGTTTGAATTAGCTGCTGACTCATTCATTCAAACACAATAGAATTAGTATCATGGTATGCTATTGTGAATGTGTGAATGATGCAGGAGGTAAAGTTCATCCTTTTCTTGTCTTTGCTTGGACTGAAGGGAGCTCCCTTTTACTGTTT	28074079	28074099	+ [Positive strand]	20	21	194	28073915	28074108	(((((((..(((.(((((((((((((((((..((.(((..((.((((((..(((((((.((.(((..((((((((.((..((((((((.....((((....)))).))))))))..)).))))))))..))).)).))..))))).))))))))..))).)).->>>>>>>>>>>>>>>>>->>)..)))))))	7	-90.1	-46.4433	39.6907	-1	-1	0.009901
Known-miRNA3120	mir319	NC_016101.2	TTGGACTGAAGGGAGCTCCCT	NO	AAGATGTATGTATTATTAAGAATAGTTGAAGAGAGCTTCCTTCAGTCCACTCATGGATGGGTAAGGGGTTAGAATTAGCTGCTGACTCATTCATTCAAACACAATAGATCTGGCATCATGATATGCTATTGTGAATGTGTGAATGATGCGGGAGGTAAATTTCTTCCTTTTCCTGTCTGTGCTTGGACTGAAGGGAGCTCCCTCTAACTGTCTATAATGTTATCTT	47276956	47276976	+ [Positive strand]	20	21	226	47276773	47276998	((((((....((((((..(((.((((((.((.(((((((((((((((((..((((((((((.((((((..(((.(((.((.(((..((((((((.((..(((((((((((((....)).)))...))))))))..)).))))))))..))).)).))).)))..)))))).)))))))))).->>>>>>>>>>>>>>>>>->>.))))))))))))))).))))))	7	-95.7	-42.3451	39.3805	-1	-1	0.009901
Known-miRNA3121	mir319	NC_016105.2	TTGGACTGAAGGGAGCTCCCT	NO	ATGAGGAATAGTTTAAGAGAGCTTCCTTCAGTCCACTCATGGATGGATAGAGGGTTTGAATTAGCTGCTGACTCATTCATTCAAACACAATAGAACGGGTGTCATGGTATGCTATTGTGAATGCCTGAATGATGCAGGAGGTAAAGTTCATCCTTTTCTTGTCTGTGCTTGGACTGAAGGGAGCTCCCTTTTACTGTTTTTATCAT	4298055	4298075	- [Negative strand]	20	21	206	4298037	4298242	((((.(((((((..(((.(((((((((((((((((..((((((..(..((((((..(((((((.((.(((..(((((((..((..((((((((.((.(......).))...))))))))..))..)))))))..))).)).))..)))))))))))..)..)))))).->>>>>>>>>>>>>>>>>->>)..)))))))...))))	7	-88.9	-43.1553	41.2621	-1	-1	0.009901
Known-miRNA3125	mir319	NC_016093.2	TTTGGACTGAAGGGAGCTCCT	NO	GGGAGTTCCTTGCAGCCCAAAGCTTCAAGGATGAAATTCTTCCTGCGGTTTTGGACTGAAGGGAGCTCCT	22789820	22789840	+ [Positive strand]	6	21	70	22789770	22789839	(((((((((((.(((.((((((((...((((.(.....).))))..)))>>>>>->>>->>>>>>>>>>>	2	-36.6	-52.2857	51.4286	-1	-1	0.009901
Known-miRNA3126	mir319	NC_016104.2	TTTGGACTGAAGGGAGCTCCT	NO	AGGAGTTCCCTTGCAGCCCAAAACACCCTGCATGAACTACTTCATGTTGTTTTGGACTGAAGGGAGCTCCT	9165428	9165448	- [Negative strand]	6	21	71	9165427	9165497	((((((((((((.(((.((((((((....(((((((....))))))))))>>>>>->>>>>>>>>>>>>>>	2	-40.4	-56.9014	49.2958	-1	-1	0.009901
Known-miRNA3170	mir396	NC_016100.2	TTCCACAGCTTTCTTGAACTT	GCTCAAGAAAGCTGTGGGAG	GTCATGCTTTTCCACAGCTTTCTTGAACTTCTTATGCATCTTATATCTCTCCACCTCCAGGATTTTAAGCCCTAGAAGCTCAAGAAAGCTGTGGGAGAATATGGC	27517047	27517067	+ [Positive strand]	70	21	105	27517037	27517141	((((((.((<<<<<<<<<<<<<<<<<-<<<((...((.......(((.((........))))).....))...))))}=}}}}}}}}}}}}}}}}}}).))))))	4	-43.9	-41.8095	42.8571	27517114	27517134	0.009901
Known-miRNA3171	mir396	NC_016100.2	TTCCACAGCTTTCTTGAACTT	NO	TATGCTTTTCCACAGCTTTCTTGAACTTCTTATGCCTAGTGCAATTATTGATGTGGCATAGAAGTTTAAGAAAAATGTGGAAAAACATG	45239151	45239171	+ [Positive strand]	70	21	89	45239143	45239231	((((.((<<<<<<<--<<<<<<<<<<<<((.(((((.....((.....))....)))))))))))))))))))..))))))))).))))	4	-39.2	-44.0449	33.7079	-1	-1	0.009901
Known-miRNA3172	mir396	NC_016102.2	TTCCACAGCTTTCTTGAACTT	NO	TATGCTTTTCCACAGCTTTCTTGAACTTCTTATGCCTAATGCAGCTATTGATGTGGCATTGAAGTTTAAGAAAAATGTGGAAAAACATG	556411	556431	- [Negative strand]	70	21	89	556349	556437	((((.((<<<<<<<--<<<<<<<<<<<<(..(((((....(((........)))))))).)))))))))))))..))))))))).))))	4	-37.9	-42.5843	34.8315	-1	-1	0.009901
Known-miRNA3173	mir396	NC_016104.2	TTCCACAGCTTTCTTGAACTT	GCTCAAGAAAGCTGTGGGAG	GTCATGCTTTTCCACAGCTTTCTTGAACTTCTTATGCATCTTATATCTCTCCACTTCCAGCATTTTAAGCCCTAGAAGCTCAAGAAAGCTGTGGGAGAATATGGC	8782317	8782337	- [Negative strand]	70	21	105	8782241	8782345	((((((.((<<<<<<<<<<<<<<<<<-<<<((...((...............................))...))))}=}}}}}}}}}}}}}}}}}}).))))))	4	-41.78	-39.7905	41.9048	8782248	8782267	0.009901
Known-miRNA3166	mir396	NC_016100.2	TTCCACAGCTTTCTTGAACTG	GTTCAATAAAGCTGTGGGAAG	TGGCTCTCTTTGTATTCTTCCACAGCTTTCTTGAACTGCATCCAAAGAGTTCCTTTGCATGCATGCCATGGCACTCTTACTCCCAAATCTTGTTTTGCGGTTCAATAAAGCTGTGGGAAGATACAGATAGGGTCA	27525329	27525349	- [Negative strand]	46	21	135	27525231	27525365	(((((((.(((((((..<<<<<<<<<<<<-<<<<<<<<((....((((((.((...(((....)))...)).)))))).....((.....))...))))}}}}}}=}}}}}}}}}}}}==))))))).)))))))	4	-60.9	-45.1111	43.7037	27525245	27525265	0.009901
Known-miRNA3167	mir396	NC_016101.2	TTCCACAGCTTTCTTGAACTG	NO	GTGATCTTCCACAGCTTTCTTGAACTGTGTTGTGTGAGGTTTCTCCAAGTGAAGGTTTAAGATCCCTTATGCAACATAAATTCTTTGAGCACAATTCAAGATAGCTGTGGAAAATCAC	13772763	13772783	+ [Positive strand]	46	21	118	13772756	13772873	(((((.<<<<<<<<<<-<<<<<<--<<((((((((((((..(((((.......))....)))..))))))))))))))......(((....))).)))))).)))))))))).)))))	4	-50.5	-42.7966	38.983	-1	-1	0.009901
Known-miRNA3168	mir396	NC_016104.2	TTCCACAGCTTTCTTGAACTG	GTTCAATAAAGCTGTGGGAAG	TGGCCCTCTTTGTATTCTTCCACAGCTTTCTTGAACTGCATCCATAGAGTTCCTTTGCATGCATGCCAAGGCACTCTTGCTCCCACACCTTGTTTTGCGGTTCAATAAAGCTGTGGGAAGATACAGATAGGGTCA	8774058	8774078	+ [Positive strand]	46	21	135	8774040	8774174	(((((((.(((((((..<<<<<<<<<<<<-<<<<<<<<((..((.(((((.((((.(((....))).)))).))))).............))...))))}}}}}}=}}}}}}}}}}}}==))))))).)))))))	4	-66.24	-49.0667	46.6667	8774139	8774160	0.009901
Known-miRNA3169	mir396	NC_016104.2	TTCCACAGCTTTCTTGAACTG	NO	GTGATCTTCCACAGCTTTCTTGAACTGTGTTGTGAGGCTTCTCTCCAATGAAGGTTTATACCCTATGCAAAAGAAATTCTATGAGCACAATTCAAGATAGCTGTGGAAAATCAC	35037571	35037591	- [Negative strand]	46	21	114	35037483	35037596	(((((.<<<<<<<<<<-<<<<<<<-<<(((((((((.((((........)))).))))))...........((.....))....))))).))))))).)))))))))).)))))	4	-45.6	-40	39.4737	-1	-1	0.009901

## Sheet: Ct-L
miR-ID	miRBase ID	Chromosome	Sequence	miRNA*	Hairpin Sequence	Start	End	Orientation	Abundance	sRNA length	Hairpin Length	Hairpin Start	Hairpin End	Hairpin Structure	Genomic Hits	Minimum Free Energy(MFE)	Adjusted MFE	Hairpin G/C%	miRNA* Start Coord	miRNA* End Coord	P_Val
Known-miRNA3002	mir156	NC_016089.2	TGACAGAAGAGAGTGAGCAC	NO	GAGAGGCTGACAGAAGAGAGTGAGCACATACTAGTGGAGATTGTATGAGGGCATACAATTGCGGGTGCGTGCTCACTTCTCTATCTGTCAGCTTCCC	38792964	38792983	+ [Positive strand]	15680	20	97	38792956	38793052	(.(((((<<<<<<<<<<<<<<<<<<<<.((((.((...(((((((((....))))))))))).)))).)))))))).))))).)))))))))))).)	12	-55	-56.701	50.5155	-1	-1	0.009901
Known-miRNA3003	mir156	NC_016091.2	TGACAGAAGAGAGTGAGCAC	NO	GGAGGTGACAGAAGAGAGTGAGCACACATAATACTTTCTTGTAAGATAAAGATTCATGCTTGAAGTTATGTGTGCTCACTCTCTATCTGTCACCCC	4306357	4306376	+ [Positive strand]	15680	20	96	4306351	4306446	((.((<<<<<<<<<<<<<<<<<<<<(((((((...(((..(((.((.......)).)))..))))))))))))))))))))))).)))))))))))	12	-56.9	-59.2708	41.6667	-1	-1	0.009901
Known-miRNA3004	mir156	NC_016100.2	TGACAGAAGAGAGTGAGCAC	NO	GGTGACAGAAGAGAGTGAGCACTTGGCTCTTTCCTAGCATGGATCTAAGTTCACGCCAAAAGCCGTGTGCTCTCTCTCTATCTGTCACC	22074993	22075012	+ [Positive strand]	15680	20	89	22074990	22075078	((<<<<<<<<<<<<<-<<<<<<.(((((.(((....((.(((((....))))).)).)))))))).)))))).)))))).)))))))))	12	-46.7	-52.4719	50.5618	-1	-1	0.009901
Known-miRNA3005	mir156	NC_016101.2	TGACAGAAGAGAGTGAGCAC	NO	GAGAGGTGACAGAAGAGAGTGAGCACACATGGTATTTTCTTGGATGATATAAGATTTCATGCTTGAAACTATGCGTGCTCATTCTCTATCTGTCACCCATC	9223993	9224012	+ [Positive strand]	15680	20	101	9223986	9224086	((..((<<<<<<<<<<<<<<<<<<<<.((((((...(((..(.((((.........)))).)..))))))))).))))))))))))).)))))))))..))	12	-52.6	-52.0792	41.5842	-1	-1	0.009901
Known-miRNA3006	mir156	NC_016104.2	TGACAGAAGAGAGTGAGCAC	NO	GAGGCTGACAGAAGAGAGTGAGCACATGCTAGTGGTATTTGTATGAGGGCATACAATTGCGGGTGCGTGCTCACTTCTCTATCTGTCAGCTTC	5885589	5885608	- [Negative strand]	15680	20	93	5885520	5885612	(((((<<<<<<<<<<<<<<<<<<<<..(((....(((.(((((((....))))))).))).)))..)))))))).))))).))))))))))))	12	-53.4	-57.4194	49.4624	-1	-1	0.009901
Known-miRNA3007	mir156	NC_016104.2	TGACAGAAGAGAGTGAGCAC	NO	GGAGGTGACAGAAGAGAGTGAGCACTTGGCTCTTTCCTAGCATGGATCTTTCGTGCTAAAAGCTGTGTGCTCATTCTCTATCTGTCACCACC	4021306	4021325	- [Negative strand]	15680	20	92	4021238	4021329	((.((<<<<<<<<<<<<<<<<<<<<.(((((......(((((((((...)))))))))..))))).))))))))))))).))))))))).))	12	-52.9	-57.5	48.913	-1	-1	0.009901
Known-miRNA3008	mir156	NC_016104.2	TGACAGAAGAGAGTGAGCAC	NO	GAGGTGACAGAAGAGAGTGAGCACACATAGTACTTTCTTGAATGATATAAGGTTTCATGCTTGAAGTTATGCGTGCTTACTCTCTATCTGTCACCC	38139794	38139813	- [Negative strand]	15680	20	96	38139721	38139816	(.((<<<<<<<<<<<<<<<<<<<<.(((((...((((..(.((((.........)))).)..))))))))).))))))))))))).))))))))))	12	-47.1	-49.0625	41.6667	-1	-1	0.009901
Known-miRNA3009	mir156	NC_016091.2	TGACAGAAGAGAGTGAGCAC	GCTCACTTCTCTTTCTGTCAA	TTGACAGAAGAGAGTGAGCACACAGAAGCACTTGGTATAGTTATATACTGTTGCTTTTGCGTGCTCACTTCTCTTTCTGTCAA	5047266	5047285	- [Negative strand]	15680	20	83	5047203	5047285	(<<<<<<<<<<<<<<<<<<<<.((((((((..(((((((....))))))).)))))))).))}}}}}}=}}}}=}}}}}}}}}	12	-48	-57.8313	40.9639	5047202	5047222	0.009901
Known-miRNA3010	mir156	NC_016093.2	TGACAGAAGAGAGTGAGCAC	TGCTCACTTCTCTTTCTGTC	TGACAGAAGAGAGTGAGCACACAGAGGCACTTGGTATAGTATATATACTATTGCTTTTGCGTGCTCACTTCTCTTTCTGTCA	4705153	4705172	- [Negative strand]	15680	20	82	4705090	4705171	<<<<<<<<<<<<<<<<<<<<.((((((((..(((((((.....))))))).)))))))).)}}}}}}}=}}}}=}}}}}}})	12	-48.1	-58.6585	41.4634	4705090	4705109	0.009901
Known-miRNA3011	mir156	NC_016101.2	TGACAGAAGAGAGTGAGCAC	NO	GACAGAAGAGAGTGAGCACAAAGAGGCACTTGATATAATTCTATATCACTGCTTTTGTGTGCTCACCACTCTTTCTGTC	10456803	10456822	- [Negative strand]	15680	20	79	10456742	10456820	<<<<<<<<<<-<<<<<<<<(.(((((((..(((((((....))))))).))))))).)))))))))..))).)))))))	12	-40.3	-51.0127	41.7722	-1	-1	0.009901
Known-miRNA3012	mir156	NC_016104.2	TGACAGAAGAGAGTGAGCAC	NO	ATTGACAGAAGAGAGTGAGCACAAAGAGGCACTTGATATAAATCTATATCACTGCTTTTGTGTGCTCACTACTCTTTCTGTCGGT	37469980	37469999	+ [Positive strand]	15680	20	85	37469977	37470061	((<<<<<<<<<<<<<<<<<<<<(.(((((((..(((((((....))))))).))))))).)))))))))).))).))))))))))	12	-45.9	-54	40	-1	-1	0.009901
Known-miRNA3014	mir156	NC_016089.2	TTGACAGAAGAGAGAGAGCAC	NO	TGACAGAAGAGAGAGAGCACAACCCGGGAATGGTTAAAGGAGTCTTTGCCTTTGTTGGGAGTGTGCTCTCTCTTCCTCTGTCA	47699790	47699810	- [Negative strand]	610	21	83	47699726	47699808	<<<<<<<-<<<<<<<<<<<<(.(((((.((.(((.((((....))))))).)).)))))..)))))))))))))..)))))))	8	-45.2	-54.4578	49.3976	-1	-1	0.009901
Known-miRNA3015	mir156	NC_016101.2	TTGACAGAAGAGAGAGAGCAC	NO	TGACAGAAGAGAGAGAGCACAACCCGGGAATGGCTAAAGGAGTCTTTGCCTTTGTTGGGAGTGTGCCCTCTCTTCCTCTGTCA	992174	992194	+ [Positive strand]	610	21	83	992174	992256	<<<<<<<-<<<<<<<-<<<<(.(((((.((.(((.((((....))))))).)).)))))..))))).)))))))..)))))))	8	-42.4	-51.0843	51.8072	-1	-1	0.009901
Known-miRNA3020	mir156mir157	NC_016105.2	TGACAGAAGATAGAGAGCAC	NO	GACAGAAGATAGAGAGCACTGATGATGAAATGCATGAAAGGGAATGGCATCTCACTCCTTTGTGCTCTCTAGTCTTCTGTC	57144519	57144538	- [Negative strand]	40	20	81	57144456	57144536	<<<<<<<<<<<<<<<<<<<.((.(((((.((((((........)).)))).))).)).)).))))))))).))))))))))	11	-37.4	-46.1728	44.4444	-1	-1	0.019802
Known-miRNA3021	mir156mir157	NC_016089.2	TTGACAGAAGATAGAGAGCAC	NO	CGTGAGGAGGAAAGTGTTGGTGATGCTGTTGACAGAAGATAGAGAGCACAGATGATGAAATGCAAGAAAGGAAATGGCATCTTACTCTTTTGTGCTCTCTAGTCTTCTTGTCATCATCATTTTGCCTCCCCTCTCTTATG	7901966	7901986	+ [Positive strand]	2383	21	140	7901937	7902076	((((((((((..((.((.(((((((...-<<<<<<<<<<<<<<<<<<<<(((.(((((.((((.............)))).))).)).)))))))))))).)))))).))))).)))))))..))))..)))).))))))	9	-57.52	-41.0857	42.8571	-1	-1	0.009901
Known-miRNA3022	mir156mir157	NC_016092.2	TTGACAGAAGATAGAGAGCAC	TGTGCTCTCTATACTTCTGTCA	TGACAGAAGATAGAGAGCACAGATGATGATATGCATATTATATAAAAAGCAGCTAGGGAACTCATGAATTGTGCATCTCACTCCTTTGTGCTCTCTATACTTCTGTCA	41728616	41728636	+ [Positive strand]	2383	21	108	41728616	41728723	<<<<<<<<<<<<<<<<<<<<(((.(((((.(((((((............((...((....))..))...))))))).))).)).))}}}}}}}}}}}}=}}}}}}}}}	9	-47.26	-43.7593	37.963	41728702	41728724	0.009901
Known-miRNA3023	mir156mir157	NC_016094.2	TTGACAGAAGATAGAGAGCAC	GCTCTCTAAGCTTCTGTCATCC	GGGAGGCATTAGTTGGTAAGGTTGTTGACAGAAGATAGAGAGCACAGATGATGATATGCACATATACATGGAACAGGAATTTAAGCAATTGCATCTCACTCCTTTGTGCTCTCTAAGCTTCTGTCATCCACCTCCACTACCCTCCT	9384156	9384176	+ [Positive strand]	2383	21	146	9384131	9384276	((((((...((((.((..((((.(-<<<<<<<<<-<<<<<<<<<<(((.(((((.(((((.............................))))).))).)).)))))}}}}}}}}==}}}}}}}}}=}=)))))))))).))))))	9	-59.35	-40.6507	43.8356	9384238	9384260	0.009901
Known-miRNA3024	mir156mir157	NC_016095.2	TTGACAGAAGATAGAGAGCAC	GCTCTCTATACTTCTGTCATC	AAGGTTGTTGACAGAAGATAGAGAGCACAGATGATGATATGCATATTATATAATATATAGCAGGGAACTCATGATGAATTGTGCATCTTACTCCTTTGTGCTCTCTATACTTCTGTCATCACCTT	3896598	3896618	+ [Positive strand]	2383	21	125	3896590	3896714	(((((.(-<<<<<<<<<<<<<<<<<<<<(((.(((((.(((((((.(((((...)))))..((....))..........))))))).))).)).))}}}}}}}}}}}}=}}}}}}}}}.))))))	9	-50.6	-40.48	36	3896686	3896708	0.009901
Known-miRNA3025	mir156mir157	NC_016096.2	TTGACAGAAGATAGAGAGCAC	NO	GGTTGTTGACAGAAGATAGAGAGCACAGATAGTGATATGCATAAAAATATGGAACGGGAAAGCAATTGCATCTCACTCCTTTGTGCTCTCTAGGCTTCTGTCATCC	40437843	40437863	- [Negative strand]	2383	21	106	40437762	40437867	((...-<<<<<<<<<-<<<<<<<<<<(((.(((((.(((((.........................))))).)))))..)))))))))))))..))))))))).))	9	-45.61	-43.0283	42.4528	-1	-1	0.009901
Known-miRNA3026	mir159	NC_016094.2	TTTGGATTGAAGGGAGCTCTA	NO	ACAAAGGGGGTTATGGAGTGGAGCTCCTTGAAGTCCAATTGAGGATCTTACTGGGTGGATTGAGCTGCTTAGCTATGGATCCCACAGTTCTACCCATCATTAAGTGCTTTTGTGGTAGTCTTGTGGCTTCCATATCTGGGGAGCTTCATTTGCCTTTATAGTATTATCCTTCTTTGGATTGAAGGGAGCTCTACACCCTTCTCCCCTTTTGT	9561953	9561973	- [Negative strand]	308461	21	212	9561933	9562144	((((((((((....((.((((((((((((..(((((((..((((((..(((((((..(((.(((((.(((((.((((((..((((((..(((((((..............)).)))))..))))))..)))))).))))).))))).)))..)))....))))..)))))).->>>>>>>-->>>>>>>>>>>).)).....))))))))))	2	-109.14	-51.4811	45.283	-1	-1	0.009901
Known-miRNA3027	mir159	NC_016096.2	TTTGGATTGAAGGGAGCTCTA	NO	AGGGAAACATTAATTAAAGGGGATTATGAAGTGGAGCTCCTTGAAGTCCAATTGAGGATCTTACTGGGTGAATTGAGCTGCTTAGCTATGGATCCCACAGTTCTACCCATCAATAAGTGCTTTTGTGGTAGTCTTGTGGCTTCCATATCTGGGGAGCTTCATTTGCCTTTATAGTATTAACCTTCTTTGGATTGAAGGGAGCTCTACACCCTTCTCTTCTTTTCTCT	40266896	40266916	+ [Positive strand]	308461	21	227	40266710	40266936	(((((((.........(((((.........((((((((((((..(((((((..((((....(((((((..(((.(((((.(((((.((((((..((((((..(((((((..............)).)))))..))))))..)))))).))))).))))).)))..)))....))))....)))).->>>>>>>-->>>>>>>>>>>).))))).......)))))))	2	-94.63	-41.6872	41.8502	-1	-1	0.009901
Known-miRNA3028	mir160	NC_016097.2	TGCCTGGCTCCCTGTATGCC	NO	CTGGCTCCCTGTATGCCTCCAGAACTATTACTATCTTGAATGGTGCAAAGAGAGTTGGTGTAATTGAGAAGGTTGCTAGAGAATGATGGCATTGGGAGTTGG	44287028	44287047	- [Negative strand]	28	20	102	44286942	44287043	<--<<<<<<---<<<<<..((...(((..(((.(((..(....((((..((...))..)))).)..))).)))...)))....))..))))).))))))..)	11	-31.5	-30.8824	45.098	-1	-1	0.039604
Known-miRNA3029	mir160	NC_016107.2	TGCCTGGCTCCCTGTATGCC	NO	CTGGCTCCCTGTATGCCTCCAGAACTATTGTTATCTTCAATGGTACAAATAGAGTTGGTGTAATTGAGAAGGTTGCTAGAGAATGAAGGCATTGGGAGTTGG	41777560	41777579	+ [Positive strand]	28	20	102	41777562	41777663	<--<<<<<<---<<<<<(((((..(((((..((((......))))..)))))..)))).((((((.....))))))..........)))))).))))))..)	11	-34.5	-33.8235	43.1373	-1	-1	0.019802
Known-miRNA3030	mir160	NC_016090.2	TGCCTGGCTCCCTGTATGCCA	NO	GCGTGCCTGGCTCCCTGTATGCCATTTGCAGAGCCCATCAGGACAGTGATGGCCTTAACGAATGGCGTGCGAGGAGCCATGCATGC	39255871	39255891	- [Negative strand]	2405	21	86	39255808	39255893	(((<<<-<<<<<<<-<<<<<<<<<((((..(((.((((((......)))))).)))..))))))))))))).))))))).))))))	7	-54.2	-63.0233	59.3023	-1	-1	0.009901
Known-miRNA3031	mir160	NC_016097.2	TGCCTGGCTCCCTGTATGCCA	GCGTATGAGGAGCCAAGCATA	TGTGCCTGGCTCCCTGTATGCCATTTGTAGAGCTCATCGAAGCATCAATGACCTTTGTGGATGGCGTATGAGGAGCCAAGCATA	44431786	44431806	- [Negative strand]	2405	21	84	44431724	44431807	((<<<-<<<<<<<--<<<<<<<<((..(((((.((((.((....)).)))).)))))..))))}}}}}}==}}}}}}}=}}}}}	7	-47.2	-56.1905	50	44431723	44431743	0.009901
Known-miRNA3032	mir160	NC_016100.2	TGCCTGGCTCCCTGTATGCCA	NO	GTGTGCCTGGCTCCCTGTATGCCATTTGTAGACCCCATTACAAAGGTGATGGCCTTAGCAAATGGCGTATGAGGAGTCATGCATGC	25235626	25235646	- [Negative strand]	2405	21	86	25235563	25235648	(((<<<-<<<<<<<--<<<<<<<<(((((.((..(((((((....)))))))..)).)))))))))))))..))))))).))))))	7	-48.1	-55.9302	51.1628	-1	-1	0.009901
Known-miRNA3033	mir160	NC_016106.2	TGCCTGGCTCCCTGTATGCCA	NO	GCGTGCCTGGCTCCCTGTATGCCATTTGCAGAGCCCATCAGGACAGTGATGGCCTTAACGAATGGCGTGCGAGGAGCCATGCATGT	43999180	43999200	- [Negative strand]	2405	21	86	43999117	43999202	(((<<<-<<<<<<<-<<<<<<<<<((((..(((.((((((......)))))).)))..))))))))))))).))))))).))))))	7	-52.8	-61.3953	58.1395	-1	-1	0.009901
Known-miRNA3034	mir160	NC_016097.2	TGCCTGGCTCCCTGTATGCCA	NO	GTGTGCCTGGCTCCCTGTATGCCATTTGTAGACCCCATCACAATGGTGATGGCCTTATCAAATGGCGTATGAGGAGTCATGCATGC	4750275	4750295	- [Negative strand]	2405	21	86	4750212	4750297	(((<<<-<<<<<<<--<<<<<<<<((((......(((((((....)))))))......))))))))))))..))))))).))))))	7	-47.8	-55.5814	51.1628	-1	-1	0.009901
Known-miRNA3035	mir160	NC_016107.2	TGCCTGGCTCCCTGTATGCCA	GCGTATGAGGAGCCAAGCATA	ATGTGCCTGGCTCCCTGTATGCCATTTGCATAGTTCATTGAGCATCAATGATCTTTGTGAATGGCGTATGAGGAGCCAAGCATAT	41668775	41668795	+ [Positive strand]	2405	21	85	41668771	41668855	(((<<<-<<<<<<<--<<<<<<<<((..((.((.((((((.....)))))).)).))..))))}}}}}}==}}}}}}}=}}}}})	7	-50.6	-59.5294	44.7059	41668834	41668855	0.009901
Known-miRNA3036	mir162	NC_016092.2	TCGATAAACCTCTGCATCCAG	GGAGGCAGCGGTTCATCGATC	GAGATGAGGTGAAGTCACTGGAGGCAGCGGTTCATCGATCTCTTCCTGAATTTGGTTGTGGAAGAACACAAAGCAAGAATCGGTCGATAAACCTCTGCATCCAGCGCTCACTTTGCCTCTCTT	1432025	1432045	+ [Positive strand]	602	21	123	1431941	1432063	((((.((((..(((((.(({{{={{{{={{{{={{{{{{{..(((.((.......(((((......)))))..)).)))..))>>>>>->>>>->>>>->>>>>.)...))))..))))))))	3	-52.9	-43.0081	48.7805	1431960	1431981	0.009901
Known-miRNA3037	mir162	NC_016093.2	TCGATAAACCTCTGCATCCAG	NO	CTGGATGCAGCGGTTCATCGATCTCTTCCTGAATCGTTGTTTAACATCAGAACCATGAATCGATCGATAAACCTCTGCATCCAG	20376071	20376091	- [Negative strand]	602	21	84	20376070	20376153	((((((((((.((((.(((((((..(((.((..((..((.....))...))..)).)))..))>>>>>->>>>->>>>>>>>>>	3	-37.5	-44.6429	45.2381	-1	-1	0.009901
Known-miRNA3038	mir162	NC_016104.2	TCGATAAACCTCTGCATCCAG	GGAGGCAGCGGTTCATCGATC	TGGAGATGAGGTGAAGTCACTGGAGGCAGCGGTTCATCGATCTCTTCCTGAATTTGGTTGTGGAAGAACACAAAGCAAGAATCGGTCGATAAACCTCTGCATCCAGCGCTCACTTTGCCTCTCTTTA	9894869	9894889	+ [Positive strand]	602	21	127	9894783	9894909	((((((.((((..(((((.(({{{={{{{={{{{={{{{{{{..(((.((.......(((((......)))))..)).)))..))>>>>>->>>>->>>>->>>>>.)...))))..))))))))))	3	-54.4	-42.8346	48.0315	9894804	9894825	0.009901
Known-miRNA3039	mir164	NC_016088.2	TGGAGAAGCAGGGCACGTGCA	NO	GGCAAAGGTGCATGCTGAGCAAGATGGAGAAGCAGGGCACGTGCAATTCTAACTCATGAAACCATAGAATCATCTTGTTTTTTCTTCTTTTCACTCTAACCAAATAGATTCCTCTACCTGCAGTGAGTTAGTCCTTCATGTGCCCCCCTTCCCCATCATGACGGCAGCACCTTAAATATAAAAATGCT	44230984	44231004	+ [Positive strand]	152	21	188	44230959	44231146	(((((((((((.(((((..((.((<<<-<<<<--<<<<<<<<<--...(((((((((((((....((((............))))...))))..((((......))))..............))))))))).....)))))))))..)))).))))).)).))))))))))))...........))))	12	-65.1	-34.6277	43.617	-1	-1	0.009901
Known-miRNA3040	mir164	NC_016090.2	TGGAGAAGCAGGGCACGTGCA	NO	AAGGTGCATGCTGAGCAAGATGGAGAAGCAGGGCACGTGCAATTCTAACTCATGAAACCATAGAATCATAGAAAATCACTTGTTTTTTTCTTCTTCTTTTCACTCTAACCAAATAGATTCCTCTATCTGCAGTGAGTTAGTCCTTCATGTGCCCCCCTTCCCCATCATGACGGTAGCACCTT	5194905	5194925	- [Negative strand]	152	21	182	5194763	5194944	(((((((.(((((..((.((<<<-<<<<--<<<<<<<<<--...(((((((((((((....((((....((((((..........))))))..))))))))........((.(((((....))))).))..))))))))).....)))))))))..)))).))))).)).))))))))))))	12	-65.8	-36.1538	42.8571	-1	-1	0.009901
Known-miRNA3041	mir164	NC_016090.2	TGGAGAAGCAGGGCACGTGCA	NO	TGGTGGCTAGGTCTTGCTGGAGAAGCAGGGCACGTGCAACTTCCCTCTCACTCAGAGACTCTATGCTTGTTCAAGCTGATTTTGCACGTGCTCTCCTTTTCCAGCTTGATTTTCCTACCA	43533088	43533108	+ [Positive strand]	152	21	120	43533070	43533189	((((((..(((((..((<<<<<<<<-<<<<<<<<<<<<(..((..((((.....))))......((((....)))).))..))))))))))))).))))))))))..)))))..))))))	12	-61.5	-51.25	50	-1	-1	0.009901
Known-miRNA3042	mir164	NC_016096.2	TGGAGAAGCAGGGCACGTGCA	NO	AGGTGCATGTTGTGCAAGATGGAGAAGCAGGGCACGTGCAATACTACCTCATGAACACACGGCGTGTGAGCTCGGAGATCAATCACATTCTTTTCTGCTTCATTTGACCAACCCAGAGAGATCCTATGAGTTAGTCCTTCATGTGCCCCCCTTCCCCATCATGACAACAGCACCT	49456914	49456934	- [Negative strand]	152	21	175	49456778	49456952	((((((.((((((.((.((<<<-<<<<--<<<<<<<<<--..((((.((((((.......((((.((((((..(((((..........)))))...)).)))).)).))......((....)).)))))).))))....)))))))))..)))).))))).))))))))))))))	12	-67.8	-38.7429	49.7143	-1	-1	0.009901
Known-miRNA3043	mir164	NC_016106.2	TGGAGAAGCAGGGCACGTGCA	NO	TGGTGGCTAGGTCTTGCTGGAGAAGCAGGGCACGTGCAACATTCCTGATGCTTGCTCCAGCTTATTTTGCACGTGCTCTCCTTTTCCAGCTTGATTTTCCTACCA	48278753	48278773	+ [Positive strand]	152	21	105	48278735	48278839	((((((..(((((..((<<<<<<<<-<<<<<<<<<<<<(.((..(((..(....)..)))...)).))))))))))))).))))))))))..)))))..))))))	12	-56	-53.3333	50.4762	-1	-1	0.009901
Known-miRNA3044	mir164	NC_016089.2	TGGAGAAGCAGGGCACGTGCA	CACGTGCTCCCCTTCTCCAAC	GGGTGAGAAGCTACTTGTTGGAGAAGCAGGGCACGTGCAACTCTCTCGGCTCTCTTTAAGCGCCATTGAACCCTTTGCACGTGCTCCCCTTCTCCAACACGGCTTCCTCACCC	1535435	1535455	+ [Positive strand]	152	21	113	1535416	1535528	((((((((((((...(((<<<<<<<<--<<<<<<<<<<<(...((..(((.((.....)).)))...)).....)))}}}}}}}}}==}}}}}}}}}}).))))).)))))))	12	-61.8	-54.6903	56.6372	1535493	1535514	0.009901
Known-miRNA3045	mir164	NC_016090.2	TGGAGAAGCAGGGCACGTGCA	CACGTGCTCCCCTTCTCCAAC	TCCTTGTTGGAGAAGCAGGGCACGTGCAAGTCTCTTGGCTCTCAAATGCCACTGAACCCTTTGCACGTGCTCCCCTTCTCCAACACGGG	44895302	44895322	+ [Positive strand]	152	21	89	44895294	44895382	(((.(((<<<<<<<<--<<<<<<<<<<<((..((.((((........))))..))....))))}}}}}}}}}==}}}}}}}}}}).)))	12	-49.2	-55.2809	56.1798	44895357	44895378	0.009901
Known-miRNA3046	mir164	NC_016097.2	TGGAGAAGCAGGGCACGTGCA	CACGTGCTCCCCTTCTCCAAC	GGGTGAGAAGCTCCTTGTTGGAGAAGCAGGGCACGTGCAACTCTCTAGGCTCTCTTAAGCGCCATTGAACCCTTTGCACGTGCTCCCCTTCTCCAACACGGCTTCCTCACCC	1558490	1558510	+ [Positive strand]	152	21	112	1558471	1558582	((((((((((((...(((<<<<<<<<--<<<<<<<<<<<(...((..(((.((....)).)))...)).....)))}}}}}}}}}==}}}}}}}}}}).))))).)))))))	12	-61.8	-55.1786	57.1429	1558547	1558568	0.009901
Known-miRNA3047	mir164	NC_016097.2	TGGAGAAGCAGGGCACGTGCA	CACGTGCTCCCCTTCTCCAAC	TGTTGGAGAAGCAGGGCACGTGCAACTCACTTCTAGTTAATCTGATTTTGCACGTGCTCCCCTTCTCCAACA	38618033	38618053	+ [Positive strand]	152	21	72	38618029	38618100	(((<<<<<<<<--<<<<<<<<<<<(.(((.............)))..)))}}}}}}}}}==}}}}}}}}}})	12	-37.72	-52.3889	48.6111	38618079	38618100	0.009901
Known-miRNA3048	mir164	NC_016106.2	TGGAGAAGCAGGGCACGTGCA	CACGTGCTCCCCTTCTCCAAC	GAGAAGCTCCTTGTTGGAGAAGCAGGGCACGTGCAAGTCTCTTGGATCTCAAATGCCACTGAACCCTTTGCACGTGCTCCCCTTCTCCAACACGGGTTTCTC	49681260	49681280	+ [Positive strand]	152	21	102	49681245	49681346	(((((((.((.(((<<<<<<<<--<<<<<<<<<<<((..((.(((..........)))..))....))))}}}}}}}}}==}}}}}}}}}}).)))))))))	12	-53.2	-52.1569	53.9216	49681315	49681336	0.009901
Known-miRNA3049	mir164	NC_016107.2	TGGAGAAGCAGGGCACGTGCA	CACGTGCTCCCCTTCTCCAAC	GGTGGTTAGGTCCTGTTGGAGAAGCAGGGCACGTGCAACTCAGTTCTAGTTCTAGCTCTATTATAGCTGCTCTAGTTTATCTGATTTTGCACGTGCTCCCCTTCTCCAACACGATTTTCCTACC	46912529	46912549	- [Negative strand]	152	21	124	46912441	46912564	(((((..(((((.(((<<<<<<<<--<<<<<<<<<<<(.((((..((((...(((((.......)))))..)))).....))))..)))}}}}}}}}}==}}}}}}}}}}).)))))..)))))	12	-62.8	-50.6452	47.5806	46912454	46912474	0.009901
Known-miRNA3050	mir166	NC_016093.2	GGAATGTTGTCTGGCTCGAGG	NO	GCAAAGGTGAGGTTGAGAGGAATGTTGTCTGGCTCGAGGTCATGGAGGAGGAGAGTACTCAGATGAGTGAAAGTTTCCAATGGAAATTTACCCTCTTAACACCAAAAAAAAAAAAAAAATTGATTCTGGGACCAGGCTTCATTTCCCCCATCCAACTTTTGT	45680818	45680838	- [Negative strand]	1269	21	162	45680694	45680855	((((((((..((.((.(.<<<<<<--<<<<<<<<<<--<((((((((((((....(((((....))))).((((((((...))))))))..))))))....)))................))))..)))).))))))..)))))).).)).)).))))))))	10	-52.79	-32.5864	41.9753	-1	-1	0.009901
Known-miRNA3051	mir166	NC_016096.2	GGAATGTTGTCTGGCTCGAGG	CGGACCAGGCTTCATTCCCC	GGAATGTTGTCTGGCTCGAGGTCATGGAGGAGGAGGAGAGTATTGAGATGAGTGAAAGTTTCCAATGGAAATTTACCCTCTTAACACAAAAAAAAAAATTGATTCGCGGACCAGGCTTCATTCC	36469551	36469571	+ [Positive strand]	1269	21	124	36469550	36469673	<<<<<<--<<<<<<--<<-<<(((((....((((((....((((......)))).((((((((...))))))))..))))))....))...........)))))..))..))))))..))))))	10	-34.9	-28.1452	42.7419	36469656	36469674	0.029703
Known-miRNA3053	mir166	NW_014573892.1	TCGGACCAGGCTTCATTCCC	NO	GGAAGCTCACGTCTTGAGGGGAATGCAGTGTGGTCCAAGGAGATGATATATCACTTCACCATACTCATATCTTCACAAACTCATCAGATTCAGATGTAATAATAATTTGTAATATATGCATATTATGTCTCCTCGGACCAGGCTTCATTCCCTTCAATTACAGCTTCC	1998	2017	- [Negative strand]	1493	20	168	1981	2148	(((((((......((((((((((((.(((.((((((.(((((((.....................................((((.......)))).....(((((.((((.....)))).)))))))))))>->>>>>>->>>->>>>>>>)))))....)))))))	23	-60.8	-36.1905	39.8809	-1	-1	0.009901
Known-miRNA3054	mir166	NC_016089.2	TCGGACCAGGCTTCATTCCCC	NO	GTTGAGGGGAATGTCGTCTGGTTCGAGACCATTCATGCAAGTAGTCTCAGACATGACTCTTCTGAGTGATTTCGGACCAGGCTTCATTCCCCTCAGC	14544559	14544579	+ [Positive strand]	253763	21	97	14544487	14544583	(((((((((((((..(((((((((((((.((((((.(.(((.((((........)))))))))))))).))>>>>>>>>>>>-->>>>>>>>)))))	19	-58	-59.7938	50.5155	-1	-1	0.009901
Known-miRNA3055	mir166	NC_016094.2	TCGGACCAGGCTTCATTCCCC	GGAATGTTGTCTGGCTCGAGG	GAGGGGAATGTTGTCTGGCTCGAGGACCCTTCTTCTTCTTGATCTTGTGTAGACTGCTATACCTGTGGTCAAGGAATGCTTAGTGTTTTCGGACCAGGCTTCATTCCCCCC	4502839	4502859	- [Negative strand]	253763	21	111	4502836	4502946	(.(({{{{{{=={{{{{{=={{{{{((.((.....(((((((((..((((((....))))))....)))))))))......)).))))>>>-->>>>>>-->>>>>>>>.)	19	-51.6	-46.4865	50.4504	4502921	4502941	0.009901
Known-miRNA3056	mir166	NC_016097.2	TCGGACCAGGCTTCATTCCCC	NO	AGTTGAGGGGAATGTCGTTTGGTTCGAGATCATTCATGCAAGTAGTCTCAGACATAACTCTTCTGAGTGATTTCGGACCAGGCTTCATTCCCCTCAGCT	2913337	2913357	- [Negative strand]	253763	21	99	2913330	2913428	((((((((((((((..((((((((((((((((((((.(.(((.(((..........))))))))))))))))>>>>>>>>>>>-->>>>>>>>))))))	19	-56.6	-57.1717	46.4646	-1	-1	0.009901
Known-miRNA3057	mir166	NC_016103.2	TCGGACCAGGCTTCATTCCCC	GGAATGTTGTCTGGCTCGAGG	GAGGGGAATGTTGTCTGGCTCGAGGACCCTTCTTCATCTTGATCTTGTGTAGACTACTATGCTTGTGGTCAAGGAATACATAGTGTTGTCGGACCAGGCTTCATTCCCCCC	1934930	1934950	- [Negative strand]	253763	21	111	1934927	1935037	(.(({{{{{{=={{{{{{=={{{={((.((......((((((((..((((((....))))))....)))))))).......)).))).>>>-->>>>>>-->>>>>>>>.)	19	-48.92	-44.0721	49.5496	1935012	1935032	0.009901
Known-miRNA3058	mir166	NC_016090.2	TCGGACCAGGCTTCATTCCCC	NO	AGTTGAGGGGAATGTCATCTGGTTCGAGATCATTCATTTATTCAATTAGTCTCAAACACGAAAATGCGGACCCAGTTCTTTTGTGTGATTTCGGACCAGGCTTCATTCCCCTGAGCT	37501590	37501610	- [Negative strand]	253763	21	117	37501583	37501699	((((.(((((((((...((((((((((((((......(((......)))......((((((((..((.......))..))))))))))))>>>>>>>>>>--->>>>>>>>).))))	19	-48.6	-41.5385	43.5897	-1	-1	0.009901
Known-miRNA3059	mir166	NC_016091.2	TCGGACCAGGCTTCATTCCCC	GGAATGTTGTCTGGCTCGAG	GCAAAGGTGAGGTTGAGAGGAATGTTGTCTGGCTCGAGGTCATGGAGGAGGAGGAGAGTACTGAGATGAGTGAAAGTTTCCAATGGAAATTTACCCTCTTAACACAAAAAAAAATTGATTCTCGGACCAGGCTTCATTCCCCACACCCAACTTTTGT	33862912	33862932	+ [Positive strand]	253763	21	157	33862790	33862946	((((((((..(((((.(.{{{{{{=={{{{{{=={{{{((((((....((((((....((((......)))).((((((((...))))))))..))))))....)).........))).))>>>-->>>>>>-->>>>>>>>).)))..))))))))	19	-55.1	-35.0955	44.586	33862808	33862828	0.009901
Known-miRNA3060	mir166	NC_016094.2	TCGGACCAGGCTTCATTCCCC	NO	GGTGGGAGAATGAGGGTGTGGGGAATGTCGCCTTGGCTCGAGAGATCTATATGATATGATGTGTCCATGCATTCACTAATCATCAGTTTGTGAGTGTTTTCTCGGACCAGGCTTCATTCCCCTCACTCCCTCCTCTCTCGCT	10246902	10246922	+ [Positive strand]	253763	21	142	10246800	10246941	(((((((((..(((((.((((((((((..((((.((..(((((((.......(((((...)))))...((((((((.(((.....))).))))))))))))>>>-->>>>>>-->>>>>>>>..)).))))).)))))))))	19	-67.5	-47.5352	50	-1	-1	0.009901
Known-miRNA3061	mir166	NC_016096.2	TCGGACCAGGCTTCATTCCCC	NO	GGTGGGAGAATGAGGGTGTGGGGAATGTCGCCTTGGCTCGAGAGAGATATATGCATGATGTGTCCATGCATTCACCAATGAATCAAATGATATTATATCAGTTTGAATTGTGAATGTTTTCTCGGACCAGGCTTCATTCCCCTCACTCCCTCCTCTCTCGCT	39698815	39698835	- [Negative strand]	253763	21	162	39698794	39698955	(((((((((..(((((.((((((((((..((((.((..((((((((((((((.....)))))))...((((((((.(((...((((((((((...))))).))))))))))))))))))))>>>-->>>>>>-->>>>>>>>..)).))))).)))))))))	19	-74.9	-46.2346	46.2963	-1	-1	0.009901
Known-miRNA3062	mir166	NC_016097.2	TCGGACCAGGCTTCATTCCCC	NO	GAGTTGAGGGGAATGGTGTCTGGTTCGAGACCATTCTTCTGAAGCAAAGATCATCATCACCCTTGAGAATGATCTCGGACCAGGCTTCATTCCCCCTAGCTC	41798909	41798929	+ [Positive strand]	253763	21	102	41798834	41798935	((((((.(((((((((.(((((((((((((.(((((((...(((....(((....)))...)))))))))).))>>>>>>>>>>>->>>>>>>>>.))))))	19	-53	-51.9608	50	-1	-1	0.009901
Known-miRNA3063	mir166	NC_016107.2	TCGGACCAGGCTTCATTCCCC	NO	GAGTTGAGGGGAATGGTGTCTGGTTCGAGACCATTCTTCTGAAGCAAAGATCATCATCATCACCCTTGAGAATGATCTCGGACCAGGCTTCATTCCCCCTAGCTC	44227250	44227270	- [Negative strand]	253763	21	105	44227242	44227346	((((((.(((((((((.(((((((((((((.(((((((..(.......(((....)))......)..))))))).))>>>>>>>>>>>->>>>>>>>>.))))))	19	-52.72	-50.2095	49.5238	-1	-1	0.009901
Known-miRNA3064	mir166	NC_016088.2	TCGGACCAGGCTTCATTCCCC	GGAATGTTGTCTGGCTCGAGG	GGTTGAGAGGAATGTTGTCTGGCTCGAGGTCATGGAGTAGGAGGAGAGTACTGAGATGAGTGAAAGTTTCCAATGGAAATTTACCCTCTTAACACAAAAAATGAAAAGATTCTCGGACCAGGCTTCATTCCCCCACCC	24667301	24667321	- [Negative strand]	253763	21	138	24667295	24667432	((.((.(.{{{{{{=={{{{{{=={{{{{((......(((((((....((((......)))).((((((((...))))))))..)))))))...((.....))....)).))>>>-->>>>>>-->>>>>>->)).))	19	-45.6	-33.0435	45.6522	24667403	24667423	0.039604
Known-miRNA3065	mir166	NC_016102.2	TCTCGGACCAGGCTTCATTCC	NO	GAAATGAGAGATTGGGGTTGATGGGAATGTTGTTTGGCTCGAGGTAACTATGCATGGTCTTAATTTTGTTCATCTTTGAAGCTTTAATTTATGGGTTTCGATCTCTTTGATCCCTTGAAACAAAGAAAGCTTTAAAGGTTGGATTTTGAGGCTTTCTCGGACCAGGCTTCATTCCCGTAAACCTTATCTCTCTCTC	3706987	3707007	- [Negative strand]	47268	21	196	3706965	3707160	((...(((((((.((((((.(((((((((..((((((..(((((...........((((((((....((((((((((((((((((..((((.(((..((((.....)))).))).))))......))))))))))))).))))).)))))))).>>>>>-->>>>>>-->>>>>>))).)))))))))))))..))	14	-79.4	-40.5102	39.7959	-1	-1	0.009901
Known-miRNA3066	mir166	NC_016106.2	TCTCGGACCAGGCTTCATTCC	AATGAGGTTTGATCCAAGATC	TCTGAGAAGGAAAGGGGGTGTTTGGAATGAGGTTTGATCCAAGATCATCACATCATATATATATCTTCTTCTTCAATTTCCCTTTCCTTCTTGATTTACTTACCTTCATACATATATTATTATTTTCATCACTTCATGCATGGGATGAGACTGATCTCGGACCAGGCTTCATTCCTCACACCTAACTTTCCTTGTAGA	36827784	36827804	- [Negative strand]	47268	21	198	36827760	36827957	((((..((((((((.((((((..(({{{{{{{{{{{={{{={{{{{(............................................(((...........)))...............(((((((.((........))))))))).)))>>>->>>->>>>>>>>>>>>>..))))))..)))))))).))))	14	-59.4	-30	37.3737	36827911	36827931	0.009901
Known-miRNA3073	mir167	NC_016089.2	TGAAGCTGCCAGCATGATCT	NO	AGGAAAAAGTGAAGCTGCCAGCATGATCTAGCTTTGGTTAGTGGGAGCGAGAGAGTGCTAACCCTCACTAGGTCATGCTGTGCTAGCCTCACTCCTTCCT	14838149	14838168	- [Negative strand]	144	20	100	14838077	14838176	(((((..((<<<-<<<<<<<<<<<<<<<<((....((((((((....(....)..))))))))....))))))))))))).)).))).)))))..)))))	10	-49.8	-49.8	51	-1	-1	0.009901
Known-miRNA3074	mir167	NC_016090.2	TGAAGCTGCCAGCATGATCT	NO	AGGAAAAAGTGAAGCTGCCAGCATGATCTAGCTTTGGTTAGAGAGCTGAAGAAGAGTGTTAAATGCTAACCCTTACTAGGTCATGCTGTAACAGCCTCACTCCTTCCT	37301802	37301821	+ [Positive strand]	144	20	108	37301792	37301899	(((((..((<<<-<<<<-<<<<<<<<<<<((....((((((..(((...........))).....))))))....)))))))))))))...)))).)))))..)))))	10	-46.1	-42.6852	44.4444	-1	-1	0.009901
Known-miRNA3075	mir167	NC_016097.2	TGAAGCTGCCAGCATGATCT	NO	GGGAAAAAGTGAAGCTGCCAGCATGATCTAGCTTTGGTTAGTGGGAGCCAGAGAGTGCTAACCCTCACTAGGTCATGCTGTGCTAGCCTCACTCCTTCCT	2648296	2648315	+ [Positive strand]	144	20	100	2648286	2648385	(((((..((<<<-<<<<<<<<<<<<<<<<((....(((((((..............)))))))....))))))))))))).)).))).)))))..)))))	10	-47.94	-47.94	52	-1	-1	0.009901
Known-miRNA3076	mir167	NC_016106.2	TGAAGCTGCCAGCATGATCT	NO	AGTGAAGCTGCCAGCATGATCTACCTTTGGTTAGAGAGCTCAAGAGTGCTAACCCTGACTAGGTCATGCTGTGACAGCCTCACT	42073569	42073588	+ [Positive strand]	144	20	84	42073566	42073649	((<<<-<<<<<<<<<<<<<<<<(.....((((((...(((....))).)))))).....)))))))))))).).)))).)))))	10	-41.1	-48.9286	50	-1	-1	0.009901
Known-miRNA3080	mir167	NC_016097.2	TGAAGCTGCCAGCATGATCTGA	NO	CAGCAGTTGAAGCTGCCAGCATGATCTGAGTTTACCTTCTATTGGTAAGAACAGATCATGTGGCTGCTTCACCTGTTG	39602163	39602184	+ [Positive strand]	4750	22	78	39602155	39602232	((((((.<<<<<<-<<<<-<<<<<<<<<-.((((((.......))))))..))))))))))))).)))))).))))))	2	-44.9	-57.5641	46.1538	-1	-1	0.009901
Known-miRNA3080	mir167	NC_016107.2	TGAAGCTGCCAGCATGATCTGA	NO	CAGCAGTTGAAGCTGCCAGCATGATCTGAGTTTACCTTCTATTGGTAAGAACAGATCATGTGGCTGCTTCACCTGTTG	45890465	45890486	+ [Positive strand]	4750	22	78	45890457	45890534	((((((.<<<<<<-<<<<-<<<<<<<<<-.((((((.......))))))..))))))))))))).)))))).))))))	2	-44.9	-57.5641	46.1538	-1	-1	0.009901
Known-miRNA3081	mir167	NC_016097.2	TGAAGCTGCCAGCATGATCTT	NO	TGAAGCTGCCAGCATGATCTTAACTTCCCTCACTTGCTGTGGAAAGATCAGATCATGTGGCAGTTTCA	47144911	47144931	- [Negative strand]	220	21	68	47144863	47144930	<<<<<<<<<<<-<<<<<<<<-..(((.((.((.....)).)).)))...)))))))))))))))))))	2	-32.3	-47.5	45.5882	-1	-1	0.009901
Known-miRNA3082	mir167	NC_016107.2	TGAAGCTGCCAGCATGATCTT	AGATCATGTGGCAGTTTCACC	ACTACCAGTTGAAGCTGCCAGCATGATCTTAACTTCCCTCACTTGCCGTGGAAAGATCAGATCATGTGGCAGTTTCACCTAGTAGT	39002110	39002130	+ [Positive strand]	220	21	86	39002100	39002185	(((((.((.<<<<<<<<<<<-<<<<<<<<-..(((.((.(.......).)).)))...}}}}}}}}}}}}}}}}}}}=}).)))))	2	-38.8	-45.1163	46.5116	39002158	39002179	0.009901
Known-miRNA3085	mir169	NC_016096.2	CAGCCAAGAATGACTTGCCGG	NO	AGCCAAGAATGACTTGCCGGAATGCTTGCATTAGGCATAATATATAGTTGTATACTTTATAATCCGGCAAGTTGTTTTTGGCT	5312574	5312594	+ [Positive strand]	5	21	83	5312574	5312656	<<<<<<<<<--<<<<<<<<<((((((((...)))))))..((((.(((.....))).)))).))))))))))..)))))))))	2	-40.2	-48.4337	37.3494	-1	-1	0.009901
Known-miRNA3086	mir169	NC_016101.2	CAGCCAAGAATGACTTGCCGG	NO	GAGTGTTTGCAAGAAGAGGCAGGGAGTGATTTGCAGCCAAGAATGACTTGCCGGAATGCATATATATGCATTAGGTACCAACATATATAGTTGTATTGTATAATTTCGGGCAAGTTGTTTTTGGCTACATTTATCTCTCTTCTTTTCTTGTAAAACTTC	5435492	5435512	+ [Positive strand]	5	21	159	5435458	5435616	(((..((((((((((((((.((((((.....((-<<<<<<<<<--<<<<<<<-<((.((((....))))....(((((.(((.......)))))))).......))).)))))))..))))))))).)).....))))))))))))))))))))..)))	2	-66	-41.5094	37.1069	-1	-1	0.009901
Known-miRNA3087	mir169	NC_016096.2	CAGCCAAGGATGACTTGCCGG	NO	CCTAAGAGGGACTTACATGAAGAGGAAGAGAGAGTGATGCAGCCAAGGATGACTTGCCGGCGTTATTATTTGCTCATGTTCATGCTCACCGGTTTCCTTGCCGGCAAGTTGTGTTTGGCTATGTTTTGCTCTCTTCTTCTCATGTAAGTGCCACTTAGG	38336034	38336054	+ [Positive strand]	105	21	159	38335994	38336152	((((((.((.((((((((((.(((((((((((...(((.-<<<<<<<-<--<<<<<<<<<((.....(((((..(((....)))..))..))).....)))))))))))..).)))))))..)))...))))))))))))))))))))).)).))))))	5	-83.6	-52.5786	47.1698	-1	-1	0.009901
Known-miRNA3088	mir169	NC_016104.2	CAGCCAAGGATGACTTGCCGG	NO	TCACAATAAGAGGTAGAAAGTAGAGTGCAGCCAAGGATGACTTGCCGGAGCAATAAGAATAAACAATAAAATGTATCTATTTATAACATTCTTCTTCTTCTTCTTCTTCTTTCACGCCGGCAAGTTGTTCTTGGCTACATTTTGTTTTCTTCTTCTACTGTGA	4591897	4591917	- [Negative strand]	105	21	163	4591781	4591943	(((((...(((((.(((((((((((((-<<<<<<<<<--<<<<<<<<<((.((.(((((..........(((((...........)))))..........))))).))))......)))))))))..))))))))).))))))))))))).)))))..)))))	5	-57.95	-35.5521	36.1963	-1	-1	0.009901
Known-miRNA3089	mir169	NC_016100.2	CAGCCAAGGATGACTTGCCGG	NO	AGAGGCAGAAAGTAGAGTGCAGCCAAGGATGACTTGCCGGAGCAATAAGCAATAATATCTATCTATTTTATCTTTCTTTTCTTCTTATTCTTTCACGCCGGCAAGTTGTTCTTGGCTACATTTTGTTTTCTTCTTCT	21492378	21492398	+ [Positive strand]	105	21	137	21492358	21492494	(((((.(((((((((((((-<<<<<<<<<--<<<<<<<<<......(((.(((((.............................)))))))).....)))))))))..))))))))).))))))))))))).)))))	5	-52.45	-38.2847	37.9562	-1	-1	0.009901
Known-miRNA3091	mir170mir171	NC_016089.2	TATTGGCCTGGTTCACTCAGA	TGATTGAGCCGTGCCAATATC	ATATGAAGTAGTTATTGTGATATTGGCCTGGTTCACTCAGACATGTATACCACGGCACGGTTGTGTCCTTGCTAGAAAGATTTAAAACAAAATACATGTTGTGATTGTGGTTTTGGGTTTGATTGAGCCGTGCCAATATCTCAGTGCTATTTCATGT	4065873	4065893	- [Negative strand]	6	21	157	4065756	4065912	((((((((((((.((((.((<<<<<<<-<<<<<<<-<<<<<(......(((((((((((..(((((..(((.((((....))))...))).)))))...)))).))))))).....)))}}}=}}}}}}}=}}}}}}}}}.))))))))))))))))	1	-63.7	-40.5733	38.8535	4065772	4065792	0.009901
Known-miRNA3098	mir171	NC_016100.2	TTGAGCCGCGCCAATATCACT	CGATGTTGGTGAGGTTCAATC	GAGAAAGCGATGTTGGTGAGGTTCAATCCGAAGACGGATTTACATGTAGAAGCAGTAAAATACGATCTCAGATTGAGCCGCGCCAATATCACTTTATC	27458303	27458323	+ [Positive strand]	33	21	98	27458230	27458327	((.((((={{{{{{{{{{={{{{{{{{{.((.((((..(((((.(((....))))))))...)).)))).))>>>>>>>->>>>>>>>>>->>)).))	2	-41.2	-42.0408	42.8571	27458237	27458258	0.009901
Known-miRNA3099	mir171	NC_016104.2	TTGAGCCGCGCCAATATCACT	CGATGTTGGTGAGGTTCAATC	GATGTTGGTGAGGTTCAATCCGAAGACGGATTTACATGTAGAAGCAGTAAAATACGATCTCAGATTGAGCCGCGCCAATATC	8830899	8830919	- [Negative strand]	33	21	82	8830901	8830982	((((((((((.(((((((((.((.((((..(((((.(((....))))))))...)).)))).))>>>>>>>->>>>>>>>>>	2	-36.2	-44.1463	43.9024	8830962	8830981	0.009901
Known-miRNA3100	mir171	NC_016099.2	TTGAGCCGCGTCAATATCTCA	NO	AGGTATTGGCGTGCCTCAATTTGAAGACATGGTTAAGATGAAAACCAGCCATGTAATTTTAATTGAGCCGCGTCAATATCT	8432513	8432533	+ [Positive strand]	96	21	81	8432450	8432530	(((((((((((((.(((((((.(((.((((((((............))))))))..))).))>>>>>->>>>>>>>>>>>>	2	-34.1	-42.0988	39.5062	-1	-1	0.009901
Known-miRNA3101	mir171	NC_016094.2	TTGAGCCGTGCCAATATCACA	GATATTGGTGCGGTTCAATC	GATATTGGTGCGGTTCAATCAGAAGGCAGTGTTTTATGATCCAAAAGCTCTGTGTTATTTGATTGAGCCGTGCCAATATC	43625972	43625992	- [Negative strand]	112	21	80	43625974	43626053	{{{{{{{{=={{{{{{{{{{((((.((((.(((((........))))).)))).)..)))))>>>>>>>>-->>>>>>>>	4	-42.2	-52.75	41.25	43626033	43626052	0.009901
Known-miRNA3102	mir171	NC_016100.2	TTGAGCCGTGCCAATATCACA	NO	GATATTGGTACGGTTCAATCAGAAGACAGTGCTTTATGATTCTAAAGCTCTCTTATTTGATTGAGCCGTGCCAATATC	31863251	31863271	+ [Positive strand]	112	21	78	31863190	31863267	(((((((((((((((((((((((.((.((.((((((......)))))).)).)).)))))>>>>>>>>>>>>>>>>>>	4	-43.4	-55.641	38.4615	-1	-1	0.009901
Known-miRNA3103	mir171	NC_016102.2	TTGAGCCGTGCCAATATCACA	NO	GATATTGGTACGGTTCAATCAGAAGGCAGTGCTTTATGATTTCAAAGCTCTCTTATTTGATTGAGCCGTGCCAATATC	8505082	8505102	- [Negative strand]	112	21	78	8505084	8505161	((((((((((((((((((((((((((.((.(((((........))))).))))).)))))>>>>>>>>>>>>>>>>>>	4	-42.4	-54.359	39.7436	-1	-1	0.009901
Known-miRNA3104	mir171	NC_016104.2	TTGAGCCGTGCCAATATCACA	GATATTGGTGCGGTTCAATC	GATATTGGTGCGGTTCAATCAGAAGGCAGTGTTTTATGATCCAAAAACTCTGTGTTATTTGATTGAGCCGTGCCAATATC	1001242	1001262	+ [Positive strand]	112	21	80	1001179	1001258	{{{{{{{{=={{{{{{{{{{((((.((((.(((((........))))).)))).)..)))))>>>>>>>>-->>>>>>>>	4	-42.2	-52.75	40	1001179	1001199	0.009901
Known-miRNA3105	mir172	NC_016097.2	AGAATCTTGATGATGCTGCAT	NO	TTGCAGGTGCAGCACCATCAAGATTCACATGCAATTTACACCCTATAAGAGATTTTTGACAAAATTTCTTTCCTAGGAGAGTTTTGACTTGAGAATCTTGATGATGCTGCATCAGCAG	31996850	31996870	- [Negative strand]	50	21	118	31996843	31996960	((((.(((((((((.(((((((((((.((..(((...((.(((((.((((((((((....))))))))))...)))).).)).)))...))->>>>>>>>>>>->>>>>>>>).))))	6	-50.4	-42.7119	38.983	-1	-1	0.009901
Known-miRNA3106	mir172	NC_016097.2	AGAATCTTGATGATGCTGCAT	NO	GTGCAGCAGCATCAAGATTCACACACAGATTTACCTCCTTGGGGGCGTGTGTTTCGGTGCTGAGAATCTTGATGATGCTGCAT	44054455	44054475	+ [Positive strand]	50	21	83	44054392	44054474	((((((((.(((((((((((.(((((.((..((((.((.....)).).)))..)).))).))->>>>>>>>>>>->>>>>>>>	6	-40.5	-48.7952	49.3976	-1	-1	0.009901
Known-miRNA3107	mir172	NC_016107.2	AGAATCTTGATGATGCTGCAT	NO	GGTGCAGCAGCATCAAGATTCACACACAGATTCCACCTCCTTGGGGGAGTGTTTAGGTGCTGAGAATCTTGATGATGCTGCATC	42009503	42009523	- [Negative strand]	50	21	84	42009501	42009584	(((((((((.(((((((((((.((((((.(((((.(((....)))))))).)....))).))->>>>>>>>>>>->>>>>>>>)	6	-42.2	-50.2381	50	-1	-1	0.009901
Known-miRNA3108	mir2109	NC_016091.2	TGCGAGTGTCTTCGCCTCTGA	NO	GGTGCGAGTGTCTTCGCCTCTGAGAGAGATACTATGAGATCTCAAGCCTCGGAGGCGTAGATACTCACACC	36995934	36995954	- [Negative strand]	99	21	71	36995885	36995955	((<<-<<<<<<<<-<<<<<<<<<(.(((((........)))))....)))))))))).)))))))).))))	1	-41.8	-58.8732	53.5211	-1	-1	0.009901
Known-miRNA3109	mir2111	NC_016088.2	TAATCTGCATCCTGAGGTTTA	TAGTCCTTGGGATGCAGATTA	GTAATCTGCATCCTGAGGTTTAGGACAATATCCTTTGTTTTGTTTCTAGTCCTTGGGATGCAGATTAC	33084365	33084385	+ [Positive strand]	69	21	68	33084363	33084430	(<<<<<<<<<<<<--<<<-<<<((((((...........))).)))}}}=}}}==}}}}}}}}}}}})	5	-34.9	-51.3235	39.7059	33084409	33084430	0.009901
Known-miRNA3110	mir2111	NC_016094.2	TAATCTGCATCCTGAGGTTTA	NO	TAATCTGCATCCTGAGGTTTAGAGCAATGTTTTTGTTGCATCTAGTCCTTGGGATGCAGATTA	16494919	16494939	- [Negative strand]	69	21	63	16494876	16494938	<<<<<<<<<<<<--<<<-<<<(((((((......))))).))))).)))..))))))))))))	5	-37.3	-59.2064	39.6825	-1	-1	0.009901
Known-miRNA3111	mir2111	NC_016094.2	TAATCTGCATCCTGAGGTTTA	NO	GGTAATCTGCATCCTGAGGTTTAGAAACAATATGTTTATATATCGGGGGTAATCCTTGGGATGTAGATTACC	16470367	16470387	- [Negative strand]	69	21	72	16470317	16470388	((<<<<<<<<<<<<--<<<-<<<....(.(((((....))))).)....))).)))..))))))))))))))	5	-32	-44.4444	38.8889	-1	-1	0.009901
Known-miRNA3112	mir2111	NC_016105.2	TAATCTGCATCCTGAGGTTTA	NO	GGTAATCTGCATCCTGAGGTTTAGAAACAATATGTTTATCGGGTCTAATCCTTGGGATGTAGATTACC	45662054	45662074	- [Negative strand]	69	21	68	45662008	45662075	((<<<<<<<<<<<<--<<<-<<<((..(.(((....))).)..))))).)))..))))))))))))))	5	-38.2	-56.1765	39.7059	-1	-1	0.009901
Known-miRNA3113	mir2111	NC_016105.2	TAATCTGCATCCTGAGGTTTA	TCCTTGGGATGCAGATTATC	GAAGGGGTAATCTGCATCCTGAGGTTTAGAGCAATACTTTTGTTGTGTCTAATCCTTGGGATGCAGATTATCTCTTC	45690345	45690365	- [Negative strand]	69	21	77	45690295	45690371	(((((((<<<<<<<<<<<<--<<<-<<<((((((((....)))))).)))))=}}}==}}}}}}}}}}}}}})))))	5	-48	-62.3377	41.5584	45690299	45690318	0.009901
Known-miRNA3114	mir319	NC_016091.2	TGGACTGAAGGGGAGCTCCTTC	AGGAGCTTCCTTCAGCCCACG	TAGTACTGGGAGACAAAGAGAGTGAAGGAGCTTCCTTCAGCCCACGCATGGGTTCGGGGGATTGAAGGGTTGCTGAAGCATCTGCTGACTCATTCATACACACAGAATAGTGATTCAAATTGCTAAGGTAATTGTGTGAATGAAGCAGGAGATATTTTGCATCCCTCTTTCTTTGTGCTTGGACTGAAGGGGAGCTCCTTCTTTCTGTTGCCTCCACTTGTATTA	49476718	49476739	+ [Positive strand]	815	22	225	49476538	49476762	((((((..((((.(((..((((.(({{{{{{{{{{{{{{{={{{={(((..(...(..(((.....(((.(((.(((..((((.(((..((((((((((.(((......))).....((((((....))))))))))))))))..))).)))).))).))).))))))..))..)))).>>>->>>>>->>>>>>>>>>>>.)))).))).))))....))))))	3	-96.9	-43.0667	45.3333	49476563	49476584	0.009901
Known-miRNA3115	mir319	NC_016089.2	TTGGACTGAAGGGAGCTCC	NO	GGAGGGAAAGAGAGTGAAGGAGTTTCCCTCAGCCCATTCATGGATATAATGAAAGATTGGGTTGCTGAATTAACTGATTCATTCATACAATAGTATTCAATTAGGGTAATATTGTGTGAATGAAGAGAGTATAGTATCTATATTGGAACCCCCTCTTTCTCTGTGCTTGGACTGAAGGGAGCTCCTTCTTTTTCTGTTCCCTCC	40809456	40809474	+ [Positive strand]	29	19	204	40809289	40809492	((((((((((((((.((((((((((((.((((.(((..((((((......((((((..(((((.(............(((((((((((((((.(((((.....))))).)))))))))))))))...(((((((...)))))))).)))))..)))))))))))).->>>->>>>->>>>>>>>>))).)))))).))))))))	11	-93.2	-45.6863	40.1961	-1	-1	0.009901
Known-miRNA3116	mir319	NC_016092.2	TTGGACTGAAGGGAGCTCCCT	NO	AGACCCTAAGGTAAGAGAGCTTTCTTCAGTCCACTCATGGGTGACAGTAAGATTCAATTAGCTGCCGACTCATTCATCCAAATGTTGAGTGTAAGCGAATAAATATACTCAGCAGATGAGTGAATGATGCGGGAGACAAATTGAATCTTAAGTTTCCTGTACTTGGACTGAAGGGAGCTCCCTTTTCCTTTTGTCT	39506601	39506621	- [Negative strand]	3735	21	196	39506587	39506782	((((...((((.(((.(((((..((((((((((...(((((.(((..((((((((((((.(((.(((..(((((((..((..(((((((((((..........)))))))))))..))..)))))))..))).)).).)))))))))))).))).)))))..->>>>>>>>>>-->>>>>->>)..))))..))))	7	-92.8	-47.3469	41.8367	-1	-1	0.009901
Known-miRNA3117	mir319	NC_016095.2	TTGGACTGAAGGGAGCTCCCT	NO	CGACGGTAAGAGAGCTTTCTTCAGTCCACTTATGGGTGACAATAAGATTTCAATTAGCTGCCGACTCATTCATCCAAATGCTGAGTGAAAGCGAAGAAAGATACTCAGCAAATGAGTGAATGATGCGGGAGACAAATTGATTCTTAAGTTTCCTGTACTTGGACTGAAGGGAGCTCCCTTTTTCTTTTG	1650593	1650613	- [Negative strand]	3735	21	189	1650582	1650770	(((.((.(((.(((((..((((((((((..((((((.(((..(((((..((((((.(((.(((..(((((((..((..(((((((((....(.......).)))))))))..))..)))))))..))).)).).)))))).))))).))).)))))).->>>>>>>>>>-->>>>>->>)...)).)))	7	-80.7	-42.6984	41.7989	-1	-1	0.009901
Known-miRNA3118	mir319	NC_016098.2	TTGGACTGAAGGGAGCTCCCT	NO	GGGATGGTTGATCAGGTAAGAGAGCTCTCTTCAGCCCACTCATAGGTGATAATAGGATTTAATTAGCTGCCGACTCATTCATACACATGCTGAGTGAATTAATGAATAATACTCAGTAAATGAGTGAATGATACGGGAGACAAATTGAATCTTATGTTTTCTGTACTTGGACTGAAGGGAGCTCCCTTTTCTCGCTCGTTTCTGTCTC	1383124	1383144	+ [Positive strand]	3735	21	208	1382957	1383164	(((((((.(((.((((.(((.(((((((((((((.(((...(((((.((((.((((((((((((.(((.(((..((((((((.((..((((((((..((((.....))))))))))))..)).))))))))..))).)).).)))))))))))))))).)))))..->>>->>>>>>>>>>>>>->>).))).).)))...)))))))	7	-83.3	-40.0481	40.8654	-1	-1	0.009901
Known-miRNA3119	mir319	NC_016098.2	TTGGACTGAAGGGAGCTCCCT	GAGCTTCCTTCAGTCCACTC	GAATAGTTTAAGAGAGCTTCCTTCAGTCCACTCATGGATGGGTAGAGGGTTTGAATTAGCTGCTGACTCATTCATTCAAACACAATAGAATTAGTATCATGGTATGCTATTGTGAATGTGTGAATGATGCAGGAGGTAAAGTTCATCCTTTTCTTGTCTTTGCTTGGACTGAAGGGAGCTCCCTTTTACTGTTT	28074079	28074099	+ [Positive strand]	3735	21	194	28073915	28074108	(((((((..(((.{{{{{{{{{{{{{{{{{=={(.(((..((.((((((..(((((((.((.(((..((((((((.((..((((((((.....((((....)))).))))))))..)).))))))))..))).)).))..))))).))))))))..))).)).->>>>>>>>>>>>>>>>>->>)..)))))))	7	-90.1	-46.4433	39.6907	28073928	28073948	0.009901
Known-miRNA3120	mir319	NC_016101.2	TTGGACTGAAGGGAGCTCCCT	GAGCTTCCTTCAGTCCACTC	AAGATGTATGTATTATTAAGAATAGTTGAAGAGAGCTTCCTTCAGTCCACTCATGGATGGGTAAGGGGTTAGAATTAGCTGCTGACTCATTCATTCAAACACAATAGATCTGGCATCATGATATGCTATTGTGAATGTGTGAATGATGCGGGAGGTAAATTTCTTCCTTTTCCTGTCTGTGCTTGGACTGAAGGGAGCTCCCTCTAACTGTCTATAATGTTATCTT	47276956	47276976	+ [Positive strand]	3735	21	226	47276773	47276998	((((((....((((((..(((.((((((.((.{{{{{{{{{{{{{{{{{=={(((((((((.((((((..(((.(((.((.(((..((((((((.((..(((((((((((((....)).)))...))))))))..)).))))))))..))).)).))).)))..)))))).)))))))))).->>>>>>>>>>>>>>>>>->>.))))))))))))))).))))))	7	-95.7	-42.3451	39.3805	47276805	47276825	0.009901
Known-miRNA3121	mir319	NC_016105.2	TTGGACTGAAGGGAGCTCCCT	GAGCTTCCTTCAGTCCACTC	ATGAGGAATAGTTTAAGAGAGCTTCCTTCAGTCCACTCATGGATGGATAGAGGGTTTGAATTAGCTGCTGACTCATTCATTCAAACACAATAGAACGGGTGTCATGGTATGCTATTGTGAATGCCTGAATGATGCAGGAGGTAAAGTTCATCCTTTTCTTGTCTGTGCTTGGACTGAAGGGAGCTCCCTTTTACTGTTTTTATCAT	4298055	4298075	- [Negative strand]	3735	21	206	4298037	4298242	((((.(((((((..(((.{{{{{{{{{{{{{{{{{=={(((((..(..((((((..(((((((.((.(((..(((((((..((..((((((((.((.(......).))...))))))))..))..)))))))..))).)).))..)))))))))))..)..)))))).->>>>>>>>>>>>>>>>>->>)..)))))))...))))	7	-88.9	-43.1553	41.2621	4298204	4298223	0.009901
Known-miRNA3122	mir319	NC_016089.2	TTGGACTGAAGGGAGCTCCCT	GAGCTTCCTTCAGTCCACTC	TAATATTGATGTATATACTATTAGGAATAGTTGAAGAGAGCTTCCTTCAGTCCACTCATGGATGGGAAAGGGGTTTGAATTAGCTGCTGACTCATTCATTCAAACACAATAGATTCGGCTTCATGATATGTTATTGTGAATGTGTGAATGATGCGGGAGGTAAATTTCTTCCTTTTCTTGTCCTTGCTTGGACTGAAGGGAGCTCCCTCTAACTTCTTATAATGTTA	42629528	42629548	+ [Positive strand]	3735	21	227	42629340	42629566	((((((((.............(((((..(((((.((.{{{{{{{{{{{{{{{{{=={(.(((..(((((((((...((.(((.((.(((..((((((((.((..((((((((..(((......)))....))))))))..)).))))))))..))).)).))).))...)))))))))..))).)).->>>>>>>>>>>>>>>>>->>.))))))))))))))))))	7	-91.21	-40.1806	37.8855	42629377	42629397	0.009901
Known-miRNA3125	mir319	NC_016093.2	TTTGGACTGAAGGGAGCTCCT	NO	GGGAGTTCCTTGCAGCCCAAAGCTTCAAGGATGAAATTCTTCCTGCGGTTTTGGACTGAAGGGAGCTCCT	22789820	22789840	+ [Positive strand]	392	21	70	22789770	22789839	(((((((((((.(((.((((((((...((((.(.....).))))..)))>>>>>->>>->>>>>>>>>>>	2	-36.6	-52.2857	51.4286	-1	-1	0.009901
Known-miRNA3126	mir319	NC_016104.2	TTTGGACTGAAGGGAGCTCCT	NO	AGGAGTTCCCTTGCAGCCCAAAACACCCTGCATGAACTACTTCATGTTGTTTTGGACTGAAGGGAGCTCCT	9165428	9165448	- [Negative strand]	392	21	71	9165427	9165497	((((((((((((.(((.((((((((....(((((((....))))))))))>>>>>->>>>>>>>>>>>>>>	2	-40.4	-56.9014	49.2958	-1	-1	0.009901
Known-miRNA3127	mir390	NC_016088.2	AAGCTCAGGAGGGATAGCGCC	CGCTATCCATCCTGAGTTTCA	GTGTGGAAGAATCTGTAAAGCTCAGGAGGGATAGCGCCATGGATGATCTCTTCTCCACTCTTGATCTTCTCTTGCGCTATCCATCCTGAGTTTCATGGCTTCTATCCACAC	43181164	43181184	+ [Positive strand]	443	21	111	43181146	43181256	(((((((((((.((((.<<<<<<<<<<-<<<<<<<<<-..(((.((((..............)))).)))...)}}}}}}}}=}}}}}}}}}}=}))).)))).)))))))	5	-55.64	-50.1261	47.7478	43181220	43181241	0.009901
Known-miRNA3128	mir390	NC_016090.2	AAGCTCAGGAGGGATAGCGCC	CGCTATCCATCCTGAGTTTCA	AAGCTCAGGAGGGATAGCGCCATGGATGATCTTCTCTTCACTCTTGATCTTCTCTTGCGCTATCCATCCTGAGTTT	6398928	6398948	- [Negative strand]	443	21	76	6398872	6398947	<<<<<<<<<<-<<<<<<<<<-..(((.((((..............)))).)))...))))))))).))))))))))	5	-37.94	-49.9211	47.3684	6398871	6398889	0.009901
Known-miRNA3129	mir390	NC_016098.2	AAGCTCAGGAGGGATAGCGCC	NO	AGAAGAATCTGTAAAGCTCAGGAGGGATAGCGCCACAACACTCATGATTTTATATCATAATATATTTGGCGCTATCTATCCTGAGTTTCACGGGTTCTTCT	15536063	15536083	- [Negative strand]	443	21	101	15535995	15536095	((((((((((((.<<<<<<<<<<-<<<<<<<<<<(........(((((.....)))))........))))))))))).)))))))))).))))))))))))	5	-54.99	-54.4455	39.604	-1	-1	0.009901
Known-miRNA3130	mir390	NC_016105.2	AAGCTCAGGAGGGATAGCGCC	NO	AGAAGAATCTGTAAAGCTCAGGAGGGATAGCGCCACGACACTCATGATTTTCACATCATAGTGTATTTGGCGCTATCTATCCTGAGTTTCACGGGTTTTTCT	5065850	5065870	- [Negative strand]	443	21	102	5065781	5065882	((((((((((((.<<<<<<<<<<-<<<<<<<<<<(..(((((.(((((......))))))))))...))))))))))).)))))))))).))))))))))))	5	-59.8	-58.6275	43.1373	-1	-1	0.009901
Known-miRNA3131	mir390	NC_016105.2	AAGCTCAGGAGGGATAGCGCC	NO	GAAGAATTTGTAAAGCTCAGGAGGGATAGCGCCATGGAAGGTCTTTCTACTAATTTGCTCTATCATGGGTGCTTTGGTTTCGATCGATCTTCTCTAGCGCTACCCATCCTGAGTTTCATGGTTTCTTC	49001223	49001243	+ [Positive strand]	443	21	128	49001210	49001337	((((((.(..(.<<<<<<<<<<<<<-<<<<<<-..((((((((..((.(((((..(((((......)))))..)))))...))..))))))))...))))))))).)))))))))).)..).))))))	5	-58.1	-45.3906	44.5312	-1	-1	0.009901
Known-miRNA3142	mir393	NC_016089.2	TCCAAAGGGATCGCATTGATCC	NO	ACTGGAGGAGGCATCCAAAGGGATCGCATTGATCCCAAATTTCAGATTTATAAATTTTTCTCTTTCCCTCCCCTTCTCAATATTTGGGATCATGCTATCCCTTTGGATTCCTCCTTTGGT	44048035	44048056	- [Negative strand]	21	22	120	44047949	44048068	((..(((((((.(<<<<<<<<<<<-<<<<-<<<<<(((((...(((............................)))....)))))))))))))).)))))))))))).)))))))..))	6	-57.39	-47.825	41.6667	-1	-1	0.009901
Known-miRNA3143	mir393	NC_016097.2	TCCAAAGGGATCGCATTGATCC	NO	ACTAGAGGAGGCATCCAAAGGGATCGCATTGATCCCAAATCCAAGCTTCAATGTTCTTCTATCTTTCTCACTCAAAATATTAATTTTATTTGGGATCATGCTATCCCTTTGGATTTCTCCTTTAGT	25990675	25990696	- [Negative strand]	21	22	126	25990583	25990708	(((((((((((.(<<<<<<<<<<<-<<<<-<<<<<((((....(((......)))..................(((((....))))).))))))))))))).)))))))))))).)))))))))))	6	-54.1	-42.9365	37.3016	-1	-1	0.009901
Known-miRNA3144	mir393	NC_016098.2	TCCAAAGGGATCGCATTGATCC	NO	GCAACTGGAGGAGGCATCCAAAGGGATCGCATTGATCCCAAATCCAAGCTTCAATATTCTTCTCTCTTTCCCACTCAAAATATTAATTTTATTTGGGATCATGCTATCCCTTTGGATTTCTCCTTTAGTGGC	32101405	32101426	+ [Positive strand]	21	22	132	32101388	32101519	((.(((((((((((.(<<<<<<<<<<<-<<<<-<<<<<(((((..(((.((.((((((....................)))))))).))))))))))))))))).)))))))))))).))))))))))).))	6	-55.95	-42.3864	40.9091	-1	-1	0.009901
Known-miRNA3145	mir393	NC_016101.2	TCCAAAGGGATCGCATTGATCC	NO	ACTGGAGGAGGCATCCAAAGGGATCGCATTGATCCCAAATTTCAGATTTATAAATTTGTCTTTCTCTTCCCTTGTCAATATTTGGGATCATTTCTCTTCCCTTCTCAATATTTGGGATCATGCTATCCCTTTGGATTCCTCCTTTGGT	5137839	5137860	+ [Positive strand]	21	22	148	5137825	5137972	((..(((((((.(<<<<<<<<<<<-<<<<-<<<<<(((((..((((((....)))))).........((((..((....))..))))......................)))))))))))))).)))))))))))).)))))))..))	6	-64.2	-43.3784	39.8649	-1	-1	0.009901
Known-miRNA3146	mir393	NC_016105.2	TCCAAAGGGATCGCATTGATCC	NO	TGGAGGAGGCATCCAAAGGGATCGCATTGATCCCAAATCCAAGCTTTAATATTTTTCTCTCTTCTCACTCAATAATATTAATTTATTTGGGATCATGCTATCCCTTTGGATTTCTCCTTTA	2419386	2419407	- [Negative strand]	21	22	121	2419297	2419417	(((((((((.(<<<<<<<<<<<-<<<<-<<<<<(((((.......((((((((....................))))))))...)))))))))))))).)))))))))))).)))))))))	6	-52.05	-43.0165	36.3636	-1	-1	0.009901
Known-miRNA3147	mir393	NC_016107.2	TCCAAAGGGATCGCATTGATCC	NO	GAGGAGGCATCCAAAGGGATCGCATTGATCCCAAATCCAAGCTTCAATGTTCTTCTCTCTTTCTCACTCAAAATGTTAATTTTATTTGGGATCATGCTATCCCTTTGGATGTCTCCTT	26105843	26105864	- [Negative strand]	21	22	118	26105755	26105872	(((((((((<<<<<<<<<<<-<<<<-<<<<<((((....(((......)))..................(((((....))))).))))))))))))).))))))))))))))))))))	6	-55.1	-46.6949	40.678	-1	-1	0.009901
Known-miRNA3148	mir393	NC_016096.2	TCCAAAGGGATCGCATTGATCT	NO	GGTGGAGAGTTCCAAAGGGATCGCATTGATCTAATTCTTGTAGATGTTTACACTTGCAAGCTTTGCATGCAATTCCTGGATTCAGATGTGATTCAGTGGTTCACTTATTGGATCATGCGATCCCTTAGGAACTTTCCATC	34250228	34250249	+ [Positive strand]	24	22	140	34250217	34250356	((((((((((<<<-<<<<<<<<<<<<-<<<<<(((.(((((((.((....)).))))))).......((.(((..(((((((.......)))))))..)))))...)))))))))))))))))))).)))))))))))))	4	-65.4	-46.7143	42.1429	-1	-1	0.009901
Known-miRNA3149	mir393	NC_016097.2	TCCAAAGGGATCGCATTGATCT	NO	GGTGGATAGTTCCAAAGGGATCGCATTGATCTAATTCTTTATCTTCCTGCATGTATTTACTTGCAGCTCTGGTTTTGGACCTTTTTACCGGTTCACTGACTTGGATCATGCGATCCCTTAGGAATTTTCCATC	46430326	46430347	+ [Positive strand]	24	22	133	46430315	46430447	((((((.(((<<<-<<<<<<<<<<<<-<<<<<((.((.........(((((.((....)).))))).........((((((........))))))..)).))))))))))))))))))).)))))).))))))	4	-59.5	-44.7368	42.1053	-1	-1	0.009901
Known-miRNA3150	mir393	NC_016103.2	TCCAAAGGGATCGCATTGATCT	NO	GGTGGAGAGTTCCAAAGGGATCGCATTGATCTAATTCTTGTAGATGCCTGAACTTGCAATCTTGAATCTTGCATGCAATTCCTGGATTTAGGTTTGCTTTAAGGGGTTCAGTTATTGGATCATGCGATCCCTTAGGAACTTTCCATC	34388238	34388259	+ [Positive strand]	24	22	147	34388227	34388373	((((((((((<<<-<<<<<<<<<<<<-<<<<<(((..(((..(((.(((......((((.(((((((((..............))))))))).))))....))).))))))..)))))))))))))))))))).)))))))))))))	4	-71.54	-48.6667	42.1769	-1	-1	0.009901
Known-miRNA3151	mir393	NC_016107.2	TCCAAAGGGATCGCATTGATCT	NO	GGTGGAGAGTTCCAAAGGGATCGCATTGATCTAATTCTTGATCTTCCTGCATGCATTTGCTTGCAGTTCTGCTTTTGAGCCATATTTTACCGGTTCACTGACTTGGATCATGCGATCCCTTAGGAATTCTCCATC	39780051	39780072	- [Negative strand]	24	22	135	39779947	39780081	((((((((((<<<-<<<<<<<<<<<<-<<<<<((.((.........(((((.((....)).))))).........((((((..........))))))..)).))))))))))))))))))).)))))))))))))	4	-67.9	-50.2963	44.4444	-1	-1	0.009901
Known-miRNA3156	mir394mir384	NC_016091.2	TTGGCATTCTGTCCACCTCC	NO	TCACGTGGGTTTAACAAAGGGTTGCTTACAGAGTTTCTTGGCATTCTGTCCACCTCCACTTCCACTTTCAGTTCCATGGATCTCTCTCTCTTTTTGGCCCTATCTACGTACTCGGAGGTGGACATACTGCCAATAGAGCTGTGTTGGCTTCTCTTTGTCAAGCTTCCGTGA	1557000	1557019	- [Negative strand]	239	20	171	1556885	1557055	(((((..(((((.((((((((..(((.(((.(((((.<<<<<<-<-<<<<<<<<<<<............((..(((.(((........)))...)))..))............))))))))))).).))))))..))))).))).)))..)))))))).)))))..)))))	7	-69.75	-40.7895	47.3684	-1	-1	0.009901
Known-miRNA3157	mir394mir384	NC_016093.2	TTGGCATTCTGTCCACCTCC	NO	ATAGTTTGTCTTCACGTGGGTTTAACAAAGGGTTGCTTACAGAGTTTCTTGGCATTCTGTCCACCTCCACTTCTTGGCCCTATCTACGTACTCGGAGGTGGATATACTGCCAATAGAGCTGTGTTGGCTTCTCTTTGTCAAGCCTCCGTGATACTAT	1520328	1520347	- [Negative strand]	239	20	157	1520238	1520394	(((((......(((((..(((((.((((((((..(((.(((.(((((.<<<<<<-<-<<<<<<<<<<<....(.(((......))).).....))))))))))).).))))))..))))).))).)))..)))))))).)))))..))))).)))))	7	-66.8	-42.5478	45.8599	-1	-1	0.009901
Known-miRNA3158	mir394mir384	NC_016101.2	TTGGCATTCTGTCCACCTCC	NO	TCATGAGGGTTTAGCAAAGGGTTGCTAACAGAGTTTATTGGCATTCTGTCCACCTCCACTTCCTACTCTCTCTCTGAGCCACATGTTCGTGAAGTTGGAGGTGGGCATACTGTCAACTGAGTTCTGTTGTCTGCTCTTTGTAAAGCCTTCATGA	48784367	48784386	+ [Positive strand]	239	20	154	48784329	48784482	((((((((((((.(((((((((.(.(((((((..(((<<<<<<-<-<<<<<<<<<<<((((((.((.(((.....)))......))..).)))).)))))))))))).).)))))).)))..))))))).).))))))))).))))))))))))	7	-73.2	-47.5325	46.1039	-1	-1	0.009901
Known-miRNA3159	mir394mir384	NC_016104.2	TTGGCATTCTGTCCACCTCC	NO	ATCATGAGGGTTTAGCAAAGTGTTGCTAACAGAGTTTATTGGCATTCTGTCCACCTCCACTTCCTACTCTCTCTCTCTCTCTCTCTACCCATGAATATGGAGGTGGGCATACTGTCAACTGAGCTCTGTTGGCTACACTTTGTAAAGCCTTCATGAT	41517149	41517168	+ [Positive strand]	239	20	157	41517110	41517266	(((((((((((((.(((((((((.((((((((((((((<<<<<<-<-<<<<<<<<<<<(.(((.............................)))..)))))))))))).).)))))).)))))))))))))).))))))))).)))))))))))))	7	-78.95	-50.2866	44.586	-1	-1	0.009901
Known-miRNA3160	mir394mir384	NC_016092.2	TTGGCATTCTGTCCACCTCC	NO	GGGTTTCTCAGAGGCCTGATTCCATAGCCATTTTGGCATTCTGTCCACCTCCATTAATATTAAATGGGTTGTTTTAGAATCACCCCCAAAATGGTGGCAGTTGGAGGTGGCCAGTAGGCCAAACGGGCTCTGTGAATCTGTCTCCGAGAAACCC	36014296	36014315	+ [Positive strand]	239	20	154	36014263	36014416	(((((((((.(((((..(((((((.((((..(<<<<<---<<<-<<<<<<<<(....(((((...((((.(((....))).))))......))))).....))))))))).)))...))))))..)))).)).))))).))))).)))))))))	7	-74.2	-48.1818	48.7013	-1	-1	0.009901
Known-miRNA3161	mir394mir384	NC_016095.2	TTGGCATTCTGTCCACCTCC	NO	GGGTTTCTCGGAGGCCTTATTCCGTAGCCATTTTGGCATTCTGTCCACCTCCACTAATATTAAATGGTGACAGTTGGAGGTGGCCAGTAGGCCAAACGGGCTCTGTGAATCTGTCTCTGAGAAACCC	9871243	9871262	+ [Positive strand]	239	20	127	9871210	9871336	(((((((((((((((...((((((.((((..(<<<<<---<<<-<<<<<<<<(...........((....))..))))))))).)))...))))))..)))).)).))))..)))))))))))))))	7	-67.7	-53.3071	50.3937	-1	-1	0.009901
Known-miRNA3162	mir394mir384	NC_016102.2	TTGGCATTCTGTCCACCTCC	NO	TTTGGCATTCTGTCCACCTCCATTGGTGATGATGGCCATTTGGAGGTGGCCAGTATGCCAAA	3785403	3785422	+ [Positive strand]	239	20	62	3785401	3785462	(<<<<<<<-<<<-<<<<<<<<(.((((.......))))..))))))))).))).))))))))	7	-36.5	-58.871	50	-1	-1	0.009901
Known-miRNA3163	mir395	NC_016095.2	TGAAGTGTTTGGGGGAACTTT	NO	TGTTGGCTGTCTCTTGGAGTTCCTCTGAGCACTTCACGAATGACCTAGTTCTATTTGGTATTACCCTTTAGATAGAATAGTCTTATATAAGTGAAGTGTTTGGGGGAACTTTTGGGTACAACTAACA	41424568	41424588	- [Negative strand]	6	21	127	41424552	41424678	((((((.(((..((..(((((((((..((((((((((....(((...(((((((((((.........))))))))))).)))........)>>>>>>>>>-->>>>>>>>>-.))..))).))))))	5	-54.2	-42.6772	39.3701	-1	-1	0.009901
Known-miRNA3164	mir395	NC_016095.2	TGAAGTGTTTGGGGGAACTTT	NO	TGTTGGCTGTCTCTTGGAGTTCCTCTGAGCACTTCACGCGTGGGGCTAGTTCTATTCAATATTACCATTTAGATAGAATAGTCCTCATCACTGAAATGAAGTGTTTGGGGGAACTTTTGGGTACAACTAACA	41439079	41439099	- [Negative strand]	6	21	132	41439063	41439194	((((((.(((..((..(((((((((..(((((((((..((((((((((.((((((..((.........))..))))))))))))....))).)...>>>>>>>>>-->>>>>>>>>-.))..))).))))))	5	-55.2	-41.8182	42.4242	-1	-1	0.009901
Known-miRNA3165	mir395	NC_016095.2	TGAAGTGTTTGGGGGAACTTT	NO	TGTTGGCTGTCTCTTGGAGTTCCTCTGAGCACTTCACGTACGTGTGTGGCTAGTTCTATTCTGTATTACCCTTAGATAGAATAGTCTTAATTAAGTGAAGTGTTTGGGGGAACTTTCGGGAACAACTAACA	41415515	41415535	- [Negative strand]	6	21	131	41415499	41415629	((((((.(((..((..(((((((((..((((((((((.....((...(((((.((((((.(((.........)))))))))))))).)).....)>>>>>>>>>-->>>>>>>>>-.))..))).))))))	5	-56.6	-43.2061	41.9847	-1	-1	0.009901
Known-miRNA3166	mir396	NC_016100.2	TTCCACAGCTTTCTTGAACTG	GTTCAATAAAGCTGTGGGAAG	TGGCTCTCTTTGTATTCTTCCACAGCTTTCTTGAACTGCATCCAAAGAGTTCCTTTGCATGCATGCCATGGCACTCTTACTCCCAAATCTTGTTTTGCGGTTCAATAAAGCTGTGGGAAGATACAGATAGGGTCA	27525329	27525349	- [Negative strand]	3822	21	135	27525231	27525365	(((((((.(((((((..<<<<<<<<<<<<-<<<<<<<<((....((((((.((...(((....)))...)).)))))).....((.....))...))))}}}}}}=}}}}}}}}}}}}==))))))).)))))))	4	-60.9	-45.1111	43.7037	27525245	27525265	0.009901
Known-miRNA3167	mir396	NC_016101.2	TTCCACAGCTTTCTTGAACTG	NO	GTGATCTTCCACAGCTTTCTTGAACTGTGTTGTGTGAGGTTTCTCCAAGTGAAGGTTTAAGATCCCTTATGCAACATAAATTCTTTGAGCACAATTCAAGATAGCTGTGGAAAATCAC	13772763	13772783	+ [Positive strand]	3822	21	118	13772756	13772873	(((((.<<<<<<<<<<-<<<<<<--<<((((((((((((..(((((.......))....)))..))))))))))))))......(((....))).)))))).)))))))))).)))))	4	-50.5	-42.7966	38.983	-1	-1	0.009901
Known-miRNA3168	mir396	NC_016104.2	TTCCACAGCTTTCTTGAACTG	GTTCAATAAAGCTGTGGGAAG	TGGCCCTCTTTGTATTCTTCCACAGCTTTCTTGAACTGCATCCATAGAGTTCCTTTGCATGCATGCCAAGGCACTCTTGCTCCCACACCTTGTTTTGCGGTTCAATAAAGCTGTGGGAAGATACAGATAGGGTCA	8774058	8774078	+ [Positive strand]	3822	21	135	8774040	8774174	(((((((.(((((((..<<<<<<<<<<<<-<<<<<<<<((..((.(((((.((((.(((....))).)))).))))).............))...))))}}}}}}=}}}}}}}}}}}}==))))))).)))))))	4	-66.24	-49.0667	46.6667	8774139	8774160	0.009901
Known-miRNA3169	mir396	NC_016104.2	TTCCACAGCTTTCTTGAACTG	NO	GTGATCTTCCACAGCTTTCTTGAACTGTGTTGTGAGGCTTCTCTCCAATGAAGGTTTATACCCTATGCAAAAGAAATTCTATGAGCACAATTCAAGATAGCTGTGGAAAATCAC	35037571	35037591	- [Negative strand]	3822	21	114	35037483	35037596	(((((.<<<<<<<<<<-<<<<<<<-<<(((((((((.((((........)))).))))))...........((.....))....))))).))))))).)))))))))).)))))	4	-45.6	-40	39.4737	-1	-1	0.009901
Known-miRNA3170	mir396	NC_016100.2	TTCCACAGCTTTCTTGAACTT	CTCAAGAAAGCTGTGGGAGA	GTCATGCTTTTCCACAGCTTTCTTGAACTTCTTATGCATCTTATATCTCTCCACCTCCAGGATTTTAAGCCCTAGAAGCTCAAGAAAGCTGTGGGAGAATATGGC	27517047	27517067	+ [Positive strand]	9020	21	105	27517037	27517141	((((((.((<<<<<<<<<<<<<<<<<-<<<((...((.......(((.((........))))).....))...)))))=}}}}}}}}}}}}}}}}}}}.))))))	4	-43.9	-41.8095	42.8571	27517115	27517135	0.009901
Known-miRNA3171	mir396	NC_016100.2	TTCCACAGCTTTCTTGAACTT	NO	TATGCTTTTCCACAGCTTTCTTGAACTTCTTATGCCTAGTGCAATTATTGATGTGGCATAGAAGTTTAAGAAAAATGTGGAAAAACATG	45239151	45239171	+ [Positive strand]	9020	21	89	45239143	45239231	((((.((<<<<<<<--<<<<<<<<<<<<((.(((((.....((.....))....)))))))))))))))))))..))))))))).))))	4	-39.2	-44.0449	33.7079	-1	-1	0.009901
Known-miRNA3172	mir396	NC_016102.2	TTCCACAGCTTTCTTGAACTT	NO	TATGCTTTTCCACAGCTTTCTTGAACTTCTTATGCCTAATGCAGCTATTGATGTGGCATTGAAGTTTAAGAAAAATGTGGAAAAACATG	556411	556431	- [Negative strand]	9020	21	89	556349	556437	((((.((<<<<<<<--<<<<<<<<<<<<(..(((((....(((........)))))))).)))))))))))))..))))))))).))))	4	-37.9	-42.5843	34.8315	-1	-1	0.009901
Known-miRNA3173	mir396	NC_016104.2	TTCCACAGCTTTCTTGAACTT	CTCAAGAAAGCTGTGGGAGA	GTCATGCTTTTCCACAGCTTTCTTGAACTTCTTATGCATCTTATATCTCTCCACTTCCAGCATTTTAAGCCCTAGAAGCTCAAGAAAGCTGTGGGAGAATATGGC	8782317	8782337	- [Negative strand]	9020	21	105	8782241	8782345	((((((.((<<<<<<<<<<<<<<<<<-<<<((...((...............................))...)))))=}}}}}}}}}}}}}}}}}}}.))))))	4	-41.78	-39.7905	41.9048	8782247	8782266	0.009901
Known-miRNA3174	mir398	NC_016088.2	TGTGTTCTCAGGTCACCCCTT	NO	TCGGAGGAGTGAATCTGAGAACACAAGGCTGGTTTGCACTGCTATATCATCTATTGGTATAAGGTGAATTTACTTTGTGTTCTCAGGTCACCCCTTTGA	7214768	7214788	- [Negative strand]	46	21	99	7214764	7214862	(((((((.((((.(((((((((((((((..((((..(.((..(((((((.....))))))))))..))))..)))>>>>>>>>>>>>>>>>->>>>)))	2	-47.9	-48.3838	42.4242	-1	-1	0.009901
Known-miRNA3175	mir398	NC_016089.2	TGTGTTCTCAGGTCACCCCTT	NO	GGTTTATCTCAGAGGAGTGGATCTGAGAACACAAGGCTGGTTTGCACTGCTATATTATGATCGATTGGTATAAGGTGAATTTACTTTGTGTTCTCAGGTCACCCCTTTGAGCCAACC	11081015	11081035	- [Negative strand]	46	21	117	11081004	11081120	((((...((((((((.(((.((((((((((((((((..((((..(.((..(((((((........))))))))))..))))..)))>>>>>>>>>>>>>>>>->>>>))))..))))	2	-52.6	-44.9573	43.5897	-1	-1	0.009901
Known-miRNA3176	mir398	NC_016089.2	TGTGTTCTCAGGTCGCCCCTG	NO	GGTAGAGGAATTCTACAGGGTCGTCCTGAGACCACATGAAACAGATTCAAAATACAAGCATATTTGCTTGTGACCTTTTGTGACTCAGTTCATGTGTTCTCAGGTCGCCCCTGCTGAACTTTTCTCTACC	46102437	46102457	+ [Positive strand]	1712	21	130	46102344	46102473	(((((((((((((..(((((.((.(((((((.((((((((..((...(((((((((((((....))))))))...)))))...))...))))>>>>->>>>>>>->>->>>>>..)))..))))))))))	2	-64.1	-49.3077	44.6154	-1	-1	0.009901
Known-miRNA3177	mir398	NC_016095.2	TGTGTTCTCAGGTCGCCCCTG	NO	GGTAGAGGGATTCTACAGGGTCGTCCTGAGATCACATGAAGTAGAATATAAGCAGCCATATTTGCTTCTTGTCTCGTGTTCTCAGCTCATGTGTTCTCAGGTCGCCCCTGCTGGACTATTCTCTACC	14229071	14229091	- [Negative strand]	1712	21	127	14229053	14229179	(((((((((..(((((((((.((.(((((((.(((((((.(((((((((((((((......))))))........)))))))..)))))>>>>->>>>>>>->>->>>>>.))))...)))))))))	2	-58.9	-46.378	48.0315	-1	-1	0.009901
Known-miRNA3178	mir399	NC_016096.2	TGCCAAAGGAGAGTTGCCCTG	NO	TTAAGCAAATCAGCAATAGGGCACCTCTCTCCTGGCAGGAGAAAAAGATCAGCATTTTTGGAGTTACCAAAAGTCAGTGTCAATAACTTGCCAAAGGAGAGTTGCCCTGTGGCTGGTTTAGCTTAA	36742522	36742542	+ [Positive strand]	283	21	126	36742433	36742558	((((((((((((((.((((((((.((((((..(((((((.......(((....((((((((.....))))))))....))).....))>>>>>-->>>>>>->>>>>>>).)))))))).))))))	4	-57.7	-45.7936	43.6508	-1	-1	0.009901
Known-miRNA3179	mir399	NC_016097.2	TGCCAAAGGAGAGTTGCCCTG	NO	AGCTATAGGGCTTCTCTTTATTGGCAGGAAATTATCATGACCACTTCATCAGATATCTTGCCAAAGGAGAGTTGCCCTGTTGCT	46845018	46845038	+ [Positive strand]	283	21	84	46844959	46845042	(((.(((((((..(((((..(((((((((...((((.(((........))))))))))>>>>>>-->>>>>-->>>>>>).)))	4	-39.5	-47.0238	42.8571	-1	-1	0.009901
Known-miRNA3180	mir399	NC_016103.2	TGCCAAAGGAGAGTTGCCCTG	NO	TAAGCAAATCAGCAATAGGGCACCTCTCTCCTGGCAGGTATTTTTGGAGCTACCAAAAATCAATGTCAATAACTTGCCAAAGGAGAGTTGCCCTGTGGCTGGTTTAGCTTA	36115879	36115899	+ [Positive strand]	283	21	111	36115804	36115914	(((((((((((((.((((((((.((((((..((((((((((((((((.....))))))))...........)))>>>>>-->>>>>>->>>>>>>).)))))))).)))))	4	-56.5	-50.9009	44.1441	-1	-1	0.009901
Known-miRNA3181	mir399	NC_016107.2	TGCCAAAGGAGAGTTGCCCTG	NO	CAGCTATAGGGCTTCTCTTTATTGGCAGGAAATTATCATGACCACTTCATCAGATATCTTGCCAAAGGAGAGTTGCCCTGTTGCTG	39360473	39360493	- [Negative strand]	283	21	86	39360466	39360551	((((.(((((((..(((((..(((((((((...((((.(((........))))))))))>>>>>>-->>>>>-->>>>>>).))))	4	-42.1	-48.9535	44.186	-1	-1	0.009901
Known-miRNA3182	mir403	NC_016089.2	TTAGATTCACGCACAAACTTG	NO	AAATTGCAGGTTCGTGCGTGAATCTAACGAAAGTTTCTCGTTCTCTCCATTCCACTTCTGCGTTAGATTCACGCACAAACTTGTCATTT	1042054	1042074	+ [Positive strand]	833	21	89	1041991	1042079	((((.(((((((.((((((((((((((((.((((...................))))...))>>>>>>>>>>>>>>->>>>>>).))))	2	-35.91	-40.3483	41.573	-1	-1	0.009901
Known-miRNA3183	mir403	NC_016097.2	TTAGATTCACGCACAAACTTG	NO	GCAGGTTCGTGCGTGAATCTAATCAAAGTTTCTCATTAACTTCTGCGTTAGATTCACGCACAAACTTGT	1081006	1081026	+ [Positive strand]	833	21	69	1080958	1081026	(((((((.((((((((((((((((((((((.......))))).)).)>>>>>>>>>>>>>>->>>>>>)	2	-33.6	-48.6957	40.5797	-1	-1	0.009901
Known-miRNA3184	mir482	NC_016089.2	ATGCACTGCCTCTTCCCTGGC	NO	GGACAAAGCAGGGGAACAGGCAGAGCATGGATGGAGCTATCAACACAATATTGTCAAGAAACTGAGAGTGAGAGGAGAAATATGTTGTGGTTCTGCTCATGCACTGCCTCTTCCCTGGCTCTGTCT	837518	837538	+ [Positive strand]	714	21	126	837419	837544	(((((.(((.((((((.((((((.(((((..((((((((.(((((...((((.(((......))).)))).....(....).)))))))))))))..)>>>>->>>>>>->>>>>>->>).)))))	4	-56.1	-44.5238	48.4127	-1	-1	0.009901
Known-miRNA3185	mir482	NC_016097.2	ATGCACTGCCTCTTCCCTGGC	NO	GGACAAAGCAGGGGAACAGGCAGAGCATGGATGGAGCTATCAACACAATATTGTCAAGAAAGTGAGAAAGTGAGAGGAGAAATCTGTTGTGGTTCTGCTCATGCACTGCCTCTTCCCTGGCTTTGTCT	37083967	37083987	- [Negative strand]	714	21	128	37083959	37084086	(((((((((.((((((.((((((.(((((..((((((((.((((......((.(((......))).)).......(((....)))))))))))))))..)>>>>->>>>>>->>>>>>->>)))))))	4	-59.2	-46.25	47.6562	-1	-1	0.009901
Known-miRNA3186	mir482	NC_016090.2	ATGCACTGCCTCTTCCCTGGC	NO	GGGTGAGGGAGTTAACAGGAAGAGACAGGACAAAGGCTGGGAACAGGCAGGGCACGAATGGAGCTATCAACAGAAAATGGTAAAGTGAGAATGAAAGGAGAGAGAGAGAGAGAGATCTGTTGTGGCTACGCTCATGCACTGCCTCTTCCCTGGCTCTGTCTCTTTCCTATTCCAACTC	42619832	42619852	- [Negative strand]	714	21	178	42619807	42619984	((((...(((((....((((((((((((......(((((((((.((((((.(((.((.((.(((((.(((((((.........................................)))))))))))).)).))->>>->>>>>>->>>>>->>>)))))))).)))))))))).))))	4	-65.58	-36.8427	50	-1	-1	0.009901
Known-miRNA3123	mir319	NC_016097.2	TTGGACTGAAGGGGCCTCTT	GGCTCACTTCAGTCCAGTC	GGTGAGGGATATGGAAGGGGCTCACTTCAGTCCAGTCCGAGGCGGTGGAAGATGGCTGAAACTCAGCTGCTGACTCGTTGGTTCGAGAGCTCACCATTAAGATCGATCGATGATGTCGGCACTCAGCCCATGTACATAATTAAGGTGGTCTGCTTCTGATCCAACGATGCGGGAGCTGCATTTAGTCGTGACTGTCACGTCTTGGACTGAAGGGGCCTCTTCATTTCCCATATCCTTCACT	48913074	48913093	- [Negative strand]	94	20	241	48913053	48913293	(((((((((((((((((({{{{{={{{{{{{{{{{==((.((((((.....(((((((((...(((((.(((..(((((((.(((..(((..((((((..((....)).(((((((.(((.....))).)))).)))......))))))..)))..))).)))))))..))).)))))..))))))))).)))))).))..>>>>>>>>>>>>>>>>>>>>......))))))))))))))	2	-115.9	-48.0913	51.8672	48913256	48913274	0.009901
Known-miRNA3123	mir319	NC_016107.2	TTGGACTGAAGGGGCCTCTT	GGCTCACTTCAGTCCAGTC	GTAGGGTTGTGTTCGAGGATTGGTGGAAGATATGGAAGGGGCTCACTTCAGTCCAGTCCGAGTCGGTGAAAAATGACTGAAACTCAGCTGCTGACTCGTTGGCTCGAGAGTTCACCATTAAGATAGATTGATGTTCGGCACTCACGCCATGTAATTAAGGTGGTGTGCTTCTGATCCAACGATGCGGGAGCTGCATTCAGTCGTGACTGTCACGTCTTGGACTGAAGGGGCCTCTTCGTCTCCTACATCCTTCACTCATAC	36756989	36757008	+ [Positive strand]	94	20	261	36756772	36757032	(((.....(((...((((((..((((.((((...((((({{{{{={{{{{{{{{{{==((.(.((((.....(((((((((...(((((.(((..(((((((.(((..(((.(((((((..((((......)))).(((......)))..........))))))).)))..))).)))))))..))).)))))..))))))))).)))).).))..>>>>>>>>>>>>>>>>>>>>))))).)))))))))))))...)))	2	-113.7	-43.5632	50.1916	36756811	36756830	0.009901

## Sheet: Ct-S
miR-ID	miRBase ID	Chromosome	Sequence	miRNA*	Hairpin Sequence	Start	End	Orientation	Abundance	sRNA length	Hairpin Length	Hairpin Start	Hairpin End	Hairpin Structure	Genomic Hits	Minimum Free Energy(MFE)	Adjusted MFE	Hairpin G/C%	miRNA* Start Coord	miRNA* End Coord	P_Val
Known-miRNA3000	mir1507	NC_016100.2	TCTCATTCCATACATCGTCTGA	NO	GTTTGGCAGAGGTGTATGGAGTGAGAGAAGGGAAAGGGTATTTTCCGATTCTGTCGTTACTCTCTTCCCTCTCTCATTCCATACATCGTCTGACGAAC	27036642	27036663	+ [Positive strand]	8	22	98	27036570	27036667	(((((.((((((((((((((((((((((.(((((((((((.....((((...)))).)))))).)))))))>>>>>>>>>>>>>>>>->>>>-)))))	2	-53.7	-54.7959	46.9388	-1	-1	0.009901
Known-miRNA3001	mir1507	NC_016104.2	TCTCATTCCATACATCGTCTGA	NO	GTTTGACAGAGATGTATGGAGTGAGAGAAGGGAAATGATATTTTCCGATCCCATCGTTACTCTCTTCCCTCTCTCATTCCATACATCGTCTGACGAAC	5926218	5926239	+ [Positive strand]	8	22	98	5926146	5926243	(((((.((((((((((((((((((((((.(((((..((....(..((((...))))..).))..)))))))>>>>>>>>>>>>>>>>->>>>-)))))	2	-48	-48.9796	43.8776	-1	-1	0.009901
Known-miRNA3002	mir156	NC_016089.2	TGACAGAAGAGAGTGAGCAC	NO	GAGAGGCTGACAGAAGAGAGTGAGCACATACTAGTGGAGATTGTATGAGGGCATACAATTGCGGGTGCGTGCTCACTTCTCTATCTGTCAGCTTCCC	38792964	38792983	+ [Positive strand]	1290	20	97	38792956	38793052	(.(((((<<<<<<<<<<<<<<<<<<<<.((((.((...(((((((((....))))))))))).)))).)))))))).))))).)))))))))))).)	12	-55	-56.701	50.5155	-1	-1	0.009901
Known-miRNA3003	mir156	NC_016091.2	TGACAGAAGAGAGTGAGCAC	NO	GGAGGTGACAGAAGAGAGTGAGCACACATAATACTTTCTTGTAAGATAAAGATTCATGCTTGAAGTTATGTGTGCTCACTCTCTATCTGTCACCCC	4306357	4306376	+ [Positive strand]	1290	20	96	4306351	4306446	((.((<<<<<<<<<<<<<<<<<<<<(((((((...(((..(((.((.......)).)))..))))))))))))))))))))))).)))))))))))	12	-56.9	-59.2708	41.6667	-1	-1	0.009901
Known-miRNA3004	mir156	NC_016100.2	TGACAGAAGAGAGTGAGCAC	NO	GGTGACAGAAGAGAGTGAGCACTTGGCTCTTTCCTAGCATGGATCTAAGTTCACGCCAAAAGCCGTGTGCTCTCTCTCTATCTGTCACC	22074993	22075012	+ [Positive strand]	1290	20	89	22074990	22075078	((<<<<<<<<<<<<<-<<<<<<.(((((.(((....((.(((((....))))).)).)))))))).)))))).)))))).)))))))))	12	-46.7	-52.4719	50.5618	-1	-1	0.009901
Known-miRNA3005	mir156	NC_016101.2	TGACAGAAGAGAGTGAGCAC	NO	GAGAGGTGACAGAAGAGAGTGAGCACACATGGTATTTTCTTGGATGATATAAGATTTCATGCTTGAAACTATGCGTGCTCATTCTCTATCTGTCACCCATC	9223993	9224012	+ [Positive strand]	1290	20	101	9223986	9224086	((..((<<<<<<<<<<<<<<<<<<<<.((((((...(((..(.((((.........)))).)..))))))))).))))))))))))).)))))))))..))	12	-52.6	-52.0792	41.5842	-1	-1	0.009901
Known-miRNA3006	mir156	NC_016104.2	TGACAGAAGAGAGTGAGCAC	NO	GAGGCTGACAGAAGAGAGTGAGCACATGCTAGTGGTATTTGTATGAGGGCATACAATTGCGGGTGCGTGCTCACTTCTCTATCTGTCAGCTTC	5885589	5885608	- [Negative strand]	1290	20	93	5885520	5885612	(((((<<<<<<<<<<<<<<<<<<<<..(((....(((.(((((((....))))))).))).)))..)))))))).))))).))))))))))))	12	-53.4	-57.4194	49.4624	-1	-1	0.009901
Known-miRNA3007	mir156	NC_016104.2	TGACAGAAGAGAGTGAGCAC	NO	GGAGGTGACAGAAGAGAGTGAGCACTTGGCTCTTTCCTAGCATGGATCTTTCGTGCTAAAAGCTGTGTGCTCATTCTCTATCTGTCACCACC	4021306	4021325	- [Negative strand]	1290	20	92	4021238	4021329	((.((<<<<<<<<<<<<<<<<<<<<.(((((......(((((((((...)))))))))..))))).))))))))))))).))))))))).))	12	-52.9	-57.5	48.913	-1	-1	0.009901
Known-miRNA3008	mir156	NC_016104.2	TGACAGAAGAGAGTGAGCAC	NO	GAGGTGACAGAAGAGAGTGAGCACACATAGTACTTTCTTGAATGATATAAGGTTTCATGCTTGAAGTTATGCGTGCTTACTCTCTATCTGTCACCC	38139794	38139813	- [Negative strand]	1290	20	96	38139721	38139816	(.((<<<<<<<<<<<<<<<<<<<<.(((((...((((..(.((((.........)))).)..))))))))).))))))))))))).))))))))))	12	-47.1	-49.0625	41.6667	-1	-1	0.009901
Known-miRNA3009	mir156	NC_016091.2	TGACAGAAGAGAGTGAGCAC	GCTCACTTCTCTTTCTGTCAA	TTGACAGAAGAGAGTGAGCACACAGAAGCACTTGGTATAGTTATATACTGTTGCTTTTGCGTGCTCACTTCTCTTTCTGTCAA	5047266	5047285	- [Negative strand]	1290	20	83	5047203	5047285	(<<<<<<<<<<<<<<<<<<<<.((((((((..(((((((....))))))).)))))))).))}}}}}}=}}}}=}}}}}}}}}	12	-48	-57.8313	40.9639	5047202	5047222	0.009901
Known-miRNA3010	mir156	NC_016093.2	TGACAGAAGAGAGTGAGCAC	NO	TGACAGAAGAGAGTGAGCACACAGAGGCACTTGGTATAGTATATATACTATTGCTTTTGCGTGCTCACTTCTCTTTCTGTCA	4705153	4705172	- [Negative strand]	1290	20	82	4705090	4705171	<<<<<<<<<<<<<<<<<<<<.((((((((..(((((((.....))))))).)))))))).)))))))).)))).))))))))	12	-48.1	-58.6585	41.4634	-1	-1	0.009901
Known-miRNA3011	mir156	NC_016101.2	TGACAGAAGAGAGTGAGCAC	NO	GACAGAAGAGAGTGAGCACAAAGAGGCACTTGATATAATTCTATATCACTGCTTTTGTGTGCTCACCACTCTTTCTGTC	10456803	10456822	- [Negative strand]	1290	20	79	10456742	10456820	<<<<<<<<<<-<<<<<<<<(.(((((((..(((((((....))))))).))))))).)))))))))..))).)))))))	12	-40.3	-51.0127	41.7722	-1	-1	0.009901
Known-miRNA3012	mir156	NC_016104.2	TGACAGAAGAGAGTGAGCAC	NO	ATTGACAGAAGAGAGTGAGCACAAAGAGGCACTTGATATAAATCTATATCACTGCTTTTGTGTGCTCACTACTCTTTCTGTCGGT	37469980	37469999	+ [Positive strand]	1290	20	85	37469977	37470061	((<<<<<<<<<<<<<<<<<<<<(.(((((((..(((((((....))))))).))))))).)))))))))).))).))))))))))	12	-45.9	-54	40	-1	-1	0.009901
Known-miRNA3013	mir156	NC_016093.2	TGACAGAAGAGAGTGAGCAC	NO	GGAGATGACAGAAGAGAGTGAGCACACATGGTATTTTCTTGCACGATGACGATTCATGCTTGAAGCTATGTGTGCTTACTCTCTATCTGTCATCCC	4047099	4047118	+ [Positive strand]	1290	20	96	4047093	4047188	((.((<<<<<<<<<<<<<<<<<<<<(((((((...(((..(((.((.......)).)))..))))))))))))))))))))))).)))))))))))	12	-56.7	-59.0625	44.7917	-1	-1	0.009901
Known-miRNA3014	mir156	NC_016089.2	TTGACAGAAGAGAGAGAGCAC	NO	TGACAGAAGAGAGAGAGCACAACCCGGGAATGGTTAAAGGAGTCTTTGCCTTTGTTGGGAGTGTGCTCTCTCTTCCTCTGTCA	47699790	47699810	- [Negative strand]	185	21	83	47699726	47699808	<<<<<<<-<<<<<<<<<<<<(.(((((.((.(((.((((....))))))).)).)))))..)))))))))))))..)))))))	8	-45.2	-54.4578	49.3976	-1	-1	0.009901
Known-miRNA3015	mir156	NC_016101.2	TTGACAGAAGAGAGAGAGCAC	NO	TGACAGAAGAGAGAGAGCACAACCCGGGAATGGCTAAAGGAGTCTTTGCCTTTGTTGGGAGTGTGCCCTCTCTTCCTCTGTCA	992174	992194	+ [Positive strand]	185	21	83	992174	992256	<<<<<<<-<<<<<<<-<<<<(.(((((.((.(((.((((....))))))).)).)))))..))))).)))))))..)))))))	8	-42.4	-51.0843	51.8072	-1	-1	0.009901
Known-miRNA3026	mir159	NC_016094.2	TTTGGATTGAAGGGAGCTCTA	NO	ACAAAGGGGGTTATGGAGTGGAGCTCCTTGAAGTCCAATTGAGGATCTTACTGGGTGGATTGAGCTGCTTAGCTATGGATCCCACAGTTCTACCCATCATTAAGTGCTTTTGTGGTAGTCTTGTGGCTTCCATATCTGGGGAGCTTCATTTGCCTTTATAGTATTATCCTTCTTTGGATTGAAGGGAGCTCTACACCCTTCTCCCCTTTTGT	9561953	9561973	- [Negative strand]	37792	21	212	9561933	9562144	((((((((((....((.((((((((((((..(((((((..((((((..(((((((..(((.(((((.(((((.((((((..((((((..(((((((..............)).)))))..))))))..)))))).))))).))))).)))..)))....))))..)))))).->>>>>>>-->>>>>>>>>>>).)).....))))))))))	2	-109.14	-51.4811	45.283	-1	-1	0.009901
Known-miRNA3027	mir159	NC_016096.2	TTTGGATTGAAGGGAGCTCTA	NO	AGGGAAACATTAATTAAAGGGGATTATGAAGTGGAGCTCCTTGAAGTCCAATTGAGGATCTTACTGGGTGAATTGAGCTGCTTAGCTATGGATCCCACAGTTCTACCCATCAATAAGTGCTTTTGTGGTAGTCTTGTGGCTTCCATATCTGGGGAGCTTCATTTGCCTTTATAGTATTAACCTTCTTTGGATTGAAGGGAGCTCTACACCCTTCTCTTCTTTTCTCT	40266896	40266916	+ [Positive strand]	37792	21	227	40266710	40266936	(((((((.........(((((.........((((((((((((..(((((((..((((....(((((((..(((.(((((.(((((.((((((..((((((..(((((((..............)).)))))..))))))..)))))).))))).))))).)))..)))....))))....)))).->>>>>>>-->>>>>>>>>>>).))))).......)))))))	2	-94.63	-41.6872	41.8502	-1	-1	0.009901
Known-miRNA3030	mir160	NC_016090.2	TGCCTGGCTCCCTGTATGCCA	NO	GCGTGCCTGGCTCCCTGTATGCCATTTGCAGAGCCCATCAGGACAGTGATGGCCTTAACGAATGGCGTGCGAGGAGCCATGCATGC	39255871	39255891	- [Negative strand]	17	21	86	39255808	39255893	(((<<<-<<<<<<<-<<<<<<<<<((((..(((.((((((......)))))).)))..))))))))))))).))))))).))))))	7	-54.2	-63.0233	59.3023	-1	-1	0.009901
Known-miRNA3031	mir160	NC_016097.2	TGCCTGGCTCCCTGTATGCCA	NO	TGTGCCTGGCTCCCTGTATGCCATTTGTAGAGCTCATCGAAGCATCAATGACCTTTGTGGATGGCGTATGAGGAGCCAAGCATA	44431786	44431806	- [Negative strand]	17	21	84	44431724	44431807	((<<<-<<<<<<<--<<<<<<<<((..(((((.((((.((....)).)))).)))))..))))))))))..))))))).)))))	7	-47.2	-56.1905	50	-1	-1	0.009901
Known-miRNA3032	mir160	NC_016100.2	TGCCTGGCTCCCTGTATGCCA	NO	GTGTGCCTGGCTCCCTGTATGCCATTTGTAGACCCCATTACAAAGGTGATGGCCTTAGCAAATGGCGTATGAGGAGTCATGCATGC	25235626	25235646	- [Negative strand]	17	21	86	25235563	25235648	(((<<<-<<<<<<<--<<<<<<<<(((((.((..(((((((....)))))))..)).)))))))))))))..))))))).))))))	7	-48.1	-55.9302	51.1628	-1	-1	0.009901
Known-miRNA3033	mir160	NC_016106.2	TGCCTGGCTCCCTGTATGCCA	NO	GCGTGCCTGGCTCCCTGTATGCCATTTGCAGAGCCCATCAGGACAGTGATGGCCTTAACGAATGGCGTGCGAGGAGCCATGCATGT	43999180	43999200	- [Negative strand]	17	21	86	43999117	43999202	(((<<<-<<<<<<<-<<<<<<<<<((((..(((.((((((......)))))).)))..))))))))))))).))))))).))))))	7	-52.8	-61.3953	58.1395	-1	-1	0.009901
Known-miRNA3034	mir160	NC_016097.2	TGCCTGGCTCCCTGTATGCCA	NO	GTGTGCCTGGCTCCCTGTATGCCATTTGTAGACCCCATCACAATGGTGATGGCCTTATCAAATGGCGTATGAGGAGTCATGCATGC	4750275	4750295	- [Negative strand]	17	21	86	4750212	4750297	(((<<<-<<<<<<<--<<<<<<<<((((......(((((((....)))))))......))))))))))))..))))))).))))))	7	-47.8	-55.5814	51.1628	-1	-1	0.009901
Known-miRNA3035	mir160	NC_016107.2	TGCCTGGCTCCCTGTATGCCA	NO	ATGTGCCTGGCTCCCTGTATGCCATTTGCATAGTTCATTGAGCATCAATGATCTTTGTGAATGGCGTATGAGGAGCCAAGCATAT	41668775	41668795	+ [Positive strand]	17	21	85	41668771	41668855	(((<<<-<<<<<<<--<<<<<<<<((..((.((.((((((.....)))))).)).))..))))))))))..))))))).))))))	7	-50.6	-59.5294	44.7059	-1	-1	0.009901
Known-miRNA3036	mir162	NC_016092.2	TCGATAAACCTCTGCATCCAG	TGGAGGCAGCGGTTCATCGATC	GAGATGAGGTGAAGTCACTGGAGGCAGCGGTTCATCGATCTCTTCCTGAATTTGGTTGTGGAAGAACACAAAGCAAGAATCGGTCGATAAACCTCTGCATCCAGCGCTCACTTTGCCTCTCTT	1432025	1432045	+ [Positive strand]	30	21	123	1431941	1432063	((((.((((..(((((.({{{{={{{{={{{{={{{{{{{..(((.((.......(((((......)))))..)).)))..))>>>>>->>>>->>>>->>>>>.)...))))..))))))))	3	-52.9	-43.0081	48.7805	1431959	1431981	0.009901
Known-miRNA3037	mir162	NC_016093.2	TCGATAAACCTCTGCATCCAG	NO	CTGGATGCAGCGGTTCATCGATCTCTTCCTGAATCGTTGTTTAACATCAGAACCATGAATCGATCGATAAACCTCTGCATCCAG	20376071	20376091	- [Negative strand]	30	21	84	20376070	20376153	((((((((((.((((.(((((((..(((.((..((..((.....))...))..)).)))..))>>>>>->>>>->>>>>>>>>>	3	-37.5	-44.6429	45.2381	-1	-1	0.009901
Known-miRNA3038	mir162	NC_016104.2	TCGATAAACCTCTGCATCCAG	TGGAGGCAGCGGTTCATCGATC	TGGAGATGAGGTGAAGTCACTGGAGGCAGCGGTTCATCGATCTCTTCCTGAATTTGGTTGTGGAAGAACACAAAGCAAGAATCGGTCGATAAACCTCTGCATCCAGCGCTCACTTTGCCTCTCTTTA	9894869	9894889	+ [Positive strand]	30	21	127	9894783	9894909	((((((.((((..(((((.({{{{={{{{={{{{={{{{{{{..(((.((.......(((((......)))))..)).)))..))>>>>>->>>>->>>>->>>>>.)...))))..))))))))))	3	-54.4	-42.8346	48.0315	9894803	9894825	0.009901
Known-miRNA3052	mir166	NW_014573892.1	TCGGACCAGGCTTCATTCC	NO	GGAAGCTCACGTCTTGAGGGGAATGCAGTGTGGTCCAAGGAGATGATATATCACTTCACCATACTCATATCTTCACAAACTCATCAGATTCAGATGTAATAATAATTTGTAATATATGCATATTATGTCTCCTCGGACCAGGCTTCATTCCCTTCAATTACAGCTTCC	1999	2017	- [Negative strand]	82	19	168	1981	2148	(((((((......((((((((((((.(((.((((((.(((((((.....................................((((.......)))).....(((((.((((.....)))).)))))))))))>->>>>>>->>>->>>>>>))))))....)))))))	25	-60.8	-36.1905	39.8809	-1	-1	0.009901
Known-miRNA3054	mir166	NC_016089.2	TCGGACCAGGCTTCATTCCCC	GGGGAATGTCGTCTGGTTCGA	GTTGAGGGGAATGTCGTCTGGTTCGAGACCATTCATGCAAGTAGTCTCAGACATGACTCTTCTGAGTGATTTCGGACCAGGCTTCATTCCCCTCAGC	14544559	14544579	+ [Positive strand]	5722	21	97	14544487	14544583	((((({{{{{{{{=={{{{{{{{{{{((.((((((.(.(((.((((........)))))))))))))).))>>>>>>>>>>>-->>>>>>>>)))))	19	-58	-59.7938	50.5155	14544492	14544513	0.009901
Known-miRNA3055	mir166	NC_016094.2	TCGGACCAGGCTTCATTCCCC	GGAATGTTGTCTGGCTCGAGG	GAGGGGAATGTTGTCTGGCTCGAGGACCCTTCTTCTTCTTGATCTTGTGTAGACTGCTATACCTGTGGTCAAGGAATGCTTAGTGTTTTCGGACCAGGCTTCATTCCCCCC	4502839	4502859	- [Negative strand]	5722	21	111	4502836	4502946	(.(({{{{{{=={{{{{{=={{{{{((.((.....(((((((((..((((((....))))))....)))))))))......)).))))>>>-->>>>>>-->>>>>>>>.)	19	-51.6	-46.4865	50.4504	4502921	4502941	0.009901
Known-miRNA3056	mir166	NC_016097.2	TCGGACCAGGCTTCATTCCCC	NO	AGTTGAGGGGAATGTCGTTTGGTTCGAGATCATTCATGCAAGTAGTCTCAGACATAACTCTTCTGAGTGATTTCGGACCAGGCTTCATTCCCCTCAGCT	2913337	2913357	- [Negative strand]	5722	21	99	2913330	2913428	((((((((((((((..((((((((((((((((((((.(.(((.(((..........))))))))))))))))>>>>>>>>>>>-->>>>>>>>))))))	19	-56.6	-57.1717	46.4646	-1	-1	0.009901
Known-miRNA3057	mir166	NC_016103.2	TCGGACCAGGCTTCATTCCCC	GGAATGTTGTCTGGCTCGAGG	GAGGGGAATGTTGTCTGGCTCGAGGACCCTTCTTCATCTTGATCTTGTGTAGACTACTATGCTTGTGGTCAAGGAATACATAGTGTTGTCGGACCAGGCTTCATTCCCCCC	1934930	1934950	- [Negative strand]	5722	21	111	1934927	1935037	(.(({{{{{{=={{{{{{=={{{={((.((......((((((((..((((((....))))))....)))))))).......)).))).>>>-->>>>>>-->>>>>>>>.)	19	-48.92	-44.0721	49.5496	1935012	1935032	0.009901
Known-miRNA3058	mir166	NC_016090.2	TCGGACCAGGCTTCATTCCCC	NO	AGTTGAGGGGAATGTCATCTGGTTCGAGATCATTCATTTATTCAATTAGTCTCAAACACGAAAATGCGGACCCAGTTCTTTTGTGTGATTTCGGACCAGGCTTCATTCCCCTGAGCT	37501590	37501610	- [Negative strand]	5722	21	117	37501583	37501699	((((.(((((((((...((((((((((((((......(((......)))......((((((((..((.......))..))))))))))))>>>>>>>>>>--->>>>>>>>).))))	19	-48.6	-41.5385	43.5897	-1	-1	0.009901
Known-miRNA3065	mir166	NC_016102.2	TCTCGGACCAGGCTTCATTCC	NO	GAAATGAGAGATTGGGGTTGATGGGAATGTTGTTTGGCTCGAGGTAACTATGCATGGTCTTAATTTTGTTCATCTTTGAAGCTTTAATTTATGGGTTTCGATCTCTTTGATCCCTTGAAACAAAGAAAGCTTTAAAGGTTGGATTTTGAGGCTTTCTCGGACCAGGCTTCATTCCCGTAAACCTTATCTCTCTCTC	3706987	3707007	- [Negative strand]	7136	21	196	3706965	3707160	((...(((((((.((((((.(((((((((..((((((..(((((...........((((((((....((((((((((((((((((..((((.(((..((((.....)))).))).))))......))))))))))))).))))).)))))))).>>>>>-->>>>>>-->>>>>>))).)))))))))))))..))	14	-79.4	-40.5102	39.7959	-1	-1	0.009901
Known-miRNA3066	mir166	NC_016106.2	TCTCGGACCAGGCTTCATTCC	NO	TCTGAGAAGGAAAGGGGGTGTTTGGAATGAGGTTTGATCCAAGATCATCACATCATATATATATCTTCTTCTTCAATTTCCCTTTCCTTCTTGATTTACTTACCTTCATACATATATTATTATTTTCATCACTTCATGCATGGGATGAGACTGATCTCGGACCAGGCTTCATTCCTCACACCTAACTTTCCTTGTAGA	36827784	36827804	- [Negative strand]	7136	21	198	36827760	36827957	((((..((((((((.((((((..(((((((((((((.(((.((((((............................................(((...........)))...............(((((((.((........))))))))).)))>>>->>>->>>>>>>>>>>>>..))))))..)))))))).))))	14	-59.4	-30	37.3737	-1	-1	0.009901
Known-miRNA3067	mir166	NC_016088.2	TCTCGGACCAGGCTTCATTCC	GGAATGTTGTCTGGCTCGAGG	GGTTGAGAGGAATGTTGTCTGGCTCGAGGTCATGGAGTAGGAGGAGAGTACTGAGATGAGTGAAAGTTTCCAATGGAAATTTACCCTCTTAACACAAAAAATGAAAAGATTCTCGGACCAGGCTTCATTCCCCCACCC	24667303	24667323	- [Negative strand]	7136	21	138	24667295	24667432	((.((.(.{{{{{{=={{{{{{=={{{{{((......(((((((....((((......)))).((((((((...))))))))..)))))))...((.....))....)).>>>>>-->>>>>>-->>>>>>.))).))	14	-45.6	-33.0435	45.6522	24667403	24667423	0.009901
Known-miRNA3068	mir166	NC_016091.2	TCTCGGACCAGGCTTCATTCC	GGAATGTTGTCTGGCTCGAGG	GCAAAGGTGAGGTTGAGAGGAATGTTGTCTGGCTCGAGGTCATGGAGGAGGAGGAGAGTACTGAGATGAGTGAAAGTTTCCAATGGAAATTTACCCTCTTAACACAAAAAAAAATTGATTCTCGGACCAGGCTTCATTCCCCACACCCAACTTTTGT	33862910	33862930	+ [Positive strand]	7136	21	157	33862790	33862946	((((((((..(((((.(.{{{{{{=={{{{{{=={{{{{(((((....((((((....((((......)))).((((((((...))))))))..))))))....)).........))).>>>>>-->>>>>>-->>>>>>))).)))..))))))))	14	-55.1	-35.0955	44.586	33862808	33862829	0.009901
Known-miRNA3069	mir166	NC_016094.2	TCTCGGACCAGGCTTCATTCC	NO	GGTGGGAGAATGAGGGTGTGGGGAATGTCGCCTTGGCTCGAGAGATCTATATGATATGATGTGTCCATGCATTCACTAATCATCAGTTTGTGAGTGTTTTCTCGGACCAGGCTTCATTCCCCTCACTCCCTCCTCTCTCGCT	10246900	10246920	+ [Positive strand]	7136	21	142	10246800	10246941	(((((((((..(((((.((((((((((..((((.((..(((((((.......(((((...)))))...((((((((.(((.....))).))))))))))>>>>>-->>>>>>-->>>>>>))..)).))))).)))))))))	14	-67.5	-47.5352	50	-1	-1	0.009901
Known-miRNA3070	mir166	NC_016096.2	TCTCGGACCAGGCTTCATTCC	NO	GGTGGGAGAATGAGGGTGTGGGGAATGTCGCCTTGGCTCGAGAGAGATATATGCATGATGTGTCCATGCATTCACCAATGAATCAAATGATATTATATCAGTTTGAATTGTGAATGTTTTCTCGGACCAGGCTTCATTCCCCTCACTCCCTCCTCTCTCGCT	39698817	39698837	- [Negative strand]	7136	21	162	39698794	39698955	(((((((((..(((((.((((((((((..((((.((..((((((((((((((.....)))))))...((((((((.(((...((((((((((...))))).))))))))))))))))))>>>>>-->>>>>>-->>>>>>))..)).))))).)))))))))	14	-74.9	-46.2346	46.2963	-1	-1	0.009901
Known-miRNA3071	mir166	NC_016097.2	TCTCGGACCAGGCTTCATTCC	NO	GAGTTGAGGGGAATGGTGTCTGGTTCGAGACCATTCTTCTGAAGCAAAGATCATCATCACCCTTGAGAATGATCTCGGACCAGGCTTCATTCCCCCTAGCTC	41798907	41798927	+ [Positive strand]	7136	21	102	41798834	41798935	((((((.(((((((((.(((((((((((((.(((((((...(((....(((....)))...)))))))))).>>>>>>>>>>>>>->>>>>>>)).))))))	14	-53	-51.9608	50	-1	-1	0.009901
Known-miRNA3072	mir166	NC_016107.2	TCTCGGACCAGGCTTCATTCC	NO	GAGTTGAGGGGAATGGTGTCTGGTTCGAGACCATTCTTCTGAAGCAAAGATCATCATCATCACCCTTGAGAATGATCTCGGACCAGGCTTCATTCCCCCTAGCTC	44227252	44227272	- [Negative strand]	7136	21	105	44227242	44227346	((((((.(((((((((.(((((((((((((.(((((((..(.......(((....)))......)..))))))).>>>>>>>>>>>>>->>>>>>>)).))))))	14	-52.72	-50.2095	49.5238	-1	-1	0.009901
Known-miRNA3080	mir167	NC_016097.2	TGAAGCTGCCAGCATGATCTGA	NO	CAGCAGTTGAAGCTGCCAGCATGATCTGAGTTTACCTTCTATTGGTAAGAACAGATCATGTGGCTGCTTCACCTGTTG	39602163	39602184	+ [Positive strand]	148	22	78	39602155	39602232	((((((.<<<<<<-<<<<-<<<<<<<<<-.((((((.......))))))..))))))))))))).)))))).))))))	2	-44.9	-57.5641	46.1538	-1	-1	0.009901
Known-miRNA3080	mir167	NC_016107.2	TGAAGCTGCCAGCATGATCTGA	NO	CAGCAGTTGAAGCTGCCAGCATGATCTGAGTTTACCTTCTATTGGTAAGAACAGATCATGTGGCTGCTTCACCTGTTG	45890465	45890486	+ [Positive strand]	148	22	78	45890457	45890534	((((((.<<<<<<-<<<<-<<<<<<<<<-.((((((.......))))))..))))))))))))).)))))).))))))	2	-44.9	-57.5641	46.1538	-1	-1	0.009901
Known-miRNA3081	mir167	NC_016097.2	TGAAGCTGCCAGCATGATCTT	NO	TGAAGCTGCCAGCATGATCTTAACTTCCCTCACTTGCTGTGGAAAGATCAGATCATGTGGCAGTTTCA	47144911	47144931	- [Negative strand]	26	21	68	47144863	47144930	<<<<<<<<<<<-<<<<<<<<-..(((.((.((.....)).)).)))...)))))))))))))))))))	2	-32.3	-47.5	45.5882	-1	-1	0.009901
Known-miRNA3082	mir167	NC_016107.2	TGAAGCTGCCAGCATGATCTT	GATCATGTGGCAGTTTCACC	ACTACCAGTTGAAGCTGCCAGCATGATCTTAACTTCCCTCACTTGCCGTGGAAAGATCAGATCATGTGGCAGTTTCACCTAGTAGT	39002110	39002130	+ [Positive strand]	26	21	86	39002100	39002185	(((((.((.<<<<<<<<<<<-<<<<<<<<-..(((.((.(.......).)).)))...}}}}}}}}}}}}}}}}}}}=}).)))))	2	-38.8	-45.1163	46.5116	39002158	39002179	0.009901
Known-miRNA3083	mir168	NC_016088.2	TCGCTTGGTGCAGGTCGGGAA	CCCGCCTTGCATCAACTGAAT	GCGGTCTCTAATTCGCTTGGTGCAGGTCGGGAACCGGTTTTCGCGCGGAATGGAGGAACGGTCGCCGGCGGCGAATTGGATCCCGCCTTGCATCAACTGAATCGGAGGCCGC	48944659	48944679	- [Negative strand]	160	21	112	48944579	48944690	((((((((..((<<<-<<<<<<<<<<-<<<<<-(((((((((((.(((..((......))....))))))).))))))).)}}}}=}}}}}}}}}}=}}}}}..))))))))	2	-63.8	-56.9643	62.5	48944588	48944608	0.009901
Known-miRNA3084	mir168	NC_016096.2	TCGCTTGGTGCAGGTCGGGAA	CCCGCCTTGCATCAACTGAAT	GCGGTCTCTAATTCGCTTGGTGCAGGTCGGGAACCGGTTTTCGCGCGGAATGGAGGAGCGGTCGCCGGCGCCGAATTGGATCCCGCCTTGCATCAACTGAATCGGAGGCCGC	44068759	44068779	- [Negative strand]	160	21	112	44068679	44068790	((((((((..((<<<-<<<<<<<<<<-<<<<<-(((((((..((((((..((......))....)).)))).))))))).)}}}}=}}}}}}}}}}=}}}}}..))))))))	2	-62	-55.3571	63.3929	44068688	44068708	0.009901
Known-miRNA3087	mir169	NC_016096.2	CAGCCAAGGATGACTTGCCGG	NO	CCTAAGAGGGACTTACATGAAGAGGAAGAGAGAGTGATGCAGCCAAGGATGACTTGCCGGCGTTATTATTTGCTCATGTTCATGCTCACCGGTTTCCTTGCCGGCAAGTTGTGTTTGGCTATGTTTTGCTCTCTTCTTCTCATGTAAGTGCCACTTAGG	38336034	38336054	+ [Positive strand]	11	21	159	38335994	38336152	((((((.((.((((((((((.(((((((((((...(((.-<<<<<<<-<--<<<<<<<<<((.....(((((..(((....)))..))..))).....)))))))))))..).)))))))..)))...))))))))))))))))))))).)).))))))	5	-83.6	-52.5786	47.1698	-1	-1	0.009901
Known-miRNA3088	mir169	NC_016104.2	CAGCCAAGGATGACTTGCCGG	NO	TCACAATAAGAGGTAGAAAGTAGAGTGCAGCCAAGGATGACTTGCCGGAGCAATAAGAATAAACAATAAAATGTATCTATTTATAACATTCTTCTTCTTCTTCTTCTTCTTTCACGCCGGCAAGTTGTTCTTGGCTACATTTTGTTTTCTTCTTCTACTGTGA	4591897	4591917	- [Negative strand]	11	21	163	4591781	4591943	(((((...(((((.(((((((((((((-<<<<<<<<<--<<<<<<<<<((.((.(((((..........(((((...........)))))..........))))).))))......)))))))))..))))))))).))))))))))))).)))))..)))))	5	-57.95	-35.5521	36.1963	-1	-1	0.009901
Known-miRNA3089	mir169	NC_016100.2	CAGCCAAGGATGACTTGCCGG	NO	AGAGGCAGAAAGTAGAGTGCAGCCAAGGATGACTTGCCGGAGCAATAAGCAATAATATCTATCTATTTTATCTTTCTTTTCTTCTTATTCTTTCACGCCGGCAAGTTGTTCTTGGCTACATTTTGTTTTCTTCTTCT	21492378	21492398	+ [Positive strand]	11	21	137	21492358	21492494	(((((.(((((((((((((-<<<<<<<<<--<<<<<<<<<......(((.(((((.............................)))))))).....)))))))))..))))))))).))))))))))))).)))))	5	-49.9	-36.4234	37.9562	-1	-1	0.009901
Known-miRNA3090	mir169	NC_016097.2	CAGCCAAGGATGACTTGCCGG	NO	AGAGAGTGTAGTGCAGCCAAGGATGACTTGCCGGCATTAGCCAAGTGAATGAGCATCATATATATATATATATATATATATATATATATGACTCATGTTCTTGTCGGCAAGTTGGCCTTGGCTATATTGGACTCTCT	40892595	40892615	- [Negative strand]	11	21	137	40892491	40892627	(((((((.(((((-<<<<<<<<--<<<<<<<<<<((..(((.......(((((..((((((((((((((((....))))))))))))))))))))))))..))))))))))))..)))))))).))))).)))))))	5	-71.41	-52.1241	37.9562	-1	-1	0.009901
Known-miRNA3100	mir171	NC_016099.2	TTGAGCCGCGTCAATATCTCA	NO	AGGTATTGGCGTGCCTCAATTTGAAGACATGGTTAAGATGAAAACCAGCCATGTAATTTTAATTGAGCCGCGTCAATATCT	8432513	8432533	+ [Positive strand]	7	21	81	8432450	8432530	(((((((((((((.(((((((.(((.((((((((............))))))))..))).))>>>>>->>>>>>>>>>>>>	2	-34.1	-42.0988	39.5062	-1	-1	0.009901
Known-miRNA3114	mir319	NC_016091.2	TGGACTGAAGGGGAGCTCCTTC	NO	TAGTACTGGGAGACAAAGAGAGTGAAGGAGCTTCCTTCAGCCCACGCATGGGTTCGGGGGATTGAAGGGTTGCTGAAGCATCTGCTGACTCATTCATACACACAGAATAGTGATTCAAATTGCTAAGGTAATTGTGTGAATGAAGCAGGAGATATTTTGCATCCCTCTTTCTTTGTGCTTGGACTGAAGGGGAGCTCCTTCTTTCTGTTGCCTCCACTTGTATTA	49476718	49476739	+ [Positive strand]	8	22	225	49476538	49476762	((((((..((((.(((..((((.(((((((((((((((((.(((.((((..(...(..(((.....(((.(((.(((..((((.(((..((((((((((.(((......))).....((((((....))))))))))))))))..))).)))).))).))).))))))..))..)))).>>>->>>>>->>>>>>>>>>>>.)))).))).))))....))))))	3	-96.9	-43.0667	45.3333	-1	-1	0.009901
Known-miRNA3116	mir319	NC_016092.2	TTGGACTGAAGGGAGCTCCCT	NO	AGACCCTAAGGTAAGAGAGCTTTCTTCAGTCCACTCATGGGTGACAGTAAGATTCAATTAGCTGCCGACTCATTCATCCAAATGTTGAGTGTAAGCGAATAAATATACTCAGCAGATGAGTGAATGATGCGGGAGACAAATTGAATCTTAAGTTTCCTGTACTTGGACTGAAGGGAGCTCCCTTTTCCTTTTGTCT	39506601	39506621	- [Negative strand]	183	21	196	39506587	39506782	((((...((((.(((.(((((..((((((((((...(((((.(((..((((((((((((.(((.(((..(((((((..((..(((((((((((..........)))))))))))..))..)))))))..))).)).).)))))))))))).))).)))))..->>>>>>>>>>-->>>>>->>)..))))..))))	7	-92.8	-47.3469	41.8367	-1	-1	0.009901
Known-miRNA3117	mir319	NC_016095.2	TTGGACTGAAGGGAGCTCCCT	NO	CGACGGTAAGAGAGCTTTCTTCAGTCCACTTATGGGTGACAATAAGATTTCAATTAGCTGCCGACTCATTCATCCAAATGCTGAGTGAAAGCGAAGAAAGATACTCAGCAAATGAGTGAATGATGCGGGAGACAAATTGATTCTTAAGTTTCCTGTACTTGGACTGAAGGGAGCTCCCTTTTTCTTTTG	1650593	1650613	- [Negative strand]	183	21	189	1650582	1650770	(((.((.(((.(((((..((((((((((..((((((.(((..(((((..((((((.(((.(((..(((((((..((..(((((((((....(.......).)))))))))..))..)))))))..))).)).).)))))).))))).))).)))))).->>>>>>>>>>-->>>>>->>)...)).)))	7	-80.7	-42.6984	41.7989	-1	-1	0.009901
Known-miRNA3118	mir319	NC_016098.2	TTGGACTGAAGGGAGCTCCCT	NO	GGGATGGTTGATCAGGTAAGAGAGCTCTCTTCAGCCCACTCATAGGTGATAATAGGATTTAATTAGCTGCCGACTCATTCATACACATGCTGAGTGAATTAATGAATAATACTCAGTAAATGAGTGAATGATACGGGAGACAAATTGAATCTTATGTTTTCTGTACTTGGACTGAAGGGAGCTCCCTTTTCTCGCTCGTTTCTGTCTC	1383124	1383144	+ [Positive strand]	183	21	208	1382957	1383164	(((((((.(((.((((.(((.(((((((((((((.(((...(((((.((((.((((((((((((.(((.(((..((((((((.((..((((((((..((((.....))))))))))))..)).))))))))..))).)).).)))))))))))))))).)))))..->>>->>>>>>>>>>>>>->>).))).).)))...)))))))	7	-83.3	-40.0481	40.8654	-1	-1	0.009901
Known-miRNA3119	mir319	NC_016098.2	TTGGACTGAAGGGAGCTCCCT	NO	GAATAGTTTAAGAGAGCTTCCTTCAGTCCACTCATGGATGGGTAGAGGGTTTGAATTAGCTGCTGACTCATTCATTCAAACACAATAGAATTAGTATCATGGTATGCTATTGTGAATGTGTGAATGATGCAGGAGGTAAAGTTCATCCTTTTCTTGTCTTTGCTTGGACTGAAGGGAGCTCCCTTTTACTGTTT	28074079	28074099	+ [Positive strand]	183	21	194	28073915	28074108	(((((((..(((.(((((((((((((((((..((.(((..((.((((((..(((((((.((.(((..((((((((.((..((((((((.....((((....)))).))))))))..)).))))))))..))).)).))..))))).))))))))..))).)).->>>>>>>>>>>>>>>>>->>)..)))))))	7	-90.1	-46.4433	39.6907	-1	-1	0.009901
Known-miRNA3120	mir319	NC_016101.2	TTGGACTGAAGGGAGCTCCCT	NO	AAGATGTATGTATTATTAAGAATAGTTGAAGAGAGCTTCCTTCAGTCCACTCATGGATGGGTAAGGGGTTAGAATTAGCTGCTGACTCATTCATTCAAACACAATAGATCTGGCATCATGATATGCTATTGTGAATGTGTGAATGATGCGGGAGGTAAATTTCTTCCTTTTCCTGTCTGTGCTTGGACTGAAGGGAGCTCCCTCTAACTGTCTATAATGTTATCTT	47276956	47276976	+ [Positive strand]	183	21	226	47276773	47276998	((((((....((((((..(((.((((((.((.(((((((((((((((((..((((((((((.((((((..(((.(((.((.(((..((((((((.((..(((((((((((((....)).)))...))))))))..)).))))))))..))).)).))).)))..)))))).)))))))))).->>>>>>>>>>>>>>>>>->>.))))))))))))))).))))))	7	-95.7	-42.3451	39.3805	-1	-1	0.009901
Known-miRNA3121	mir319	NC_016105.2	TTGGACTGAAGGGAGCTCCCT	NO	ATGAGGAATAGTTTAAGAGAGCTTCCTTCAGTCCACTCATGGATGGATAGAGGGTTTGAATTAGCTGCTGACTCATTCATTCAAACACAATAGAACGGGTGTCATGGTATGCTATTGTGAATGCCTGAATGATGCAGGAGGTAAAGTTCATCCTTTTCTTGTCTGTGCTTGGACTGAAGGGAGCTCCCTTTTACTGTTTTTATCAT	4298055	4298075	- [Negative strand]	183	21	206	4298037	4298242	((((.(((((((..(((.(((((((((((((((((..((((((..(..((((((..(((((((.((.(((..(((((((..((..((((((((.((.(......).))...))))))))..))..)))))))..))).)).))..)))))))))))..)..)))))).->>>>>>>>>>>>>>>>>->>)..)))))))...))))	7	-88.9	-43.1553	41.2621	-1	-1	0.009901
Known-miRNA3122	mir319	NC_016089.2	TTGGACTGAAGGGAGCTCCCT	NO	TAATATTGATGTATATACTATTAGGAATAGTTGAAGAGAGCTTCCTTCAGTCCACTCATGGATGGGAAAGGGGTTTGAATTAGCTGCTGACTCATTCATTCAAACACAATAGATTCGGCTTCATGATATGTTATTGTGAATGTGTGAATGATGCGGGAGGTAAATTTCTTCCTTTTCTTGTCCTTGCTTGGACTGAAGGGAGCTCCCTCTAACTTCTTATAATGTTA	42629528	42629548	+ [Positive strand]	183	21	227	42629340	42629566	((((((((.............(((((..(((((.((.(((((((((((((((((..((.(((..(((((((((...((.(((.((.(((..((((((((.((..((((((((..(((......)))....))))))))..)).))))))))..))).)).))).))...)))))))))..))).)).->>>>>>>>>>>>>>>>>->>.))))))))))))))))))	7	-91.21	-40.1806	37.8855	-1	-1	0.009901
Known-miRNA3125	mir319	NC_016093.2	TTTGGACTGAAGGGAGCTCCT	NO	GGGAGTTCCTTGCAGCCCAAAGCTTCAAGGATGAAATTCTTCCTGCGGTTTTGGACTGAAGGGAGCTCCT	22789820	22789840	+ [Positive strand]	46	21	70	22789770	22789839	(((((((((((.(((.((((((((...((((.(.....).))))..)))>>>>>->>>->>>>>>>>>>>	2	-36.6	-52.2857	51.4286	-1	-1	0.009901
Known-miRNA3126	mir319	NC_016104.2	TTTGGACTGAAGGGAGCTCCT	NO	AGGAGTTCCCTTGCAGCCCAAAACACCCTGCATGAACTACTTCATGTTGTTTTGGACTGAAGGGAGCTCCT	9165428	9165448	- [Negative strand]	46	21	71	9165427	9165497	((((((((((((.(((.((((((((....(((((((....))))))))))>>>>>->>>>>>>>>>>>>>>	2	-40.4	-56.9014	49.2958	-1	-1	0.009901
Known-miRNA3127	mir390	NC_016088.2	AAGCTCAGGAGGGATAGCGCC	NO	GTGTGGAAGAATCTGTAAAGCTCAGGAGGGATAGCGCCATGGATGATCTCTTCTCCACTCTTGATCTTCTCTTGCGCTATCCATCCTGAGTTTCATGGCTTCTATCCACAC	43181164	43181184	+ [Positive strand]	19	21	111	43181146	43181256	(((((((((((.((((.<<<<<<<<<<-<<<<<<<<<-..(((.((((..............)))).)))...))))))))).)))))))))).)))).)))).)))))))	5	-55.64	-50.1261	47.7478	-1	-1	0.009901
Known-miRNA3128	mir390	NC_016090.2	AAGCTCAGGAGGGATAGCGCC	NO	AAGCTCAGGAGGGATAGCGCCATGGATGATCTTCTCTTCACTCTTGATCTTCTCTTGCGCTATCCATCCTGAGTTT	6398928	6398948	- [Negative strand]	19	21	76	6398872	6398947	<<<<<<<<<<-<<<<<<<<<-..(((.((((..............)))).)))...))))))))).))))))))))	5	-37.94	-49.9211	47.3684	-1	-1	0.009901
Known-miRNA3129	mir390	NC_016098.2	AAGCTCAGGAGGGATAGCGCC	NO	AGAAGAATCTGTAAAGCTCAGGAGGGATAGCGCCACAACACTCATGATTTTATATCATAATATATTTGGCGCTATCTATCCTGAGTTTCACGGGTTCTTCT	15536063	15536083	- [Negative strand]	19	21	101	15535995	15536095	((((((((((((.<<<<<<<<<<-<<<<<<<<<<(........(((((.....)))))........))))))))))).)))))))))).))))))))))))	5	-54.99	-54.4455	39.604	-1	-1	0.009901
Known-miRNA3130	mir390	NC_016105.2	AAGCTCAGGAGGGATAGCGCC	NO	AGAAGAATCTGTAAAGCTCAGGAGGGATAGCGCCACGACACTCATGATTTTCACATCATAGTGTATTTGGCGCTATCTATCCTGAGTTTCACGGGTTTTTCT	5065850	5065870	- [Negative strand]	19	21	102	5065781	5065882	((((((((((((.<<<<<<<<<<-<<<<<<<<<<(..(((((.(((((......))))))))))...))))))))))).)))))))))).))))))))))))	5	-59.8	-58.6275	43.1373	-1	-1	0.009901
Known-miRNA3131	mir390	NC_016105.2	AAGCTCAGGAGGGATAGCGCC	NO	GAAGAATTTGTAAAGCTCAGGAGGGATAGCGCCATGGAAGGTCTTTCTACTAATTTGCTCTATCATGGGTGCTTTGGTTTCGATCGATCTTCTCTAGCGCTACCCATCCTGAGTTTCATGGTTTCTTC	49001223	49001243	+ [Positive strand]	19	21	128	49001210	49001337	((((((.(..(.<<<<<<<<<<<<<-<<<<<<-..((((((((..((.(((((..(((((......)))))..)))))...))..))))))))...))))))))).)))))))))).)..).))))))	5	-58.1	-45.3906	44.5312	-1	-1	0.009901
Known-miRNA3166	mir396	NC_016100.2	TTCCACAGCTTTCTTGAACTG	GTTCAATAAAGCTGTGGGAA	TGGCTCTCTTTGTATTCTTCCACAGCTTTCTTGAACTGCATCCAAAGAGTTCCTTTGCATGCATGCCATGGCACTCTTACTCCCAAATCTTGTTTTGCGGTTCAATAAAGCTGTGGGAAGATACAGATAGGGTCA	27525329	27525349	- [Negative strand]	22	21	135	27525231	27525365	(((((((.(((((((..<<<<<<<<<<<<-<<<<<<<<((....((((((.((...(((....)))...)).)))))).....((.....))...))))}}}}}}=}}}}}}}}}}}}=.))))))).)))))))	4	-60.9	-45.1111	43.7037	27525246	27525265	0.009901
Known-miRNA3167	mir396	NC_016101.2	TTCCACAGCTTTCTTGAACTG	NO	GTGATCTTCCACAGCTTTCTTGAACTGTGTTGTGTGAGGTTTCTCCAAGTGAAGGTTTAAGATCCCTTATGCAACATAAATTCTTTGAGCACAATTCAAGATAGCTGTGGAAAATCAC	13772763	13772783	+ [Positive strand]	22	21	118	13772756	13772873	(((((.<<<<<<<<<<-<<<<<<--<<((((((((((((..(((((.......))....)))..))))))))))))))......(((....))).)))))).)))))))))).)))))	4	-50.5	-42.7966	38.983	-1	-1	0.009901
Known-miRNA3168	mir396	NC_016104.2	TTCCACAGCTTTCTTGAACTG	GTTCAATAAAGCTGTGGGAA	TGGCCCTCTTTGTATTCTTCCACAGCTTTCTTGAACTGCATCCATAGAGTTCCTTTGCATGCATGCCAAGGCACTCTTGCTCCCACACCTTGTTTTGCGGTTCAATAAAGCTGTGGGAAGATACAGATAGGGTCA	8774058	8774078	+ [Positive strand]	22	21	135	8774040	8774174	(((((((.(((((((..<<<<<<<<<<<<-<<<<<<<<((..((.(((((.((((.(((....))).)))).))))).............))...))))}}}}}}=}}}}}}}}}}}}=.))))))).)))))))	4	-66.24	-49.0667	46.6667	8774139	8774159	0.009901
Known-miRNA3169	mir396	NC_016104.2	TTCCACAGCTTTCTTGAACTG	NO	GTGATCTTCCACAGCTTTCTTGAACTGTGTTGTGAGGCTTCTCTCCAATGAAGGTTTATACCCTATGCAAAAGAAATTCTATGAGCACAATTCAAGATAGCTGTGGAAAATCAC	35037571	35037591	- [Negative strand]	22	21	114	35037483	35037596	(((((.<<<<<<<<<<-<<<<<<<-<<(((((((((.((((........)))).))))))...........((.....))....))))).))))))).)))))))))).)))))	4	-45.6	-40	39.4737	-1	-1	0.009901
Known-miRNA3170	mir396	NC_016100.2	TTCCACAGCTTTCTTGAACTT	CTCAAGAAAGCTGTGGGAGA	GTCATGCTTTTCCACAGCTTTCTTGAACTTCTTATGCATCTTATATCTCTCCACCTCCAGGATTTTAAGCCCTAGAAGCTCAAGAAAGCTGTGGGAGAATATGGC	27517047	27517067	+ [Positive strand]	41	21	105	27517037	27517141	((((((.((<<<<<<<<<<<<<<<<<-<<<((...((.......(((.((........))))).....))...)))))=}}}}}}}}}}}}}}}}}}}.))))))	4	-43.9	-41.8095	42.8571	27517115	27517135	0.009901
Known-miRNA3171	mir396	NC_016100.2	TTCCACAGCTTTCTTGAACTT	NO	TATGCTTTTCCACAGCTTTCTTGAACTTCTTATGCCTAGTGCAATTATTGATGTGGCATAGAAGTTTAAGAAAAATGTGGAAAAACATG	45239151	45239171	+ [Positive strand]	41	21	89	45239143	45239231	((((.((<<<<<<<--<<<<<<<<<<<<((.(((((.....((.....))....)))))))))))))))))))..))))))))).))))	4	-39.2	-44.0449	33.7079	-1	-1	0.009901
Known-miRNA3172	mir396	NC_016102.2	TTCCACAGCTTTCTTGAACTT	NO	TATGCTTTTCCACAGCTTTCTTGAACTTCTTATGCCTAATGCAGCTATTGATGTGGCATTGAAGTTTAAGAAAAATGTGGAAAAACATG	556411	556431	- [Negative strand]	41	21	89	556349	556437	((((.((<<<<<<<--<<<<<<<<<<<<(..(((((....(((........)))))))).)))))))))))))..))))))))).))))	4	-37.9	-42.5843	34.8315	-1	-1	0.009901
Known-miRNA3173	mir396	NC_016104.2	TTCCACAGCTTTCTTGAACTT	CTCAAGAAAGCTGTGGGAGA	GTCATGCTTTTCCACAGCTTTCTTGAACTTCTTATGCATCTTATATCTCTCCACTTCCAGCATTTTAAGCCCTAGAAGCTCAAGAAAGCTGTGGGAGAATATGGC	8782317	8782337	- [Negative strand]	41	21	105	8782241	8782345	((((((.((<<<<<<<<<<<<<<<<<-<<<((...((...............................))...)))))=}}}}}}}}}}}}}}}}}}}.))))))	4	-41.78	-39.7905	41.9048	8782247	8782266	0.009901
Known-miRNA3176	mir398	NC_016089.2	TGTGTTCTCAGGTCGCCCCTG	NO	GGTAGAGGAATTCTACAGGGTCGTCCTGAGACCACATGAAACAGATTCAAAATACAAGCATATTTGCTTGTGACCTTTTGTGACTCAGTTCATGTGTTCTCAGGTCGCCCCTGCTGAACTTTTCTCTACC	46102437	46102457	+ [Positive strand]	5	21	130	46102344	46102473	(((((((((((((..(((((.((.(((((((.((((((((..((...(((((((((((((....))))))))...)))))...))...))))>>>>->>>>>>>->>->>>>>..)))..))))))))))	2	-64.1	-49.3077	44.6154	-1	-1	0.009901
Known-miRNA3177	mir398	NC_016095.2	TGTGTTCTCAGGTCGCCCCTG	NO	GGTAGAGGGATTCTACAGGGTCGTCCTGAGATCACATGAAGTAGAATATAAGCAGCCATATTTGCTTCTTGTCTCGTGTTCTCAGCTCATGTGTTCTCAGGTCGCCCCTGCTGGACTATTCTCTACC	14229071	14229091	- [Negative strand]	5	21	127	14229053	14229179	(((((((((..(((((((((.((.(((((((.(((((((.(((((((((((((((......))))))........)))))))..)))))>>>>->>>>>>>->>->>>>>.))))...)))))))))	2	-58.9	-46.378	48.0315	-1	-1	0.009901
Known-miRNA3182	mir403	NC_016089.2	TTAGATTCACGCACAAACTTG	NO	AAATTGCAGGTTCGTGCGTGAATCTAACGAAAGTTTCTCGTTCTCTCCATTCCACTTCTGCGTTAGATTCACGCACAAACTTGTCATTT	1042054	1042074	+ [Positive strand]	55	21	89	1041991	1042079	((((.(((((((.((((((((((((((((.((((...................))))...))>>>>>>>>>>>>>>->>>>>>).))))	2	-35.91	-40.3483	41.573	-1	-1	0.009901
Known-miRNA3183	mir403	NC_016097.2	TTAGATTCACGCACAAACTTG	NO	GCAGGTTCGTGCGTGAATCTAATCAAAGTTTCTCATTAACTTCTGCGTTAGATTCACGCACAAACTTGT	1081006	1081026	+ [Positive strand]	55	21	69	1080958	1081026	(((((((.((((((((((((((((((((((.......))))).)).)>>>>>>>>>>>>>>->>>>>>)	2	-33.6	-48.6957	40.5797	-1	-1	0.009901

## Sheet: Ct-R
Ct	miRBase ID	Chromosome	Sequence	miRNA*	Hairpin Sequence	Start	End	Orientation	Abundance	sRNA length	Hairpin Length	Hairpin Start	Hairpin End	Hairpin Structure	Genomic Hits	Minimum Free Energy(MFE)	Adjusted MFE	Hairpin G/C%	miRNA* Start Coord	miRNA* End Coord	P_Val
Known-miRNA3016	mir156	NC_016091.2	TTGACAGAAGAGAGTGAGCAC	NO	TTGACAGAAGAGAGTGAGCACACAGAAGCACTTGGTATAGTTATATACTGTTGCTTTTGCGTGCTCACTTCTCTTTCTGTCAA	5047266	5047286	- [Negative strand]	2627	21	83	5047203	5047285	<<<<<<<<<<<<<<<<<<<<<.((((((((..(((((((....))))))).)))))))).)))))))).)))).)))))))))	4	-48	-57.8313	40.9639	-1	-1	0.009901
Known-miRNA3017	mir156	NC_016093.2	TTGACAGAAGAGAGTGAGCAC	NO	TGACAGAAGAGAGTGAGCACACAGAGGCACTTGGTATAGTATATATACTATTGCTTTTGCGTGCTCACTTCTCTTTCTGTCA	4705153	4705173	- [Negative strand]	2627	21	82	4705090	4705171	<<<<<<<<<<<<<<<<<<<<.((((((((..(((((((.....))))))).)))))))).)))))))).)))).))))))))	4	-48.1	-58.6585	41.4634	-1	-1	0.009901
Known-miRNA3018	mir156	NC_016101.2	TTGACAGAAGAGAGTGAGCAC	NO	GAAATTGACAGAAGAGAGTGAGCACAAAGAGGCACTTGATATAATTCTATATCACTGCTTTTGTGTGCTCACCACTCTTTCTGTCGGTTTT	10456803	10456823	- [Negative strand]	2627	21	91	10456736	10456826	((((<<<<<<<<<<<<-<<<<<<<<(.(((((((..(((((((....))))))).))))))).)))))))))..))).)))))))))))))	4	-46.2	-50.7692	39.5604	-1	-1	0.009901
Known-miRNA3019	mir156	NC_016104.2	TTGACAGAAGAGAGTGAGCAC	GCTCACTACTCTTTCTGTCGGT	ATTGACAGAAGAGAGTGAGCACAAAGAGGCACTTGATATAAATCTATATCACTGCTTTTGTGTGCTCACTACTCTTTCTGTCGGT	37469979	37469999	+ [Positive strand]	2627	21	85	37469977	37470061	(<<<<<<<<<<<<<<<<<<<<<(.(((((((..(((((((....))))))).))))))).)))}}}}}}}=}}}=}}}}}}}}}}	4	-45.9	-54	40	37470040	37470062	0.009901
Known-miRNA3002	mir156	NC_016089.2	TGACAGAAGAGAGTGAGCAC	NO	GAGAGGCTGACAGAAGAGAGTGAGCACATACTAGTGGAGATTGTATGAGGGCATACAATTGCGGGTGCGTGCTCACTTCTCTATCTGTCAGCTTCCC	38792964	38792983	+ [Positive strand]	1714	20	97	38792956	38793052	(.(((((<<<<<<<<<<<<<<<<<<<<.((((.((...(((((((((....))))))))))).)))).)))))))).))))).)))))))))))).)	12	-55	-56.701	50.5155	-1	-1	0.009901
Known-miRNA3003	mir156	NC_016091.2	TGACAGAAGAGAGTGAGCAC	NO	GGAGGTGACAGAAGAGAGTGAGCACACATAATACTTTCTTGTAAGATAAAGATTCATGCTTGAAGTTATGTGTGCTCACTCTCTATCTGTCACCCC	4306357	4306376	+ [Positive strand]	1714	20	96	4306351	4306446	((.((<<<<<<<<<<<<<<<<<<<<(((((((...(((..(((.((.......)).)))..))))))))))))))))))))))).)))))))))))	12	-56.9	-59.2708	41.6667	-1	-1	0.009901
Known-miRNA3013	mir156	NC_016093.2	TGACAGAAGAGAGTGAGCAC	NO	GGAGATGACAGAAGAGAGTGAGCACACATGGTATTTTCTTGCACGATGACGATTCATGCTTGAAGCTATGTGTGCTTACTCTCTATCTGTCATCCC	4047099	4047118	+ [Positive strand]	1714	20	96	4047093	4047188	((.((<<<<<<<<<<<<<<<<<<<<(((((((...(((..(((.((.......)).)))..))))))))))))))))))))))).)))))))))))	12	-56.7	-59.0625	44.7917	-1	-1	0.009901
Known-miRNA3004	mir156	NC_016100.2	TGACAGAAGAGAGTGAGCAC	NO	GGTGACAGAAGAGAGTGAGCACTTGGCTCTTTCCTAGCATGGATCTAAGTTCACGCCAAAAGCCGTGTGCTCTCTCTCTATCTGTCACC	22074993	22075012	+ [Positive strand]	1714	20	89	22074990	22075078	((<<<<<<<<<<<<<-<<<<<<.(((((.(((....((.(((((....))))).)).)))))))).)))))).)))))).)))))))))	12	-46.7	-52.4719	50.5618	-1	-1	0.009901
Known-miRNA3005	mir156	NC_016101.2	TGACAGAAGAGAGTGAGCAC	NO	GAGAGGTGACAGAAGAGAGTGAGCACACATGGTATTTTCTTGGATGATATAAGATTTCATGCTTGAAACTATGCGTGCTCATTCTCTATCTGTCACCCATC	9223993	9224012	+ [Positive strand]	1714	20	101	9223986	9224086	((..((<<<<<<<<<<<<<<<<<<<<.((((((...(((..(.((((.........)))).)..))))))))).))))))))))))).)))))))))..))	12	-52.6	-52.0792	41.5842	-1	-1	0.009901
Known-miRNA3007	mir156	NC_016104.2	TGACAGAAGAGAGTGAGCAC	NO	GGAGGTGACAGAAGAGAGTGAGCACTTGGCTCTTTCCTAGCATGGATCTTTCGTGCTAAAAGCTGTGTGCTCATTCTCTATCTGTCACCACC	4021306	4021325	- [Negative strand]	1714	20	92	4021238	4021329	((.((<<<<<<<<<<<<<<<<<<<<.(((((......(((((((((...)))))))))..))))).))))))))))))).))))))))).))	12	-52.9	-57.5	48.913	-1	-1	0.009901
Known-miRNA3006	mir156	NC_016104.2	TGACAGAAGAGAGTGAGCAC	NO	GAGGCTGACAGAAGAGAGTGAGCACATGCTAGTGGTATTTGTATGAGGGCATACAATTGCGGGTGCGTGCTCACTTCTCTATCTGTCAGCTTC	5885589	5885608	- [Negative strand]	1714	20	93	5885520	5885612	(((((<<<<<<<<<<<<<<<<<<<<..(((....(((.(((((((....))))))).))).)))..)))))))).))))).))))))))))))	12	-53.4	-57.4194	49.4624	-1	-1	0.009901
Known-miRNA3008	mir156	NC_016104.2	TGACAGAAGAGAGTGAGCAC	NO	GAGGTGACAGAAGAGAGTGAGCACACATAGTACTTTCTTGAATGATATAAGGTTTCATGCTTGAAGTTATGCGTGCTTACTCTCTATCTGTCACCC	38139794	38139813	- [Negative strand]	1714	20	96	38139721	38139816	(.((<<<<<<<<<<<<<<<<<<<<.(((((...((((..(.((((.........)))).)..))))))))).))))))))))))).))))))))))	12	-47.1	-49.0625	41.6667	-1	-1	0.009901
Known-miRNA3014	mir156	NC_016089.2	TTGACAGAAGAGAGAGAGCAC	NO	TGACAGAAGAGAGAGAGCACAACCCGGGAATGGTTAAAGGAGTCTTTGCCTTTGTTGGGAGTGTGCTCTCTCTTCCTCTGTCA	47699790	47699810	- [Negative strand]	24	21	83	47699726	47699808	<<<<<<<-<<<<<<<<<<<<(.(((((.((.(((.((((....))))))).)).)))))..)))))))))))))..)))))))	8	-45.2	-54.4578	49.3976	-1	-1	0.009901
Known-miRNA3015	mir156	NC_016101.2	TTGACAGAAGAGAGAGAGCAC	NO	TGACAGAAGAGAGAGAGCACAACCCGGGAATGGCTAAAGGAGTCTTTGCCTTTGTTGGGAGTGTGCCCTCTCTTCCTCTGTCA	992174	992194	+ [Positive strand]	24	21	83	992174	992256	<<<<<<<-<<<<<<<-<<<<(.(((((.((.(((.((((....))))))).)).)))))..))))).)))))))..)))))))	8	-42.4	-51.0843	51.8072	-1	-1	0.009901
Known-miRNA3021	mir156mir157	NC_016089.2	TTGACAGAAGATAGAGAGCAC	NO	CGTGAGGAGGAAAGTGTTGGTGATGCTGTTGACAGAAGATAGAGAGCACAGATGATGAAATGCAAGAAAGGAAATGGCATCTTACTCTTTTGTGCTCTCTAGTCTTCTTGTCATCATCATTTTGCCTCCCCTCTCTTATG	7901966	7901986	+ [Positive strand]	1432	21	140	7901937	7902076	((((((((((..((.((.(((((((...-<<<<<<<<<<<<<<<<<<<<(((.(((((.((((.............)))).))).)).)))))))))))).)))))).))))).)))))))..))))..)))).))))))	9	-57.52	-41.0857	42.8571	-1	-1	0.009901
Known-miRNA3022	mir156mir157	NC_016092.2	TTGACAGAAGATAGAGAGCAC	TGTGCTCTCTATACTTCTGT	TGACAGAAGATAGAGAGCACAGATGATGATATGCATATTATATAAAAAGCAGCTAGGGAACTCATGAATTGTGCATCTCACTCCTTTGTGCTCTCTATACTTCTGTCA	41728616	41728636	+ [Positive strand]	1432	21	108	41728616	41728723	<<<<<<<<<<<<<<<<<<<<(((.(((((.(((((((............((...((....))..))...))))))).))).)).))}}}}}}}}}}}}=}}}}}}}))	9	-47.26	-43.7593	37.963	41728702	41728722	0.009901
Known-miRNA3023	mir156mir157	NC_016094.2	TTGACAGAAGATAGAGAGCAC	GCTCTCTAAGCTTCTGTCATCC	GGGAGGCATTAGTTGGTAAGGTTGTTGACAGAAGATAGAGAGCACAGATGATGATATGCACATATACATGGAACAGGAATTTAAGCAATTGCATCTCACTCCTTTGTGCTCTCTAAGCTTCTGTCATCCACCTCCACTACCCTCCT	9384156	9384176	+ [Positive strand]	1432	21	146	9384131	9384276	((((((...((((.((..((((.(-<<<<<<<<<-<<<<<<<<<<(((.(((((.(((((.............................))))).))).)).)))))}}}}}}}}==}}}}}}}}}=}=)))))))))).))))))	9	-59.35	-40.6507	43.8356	9384238	9384260	0.009901
Known-miRNA3024	mir156mir157	NC_016095.2	TTGACAGAAGATAGAGAGCAC	GCTCTCTATACTTCTGTCATC	AAGGTTGTTGACAGAAGATAGAGAGCACAGATGATGATATGCATATTATATAATATATAGCAGGGAACTCATGATGAATTGTGCATCTTACTCCTTTGTGCTCTCTATACTTCTGTCATCACCTT	3896598	3896618	+ [Positive strand]	1432	21	125	3896590	3896714	(((((.(-<<<<<<<<<<<<<<<<<<<<(((.(((((.(((((((.(((((...)))))..((....))..........))))))).))).)).))}}}}}}}}}}}}=}}}}}}})).))))))	9	-50.6	-40.48	36	3896686	3896706	0.009901
Known-miRNA3025	mir156mir157	NC_016096.2	TTGACAGAAGATAGAGAGCAC	NO	GGTTGTTGACAGAAGATAGAGAGCACAGATAGTGATATGCATAAAAATATGGAACGGGAAAGCAATTGCATCTCACTCCTTTGTGCTCTCTAGGCTTCTGTCATCC	40437843	40437863	- [Negative strand]	1432	21	106	40437762	40437867	((...-<<<<<<<<<-<<<<<<<<<<(((.(((((.(((((.........................))))).)))))..)))))))))))))..))))))))).))	9	-45.61	-43.0283	42.4528	-1	-1	0.009901
Known-miRNA3020	mir156mir157	NC_016105.2	TGACAGAAGATAGAGAGCAC	NO	GACAGAAGATAGAGAGCACTGATGATGAAATGCATGAAAGGGAATGGCATCTCACTCCTTTGTGCTCTCTAGTCTTCTGTC	57144519	57144538	- [Negative strand]	53	20	81	57144456	57144536	<<<<<<<<<<<<<<<<<<<.((.(((((.((((((........)).)))).))).)).)).))))))))).))))))))))	11	-37.4	-46.1728	44.4444	-1	-1	0.009901
Known-miRNA3026	mir159	NC_016094.2	TTTGGATTGAAGGGAGCTCTA	NO	ACAAAGGGGGTTATGGAGTGGAGCTCCTTGAAGTCCAATTGAGGATCTTACTGGGTGGATTGAGCTGCTTAGCTATGGATCCCACAGTTCTACCCATCATTAAGTGCTTTTGTGGTAGTCTTGTGGCTTCCATATCTGGGGAGCTTCATTTGCCTTTATAGTATTATCCTTCTTTGGATTGAAGGGAGCTCTACACCCTTCTCCCCTTTTGT	9561953	9561973	- [Negative strand]	7052	21	212	9561933	9562144	((((((((((....((.((((((((((((..(((((((..((((((..(((((((..(((.(((((.(((((.((((((..((((((..(((((((..............)).)))))..))))))..)))))).))))).))))).)))..)))....))))..)))))).->>>>>>>-->>>>>>>>>>>).)).....))))))))))	2	-109.14	-51.4811	45.283	-1	-1	0.009901
Known-miRNA3027	mir159	NC_016096.2	TTTGGATTGAAGGGAGCTCTA	NO	AGGGAAACATTAATTAAAGGGGATTATGAAGTGGAGCTCCTTGAAGTCCAATTGAGGATCTTACTGGGTGAATTGAGCTGCTTAGCTATGGATCCCACAGTTCTACCCATCAATAAGTGCTTTTGTGGTAGTCTTGTGGCTTCCATATCTGGGGAGCTTCATTTGCCTTTATAGTATTAACCTTCTTTGGATTGAAGGGAGCTCTACACCCTTCTCTTCTTTTCTCT	40266896	40266916	+ [Positive strand]	7052	21	227	40266710	40266936	(((((((.........(((((.........((((((((((((..(((((((..((((....(((((((..(((.(((((.(((((.((((((..((((((..(((((((..............)).)))))..))))))..)))))).))))).))))).)))..)))....))))....)))).->>>>>>>-->>>>>>>>>>>).))))).......)))))))	2	-94.63	-41.6872	41.8502	-1	-1	0.009901
Known-miRNA3030	mir160	NC_016090.2	TGCCTGGCTCCCTGTATGCCA	NO	GCGTGCCTGGCTCCCTGTATGCCATTTGCAGAGCCCATCAGGACAGTGATGGCCTTAACGAATGGCGTGCGAGGAGCCATGCATGC	39255871	39255891	- [Negative strand]	16	21	86	39255808	39255893	(((<<<-<<<<<<<-<<<<<<<<<((((..(((.((((((......)))))).)))..))))))))))))).))))))).))))))	7	-54.2	-63.0233	59.3023	-1	-1	0.009901
Known-miRNA3031	mir160	NC_016097.2	TGCCTGGCTCCCTGTATGCCA	GCGTATGAGGAGCCAAGCATA	TGTGCCTGGCTCCCTGTATGCCATTTGTAGAGCTCATCGAAGCATCAATGACCTTTGTGGATGGCGTATGAGGAGCCAAGCATA	44431786	44431806	- [Negative strand]	16	21	84	44431724	44431807	((<<<-<<<<<<<--<<<<<<<<((..(((((.((((.((....)).)))).)))))..))))}}}}}}==}}}}}}}=}}}}}	7	-47.2	-56.1905	50	44431723	44431743	0.009901
Known-miRNA3032	mir160	NC_016100.2	TGCCTGGCTCCCTGTATGCCA	NO	GTGTGCCTGGCTCCCTGTATGCCATTTGTAGACCCCATTACAAAGGTGATGGCCTTAGCAAATGGCGTATGAGGAGTCATGCATGC	25235626	25235646	- [Negative strand]	16	21	86	25235563	25235648	(((<<<-<<<<<<<--<<<<<<<<(((((.((..(((((((....)))))))..)).)))))))))))))..))))))).))))))	7	-48.1	-55.9302	51.1628	-1	-1	0.009901
Known-miRNA3033	mir160	NC_016106.2	TGCCTGGCTCCCTGTATGCCA	NO	GCGTGCCTGGCTCCCTGTATGCCATTTGCAGAGCCCATCAGGACAGTGATGGCCTTAACGAATGGCGTGCGAGGAGCCATGCATGT	43999180	43999200	- [Negative strand]	16	21	86	43999117	43999202	(((<<<-<<<<<<<-<<<<<<<<<((((..(((.((((((......)))))).)))..))))))))))))).))))))).))))))	7	-52.8	-61.3953	58.1395	-1	-1	0.009901
Known-miRNA3035	mir160	NC_016107.2	TGCCTGGCTCCCTGTATGCCA	GCGTATGAGGAGCCAAGCATA	ATGTGCCTGGCTCCCTGTATGCCATTTGCATAGTTCATTGAGCATCAATGATCTTTGTGAATGGCGTATGAGGAGCCAAGCATAT	41668775	41668795	+ [Positive strand]	16	21	85	41668771	41668855	(((<<<-<<<<<<<--<<<<<<<<((..((.((.((((((.....)))))).)).))..))))}}}}}}==}}}}}}}=}}}}})	7	-50.6	-59.5294	44.7059	41668834	41668855	0.009901
Known-miRNA3039	mir164	NC_016088.2	TGGAGAAGCAGGGCACGTGCA	NO	GGCAAAGGTGCATGCTGAGCAAGATGGAGAAGCAGGGCACGTGCAATTCTAACTCATGAAACCATAGAATCATCTTGTTTTTTCTTCTTTTCACTCTAACCAAATAGATTCCTCTACCTGCAGTGAGTTAGTCCTTCATGTGCCCCCCTTCCCCATCATGACGGCAGCACCTTAAATATAAAAATGCT	44230984	44231004	+ [Positive strand]	27	21	188	44230959	44231146	(((((((((((.(((((..((.((<<<-<<<<--<<<<<<<<<--...(((((((((((((....((((............))))...))))..((((......))))..............))))))))).....)))))))))..)))).))))).)).))))))))))))...........))))	12	-65.1	-34.6277	43.617	-1	-1	0.009901
Known-miRNA3044	mir164	NC_016089.2	TGGAGAAGCAGGGCACGTGCA	CACGTGCTCCCCTTCTCCAAC	GGGTGAGAAGCTACTTGTTGGAGAAGCAGGGCACGTGCAACTCTCTCGGCTCTCTTTAAGCGCCATTGAACCCTTTGCACGTGCTCCCCTTCTCCAACACGGCTTCCTCACCC	1535435	1535455	+ [Positive strand]	27	21	113	1535416	1535528	((((((((((((...(((<<<<<<<<--<<<<<<<<<<<(...((..(((.((.....)).)))...)).....)))}}}}}}}}}==}}}}}}}}}}).))))).)))))))	12	-61.8	-54.6903	56.6372	1535493	1535514	0.009901
Known-miRNA3040	mir164	NC_016090.2	TGGAGAAGCAGGGCACGTGCA	NO	AAGGTGCATGCTGAGCAAGATGGAGAAGCAGGGCACGTGCAATTCTAACTCATGAAACCATAGAATCATAGAAAATCACTTGTTTTTTTCTTCTTCTTTTCACTCTAACCAAATAGATTCCTCTATCTGCAGTGAGTTAGTCCTTCATGTGCCCCCCTTCCCCATCATGACGGTAGCACCTT	5194905	5194925	- [Negative strand]	27	21	182	5194763	5194944	(((((((.(((((..((.((<<<-<<<<--<<<<<<<<<--...(((((((((((((....((((....((((((..........))))))..))))))))........((.(((((....))))).))..))))))))).....)))))))))..)))).))))).)).))))))))))))	12	-65.8	-36.1538	42.8571	-1	-1	0.009901
Known-miRNA3041	mir164	NC_016090.2	TGGAGAAGCAGGGCACGTGCA	NO	TGGTGGCTAGGTCTTGCTGGAGAAGCAGGGCACGTGCAACTTCCCTCTCACTCAGAGACTCTATGCTTGTTCAAGCTGATTTTGCACGTGCTCTCCTTTTCCAGCTTGATTTTCCTACCA	43533088	43533108	+ [Positive strand]	27	21	120	43533070	43533189	((((((..(((((..((<<<<<<<<-<<<<<<<<<<<<(..((..((((.....))))......((((....)))).))..))))))))))))).))))))))))..)))))..))))))	12	-61.5	-51.25	50	-1	-1	0.009901
Known-miRNA3045	mir164	NC_016090.2	TGGAGAAGCAGGGCACGTGCA	CACGTGCTCCCCTTCTCCAAC	TCCTTGTTGGAGAAGCAGGGCACGTGCAAGTCTCTTGGCTCTCAAATGCCACTGAACCCTTTGCACGTGCTCCCCTTCTCCAACACGGG	44895302	44895322	+ [Positive strand]	27	21	89	44895294	44895382	(((.(((<<<<<<<<--<<<<<<<<<<<((..((.((((........))))..))....))))}}}}}}}}}==}}}}}}}}}}).)))	12	-49.2	-55.2809	56.1798	44895357	44895378	0.009901
Known-miRNA3046	mir164	NC_016097.2	TGGAGAAGCAGGGCACGTGCA	CACGTGCTCCCCTTCTCCAAC	GGGTGAGAAGCTCCTTGTTGGAGAAGCAGGGCACGTGCAACTCTCTAGGCTCTCTTAAGCGCCATTGAACCCTTTGCACGTGCTCCCCTTCTCCAACACGGCTTCCTCACCC	1558490	1558510	+ [Positive strand]	27	21	112	1558471	1558582	((((((((((((...(((<<<<<<<<--<<<<<<<<<<<(...((..(((.((....)).)))...)).....)))}}}}}}}}}==}}}}}}}}}}).))))).)))))))	12	-61.8	-55.1786	57.1429	1558547	1558568	0.009901
Known-miRNA3042	mir164	NC_016096.2	TGGAGAAGCAGGGCACGTGCA	NO	AGGTGCATGTTGTGCAAGATGGAGAAGCAGGGCACGTGCAATACTACCTCATGAACACACGGCGTGTGAGCTCGGAGATCAATCACATTCTTTTCTGCTTCATTTGACCAACCCAGAGAGATCCTATGAGTTAGTCCTTCATGTGCCCCCCTTCCCCATCATGACAACAGCACCT	49456914	49456934	- [Negative strand]	27	21	175	49456778	49456952	((((((.((((((.((.((<<<-<<<<--<<<<<<<<<--..((((.((((((.......((((.((((((..(((((..........)))))...)).)))).)).))......((....)).)))))).))))....)))))))))..)))).))))).))))))))))))))	12	-67.8	-38.7429	49.7143	-1	-1	0.009901
Known-miRNA3047	mir164	NC_016097.2	TGGAGAAGCAGGGCACGTGCA	CACGTGCTCCCCTTCTCCAAC	TGTTGGAGAAGCAGGGCACGTGCAACTCACTTCTAGTTAATCTGATTTTGCACGTGCTCCCCTTCTCCAACA	38618033	38618053	+ [Positive strand]	27	21	72	38618029	38618100	(((<<<<<<<<--<<<<<<<<<<<(.(((.............)))..)))}}}}}}}}}==}}}}}}}}}})	12	-37.72	-52.3889	48.6111	38618079	38618100	0.009901
Known-miRNA3043	mir164	NC_016106.2	TGGAGAAGCAGGGCACGTGCA	NO	TGGTGGCTAGGTCTTGCTGGAGAAGCAGGGCACGTGCAACATTCCTGATGCTTGCTCCAGCTTATTTTGCACGTGCTCTCCTTTTCCAGCTTGATTTTCCTACCA	48278753	48278773	+ [Positive strand]	27	21	105	48278735	48278839	((((((..(((((..((<<<<<<<<-<<<<<<<<<<<<(.((..(((..(....)..)))...)).))))))))))))).))))))))))..)))))..))))))	12	-56	-53.3333	50.4762	-1	-1	0.009901
Known-miRNA3048	mir164	NC_016106.2	TGGAGAAGCAGGGCACGTGCA	CACGTGCTCCCCTTCTCCAAC	GAGAAGCTCCTTGTTGGAGAAGCAGGGCACGTGCAAGTCTCTTGGATCTCAAATGCCACTGAACCCTTTGCACGTGCTCCCCTTCTCCAACACGGGTTTCTC	49681260	49681280	+ [Positive strand]	27	21	102	49681245	49681346	(((((((.((.(((<<<<<<<<--<<<<<<<<<<<((..((.(((..........)))..))....))))}}}}}}}}}==}}}}}}}}}}).)))))))))	12	-53.2	-52.1569	53.9216	49681315	49681336	0.009901
Known-miRNA3049	mir164	NC_016107.2	TGGAGAAGCAGGGCACGTGCA	CACGTGCTCCCCTTCTCCAAC	GGTGGTTAGGTCCTGTTGGAGAAGCAGGGCACGTGCAACTCAGTTCTAGTTCTAGCTCTATTATAGCTGCTCTAGTTTATCTGATTTTGCACGTGCTCCCCTTCTCCAACACGATTTTCCTACC	46912529	46912549	- [Negative strand]	27	21	124	46912441	46912564	(((((..(((((.(((<<<<<<<<--<<<<<<<<<<<(.((((..((((...(((((.......)))))..)))).....))))..)))}}}}}}}}}==}}}}}}}}}}).)))))..)))))	12	-62.8	-50.6452	47.5806	46912454	46912474	0.009901
Known-miRNA3054	mir166	NC_016089.2	TCGGACCAGGCTTCATTCCCC	NO	GTTGAGGGGAATGTCGTCTGGTTCGAGACCATTCATGCAAGTAGTCTCAGACATGACTCTTCTGAGTGATTTCGGACCAGGCTTCATTCCCCTCAGC	14544559	14544579	+ [Positive strand]	49301	21	97	14544487	14544583	(((((((((((((..(((((((((((((.((((((.(.(((.((((........)))))))))))))).))>>>>>>>>>>>-->>>>>>>>)))))	19	-58	-59.7938	50.5155	-1	-1	0.009901
Known-miRNA3059	mir166	NC_016091.2	TCGGACCAGGCTTCATTCCCC	GGAATGTTGTCTGGCTCGAG	GCAAAGGTGAGGTTGAGAGGAATGTTGTCTGGCTCGAGGTCATGGAGGAGGAGGAGAGTACTGAGATGAGTGAAAGTTTCCAATGGAAATTTACCCTCTTAACACAAAAAAAAATTGATTCTCGGACCAGGCTTCATTCCCCACACCCAACTTTTGT	33862912	33862932	+ [Positive strand]	49301	21	157	33862790	33862946	((((((((..(((((.(.{{{{{{=={{{{{{=={{{{((((((....((((((....((((......)))).((((((((...))))))))..))))))....)).........))).))>>>-->>>>>>-->>>>>>>>).)))..))))))))	19	-55.1	-35.0955	44.586	33862808	33862828	0.009901
Known-miRNA3055	mir166	NC_016094.2	TCGGACCAGGCTTCATTCCCC	GGAATGTTGTCTGGCTCGAGG	GAGGGGAATGTTGTCTGGCTCGAGGACCCTTCTTCTTCTTGATCTTGTGTAGACTGCTATACCTGTGGTCAAGGAATGCTTAGTGTTTTCGGACCAGGCTTCATTCCCCCC	4502839	4502859	- [Negative strand]	49301	21	111	4502836	4502946	(.(({{{{{{=={{{{{{=={{{{{((.((.....(((((((((..((((((....))))))....)))))))))......)).))))>>>-->>>>>>-->>>>>>>>.)	19	-51.6	-46.4865	50.4504	4502921	4502941	0.009901
Known-miRNA3060	mir166	NC_016094.2	TCGGACCAGGCTTCATTCCCC	NO	GGTGGGAGAATGAGGGTGTGGGGAATGTCGCCTTGGCTCGAGAGATCTATATGATATGATGTGTCCATGCATTCACTAATCATCAGTTTGTGAGTGTTTTCTCGGACCAGGCTTCATTCCCCTCACTCCCTCCTCTCTCGCT	10246902	10246922	+ [Positive strand]	49301	21	142	10246800	10246941	(((((((((..(((((.((((((((((..((((.((..(((((((.......(((((...)))))...((((((((.(((.....))).))))))))))))>>>-->>>>>>-->>>>>>>>..)).))))).)))))))))	19	-67.5	-47.5352	50	-1	-1	0.009901
Known-miRNA3061	mir166	NC_016096.2	TCGGACCAGGCTTCATTCCCC	NO	GGTGGGAGAATGAGGGTGTGGGGAATGTCGCCTTGGCTCGAGAGAGATATATGCATGATGTGTCCATGCATTCACCAATGAATCAAATGATATTATATCAGTTTGAATTGTGAATGTTTTCTCGGACCAGGCTTCATTCCCCTCACTCCCTCCTCTCTCGCT	39698815	39698835	- [Negative strand]	49301	21	162	39698794	39698955	(((((((((..(((((.((((((((((..((((.((..((((((((((((((.....)))))))...((((((((.(((...((((((((((...))))).))))))))))))))))))))>>>-->>>>>>-->>>>>>>>..)).))))).)))))))))	19	-74.9	-46.2346	46.2963	-1	-1	0.009901
Known-miRNA3056	mir166	NC_016097.2	TCGGACCAGGCTTCATTCCCC	NO	AGTTGAGGGGAATGTCGTTTGGTTCGAGATCATTCATGCAAGTAGTCTCAGACATAACTCTTCTGAGTGATTTCGGACCAGGCTTCATTCCCCTCAGCT	2913337	2913357	- [Negative strand]	49301	21	99	2913330	2913428	((((((((((((((..((((((((((((((((((((.(.(((.(((..........))))))))))))))))>>>>>>>>>>>-->>>>>>>>))))))	19	-56.6	-57.1717	46.4646	-1	-1	0.009901
Known-miRNA3062	mir166	NC_016097.2	TCGGACCAGGCTTCATTCCCC	NO	GAGTTGAGGGGAATGGTGTCTGGTTCGAGACCATTCTTCTGAAGCAAAGATCATCATCACCCTTGAGAATGATCTCGGACCAGGCTTCATTCCCCCTAGCTC	41798909	41798929	+ [Positive strand]	49301	21	102	41798834	41798935	((((((.(((((((((.(((((((((((((.(((((((...(((....(((....)))...)))))))))).))>>>>>>>>>>>->>>>>>>>>.))))))	19	-53	-51.9608	50	-1	-1	0.009901
Known-miRNA3057	mir166	NC_016103.2	TCGGACCAGGCTTCATTCCCC	GGAATGTTGTCTGGCTCGAGG	GAGGGGAATGTTGTCTGGCTCGAGGACCCTTCTTCATCTTGATCTTGTGTAGACTACTATGCTTGTGGTCAAGGAATACATAGTGTTGTCGGACCAGGCTTCATTCCCCCC	1934930	1934950	- [Negative strand]	49301	21	111	1934927	1935037	(.(({{{{{{=={{{{{{=={{{={((.((......((((((((..((((((....))))))....)))))))).......)).))).>>>-->>>>>>-->>>>>>>>.)	19	-48.92	-44.0721	49.5496	1935012	1935032	0.009901
Known-miRNA3063	mir166	NC_016107.2	TCGGACCAGGCTTCATTCCCC	NO	GAGTTGAGGGGAATGGTGTCTGGTTCGAGACCATTCTTCTGAAGCAAAGATCATCATCATCACCCTTGAGAATGATCTCGGACCAGGCTTCATTCCCCCTAGCTC	44227250	44227270	- [Negative strand]	49301	21	105	44227242	44227346	((((((.(((((((((.(((((((((((((.(((((((..(.......(((....)))......)..))))))).))>>>>>>>>>>>->>>>>>>>>.))))))	19	-52.72	-50.2095	49.5238	-1	-1	0.009901
Known-miRNA3065	mir166	NC_016102.2	TCTCGGACCAGGCTTCATTCC	NO	GAAATGAGAGATTGGGGTTGATGGGAATGTTGTTTGGCTCGAGGTAACTATGCATGGTCTTAATTTTGTTCATCTTTGAAGCTTTAATTTATGGGTTTCGATCTCTTTGATCCCTTGAAACAAAGAAAGCTTTAAAGGTTGGATTTTGAGGCTTTCTCGGACCAGGCTTCATTCCCGTAAACCTTATCTCTCTCTC	3706987	3707007	- [Negative strand]	32368	21	196	3706965	3707160	((...(((((((.((((((.(((((((((..((((((..(((((...........((((((((....((((((((((((((((((..((((.(((..((((.....)))).))).))))......))))))))))))).))))).)))))))).>>>>>-->>>>>>-->>>>>>))).)))))))))))))..))	14	-79.4	-40.5102	39.7959	-1	-1	0.009901
Known-miRNA3066	mir166	NC_016106.2	TCTCGGACCAGGCTTCATTCC	NO	TCTGAGAAGGAAAGGGGGTGTTTGGAATGAGGTTTGATCCAAGATCATCACATCATATATATATCTTCTTCTTCAATTTCCCTTTCCTTCTTGATTTACTTACCTTCATACATATATTATTATTTTCATCACTTCATGCATGGGATGAGACTGATCTCGGACCAGGCTTCATTCCTCACACCTAACTTTCCTTGTAGA	36827784	36827804	- [Negative strand]	32368	21	198	36827760	36827957	((((..((((((((.((((((..(((((((((((((.(((.((((((............................................(((...........)))...............(((((((.((........))))))))).)))>>>->>>->>>>>>>>>>>>>..))))))..)))))))).))))	14	-59.4	-30	37.3737	-1	-1	0.009901
Known-miRNA3050	mir166	NC_016093.2	GGAATGTTGTCTGGCTCGAGG	NO	GCAAAGGTGAGGTTGAGAGGAATGTTGTCTGGCTCGAGGTCATGGAGGAGGAGAGTACTCAGATGAGTGAAAGTTTCCAATGGAAATTTACCCTCTTAACACCAAAAAAAAAAAAAAAATTGATTCTGGGACCAGGCTTCATTTCCCCCATCCAACTTTTGT	45680818	45680838	- [Negative strand]	264	21	162	45680694	45680855	((((((((..((.((.(.<<<<<<--<<<<<<<<<<--<((((((((((((....(((((....))))).((((((((...))))))))..))))))....)))................))))..)))).))))))..)))))).).)).)).))))))))	10	-52.79	-32.5864	41.9753	-1	-1	0.009901
Known-miRNA3079	mir167	NC_016097.2	TGAAGCTGCCAGCATGATCTG	NO	CAGCAGTTGAAGCTGCCAGCATGATCTGAGTTTACCTTCTATTGGTAAGAACAGATCATGTGGCTGCTTCACCTGTTG	39602163	39602183	+ [Positive strand]	259	21	78	39602155	39602232	((((((.<<<<<<-<<<<-<<<<<<<<<..((((((.......))))))..))))))))))))).)))))).))))))	4	-44.9	-57.5641	46.1538	-1	-1	0.009901
Known-miRNA3079	mir167	NC_016107.2	TGAAGCTGCCAGCATGATCTG	NO	CAGCAGTTGAAGCTGCCAGCATGATCTGAGTTTACCTTCTATTGGTAAGAACAGATCATGTGGCTGCTTCACCTGTTG	45890465	45890485	+ [Positive strand]	259	21	78	45890457	45890534	((((((.<<<<<<-<<<<-<<<<<<<<<..((((((.......))))))..))))))))))))).)))))).))))))	4	-44.9	-57.5641	46.1538	-1	-1	0.009901
Known-miRNA3073	mir167	NC_016089.2	TGAAGCTGCCAGCATGATCT	NO	AGGAAAAAGTGAAGCTGCCAGCATGATCTAGCTTTGGTTAGTGGGAGCGAGAGAGTGCTAACCCTCACTAGGTCATGCTGTGCTAGCCTCACTCCTTCCT	14838149	14838168	- [Negative strand]	34	20	100	14838077	14838176	(((((..((<<<-<<<<<<<<<<<<<<<<((....((((((((....(....)..))))))))....))))))))))))).)).))).)))))..)))))	10	-49.8	-49.8	51	-1	-1	0.009901
Known-miRNA3074	mir167	NC_016090.2	TGAAGCTGCCAGCATGATCT	NO	AGGAAAAAGTGAAGCTGCCAGCATGATCTAGCTTTGGTTAGAGAGCTGAAGAAGAGTGTTAAATGCTAACCCTTACTAGGTCATGCTGTAACAGCCTCACTCCTTCCT	37301802	37301821	+ [Positive strand]	34	20	108	37301792	37301899	(((((..((<<<-<<<<-<<<<<<<<<<<((....((((((..(((...........))).....))))))....)))))))))))))...)))).)))))..)))))	10	-46.1	-42.6852	44.4444	-1	-1	0.009901
Known-miRNA3075	mir167	NC_016097.2	TGAAGCTGCCAGCATGATCT	NO	GGGAAAAAGTGAAGCTGCCAGCATGATCTAGCTTTGGTTAGTGGGAGCCAGAGAGTGCTAACCCTCACTAGGTCATGCTGTGCTAGCCTCACTCCTTCCT	2648296	2648315	+ [Positive strand]	34	20	100	2648286	2648385	(((((..((<<<-<<<<<<<<<<<<<<<<((....(((((((..............)))))))....))))))))))))).)).))).)))))..)))))	10	-47.94	-47.94	52	-1	-1	0.009901
Known-miRNA3077	mir167	NC_016097.2	TGAAGCTGCCAGCATGATCT	NO	TGAAGCTGCCAGCATGATCTTAACTTCCCTCACTTGCTGTGGAAAGATCAGATCATGTGGCAGTTTCA	47144912	47144931	- [Negative strand]	34	20	68	47144863	47144930	<<<<<<<<<<<-<<<<<<<<...(((.((.((.....)).)).)))...)))))))))))))))))))	10	-32.3	-47.5	45.5882	-1	-1	0.009901
Known-miRNA3076	mir167	NC_016106.2	TGAAGCTGCCAGCATGATCT	NO	AGTGAAGCTGCCAGCATGATCTACCTTTGGTTAGAGAGCTCAAGAGTGCTAACCCTGACTAGGTCATGCTGTGACAGCCTCACT	42073569	42073588	+ [Positive strand]	34	20	84	42073566	42073649	((<<<-<<<<<<<<<<<<<<<<(.....((((((...(((....))).)))))).....)))))))))))).).)))).)))))	10	-41.1	-48.9286	50	-1	-1	0.009901
Known-miRNA3078	mir167	NC_016107.2	TGAAGCTGCCAGCATGATCT	NO	TGAAGCTGCCAGCATGATCTTAACTTCCCTCACTTGCCGTGGAAAGATCAGATCATGTGGCAGTTTCA	39002110	39002129	+ [Positive strand]	34	20	68	39002109	39002176	<<<<<<<<<<<-<<<<<<<<...(((.((.(.......).)).)))...)))))))))))))))))))	10	-31.2	-45.8824	47.0588	-1	-1	0.009901
Known-miRNA3087	mir169	NC_016096.2	CAGCCAAGGATGACTTGCCGG	NO	CCTAAGAGGGACTTACATGAAGAGGAAGAGAGAGTGATGCAGCCAAGGATGACTTGCCGGCGTTATTATTTGCTCATGTTCATGCTCACCGGTTTCCTTGCCGGCAAGTTGTGTTTGGCTATGTTTTGCTCTCTTCTTCTCATGTAAGTGCCACTTAGG	38336034	38336054	+ [Positive strand]	30	21	159	38335994	38336152	((((((.((.((((((((((.(((((((((((...(((.-<<<<<<<-<--<<<<<<<<<((.....(((((..(((....)))..))..))).....)))))))))))..).)))))))..)))...))))))))))))))))))))).)).))))))	5	-83.6	-52.5786	47.1698	-1	-1	0.009901
Known-miRNA3090	mir169	NC_016097.2	CAGCCAAGGATGACTTGCCGG	GGCAAGTTGGCCTTGGCTAT	AGAGAGTGTAGTGCAGCCAAGGATGACTTGCCGGCATTAGCCAAGTGAATGAGCATCATATATATATATATATATATATATATATATATGACTCATGTTCTTGTCGGCAAGTTGGCCTTGGCTATATTGGACTCTCT	40892595	40892615	- [Negative strand]	30	21	137	40892491	40892627	(((((((.(((((-<<<<<<<<--<<<<<<<<<<((..(((.......(((((..((((((((((((((((....))))))))))))))))))))))))..))))}}}}}}}}==}}}}}}}}=})))).)))))))	5	-59.2	-43.2117	37.9562	40892502	40892521	0.009901
Known-miRNA3089	mir169	NC_016100.2	CAGCCAAGGATGACTTGCCGG	NO	AGAGGCAGAAAGTAGAGTGCAGCCAAGGATGACTTGCCGGAGCAATAAGCAATAATATCTATCTATTTTATCTTTCTTTTCTTCTTATTCTTTCACGCCGGCAAGTTGTTCTTGGCTACATTTTGTTTTCTTCTTCT	21492378	21492398	+ [Positive strand]	30	21	137	21492358	21492494	(((((.(((((((((((((-<<<<<<<<<--<<<<<<<<<......(((.(((((.............................)))))))).....)))))))))..))))))))).))))))))))))).)))))	5	-52.45	-38.2847	37.9562	-1	-1	0.009901
Known-miRNA3088	mir169	NC_016104.2	CAGCCAAGGATGACTTGCCGG	NO	TCACAATAAGAGGTAGAAAGTAGAGTGCAGCCAAGGATGACTTGCCGGAGCAATAAGAATAAACAATAAAATGTATCTATTTATAACATTCTTCTTCTTCTTCTTCTTCTTTCACGCCGGCAAGTTGTTCTTGGCTACATTTTGTTTTCTTCTTCTACTGTGA	4591897	4591917	- [Negative strand]	30	21	163	4591781	4591943	(((((...(((((.(((((((((((((-<<<<<<<<<--<<<<<<<<<((.((.(((((..........(((((...........)))))..........))))).))))......)))))))))..))))))))).))))))))))))).)))))..)))))	5	-45.68	-28.0245	36.1963	-1	-1	0.009901
Known-miRNA3098	mir171	NC_016100.2	TTGAGCCGCGCCAATATCACT	CGATGTTGGTGAGGTTCAATC	GAGAAAGCGATGTTGGTGAGGTTCAATCCGAAGACGGATTTACATGTAGAAGCAGTAAAATACGATCTCAGATTGAGCCGCGCCAATATCACTTTATC	27458303	27458323	+ [Positive strand]	25	21	98	27458230	27458327	((.((((={{{{{{{{{{={{{{{{{{{.((.((((..(((((.(((....))))))))...)).)))).))>>>>>>>->>>>>>>>>>->>)).))	2	-41.2	-42.0408	42.8571	27458237	27458258	0.009901
Known-miRNA3099	mir171	NC_016104.2	TTGAGCCGCGCCAATATCACT	CGATGTTGGTGAGGTTCAATC	GATGTTGGTGAGGTTCAATCCGAAGACGGATTTACATGTAGAAGCAGTAAAATACGATCTCAGATTGAGCCGCGCCAATATC	8830899	8830919	- [Negative strand]	25	21	82	8830901	8830982	((((((((((.(((((((((.((.((((..(((((.(((....))))))))...)).)))).))>>>>>>>->>>>>>>>>>	2	-36.2	-44.1463	43.9024	8830962	8830981	0.009901
Known-miRNA3101	mir171	NC_016094.2	TTGAGCCGTGCCAATATCACA	NO	GATATTGGTGCGGTTCAATCAGAAGGCAGTGTTTTATGATCCAAAAGCTCTGTGTTATTTGATTGAGCCGTGCCAATATC	43625972	43625992	- [Negative strand]	9	21	80	43625974	43626053	((((((((..((((((((((((((.((((.(((((........))))).)))).)..)))))>>>>>>>>-->>>>>>>>	4	-42.2	-52.75	41.25	-1	-1	0.009901
Known-miRNA3102	mir171	NC_016100.2	TTGAGCCGTGCCAATATCACA	NO	GATATTGGTACGGTTCAATCAGAAGACAGTGCTTTATGATTCTAAAGCTCTCTTATTTGATTGAGCCGTGCCAATATC	31863251	31863271	+ [Positive strand]	9	21	78	31863190	31863267	(((((((((((((((((((((((.((.((.((((((......)))))).)).)).)))))>>>>>>>>>>>>>>>>>>	4	-43.4	-55.641	38.4615	-1	-1	0.009901
Known-miRNA3103	mir171	NC_016102.2	TTGAGCCGTGCCAATATCACA	NO	GATATTGGTACGGTTCAATCAGAAGGCAGTGCTTTATGATTTCAAAGCTCTCTTATTTGATTGAGCCGTGCCAATATC	8505082	8505102	- [Negative strand]	9	21	78	8505084	8505161	((((((((((((((((((((((((((.((.(((((........))))).))))).)))))>>>>>>>>>>>>>>>>>>	4	-42.4	-54.359	39.7436	-1	-1	0.009901
Known-miRNA3104	mir171	NC_016104.2	TTGAGCCGTGCCAATATCACA	NO	GATATTGGTGCGGTTCAATCAGAAGGCAGTGTTTTATGATCCAAAAACTCTGTGTTATTTGATTGAGCCGTGCCAATATC	1001242	1001262	+ [Positive strand]	9	21	80	1001179	1001258	((((((((..((((((((((((((.((((.(((((........))))).)))).)..)))))>>>>>>>>-->>>>>>>>	4	-42.2	-52.75	40	-1	-1	0.009901
Known-miRNA3116	mir319	NC_016092.2	TTGGACTGAAGGGAGCTCCCT	NO	AGACCCTAAGGTAAGAGAGCTTTCTTCAGTCCACTCATGGGTGACAGTAAGATTCAATTAGCTGCCGACTCATTCATCCAAATGTTGAGTGTAAGCGAATAAATATACTCAGCAGATGAGTGAATGATGCGGGAGACAAATTGAATCTTAAGTTTCCTGTACTTGGACTGAAGGGAGCTCCCTTTTCCTTTTGTCT	39506601	39506621	- [Negative strand]	8004	21	196	39506587	39506782	((((...((((.(((.(((((..((((((((((...(((((.(((..((((((((((((.(((.(((..(((((((..((..(((((((((((..........)))))))))))..))..)))))))..))).)).).)))))))))))).))).)))))..->>>>>>>>>>-->>>>>->>)..))))..))))	7	-92.8	-47.3469	41.8367	-1	-1	0.009901
Known-miRNA3117	mir319	NC_016095.2	TTGGACTGAAGGGAGCTCCCT	NO	CGACGGTAAGAGAGCTTTCTTCAGTCCACTTATGGGTGACAATAAGATTTCAATTAGCTGCCGACTCATTCATCCAAATGCTGAGTGAAAGCGAAGAAAGATACTCAGCAAATGAGTGAATGATGCGGGAGACAAATTGATTCTTAAGTTTCCTGTACTTGGACTGAAGGGAGCTCCCTTTTTCTTTTG	1650593	1650613	- [Negative strand]	8004	21	189	1650582	1650770	(((.((.(((.(((((..((((((((((..((((((.(((..(((((..((((((.(((.(((..(((((((..((..(((((((((....(.......).)))))))))..))..)))))))..))).)).).)))))).))))).))).)))))).->>>>>>>>>>-->>>>>->>)...)).)))	7	-80.7	-42.6984	41.7989	-1	-1	0.009901
Known-miRNA3118	mir319	NC_016098.2	TTGGACTGAAGGGAGCTCCCT	AGAGCTCTCTTCAGCCCACTC	GGGATGGTTGATCAGGTAAGAGAGCTCTCTTCAGCCCACTCATAGGTGATAATAGGATTTAATTAGCTGCCGACTCATTCATACACATGCTGAGTGAATTAATGAATAATACTCAGTAAATGAGTGAATGATACGGGAGACAAATTGAATCTTATGTTTTCTGTACTTGGACTGAAGGGAGCTCCCTTTTCTCGCTCGTTTCTGTCTC	1383124	1383144	+ [Positive strand]	8004	21	208	1382957	1383164	(((((((.(((.((((.(((={{{{{{{{{{{{{={{{===(((((.((((.((((((((((((.(((.(((..((((((((.((..((((((((..((((.....))))))))))))..)).))))))))..))).)).).)))))))))))))))).)))))..->>>->>>>>>>>>>>>>->>).))).).)))...)))))))	7	-83.3	-40.0481	40.8654	1382977	1382998	0.009901
Known-miRNA3119	mir319	NC_016098.2	TTGGACTGAAGGGAGCTCCCT	GAGCTTCCTTCAGTCCACTC	GAATAGTTTAAGAGAGCTTCCTTCAGTCCACTCATGGATGGGTAGAGGGTTTGAATTAGCTGCTGACTCATTCATTCAAACACAATAGAATTAGTATCATGGTATGCTATTGTGAATGTGTGAATGATGCAGGAGGTAAAGTTCATCCTTTTCTTGTCTTTGCTTGGACTGAAGGGAGCTCCCTTTTACTGTTT	28074079	28074099	+ [Positive strand]	8004	21	194	28073915	28074108	(((((((..(((={{{{{{{{{{{{{{{{{==((.(((..((.((((((..(((((((.((.(((..((((((((.((..((((((((.....((((....)))).))))))))..)).))))))))..))).)).))..))))).))))))))..))).)).->>>>>>>>>>>>>>>>>->>)..)))))))	7	-90.1	-46.4433	39.6907	28073927	28073947	0.009901
Known-miRNA3120	mir319	NC_016101.2	TTGGACTGAAGGGAGCTCCCT	GAGCTTCCTTCAGTCCACTC	AAGATGTATGTATTATTAAGAATAGTTGAAGAGAGCTTCCTTCAGTCCACTCATGGATGGGTAAGGGGTTAGAATTAGCTGCTGACTCATTCATTCAAACACAATAGATCTGGCATCATGATATGCTATTGTGAATGTGTGAATGATGCGGGAGGTAAATTTCTTCCTTTTCCTGTCTGTGCTTGGACTGAAGGGAGCTCCCTCTAACTGTCTATAATGTTATCTT	47276956	47276976	+ [Positive strand]	8004	21	226	47276773	47276998	((((((....((((((..(((.((((((.((={{{{{{{{{{{{{{{{{==((((((((((.((((((..(((.(((.((.(((..((((((((.((..(((((((((((((....)).)))...))))))))..)).))))))))..))).)).))).)))..)))))).)))))))))).->>>>>>>>>>>>>>>>>->>.))))))))))))))).))))))	7	-95.7	-42.3451	39.3805	47276804	47276824	0.009901
Known-miRNA3121	mir319	NC_016105.2	TTGGACTGAAGGGAGCTCCCT	GAGCTTCCTTCAGTCCACTC	ATGAGGAATAGTTTAAGAGAGCTTCCTTCAGTCCACTCATGGATGGATAGAGGGTTTGAATTAGCTGCTGACTCATTCATTCAAACACAATAGAACGGGTGTCATGGTATGCTATTGTGAATGCCTGAATGATGCAGGAGGTAAAGTTCATCCTTTTCTTGTCTGTGCTTGGACTGAAGGGAGCTCCCTTTTACTGTTTTTATCAT	4298055	4298075	- [Negative strand]	8004	21	206	4298037	4298242	((((.(((((((..(((={{{{{{{{{{{{{{{{{==((((((..(..((((((..(((((((.((.(((..(((((((..((..((((((((.((.(......).))...))))))))..))..)))))))..))).)).))..)))))))))))..)..)))))).->>>>>>>>>>>>>>>>>->>)..)))))))...))))	7	-88.9	-43.1553	41.2621	4298205	4298224	0.009901
Known-miRNA3114	mir319	NC_016091.2	TGGACTGAAGGGGAGCTCCTTC	NO	TAGTACTGGGAGACAAAGAGAGTGAAGGAGCTTCCTTCAGCCCACGCATGGGTTCGGGGGATTGAAGGGTTGCTGAAGCATCTGCTGACTCATTCATACACACAGAATAGTGATTCAAATTGCTAAGGTAATTGTGTGAATGAAGCAGGAGATATTTTGCATCCCTCTTTCTTTGTGCTTGGACTGAAGGGGAGCTCCTTCTTTCTGTTGCCTCCACTTGTATTA	49476718	49476739	+ [Positive strand]	79	22	225	49476538	49476762	((((((..((((.(((..((((.(((((((((((((((((.(((.((((..(...(..(((.....(((.(((.(((..((((.(((..((((((((((.(((......))).....((((((....))))))))))))))))..))).)))).))).))).))))))..))..)))).>>>->>>>>->>>>>>>>>>>>.)))).))).))))....))))))	3	-96.9	-43.0667	45.3333	-1	-1	0.009901
Known-miRNA3125	mir319	NC_016093.2	TTTGGACTGAAGGGAGCTCCT	NO	GGGAGTTCCTTGCAGCCCAAAGCTTCAAGGATGAAATTCTTCCTGCGGTTTTGGACTGAAGGGAGCTCCT	22789820	22789840	+ [Positive strand]	9	21	70	22789770	22789839	(((((((((((.(((.((((((((...((((.(.....).))))..)))>>>>>->>>->>>>>>>>>>>	2	-36.6	-52.2857	51.4286	-1	-1	0.009901
Known-miRNA3126	mir319	NC_016104.2	TTTGGACTGAAGGGAGCTCCT	NO	AGGAGTTCCCTTGCAGCCCAAAACACCCTGCATGAACTACTTCATGTTGTTTTGGACTGAAGGGAGCTCCT	9165428	9165448	- [Negative strand]	9	21	71	9165427	9165497	((((((((((((.(((.((((((((....(((((((....))))))))))>>>>>->>>>>>>>>>>>>>>	2	-40.4	-56.9014	49.2958	-1	-1	0.009901
Known-miRNA3127	mir390	NC_016088.2	AAGCTCAGGAGGGATAGCGCC	NO	GTGTGGAAGAATCTGTAAAGCTCAGGAGGGATAGCGCCATGGATGATCTCTTCTCCACTCTTGATCTTCTCTTGCGCTATCCATCCTGAGTTTCATGGCTTCTATCCACAC	43181164	43181184	+ [Positive strand]	34	21	111	43181146	43181256	(((((((((((.((((.<<<<<<<<<<-<<<<<<<<<-..(((.((((..............)))).)))...))))))))).)))))))))).)))).)))).)))))))	5	-55.64	-50.1261	47.7478	-1	-1	0.009901
Known-miRNA3128	mir390	NC_016090.2	AAGCTCAGGAGGGATAGCGCC	NO	AAGCTCAGGAGGGATAGCGCCATGGATGATCTTCTCTTCACTCTTGATCTTCTCTTGCGCTATCCATCCTGAGTTT	6398928	6398948	- [Negative strand]	34	21	76	6398872	6398947	<<<<<<<<<<-<<<<<<<<<-..(((.((((..............)))).)))...))))))))).))))))))))	5	-37.94	-49.9211	47.3684	-1	-1	0.009901
Known-miRNA3129	mir390	NC_016098.2	AAGCTCAGGAGGGATAGCGCC	CGCTATCTATCCTGAGTTTCA	AGAAGAATCTGTAAAGCTCAGGAGGGATAGCGCCACAACACTCATGATTTTATATCATAATATATTTGGCGCTATCTATCCTGAGTTTCACGGGTTCTTCT	15536063	15536083	- [Negative strand]	34	21	101	15535995	15536095	((((((((((((.<<<<<<<<<<-<<<<<<<<<<(........(((((.....)))))........)))}}}}}}}}=}}}}}}}}}}=})))))))))))	5	-54.99	-54.4455	39.604	15536005	15536025	0.009901
Known-miRNA3130	mir390	NC_016105.2	AAGCTCAGGAGGGATAGCGCC	CGCTATCTATCCTGAGTTTCA	AGAAGAATCTGTAAAGCTCAGGAGGGATAGCGCCACGACACTCATGATTTTCACATCATAGTGTATTTGGCGCTATCTATCCTGAGTTTCACGGGTTTTTCT	5065850	5065870	- [Negative strand]	34	21	102	5065781	5065882	((((((((((((.<<<<<<<<<<-<<<<<<<<<<(..(((((.(((((......))))))))))...)))}}}}}}}}=}}}}}}}}}}=})))))))))))	5	-59.8	-58.6275	43.1373	5065791	5065811	0.009901
Known-miRNA3131	mir390	NC_016105.2	AAGCTCAGGAGGGATAGCGCC	NO	GAAGAATTTGTAAAGCTCAGGAGGGATAGCGCCATGGAAGGTCTTTCTACTAATTTGCTCTATCATGGGTGCTTTGGTTTCGATCGATCTTCTCTAGCGCTACCCATCCTGAGTTTCATGGTTTCTTC	49001223	49001243	+ [Positive strand]	34	21	128	49001210	49001337	((((((.(..(.<<<<<<<<<<<<<-<<<<<<-..((((((((..((.(((((..(((((......)))))..)))))...))..))))))))...))))))))).)))))))))).)..).))))))	5	-58.1	-45.3906	44.5312	-1	-1	0.009901
Known-miRNA3132	mir393	NC_016089.2	TCCAAAGGGATCGCATTGATC	NO	ACTGGAGGAGGCATCCAAAGGGATCGCATTGATCCCAAATTTCAGATTTATAAATTTTTCTCTTTCCCTCCCCTTCTCAATATTTGGGATCATGCTATCCCTTTGGATTCCTCCTTTGGT	44048036	44048056	- [Negative strand]	60	21	120	44047949	44048068	((..(((((((.(<<<<<<<<<<<-<<<<-<<<<((((((...(((............................)))....)))))))))))))).)))))))))))).)))))))..))	10	-57.39	-47.825	41.6667	-1	-1	0.009901
Known-miRNA3137	mir393	NC_016096.2	TCCAAAGGGATCGCATTGATC	NO	GGTGGAGAGTTCCAAAGGGATCGCATTGATCTAATTCTTGTAGATGTTTACACTTGCAAGCTTTGCATGCAATTCCTGGATTCAGATGTGATTCAGTGGTTCACTTATTGGATCATGCGATCCCTTAGGAACTTTCCATC	34250228	34250248	+ [Positive strand]	60	21	140	34250217	34250356	((((((((((<<<-<<<<<<<<<<<<-<<<<((((.(((((((.((....)).))))))).......((.(((..(((((((.......)))))))..)))))...)))))))))))))))))))).)))))))))))))	10	-65.4	-46.7143	42.1429	-1	-1	0.009901
Known-miRNA3133	mir393	NC_016097.2	TCCAAAGGGATCGCATTGATC	NO	ACTAGAGGAGGCATCCAAAGGGATCGCATTGATCCCAAATCCAAGCTTCAATGTTCTTCTATCTTTCTCACTCAAAATATTAATTTTATTTGGGATCATGCTATCCCTTTGGATTTCTCCTTTAGT	25990676	25990696	- [Negative strand]	60	21	126	25990583	25990708	(((((((((((.(<<<<<<<<<<<-<<<<-<<<<(((((....(((......)))..................(((((....))))).))))))))))))).)))))))))))).)))))))))))	10	-54.1	-42.9365	37.3016	-1	-1	0.009901
Known-miRNA3138	mir393	NC_016097.2	TCCAAAGGGATCGCATTGATC	NO	GGTGGATAGTTCCAAAGGGATCGCATTGATCTAATTCTTTATCTTCCTGCATGTATTTACTTGCAGCTCTGGTTTTGGACCTTTTTACCGGTTCACTGACTTGGATCATGCGATCCCTTAGGAATTTTCCATC	46430326	46430346	+ [Positive strand]	60	21	133	46430315	46430447	((((((.(((<<<-<<<<<<<<<<<<-<<<<(((.((.........(((((.((....)).))))).........((((((........))))))..)).))))))))))))))))))).)))))).))))))	10	-59.5	-44.7368	42.1053	-1	-1	0.009901
Known-miRNA3134	mir393	NC_016098.2	TCCAAAGGGATCGCATTGATC	NO	GCAACTGGAGGAGGCATCCAAAGGGATCGCATTGATCCCAAATCCAAGCTTCAATATTCTTCTCTCTTTCCCACTCAAAATATTAATTTTATTTGGGATCATGCTATCCCTTTGGATTTCTCCTTTAGTGGC	32101405	32101425	+ [Positive strand]	60	21	132	32101388	32101519	((.(((((((((((.(<<<<<<<<<<<-<<<<-<<<<((((((..(((.((.((((((....................)))))))).))))))))))))))))).)))))))))))).))))))))))).))	10	-55.95	-42.3864	40.9091	-1	-1	0.009901
Known-miRNA3135	mir393	NC_016101.2	TCCAAAGGGATCGCATTGATC	NO	ACTGGAGGAGGCATCCAAAGGGATCGCATTGATCCCAAATTTCAGATTTATAAATTTGTCTTTCTCTTCCCTTGTCAATATTTGGGATCATTTCTCTTCCCTTCTCAATATTTGGGATCATGCTATCCCTTTGGATTCCTCCTTTGGT	5137839	5137859	+ [Positive strand]	60	21	148	5137825	5137972	((..(((((((.(<<<<<<<<<<<-<<<<-<<<<((((((..((((((....)))))).........((((..((....))..))))......................)))))))))))))).)))))))))))).)))))))..))	10	-64.2	-43.3784	39.8649	-1	-1	0.009901
Known-miRNA3139	mir393	NC_016103.2	TCCAAAGGGATCGCATTGATC	NO	GGTGGAGAGTTCCAAAGGGATCGCATTGATCTAATTCTTGTAGATGCCTGAACTTGCAATCTTGAATCTTGCATGCAATTCCTGGATTTAGGTTTGCTTTAAGGGGTTCAGTTATTGGATCATGCGATCCCTTAGGAACTTTCCATC	34388238	34388258	+ [Positive strand]	60	21	147	34388227	34388373	((((((((((<<<-<<<<<<<<<<<<-<<<<((((..(((..(((.(((......((((.(((((((((..............))))))))).))))....))).))))))..)))))))))))))))))))).)))))))))))))	10	-71.54	-48.6667	42.1769	-1	-1	0.009901
Known-miRNA3136	mir393	NC_016105.2	TCCAAAGGGATCGCATTGATC	NO	GAGGAGGCATCCAAAGGGATCGCATTGATCCCAAATCCAAGCTTTAATATTTTTCTCTCTTCTCACTCAATAATATTAATTTATTTGGGATCATGCTATCCCTTTGGATTTCTCCTT	2419387	2419407	- [Negative strand]	60	21	117	2419299	2419415	(((((((.(<<<<<<<<<<<-<<<<-<<<<((((((.......((((((((....................))))))))...)))))))))))))).)))))))))))).)))))))	10	-50.55	-43.2051	36.7521	-1	-1	0.009901
Known-miRNA3140	mir393	NC_016107.2	TCCAAAGGGATCGCATTGATC	NO	GGTGGAGAGTTCCAAAGGGATCGCATTGATCTAATTCTTGATCTTCCTGCATGCATTTGCTTGCAGTTCTGCTTTTGAGCCATATTTTACCGGTTCACTGACTTGGATCATGCGATCCCTTAGGAATTCTCCATC	39780052	39780072	- [Negative strand]	60	21	135	39779947	39780081	((((((((((<<<-<<<<<<<<<<<<-<<<<(((.((.........(((((.((....)).))))).........((((((..........))))))..)).))))))))))))))))))).)))))))))))))	10	-67.9	-50.2963	44.4444	-1	-1	0.009901
Known-miRNA3170	mir396	NC_016100.2	TTCCACAGCTTTCTTGAACTT	CTCAAGAAAGCTGTGGGAGA	GTCATGCTTTTCCACAGCTTTCTTGAACTTCTTATGCATCTTATATCTCTCCACCTCCAGGATTTTAAGCCCTAGAAGCTCAAGAAAGCTGTGGGAGAATATGGC	27517047	27517067	+ [Positive strand]	3194	21	105	27517037	27517141	((((((.((<<<<<<<<<<<<<<<<<-<<<((...((.......(((.((........))))).....))...)))))=}}}}}}}}}}}}}}}}}}}.))))))	4	-43.9	-41.8095	42.8571	27517115	27517135	0.009901
Known-miRNA3171	mir396	NC_016100.2	TTCCACAGCTTTCTTGAACTT	NO	TATGCTTTTCCACAGCTTTCTTGAACTTCTTATGCCTAGTGCAATTATTGATGTGGCATAGAAGTTTAAGAAAAATGTGGAAAAACATG	45239151	45239171	+ [Positive strand]	3194	21	89	45239143	45239231	((((.((<<<<<<<--<<<<<<<<<<<<((.(((((.....((.....))....)))))))))))))))))))..))))))))).))))	4	-39.2	-44.0449	33.7079	-1	-1	0.009901
Known-miRNA3172	mir396	NC_016102.2	TTCCACAGCTTTCTTGAACTT	NO	TATGCTTTTCCACAGCTTTCTTGAACTTCTTATGCCTAATGCAGCTATTGATGTGGCATTGAAGTTTAAGAAAAATGTGGAAAAACATG	556411	556431	- [Negative strand]	3194	21	89	556349	556437	((((.((<<<<<<<--<<<<<<<<<<<<(..(((((....(((........)))))))).)))))))))))))..))))))))).))))	4	-37.9	-42.5843	34.8315	-1	-1	0.009901
Known-miRNA3173	mir396	NC_016104.2	TTCCACAGCTTTCTTGAACTT	CTCAAGAAAGCTGTGGGAGA	GTCATGCTTTTCCACAGCTTTCTTGAACTTCTTATGCATCTTATATCTCTCCACTTCCAGCATTTTAAGCCCTAGAAGCTCAAGAAAGCTGTGGGAGAATATGGC	8782317	8782337	- [Negative strand]	3194	21	105	8782241	8782345	((((((.((<<<<<<<<<<<<<<<<<-<<<((...((...............................))...)))))=}}}}}}}}}}}}}}}}}}}.))))))	4	-41.78	-39.7905	41.9048	8782247	8782266	0.009901
Known-miRNA3166	mir396	NC_016100.2	TTCCACAGCTTTCTTGAACTG	GTTCAATAAAGCTGTGGGAAG	TGGCTCTCTTTGTATTCTTCCACAGCTTTCTTGAACTGCATCCAAAGAGTTCCTTTGCATGCATGCCATGGCACTCTTACTCCCAAATCTTGTTTTGCGGTTCAATAAAGCTGTGGGAAGATACAGATAGGGTCA	27525329	27525349	- [Negative strand]	2289	21	135	27525231	27525365	(((((((.(((((((..<<<<<<<<<<<<-<<<<<<<<((....((((((.((...(((....)))...)).)))))).....((.....))...))))}}}}}}=}}}}}}}}}}}}==))))))).)))))))	4	-60.9	-45.1111	43.7037	27525245	27525265	0.009901
Known-miRNA3167	mir396	NC_016101.2	TTCCACAGCTTTCTTGAACTG	NO	GTGATCTTCCACAGCTTTCTTGAACTGTGTTGTGTGAGGTTTCTCCAAGTGAAGGTTTAAGATCCCTTATGCAACATAAATTCTTTGAGCACAATTCAAGATAGCTGTGGAAAATCAC	13772763	13772783	+ [Positive strand]	2289	21	118	13772756	13772873	(((((.<<<<<<<<<<-<<<<<<--<<((((((((((((..(((((.......))....)))..))))))))))))))......(((....))).)))))).)))))))))).)))))	4	-50.5	-42.7966	38.983	-1	-1	0.009901
Known-miRNA3168	mir396	NC_016104.2	TTCCACAGCTTTCTTGAACTG	GTTCAATAAAGCTGTGGGAAG	TGGCCCTCTTTGTATTCTTCCACAGCTTTCTTGAACTGCATCCATAGAGTTCCTTTGCATGCATGCCAAGGCACTCTTGCTCCCACACCTTGTTTTGCGGTTCAATAAAGCTGTGGGAAGATACAGATAGGGTCA	8774058	8774078	+ [Positive strand]	2289	21	135	8774040	8774174	(((((((.(((((((..<<<<<<<<<<<<-<<<<<<<<((..((.(((((.((((.(((....))).)))).))))).............))...))))}}}}}}=}}}}}}}}}}}}==))))))).)))))))	4	-66.24	-49.0667	46.6667	8774139	8774160	0.009901
Known-miRNA3169	mir396	NC_016104.2	TTCCACAGCTTTCTTGAACTG	NO	GTGATCTTCCACAGCTTTCTTGAACTGTGTTGTGAGGCTTCTCTCCAATGAAGGTTTATACCCTATGCAAAAGAAATTCTATGAGCACAATTCAAGATAGCTGTGGAAAATCAC	35037571	35037591	- [Negative strand]	2289	21	114	35037483	35037596	(((((.<<<<<<<<<<-<<<<<<<-<<(((((((((.((((........)))).))))))...........((.....))....))))).))))))).)))))))))).)))))	4	-45.6	-40	39.4737	-1	-1	0.009901
Known-miRNA3176	mir398	NC_016089.2	TGTGTTCTCAGGTCGCCCCTG	NO	GGTAGAGGAATTCTACAGGGTCGTCCTGAGACCACATGAAACAGATTCAAAATACAAGCATATTTGCTTGTGACCTTTTGTGACTCAGTTCATGTGTTCTCAGGTCGCCCCTGCTGAACTTTTCTCTACC	46102437	46102457	+ [Positive strand]	36	21	130	46102344	46102473	(((((((((((((..(((((.((.(((((((.((((((((..((...(((((((((((((....))))))))...)))))...))...))))>>>>->>>>>>>->>->>>>>..)))..))))))))))	2	-64.1	-49.3077	44.6154	-1	-1	0.009901
Known-miRNA3177	mir398	NC_016095.2	TGTGTTCTCAGGTCGCCCCTG	NO	GGTAGAGGGATTCTACAGGGTCGTCCTGAGATCACATGAAGTAGAATATAAGCAGCCATATTTGCTTCTTGTCTCGTGTTCTCAGCTCATGTGTTCTCAGGTCGCCCCTGCTGGACTATTCTCTACC	14229071	14229091	- [Negative strand]	36	21	127	14229053	14229179	(((((((((..(((((((((.((.(((((((.(((((((.(((((((((((((((......))))))........)))))))..)))))>>>>->>>>>>>->>->>>>>.))))...)))))))))	2	-58.9	-46.378	48.0315	-1	-1	0.009901
Known-miRNA3182	mir403	NC_016089.2	TTAGATTCACGCACAAACTTG	NO	AAATTGCAGGTTCGTGCGTGAATCTAACGAAAGTTTCTCGTTCTCTCCATTCCACTTCTGCGTTAGATTCACGCACAAACTTGTCATTT	1042054	1042074	+ [Positive strand]	87	21	89	1041991	1042079	((((.(((((((.((((((((((((((((.((((...................))))...))>>>>>>>>>>>>>>->>>>>>).))))	2	-35.91	-40.3483	41.573	-1	-1	0.009901
Known-miRNA3183	mir403	NC_016097.2	TTAGATTCACGCACAAACTTG	NO	GCAGGTTCGTGCGTGAATCTAATCAAAGTTTCTCATTAACTTCTGCGTTAGATTCACGCACAAACTTGT	1081006	1081026	+ [Positive strand]	87	21	69	1080958	1081026	(((((((.((((((((((((((((((((((.......))))).)).)>>>>>>>>>>>>>>->>>>>>)	2	-33.6	-48.6957	40.5797	-1	-1	0.009901
Known-miRNA3184	mir482	NC_016089.2	ATGCACTGCCTCTTCCCTGGC	NO	GGACAAAGCAGGGGAACAGGCAGAGCATGGATGGAGCTATCAACACAATATTGTCAAGAAACTGAGAGTGAGAGGAGAAATATGTTGTGGTTCTGCTCATGCACTGCCTCTTCCCTGGCTCTGTCT	837518	837538	+ [Positive strand]	5	21	126	837419	837544	(((((.(((.((((((.((((((.(((((..((((((((.(((((...((((.(((......))).)))).....(....).)))))))))))))..)>>>>->>>>>>->>>>>>->>).)))))	4	-56.1	-44.5238	48.4127	-1	-1	0.009901
Known-miRNA3185	mir482	NC_016097.2	ATGCACTGCCTCTTCCCTGGC	NO	GGACAAAGCAGGGGAACAGGCAGAGCATGGATGGAGCTATCAACACAATATTGTCAAGAAAGTGAGAAAGTGAGAGGAGAAATCTGTTGTGGTTCTGCTCATGCACTGCCTCTTCCCTGGCTTTGTCT	37083967	37083987	- [Negative strand]	5	21	128	37083959	37084086	(((((((((.((((((.((((((.(((((..((((((((.((((......((.(((......))).)).......(((....)))))))))))))))..)>>>>->>>>>>->>>>>>->>)))))))	4	-59.2	-46.25	47.6562	-1	-1	0.009901

## Sheet: Ct-St
miR-ID	miRBase ID	Chromosome	Sequence	miRNA*	Hairpin Sequence	Start	End	Orientation	Abundance	sRNA length	Hairpin Length	Hairpin Start	Hairpin End	Hairpin Structure	Genomic Hits	Minimum Free Energy(MFE)	Adjusted MFE	Hairpin G/C%	miRNA* Start Coord	miRNA* End Coord	P_Val
Known-miRNA3000	mir1507	NC_016100.2	TCTCATTCCATACATCGTCTGA	NO	GTTTGGCAGAGGTGTATGGAGTGAGAGAAGGGAAAGGGTATTTTCCGATTCTGTCGTTACTCTCTTCCCTCTCTCATTCCATACATCGTCTGACGAAC	27036642	27036663	+ [Positive strand]	11	22	98	27036570	27036667	(((((.((((((((((((((((((((((.(((((((((((.....((((...)))).)))))).)))))))>>>>>>>>>>>>>>>>->>>>-)))))	2	-53.7	-54.7959	46.9388	-1	-1	0.009901
Known-miRNA3002	mir156	NC_016089.2	TGACAGAAGAGAGTGAGCAC	NO	GAGAGGCTGACAGAAGAGAGTGAGCACATACTAGTGGAGATTGTATGAGGGCATACAATTGCGGGTGCGTGCTCACTTCTCTATCTGTCAGCTTCCC	38792964	38792983	+ [Positive strand]	21342	20	97	38792956	38793052	(.(((((<<<<<<<<<<<<<<<<<<<<.((((.((...(((((((((....))))))))))).)))).)))))))).))))).)))))))))))).)	12	-55	-56.701	50.5155	-1	-1	0.009901
Known-miRNA3003	mir156	NC_016091.2	TGACAGAAGAGAGTGAGCAC	NO	GGAGGTGACAGAAGAGAGTGAGCACACATAATACTTTCTTGTAAGATAAAGATTCATGCTTGAAGTTATGTGTGCTCACTCTCTATCTGTCACCCC	4306357	4306376	+ [Positive strand]	21342	20	96	4306351	4306446	((.((<<<<<<<<<<<<<<<<<<<<(((((((...(((..(((.((.......)).)))..))))))))))))))))))))))).)))))))))))	12	-56.9	-59.2708	41.6667	-1	-1	0.009901
Known-miRNA3004	mir156	NC_016100.2	TGACAGAAGAGAGTGAGCAC	NO	GGTGACAGAAGAGAGTGAGCACTTGGCTCTTTCCTAGCATGGATCTAAGTTCACGCCAAAAGCCGTGTGCTCTCTCTCTATCTGTCACC	22074993	22075012	+ [Positive strand]	21342	20	89	22074990	22075078	((<<<<<<<<<<<<<-<<<<<<.(((((.(((....((.(((((....))))).)).)))))))).)))))).)))))).)))))))))	12	-46.7	-52.4719	50.5618	-1	-1	0.009901
Known-miRNA3005	mir156	NC_016101.2	TGACAGAAGAGAGTGAGCAC	NO	GAGAGGTGACAGAAGAGAGTGAGCACACATGGTATTTTCTTGGATGATATAAGATTTCATGCTTGAAACTATGCGTGCTCATTCTCTATCTGTCACCCATC	9223993	9224012	+ [Positive strand]	21342	20	101	9223986	9224086	((..((<<<<<<<<<<<<<<<<<<<<.((((((...(((..(.((((.........)))).)..))))))))).))))))))))))).)))))))))..))	12	-52.6	-52.0792	41.5842	-1	-1	0.009901
Known-miRNA3006	mir156	NC_016104.2	TGACAGAAGAGAGTGAGCAC	NO	GAGGCTGACAGAAGAGAGTGAGCACATGCTAGTGGTATTTGTATGAGGGCATACAATTGCGGGTGCGTGCTCACTTCTCTATCTGTCAGCTTC	5885589	5885608	- [Negative strand]	21342	20	93	5885520	5885612	(((((<<<<<<<<<<<<<<<<<<<<..(((....(((.(((((((....))))))).))).)))..)))))))).))))).))))))))))))	12	-53.4	-57.4194	49.4624	-1	-1	0.009901
Known-miRNA3007	mir156	NC_016104.2	TGACAGAAGAGAGTGAGCAC	NO	GGAGGTGACAGAAGAGAGTGAGCACTTGGCTCTTTCCTAGCATGGATCTTTCGTGCTAAAAGCTGTGTGCTCATTCTCTATCTGTCACCACC	4021306	4021325	- [Negative strand]	21342	20	92	4021238	4021329	((.((<<<<<<<<<<<<<<<<<<<<.(((((......(((((((((...)))))))))..))))).))))))))))))).))))))))).))	12	-52.9	-57.5	48.913	-1	-1	0.009901
Known-miRNA3008	mir156	NC_016104.2	TGACAGAAGAGAGTGAGCAC	NO	GAGGTGACAGAAGAGAGTGAGCACACATAGTACTTTCTTGAATGATATAAGGTTTCATGCTTGAAGTTATGCGTGCTTACTCTCTATCTGTCACCC	38139794	38139813	- [Negative strand]	21342	20	96	38139721	38139816	(.((<<<<<<<<<<<<<<<<<<<<.(((((...((((..(.((((.........)))).)..))))))))).))))))))))))).))))))))))	12	-47.1	-49.0625	41.6667	-1	-1	0.009901
Known-miRNA3009	mir156	NC_016091.2	TGACAGAAGAGAGTGAGCAC	GCTCACTTCTCTTTCTGTCAA	TTGACAGAAGAGAGTGAGCACACAGAAGCACTTGGTATAGTTATATACTGTTGCTTTTGCGTGCTCACTTCTCTTTCTGTCAA	5047266	5047285	- [Negative strand]	21342	20	83	5047203	5047285	(<<<<<<<<<<<<<<<<<<<<.((((((((..(((((((....))))))).)))))))).))}}}}}}=}}}}=}}}}}}}}}	12	-48	-57.8313	40.9639	5047202	5047222	0.009901
Known-miRNA3010	mir156	NC_016093.2	TGACAGAAGAGAGTGAGCAC	TGCTCACTTCTCTTTCTGT	TGACAGAAGAGAGTGAGCACACAGAGGCACTTGGTATAGTATATATACTATTGCTTTTGCGTGCTCACTTCTCTTTCTGTCA	4705153	4705172	- [Negative strand]	21342	20	82	4705090	4705171	<<<<<<<<<<<<<<<<<<<<.((((((((..(((((((.....))))))).)))))))).)}}}}}}}=}}}}=}}}}}}))	12	-48.1	-58.6585	41.4634	4705091	4705109	0.009901
Known-miRNA3011	mir156	NC_016101.2	TGACAGAAGAGAGTGAGCAC	NO	GACAGAAGAGAGTGAGCACAAAGAGGCACTTGATATAATTCTATATCACTGCTTTTGTGTGCTCACCACTCTTTCTGTC	10456803	10456822	- [Negative strand]	21342	20	79	10456742	10456820	<<<<<<<<<<-<<<<<<<<(.(((((((..(((((((....))))))).))))))).)))))))))..))).)))))))	12	-40.3	-51.0127	41.7722	-1	-1	0.009901
Known-miRNA3012	mir156	NC_016104.2	TGACAGAAGAGAGTGAGCAC	NO	ATTGACAGAAGAGAGTGAGCACAAAGAGGCACTTGATATAAATCTATATCACTGCTTTTGTGTGCTCACTACTCTTTCTGTCGGT	37469980	37469999	+ [Positive strand]	21342	20	85	37469977	37470061	((<<<<<<<<<<<<<<<<<<<<(.(((((((..(((((((....))))))).))))))).)))))))))).))).))))))))))	12	-45.9	-54	40	-1	-1	0.009901
Known-miRNA3013	mir156	NC_016093.2	TGACAGAAGAGAGTGAGCAC	NO	GGAGATGACAGAAGAGAGTGAGCACACATGGTATTTTCTTGCACGATGACGATTCATGCTTGAAGCTATGTGTGCTTACTCTCTATCTGTCATCCC	4047099	4047118	+ [Positive strand]	21342	20	96	4047093	4047188	((.((<<<<<<<<<<<<<<<<<<<<(((((((...(((..(((.((.......)).)))..))))))))))))))))))))))).)))))))))))	12	-56.7	-59.0625	44.7917	-1	-1	0.009901
Known-miRNA3014	mir156	NC_016089.2	TTGACAGAAGAGAGAGAGCAC	NO	TGACAGAAGAGAGAGAGCACAACCCGGGAATGGTTAAAGGAGTCTTTGCCTTTGTTGGGAGTGTGCTCTCTCTTCCTCTGTCA	47699790	47699810	- [Negative strand]	419	21	83	47699726	47699808	<<<<<<<-<<<<<<<<<<<<(.(((((.((.(((.((((....))))))).)).)))))..)))))))))))))..)))))))	8	-45.2	-54.4578	49.3976	-1	-1	0.009901
Known-miRNA3015	mir156	NC_016101.2	TTGACAGAAGAGAGAGAGCAC	NO	TGACAGAAGAGAGAGAGCACAACCCGGGAATGGCTAAAGGAGTCTTTGCCTTTGTTGGGAGTGTGCCCTCTCTTCCTCTGTCA	992174	992194	+ [Positive strand]	419	21	83	992174	992256	<<<<<<<-<<<<<<<-<<<<(.(((((.((.(((.((((....))))))).)).)))))..))))).)))))))..)))))))	8	-42.4	-51.0843	51.8072	-1	-1	0.009901
Known-miRNA3020	mir156mir157	NC_016105.2	TGACAGAAGATAGAGAGCAC	NO	GACAGAAGATAGAGAGCACTGATGATGAAATGCATGAAAGGGAATGGCATCTCACTCCTTTGTGCTCTCTAGTCTTCTGTC	57144519	57144538	- [Negative strand]	162	20	81	57144456	57144536	<<<<<<<<<<<<<<<<<<<.((.(((((.((((((........)).)))).))).)).)).))))))))).))))))))))	11	-37.4	-46.1728	44.4444	-1	-1	0.009901
Known-miRNA3021	mir156mir157	NC_016089.2	TTGACAGAAGATAGAGAGCAC	NO	CGTGAGGAGGAAAGTGTTGGTGATGCTGTTGACAGAAGATAGAGAGCACAGATGATGAAATGCAAGAAAGGAAATGGCATCTTACTCTTTTGTGCTCTCTAGTCTTCTTGTCATCATCATTTTGCCTCCCCTCTCTTATG	7901966	7901986	+ [Positive strand]	7805	21	140	7901937	7902076	((((((((((..((.((.(((((((...-<<<<<<<<<<<<<<<<<<<<(((.(((((.((((.............)))).))).)).)))))))))))).)))))).))))).)))))))..))))..)))).))))))	9	-57.52	-41.0857	42.8571	-1	-1	0.009901
Known-miRNA3022	mir156mir157	NC_016092.2	TTGACAGAAGATAGAGAGCAC	TGTGCTCTCTATACTTCTGTCA	TGACAGAAGATAGAGAGCACAGATGATGATATGCATATTATATAAAAAGCAGCTAGGGAACTCATGAATTGTGCATCTCACTCCTTTGTGCTCTCTATACTTCTGTCA	41728616	41728636	+ [Positive strand]	7805	21	108	41728616	41728723	<<<<<<<<<<<<<<<<<<<<(((.(((((.(((((((............((...((....))..))...))))))).))).)).))}}}}}}}}}}}}=}}}}}}}}}	9	-47.26	-43.7593	37.963	41728702	41728724	0.009901
Known-miRNA3023	mir156mir157	NC_016094.2	TTGACAGAAGATAGAGAGCAC	GCTCTCTAAGCTTCTGTCATCC	GGGAGGCATTAGTTGGTAAGGTTGTTGACAGAAGATAGAGAGCACAGATGATGATATGCACATATACATGGAACAGGAATTTAAGCAATTGCATCTCACTCCTTTGTGCTCTCTAAGCTTCTGTCATCCACCTCCACTACCCTCCT	9384156	9384176	+ [Positive strand]	7805	21	146	9384131	9384276	((((((...((((.((..((((.(-<<<<<<<<<-<<<<<<<<<<(((.(((((.(((((.............................))))).))).)).)))))}}}}}}}}==}}}}}}}}}=}=)))))))))).))))))	9	-59.35	-40.6507	43.8356	9384238	9384260	0.009901
Known-miRNA3024	mir156mir157	NC_016095.2	TTGACAGAAGATAGAGAGCAC	GCTCTCTATACTTCTGTCATC	AAGGTTGTTGACAGAAGATAGAGAGCACAGATGATGATATGCATATTATATAATATATAGCAGGGAACTCATGATGAATTGTGCATCTTACTCCTTTGTGCTCTCTATACTTCTGTCATCACCTT	3896598	3896618	+ [Positive strand]	7805	21	125	3896590	3896714	(((((.(-<<<<<<<<<<<<<<<<<<<<(((.(((((.(((((((.(((((...)))))..((....))..........))))))).))).)).)))))}}}}}}}}}=}}}}}}}}}=})))))	9	-50.6	-40.48	36	3896689	3896710	0.009901
Known-miRNA3025	mir156mir157	NC_016096.2	TTGACAGAAGATAGAGAGCAC	NO	GGTTGTTGACAGAAGATAGAGAGCACAGATAGTGATATGCATAAAAATATGGAACGGGAAAGCAATTGCATCTCACTCCTTTGTGCTCTCTAGGCTTCTGTCATCC	40437843	40437863	- [Negative strand]	7805	21	106	40437762	40437867	((...-<<<<<<<<<-<<<<<<<<<<(((.(((((.(((((.........................))))).)))))..)))))))))))))..))))))))).))	9	-45.61	-43.0283	42.4528	-1	-1	0.009901
Known-miRNA3026	mir159	NC_016094.2	TTTGGATTGAAGGGAGCTCTA	NO	ACAAAGGGGGTTATGGAGTGGAGCTCCTTGAAGTCCAATTGAGGATCTTACTGGGTGGATTGAGCTGCTTAGCTATGGATCCCACAGTTCTACCCATCATTAAGTGCTTTTGTGGTAGTCTTGTGGCTTCCATATCTGGGGAGCTTCATTTGCCTTTATAGTATTATCCTTCTTTGGATTGAAGGGAGCTCTACACCCTTCTCCCCTTTTGT	9561953	9561973	- [Negative strand]	144746	21	212	9561933	9562144	((((((((((....((.((((((((((((..(((((((..((((((..(((((((..(((.(((((.(((((.((((((..((((((..(((((((..............)).)))))..))))))..)))))).))))).))))).)))..)))....))))..)))))).->>>>>>>-->>>>>>>>>>>).)).....))))))))))	2	-109.14	-51.4811	45.283	-1	-1	0.009901
Known-miRNA3027	mir159	NC_016096.2	TTTGGATTGAAGGGAGCTCTA	NO	AGGGAAACATTAATTAAAGGGGATTATGAAGTGGAGCTCCTTGAAGTCCAATTGAGGATCTTACTGGGTGAATTGAGCTGCTTAGCTATGGATCCCACAGTTCTACCCATCAATAAGTGCTTTTGTGGTAGTCTTGTGGCTTCCATATCTGGGGAGCTTCATTTGCCTTTATAGTATTAACCTTCTTTGGATTGAAGGGAGCTCTACACCCTTCTCTTCTTTTCTCT	40266896	40266916	+ [Positive strand]	144746	21	227	40266710	40266936	(((((((.........(((((.........((((((((((((..(((((((..((((....(((((((..(((.(((((.(((((.((((((..((((((..(((((((..............)).)))))..))))))..)))))).))))).))))).)))..)))....))))....)))).->>>>>>>-->>>>>>>>>>>).))))).......)))))))	2	-94.63	-41.6872	41.8502	-1	-1	0.009901
Known-miRNA3030	mir160	NC_016090.2	TGCCTGGCTCCCTGTATGCCA	NO	GCGTGCCTGGCTCCCTGTATGCCATTTGCAGAGCCCATCAGGACAGTGATGGCCTTAACGAATGGCGTGCGAGGAGCCATGCATGC	39255871	39255891	- [Negative strand]	513	21	86	39255808	39255893	(((<<<-<<<<<<<-<<<<<<<<<((((..(((.((((((......)))))).)))..))))))))))))).))))))).))))))	7	-54.2	-63.0233	59.3023	-1	-1	0.009901
Known-miRNA3031	mir160	NC_016097.2	TGCCTGGCTCCCTGTATGCCA	GCGTATGAGGAGCCAAGCATA	TGTGCCTGGCTCCCTGTATGCCATTTGTAGAGCTCATCGAAGCATCAATGACCTTTGTGGATGGCGTATGAGGAGCCAAGCATA	44431786	44431806	- [Negative strand]	513	21	84	44431724	44431807	((<<<-<<<<<<<--<<<<<<<<((..(((((.((((.((....)).)))).)))))..))))}}}}}}==}}}}}}}=}}}}}	7	-47.2	-56.1905	50	44431723	44431743	0.009901
Known-miRNA3032	mir160	NC_016100.2	TGCCTGGCTCCCTGTATGCCA	NO	GTGTGCCTGGCTCCCTGTATGCCATTTGTAGACCCCATTACAAAGGTGATGGCCTTAGCAAATGGCGTATGAGGAGTCATGCATGC	25235626	25235646	- [Negative strand]	513	21	86	25235563	25235648	(((<<<-<<<<<<<--<<<<<<<<(((((.((..(((((((....)))))))..)).)))))))))))))..))))))).))))))	7	-48.1	-55.9302	51.1628	-1	-1	0.009901
Known-miRNA3033	mir160	NC_016106.2	TGCCTGGCTCCCTGTATGCCA	NO	GCGTGCCTGGCTCCCTGTATGCCATTTGCAGAGCCCATCAGGACAGTGATGGCCTTAACGAATGGCGTGCGAGGAGCCATGCATGT	43999180	43999200	- [Negative strand]	513	21	86	43999117	43999202	(((<<<-<<<<<<<-<<<<<<<<<((((..(((.((((((......)))))).)))..))))))))))))).))))))).))))))	7	-52.8	-61.3953	58.1395	-1	-1	0.009901
Known-miRNA3034	mir160	NC_016097.2	TGCCTGGCTCCCTGTATGCCA	NO	GTGTGCCTGGCTCCCTGTATGCCATTTGTAGACCCCATCACAATGGTGATGGCCTTATCAAATGGCGTATGAGGAGTCATGCATGC	4750275	4750295	- [Negative strand]	513	21	86	4750212	4750297	(((<<<-<<<<<<<--<<<<<<<<((((......(((((((....)))))))......))))))))))))..))))))).))))))	7	-47.8	-55.5814	51.1628	-1	-1	0.009901
Known-miRNA3036	mir162	NC_016092.2	TCGATAAACCTCTGCATCCAG	GGAGGCAGCGGTTCATCGATC	GAGATGAGGTGAAGTCACTGGAGGCAGCGGTTCATCGATCTCTTCCTGAATTTGGTTGTGGAAGAACACAAAGCAAGAATCGGTCGATAAACCTCTGCATCCAGCGCTCACTTTGCCTCTCTT	1432025	1432045	+ [Positive strand]	1241	21	123	1431941	1432063	((((.((((..(((((.(({{{={{{{={{{{={{{{{{{..(((.((.......(((((......)))))..)).)))..))>>>>>->>>>->>>>->>>>>.)...))))..))))))))	3	-52.9	-43.0081	48.7805	1431960	1431981	0.009901
Known-miRNA3037	mir162	NC_016093.2	TCGATAAACCTCTGCATCCAG	NO	CTGGATGCAGCGGTTCATCGATCTCTTCCTGAATCGTTGTTTAACATCAGAACCATGAATCGATCGATAAACCTCTGCATCCAG	20376071	20376091	- [Negative strand]	1241	21	84	20376070	20376153	((((((((((.((((.(((((((..(((.((..((..((.....))...))..)).)))..))>>>>>->>>>->>>>>>>>>>	3	-37.5	-44.6429	45.2381	-1	-1	0.009901
Known-miRNA3038	mir162	NC_016104.2	TCGATAAACCTCTGCATCCAG	GGAGGCAGCGGTTCATCGATC	TGGAGATGAGGTGAAGTCACTGGAGGCAGCGGTTCATCGATCTCTTCCTGAATTTGGTTGTGGAAGAACACAAAGCAAGAATCGGTCGATAAACCTCTGCATCCAGCGCTCACTTTGCCTCTCTTTA	9894869	9894889	+ [Positive strand]	1241	21	127	9894783	9894909	((((((.((((..(((((.(({{{={{{{={{{{={{{{{{{..(((.((.......(((((......)))))..)).)))..))>>>>>->>>>->>>>->>>>>.)...))))..))))))))))	3	-54.4	-42.8346	48.0315	9894804	9894825	0.009901
Known-miRNA3039	mir164	NC_016088.2	TGGAGAAGCAGGGCACGTGCA	NO	GGCAAAGGTGCATGCTGAGCAAGATGGAGAAGCAGGGCACGTGCAATTCTAACTCATGAAACCATAGAATCATCTTGTTTTTTCTTCTTTTCACTCTAACCAAATAGATTCCTCTACCTGCAGTGAGTTAGTCCTTCATGTGCCCCCCTTCCCCATCATGACGGCAGCACCTTAAATATAAAAATGCT	44230984	44231004	+ [Positive strand]	261	21	188	44230959	44231146	(((((((((((.(((((..((.((<<<-<<<<--<<<<<<<<<--...(((((((((((((....((((............))))...))))..((((......))))..............))))))))).....)))))))))..)))).))))).)).))))))))))))...........))))	12	-65.1	-34.6277	43.617	-1	-1	0.009901
Known-miRNA3040	mir164	NC_016090.2	TGGAGAAGCAGGGCACGTGCA	NO	AAGGTGCATGCTGAGCAAGATGGAGAAGCAGGGCACGTGCAATTCTAACTCATGAAACCATAGAATCATAGAAAATCACTTGTTTTTTTCTTCTTCTTTTCACTCTAACCAAATAGATTCCTCTATCTGCAGTGAGTTAGTCCTTCATGTGCCCCCCTTCCCCATCATGACGGTAGCACCTT	5194905	5194925	- [Negative strand]	261	21	182	5194763	5194944	(((((((.(((((..((.((<<<-<<<<--<<<<<<<<<--...(((((((((((((....((((....((((((..........))))))..))))))))........((.(((((....))))).))..))))))))).....)))))))))..)))).))))).)).))))))))))))	12	-65.8	-36.1538	42.8571	-1	-1	0.009901
Known-miRNA3041	mir164	NC_016090.2	TGGAGAAGCAGGGCACGTGCA	NO	TGGTGGCTAGGTCTTGCTGGAGAAGCAGGGCACGTGCAACTTCCCTCTCACTCAGAGACTCTATGCTTGTTCAAGCTGATTTTGCACGTGCTCTCCTTTTCCAGCTTGATTTTCCTACCA	43533088	43533108	+ [Positive strand]	261	21	120	43533070	43533189	((((((..(((((..((<<<<<<<<-<<<<<<<<<<<<(..((..((((.....))))......((((....)))).))..))))))))))))).))))))))))..)))))..))))))	12	-61.5	-51.25	50	-1	-1	0.009901
Known-miRNA3042	mir164	NC_016096.2	TGGAGAAGCAGGGCACGTGCA	NO	AGGTGCATGTTGTGCAAGATGGAGAAGCAGGGCACGTGCAATACTACCTCATGAACACACGGCGTGTGAGCTCGGAGATCAATCACATTCTTTTCTGCTTCATTTGACCAACCCAGAGAGATCCTATGAGTTAGTCCTTCATGTGCCCCCCTTCCCCATCATGACAACAGCACCT	49456914	49456934	- [Negative strand]	261	21	175	49456778	49456952	((((((.((((((.((.((<<<-<<<<--<<<<<<<<<--..((((.((((((.......((((.((((((..(((((..........)))))...)).)))).)).))......((....)).)))))).))))....)))))))))..)))).))))).))))))))))))))	12	-67.8	-38.7429	49.7143	-1	-1	0.009901
Known-miRNA3043	mir164	NC_016106.2	TGGAGAAGCAGGGCACGTGCA	NO	TGGTGGCTAGGTCTTGCTGGAGAAGCAGGGCACGTGCAACATTCCTGATGCTTGCTCCAGCTTATTTTGCACGTGCTCTCCTTTTCCAGCTTGATTTTCCTACCA	48278753	48278773	+ [Positive strand]	261	21	105	48278735	48278839	((((((..(((((..((<<<<<<<<-<<<<<<<<<<<<(.((..(((..(....)..)))...)).))))))))))))).))))))))))..)))))..))))))	12	-56	-53.3333	50.4762	-1	-1	0.009901
Known-miRNA3050	mir166	NC_016093.2	GGAATGTTGTCTGGCTCGAGG	NO	GCAAAGGTGAGGTTGAGAGGAATGTTGTCTGGCTCGAGGTCATGGAGGAGGAGAGTACTCAGATGAGTGAAAGTTTCCAATGGAAATTTACCCTCTTAACACCAAAAAAAAAAAAAAAATTGATTCTGGGACCAGGCTTCATTTCCCCCATCCAACTTTTGT	45680818	45680838	- [Negative strand]	1228	21	162	45680694	45680855	((((((((..((.((.(.<<<<<<--<<<<<<<<<<--<((((((((((((....(((((....))))).((((((((...))))))))..))))))....)))................))))..)))).))))))..)))))).).)).)).))))))))	10	-52.79	-32.5864	41.9753	-1	-1	0.019802
Known-miRNA3051	mir166	NC_016096.2	GGAATGTTGTCTGGCTCGAGG	CGGACCAGGCTTCATTCCCC	GGAATGTTGTCTGGCTCGAGGTCATGGAGGAGGAGGAGAGTATTGAGATGAGTGAAAGTTTCCAATGGAAATTTACCCTCTTAACACAAAAAAAAAAATTGATTCGCGGACCAGGCTTCATTCC	36469551	36469571	+ [Positive strand]	1228	21	124	36469550	36469673	<<<<<<--<<<<<<--<<-<<(((((....((((((....((((......)))).((((((((...))))))))..))))))....))...........)))))..))..))))))..))))))	10	-34.9	-28.1452	42.7419	36469656	36469674	0.029703
Known-miRNA3054	mir166	NC_016089.2	TCGGACCAGGCTTCATTCCCC	NO	GTTGAGGGGAATGTCGTCTGGTTCGAGACCATTCATGCAAGTAGTCTCAGACATGACTCTTCTGAGTGATTTCGGACCAGGCTTCATTCCCCTCAGC	14544559	14544579	+ [Positive strand]	390266	21	97	14544487	14544583	(((((((((((((..(((((((((((((.((((((.(.(((.((((........)))))))))))))).))>>>>>>>>>>>-->>>>>>>>)))))	19	-58	-59.7938	50.5155	-1	-1	0.009901
Known-miRNA3055	mir166	NC_016094.2	TCGGACCAGGCTTCATTCCCC	GGAATGTTGTCTGGCTCGAGG	GAGGGGAATGTTGTCTGGCTCGAGGACCCTTCTTCTTCTTGATCTTGTGTAGACTGCTATACCTGTGGTCAAGGAATGCTTAGTGTTTTCGGACCAGGCTTCATTCCCCCC	4502839	4502859	- [Negative strand]	390266	21	111	4502836	4502946	(.(({{{{{{=={{{{{{=={{{{{((.((.....(((((((((..((((((....))))))....)))))))))......)).))))>>>-->>>>>>-->>>>>>>>.)	19	-51.6	-46.4865	50.4504	4502921	4502941	0.009901
Known-miRNA3056	mir166	NC_016097.2	TCGGACCAGGCTTCATTCCCC	NO	AGTTGAGGGGAATGTCGTTTGGTTCGAGATCATTCATGCAAGTAGTCTCAGACATAACTCTTCTGAGTGATTTCGGACCAGGCTTCATTCCCCTCAGCT	2913337	2913357	- [Negative strand]	390266	21	99	2913330	2913428	((((((((((((((..((((((((((((((((((((.(.(((.(((..........))))))))))))))))>>>>>>>>>>>-->>>>>>>>))))))	19	-56.6	-57.1717	46.4646	-1	-1	0.009901
Known-miRNA3057	mir166	NC_016103.2	TCGGACCAGGCTTCATTCCCC	GGAATGTTGTCTGGCTCGAGG	GAGGGGAATGTTGTCTGGCTCGAGGACCCTTCTTCATCTTGATCTTGTGTAGACTACTATGCTTGTGGTCAAGGAATACATAGTGTTGTCGGACCAGGCTTCATTCCCCCC	1934930	1934950	- [Negative strand]	390266	21	111	1934927	1935037	(.(({{{{{{=={{{{{{=={{{={((.((......((((((((..((((((....))))))....)))))))).......)).))).>>>-->>>>>>-->>>>>>>>.)	19	-48.92	-44.0721	49.5496	1935012	1935032	0.009901
Known-miRNA3058	mir166	NC_016090.2	TCGGACCAGGCTTCATTCCCC	NO	AGTTGAGGGGAATGTCATCTGGTTCGAGATCATTCATTTATTCAATTAGTCTCAAACACGAAAATGCGGACCCAGTTCTTTTGTGTGATTTCGGACCAGGCTTCATTCCCCTGAGCT	37501590	37501610	- [Negative strand]	390266	21	117	37501583	37501699	((((.(((((((((...((((((((((((((......(((......)))......((((((((..((.......))..))))))))))))>>>>>>>>>>--->>>>>>>>).))))	19	-48.6	-41.5385	43.5897	-1	-1	0.009901
Known-miRNA3065	mir166	NC_016102.2	TCTCGGACCAGGCTTCATTCC	NO	GAAATGAGAGATTGGGGTTGATGGGAATGTTGTTTGGCTCGAGGTAACTATGCATGGTCTTAATTTTGTTCATCTTTGAAGCTTTAATTTATGGGTTTCGATCTCTTTGATCCCTTGAAACAAAGAAAGCTTTAAAGGTTGGATTTTGAGGCTTTCTCGGACCAGGCTTCATTCCCGTAAACCTTATCTCTCTCTC	3706987	3707007	- [Negative strand]	602650	21	196	3706965	3707160	((...(((((((.((((((.(((((((((..((((((..(((((...........((((((((....((((((((((((((((((..((((.(((..((((.....)))).))).))))......))))))))))))).))))).)))))))).>>>>>-->>>>>>-->>>>>>))).)))))))))))))..))	14	-79.4	-40.5102	39.7959	-1	-1	0.009901
Known-miRNA3066	mir166	NC_016106.2	TCTCGGACCAGGCTTCATTCC	AATGAGGTTTGATCCAAGATC	TCTGAGAAGGAAAGGGGGTGTTTGGAATGAGGTTTGATCCAAGATCATCACATCATATATATATCTTCTTCTTCAATTTCCCTTTCCTTCTTGATTTACTTACCTTCATACATATATTATTATTTTCATCACTTCATGCATGGGATGAGACTGATCTCGGACCAGGCTTCATTCCTCACACCTAACTTTCCTTGTAGA	36827784	36827804	- [Negative strand]	602650	21	198	36827760	36827957	((((..((((((((.((((((..(({{{{{{{{{{{={{{={{{{{(............................................(((...........)))...............(((((((.((........))))))))).)))>>>->>>->>>>>>>>>>>>>..))))))..)))))))).))))	14	-59.4	-30	37.3737	36827911	36827931	0.009901
Known-miRNA3067	mir166	NC_016088.2	TCTCGGACCAGGCTTCATTCC	GGAATGTTGTCTGGCTCGAGG	GGTTGAGAGGAATGTTGTCTGGCTCGAGGTCATGGAGTAGGAGGAGAGTACTGAGATGAGTGAAAGTTTCCAATGGAAATTTACCCTCTTAACACAAAAAATGAAAAGATTCTCGGACCAGGCTTCATTCCCCCACCC	24667303	24667323	- [Negative strand]	602650	21	138	24667295	24667432	((.((.(.{{{{{{=={{{{{{=={{{{{((......(((((((....((((......)))).((((((((...))))))))..)))))))...((.....))....)).>>>>>-->>>>>>-->>>>>>.))).))	14	-45.6	-33.0435	45.6522	24667403	24667423	0.029703
Known-miRNA3068	mir166	NC_016091.2	TCTCGGACCAGGCTTCATTCC	GGAATGTTGTCTGGCTCGAGG	GCAAAGGTGAGGTTGAGAGGAATGTTGTCTGGCTCGAGGTCATGGAGGAGGAGGAGAGTACTGAGATGAGTGAAAGTTTCCAATGGAAATTTACCCTCTTAACACAAAAAAAAATTGATTCTCGGACCAGGCTTCATTCCCCACACCCAACTTTTGT	33862910	33862930	+ [Positive strand]	602650	21	157	33862790	33862946	((((((((..(((((.(.{{{{{{=={{{{{{=={{{{{(((((....((((((....((((......)))).((((((((...))))))))..))))))....)).........))).>>>>>-->>>>>>-->>>>>>))).)))..))))))))	14	-55.1	-35.0955	44.586	33862808	33862829	0.019802
Known-miRNA3069	mir166	NC_016094.2	TCTCGGACCAGGCTTCATTCC	NO	GGTGGGAGAATGAGGGTGTGGGGAATGTCGCCTTGGCTCGAGAGATCTATATGATATGATGTGTCCATGCATTCACTAATCATCAGTTTGTGAGTGTTTTCTCGGACCAGGCTTCATTCCCCTCACTCCCTCCTCTCTCGCT	10246900	10246920	+ [Positive strand]	602650	21	142	10246800	10246941	(((((((((..(((((.((((((((((..((((.((..(((((((.......(((((...)))))...((((((((.(((.....))).))))))))))>>>>>-->>>>>>-->>>>>>))..)).))))).)))))))))	14	-67.5	-47.5352	50	-1	-1	0.009901
Known-miRNA3070	mir166	NC_016096.2	TCTCGGACCAGGCTTCATTCC	NO	GGTGGGAGAATGAGGGTGTGGGGAATGTCGCCTTGGCTCGAGAGAGATATATGCATGATGTGTCCATGCATTCACCAATGAATCAAATGATATTATATCAGTTTGAATTGTGAATGTTTTCTCGGACCAGGCTTCATTCCCCTCACTCCCTCCTCTCTCGCT	39698817	39698837	- [Negative strand]	602650	21	162	39698794	39698955	(((((((((..(((((.((((((((((..((((.((..((((((((((((((.....)))))))...((((((((.(((...((((((((((...))))).))))))))))))))))))>>>>>-->>>>>>-->>>>>>))..)).))))).)))))))))	14	-74.9	-46.2346	46.2963	-1	-1	0.009901
Known-miRNA3071	mir166	NC_016097.2	TCTCGGACCAGGCTTCATTCC	NO	GAGTTGAGGGGAATGGTGTCTGGTTCGAGACCATTCTTCTGAAGCAAAGATCATCATCACCCTTGAGAATGATCTCGGACCAGGCTTCATTCCCCCTAGCTC	41798907	41798927	+ [Positive strand]	602650	21	102	41798834	41798935	((((((.(((((((((.(((((((((((((.(((((((...(((....(((....)))...)))))))))).>>>>>>>>>>>>>->>>>>>>)).))))))	14	-53	-51.9608	50	-1	-1	0.009901
Known-miRNA3072	mir166	NC_016107.2	TCTCGGACCAGGCTTCATTCC	NO	GAGTTGAGGGGAATGGTGTCTGGTTCGAGACCATTCTTCTGAAGCAAAGATCATCATCATCACCCTTGAGAATGATCTCGGACCAGGCTTCATTCCCCCTAGCTC	44227252	44227272	- [Negative strand]	602650	21	105	44227242	44227346	((((((.(((((((((.(((((((((((((.(((((((..(.......(((....)))......)..))))))).>>>>>>>>>>>>>->>>>>>>)).))))))	14	-52.72	-50.2095	49.5238	-1	-1	0.009901
Known-miRNA3073	mir167	NC_016089.2	TGAAGCTGCCAGCATGATCT	NO	AGGAAAAAGTGAAGCTGCCAGCATGATCTAGCTTTGGTTAGTGGGAGCGAGAGAGTGCTAACCCTCACTAGGTCATGCTGTGCTAGCCTCACTCCTTCCT	14838149	14838168	- [Negative strand]	47	20	100	14838077	14838176	(((((..((<<<-<<<<<<<<<<<<<<<<((....((((((((....(....)..))))))))....))))))))))))).)).))).)))))..)))))	10	-49.8	-49.8	51	-1	-1	0.009901
Known-miRNA3074	mir167	NC_016090.2	TGAAGCTGCCAGCATGATCT	NO	AGGAAAAAGTGAAGCTGCCAGCATGATCTAGCTTTGGTTAGAGAGCTGAAGAAGAGTGTTAAATGCTAACCCTTACTAGGTCATGCTGTAACAGCCTCACTCCTTCCT	37301802	37301821	+ [Positive strand]	47	20	108	37301792	37301899	(((((..((<<<-<<<<-<<<<<<<<<<<((....((((((..(((...........))).....))))))....)))))))))))))...)))).)))))..)))))	10	-46.1	-42.6852	44.4444	-1	-1	0.009901
Known-miRNA3075	mir167	NC_016097.2	TGAAGCTGCCAGCATGATCT	NO	GGGAAAAAGTGAAGCTGCCAGCATGATCTAGCTTTGGTTAGTGGGAGCCAGAGAGTGCTAACCCTCACTAGGTCATGCTGTGCTAGCCTCACTCCTTCCT	2648296	2648315	+ [Positive strand]	47	20	100	2648286	2648385	(((((..((<<<-<<<<<<<<<<<<<<<<((....(((((((..............)))))))....))))))))))))).)).))).)))))..)))))	10	-47.94	-47.94	52	-1	-1	0.009901
Known-miRNA3076	mir167	NC_016106.2	TGAAGCTGCCAGCATGATCT	NO	AGTGAAGCTGCCAGCATGATCTACCTTTGGTTAGAGAGCTCAAGAGTGCTAACCCTGACTAGGTCATGCTGTGACAGCCTCACT	42073569	42073588	+ [Positive strand]	47	20	84	42073566	42073649	((<<<-<<<<<<<<<<<<<<<<(.....((((((...(((....))).)))))).....)))))))))))).).)))).)))))	10	-41.1	-48.9286	50	-1	-1	0.009901
Known-miRNA3077	mir167	NC_016097.2	TGAAGCTGCCAGCATGATCT	NO	TGAAGCTGCCAGCATGATCTTAACTTCCCTCACTTGCTGTGGAAAGATCAGATCATGTGGCAGTTTCA	47144912	47144931	- [Negative strand]	47	20	68	47144863	47144930	<<<<<<<<<<<-<<<<<<<<...(((.((.((.....)).)).)))...)))))))))))))))))))	10	-32.3	-47.5	45.5882	-1	-1	0.009901
Known-miRNA3078	mir167	NC_016107.2	TGAAGCTGCCAGCATGATCT	NO	TGAAGCTGCCAGCATGATCTTAACTTCCCTCACTTGCCGTGGAAAGATCAGATCATGTGGCAGTTTCA	39002110	39002129	+ [Positive strand]	47	20	68	39002109	39002176	<<<<<<<<<<<-<<<<<<<<...(((.((.(.......).)).)))...)))))))))))))))))))	10	-31.2	-45.8824	47.0588	-1	-1	0.009901
Known-miRNA3079	mir167	NC_016097.2	TGAAGCTGCCAGCATGATCTG	NO	CAGCAGTTGAAGCTGCCAGCATGATCTGAGTTTACCTTCTATTGGTAAGAACAGATCATGTGGCTGCTTCACCTGTTG	39602163	39602183	+ [Positive strand]	386	21	78	39602155	39602232	((((((.<<<<<<-<<<<-<<<<<<<<<..((((((.......))))))..))))))))))))).)))))).))))))	4	-44.9	-57.5641	46.1538	-1	-1	0.009901
Known-miRNA3079	mir167	NC_016107.2	TGAAGCTGCCAGCATGATCTG	NO	CAGCAGTTGAAGCTGCCAGCATGATCTGAGTTTACCTTCTATTGGTAAGAACAGATCATGTGGCTGCTTCACCTGTTG	45890465	45890485	+ [Positive strand]	386	21	78	45890457	45890534	((((((.<<<<<<-<<<<-<<<<<<<<<..((((((.......))))))..))))))))))))).)))))).))))))	4	-44.9	-57.5641	46.1538	-1	-1	0.009901
Known-miRNA3085	mir169	NC_016096.2	CAGCCAAGAATGACTTGCCGG	NO	AGCCAAGAATGACTTGCCGGAATGCTTGCATTAGGCATAATATATAGTTGTATACTTTATAATCCGGCAAGTTGTTTTTGGCT	5312574	5312594	+ [Positive strand]	5	21	83	5312574	5312656	<<<<<<<<<--<<<<<<<<<((((((((...)))))))..((((.(((.....))).)))).))))))))))..)))))))))	2	-40.2	-48.4337	37.3494	-1	-1	0.009901
Known-miRNA3086	mir169	NC_016101.2	CAGCCAAGAATGACTTGCCGG	NO	GAGTGTTTGCAAGAAGAGGCAGGGAGTGATTTGCAGCCAAGAATGACTTGCCGGAATGCATATATATGCATTAGGTACCAACATATATAGTTGTATTGTATAATTTCGGGCAAGTTGTTTTTGGCTACATTTATCTCTCTTCTTTTCTTGTAAAACTTC	5435492	5435512	+ [Positive strand]	5	21	159	5435458	5435616	(((..((((((((((((((.((((((.....((-<<<<<<<<<--<<<<<<<-<((.((((....))))....(((((.(((.......)))))))).......))).)))))))..))))))))).)).....))))))))))))))))))))..)))	2	-66	-41.5094	37.1069	-1	-1	0.009901
Known-miRNA3087	mir169	NC_016096.2	CAGCCAAGGATGACTTGCCGG	NO	CCTAAGAGGGACTTACATGAAGAGGAAGAGAGAGTGATGCAGCCAAGGATGACTTGCCGGCGTTATTATTTGCTCATGTTCATGCTCACCGGTTTCCTTGCCGGCAAGTTGTGTTTGGCTATGTTTTGCTCTCTTCTTCTCATGTAAGTGCCACTTAGG	38336034	38336054	+ [Positive strand]	34	21	159	38335994	38336152	((((((.((.((((((((((.(((((((((((...(((.-<<<<<<<-<--<<<<<<<<<((.....(((((..(((....)))..))..))).....)))))))))))..).)))))))..)))...))))))))))))))))))))).)).))))))	5	-83.6	-52.5786	47.1698	-1	-1	0.009901
Known-miRNA3088	mir169	NC_016104.2	CAGCCAAGGATGACTTGCCGG	NO	TCACAATAAGAGGTAGAAAGTAGAGTGCAGCCAAGGATGACTTGCCGGAGCAATAAGAATAAACAATAAAATGTATCTATTTATAACATTCTTCTTCTTCTTCTTCTTCTTTCACGCCGGCAAGTTGTTCTTGGCTACATTTTGTTTTCTTCTTCTACTGTGA	4591897	4591917	- [Negative strand]	34	21	163	4591781	4591943	(((((...(((((.(((((((((((((-<<<<<<<<<--<<<<<<<<<((.((.(((((..........(((((...........)))))..........))))).))))......)))))))))..))))))))).))))))))))))).)))))..)))))	5	-57.95	-35.5521	36.1963	-1	-1	0.009901
Known-miRNA3091	mir170mir171	NC_016089.2	TATTGGCCTGGTTCACTCAGA	TGATTGAGCCGTGCCAATATC	ATATGAAGTAGTTATTGTGATATTGGCCTGGTTCACTCAGACATGTATACCACGGCACGGTTGTGTCCTTGCTAGAAAGATTTAAAACAAAATACATGTTGTGATTGTGGTTTTGGGTTTGATTGAGCCGTGCCAATATCTCAGTGCTATTTCATGT	4065873	4065893	- [Negative strand]	148	21	157	4065756	4065912	((((((((((((.((((.((<<<<<<<-<<<<<<<-<<<<<(......(((((((((((..(((((..(((.((((....))))...))).)))))...)))).))))))).....)))}}}=}}}}}}}=}}}}}}}}}.))))))))))))))))	1	-63.7	-40.5733	38.8535	4065772	4065792	0.009901
Known-miRNA3092	mir171	NC_016091.2	CGAGCCGAATCAATATCACTC	NO	AAGTAGACACGGCGTGATATTGGTACGGCTCATCTTAATTCAACCATTATATCAACAATTGAGACGAGCCGAATCAATATCACTCTTGTTTGCTT	50115896	50115916	+ [Positive strand]	116	21	95	50115831	50115925	(((((((((.((.(((((((((((.((((((.((((((((................))))))))->>>>>>->>>>>>>>>>>->))))))))))	2	-41.39	-43.5684	38.9474	-1	-1	0.009901
Known-miRNA3093	mir171	NC_016093.2	CGAGCCGAATCAATATCACTC	NO	AGTAGACACGGCGTGATATTGGTACGGCTCATCTTAATTCAACCACTATATCAACGATTGAGACGAGCCGAATCAATATCACTCTTGTTTGCT	10888006	10888026	- [Negative strand]	116	21	93	10887996	10888088	((((((((.((.(((((((((((.((((((.((((((((................))))))))->>>>>>->>>>>>>>>>>->)))))))))	2	-40.89	-43.9677	41.9355	-1	-1	0.009901
Known-miRNA3094	mir171	NC_016092.2	TGATTGAGCCGTGCCAATATC	NO	GATGTTGGACGGTTCAATCAAATCAAATCTCCTAATGGCTGGGTCCTTTGGTATGATTGAGCCGTGCCAATATC	38773122	38773142	- [Negative strand]	23	21	74	38773121	38773194	((((((((((((((((((((.((((((...((((.....))))...)))))).>>>>>>>>>>>>->>>>>>>>	9	-37.2	-50.2703	44.5946	-1	-1	0.009901
Known-miRNA3095	mir171	NC_016095.2	TGATTGAGCCGTGCCAATATC	NO	GATGTTGGAACAGTTCAATCAAATCAAATTTCCTAATGATTGGGTGATGGTTGGATTCTTTGATATGATTGAGCCGTGCCAATATC	923826	923846	- [Negative strand]	23	21	86	923825	923910	((((((((.((.(((((((((.((((((..(((.(((.(((....))).))))))...)))))).>>>>>>>>>->>->>>>>>>>	9	-33.9	-39.4186	37.2093	-1	-1	0.009901
Known-miRNA3096	mir171	NC_016098.2	TGATTGAGCCGTGCCAATATC	NO	TGTGCTATTGGCTCGGTTCATTCAGACATAACAACCACCATATTCCAATGTTGTCAATCTTTGATTGAGCCGTGCCAATATCTCA	6169086	6169106	+ [Positive strand]	23	21	85	6169024	6169108	((.(.(((((((.(((((((.(((((.((.(((((..............)))))..)).))>>>->>>>>>>->>>>>>>->.))	9	-28.94	-34.0471	41.1765	-1	-1	0.009901
Known-miRNA3097	mir171	NC_016103.2	TGATTGAGCCGTGCCAATATC	NO	TGATGTTGGCTTGGCTCAATCAAATTAAAATTTTTAAAGATTTTGTTAACTTTTTTGATCTGATTGAGCCGTGCCAATATCA	5376148	5376168	- [Negative strand]	23	21	82	5376146	5376227	((((((((((.(((((((((((.(((((((...((((........))))...))))))).>>>>>>>>>>>->>>>>>>>>)	9	-36.9	-45	30.4878	-1	-1	0.009901
Known-miRNA3098	mir171	NC_016100.2	TTGAGCCGCGCCAATATCACT	CGATGTTGGTGAGGTTCAATC	GAGAAAGCGATGTTGGTGAGGTTCAATCCGAAGACGGATTTACATGTAGAAGCAGTAAAATACGATCTCAGATTGAGCCGCGCCAATATCACTTTATC	27458303	27458323	+ [Positive strand]	479	21	98	27458230	27458327	((.((((={{{{{{{{{{={{{{{{{{{.((.((((..(((((.(((....))))))))...)).)))).))>>>>>>>->>>>>>>>>>->>)).))	2	-41.2	-42.0408	42.8571	27458237	27458258	0.009901
Known-miRNA3099	mir171	NC_016104.2	TTGAGCCGCGCCAATATCACT	CGATGTTGGTGAGGTTCAATC	GATGTTGGTGAGGTTCAATCCGAAGACGGATTTACATGTAGAAGCAGTAAAATACGATCTCAGATTGAGCCGCGCCAATATC	8830899	8830919	- [Negative strand]	479	21	82	8830901	8830982	((((((((((.(((((((((.((.((((..(((((.(((....))))))))...)).)))).))>>>>>>>->>>>>>>>>>	2	-36.2	-44.1463	43.9024	8830962	8830981	0.009901
Known-miRNA3100	mir171	NC_016099.2	TTGAGCCGCGTCAATATCTCA	NO	AGGTATTGGCGTGCCTCAATTTGAAGACATGGTTAAGATGAAAACCAGCCATGTAATTTTAATTGAGCCGCGTCAATATCT	8432513	8432533	+ [Positive strand]	86	21	81	8432450	8432530	(((((((((((((.(((((((.(((.((((((((............))))))))..))).))>>>>>->>>>>>>>>>>>>	2	-34.1	-42.0988	39.5062	-1	-1	0.009901
Known-miRNA3101	mir171	NC_016094.2	TTGAGCCGTGCCAATATCACA	NO	GATATTGGTGCGGTTCAATCAGAAGGCAGTGTTTTATGATCCAAAAGCTCTGTGTTATTTGATTGAGCCGTGCCAATATC	43625972	43625992	- [Negative strand]	211	21	80	43625974	43626053	((((((((..((((((((((((((.((((.(((((........))))).)))).)..)))))>>>>>>>>-->>>>>>>>	4	-42.2	-52.75	41.25	-1	-1	0.009901
Known-miRNA3102	mir171	NC_016100.2	TTGAGCCGTGCCAATATCACA	NO	GATATTGGTACGGTTCAATCAGAAGACAGTGCTTTATGATTCTAAAGCTCTCTTATTTGATTGAGCCGTGCCAATATC	31863251	31863271	+ [Positive strand]	211	21	78	31863190	31863267	(((((((((((((((((((((((.((.((.((((((......)))))).)).)).)))))>>>>>>>>>>>>>>>>>>	4	-43.4	-55.641	38.4615	-1	-1	0.009901
Known-miRNA3103	mir171	NC_016102.2	TTGAGCCGTGCCAATATCACA	NO	GATATTGGTACGGTTCAATCAGAAGGCAGTGCTTTATGATTTCAAAGCTCTCTTATTTGATTGAGCCGTGCCAATATC	8505082	8505102	- [Negative strand]	211	21	78	8505084	8505161	((((((((((((((((((((((((((.((.(((((........))))).))))).)))))>>>>>>>>>>>>>>>>>>	4	-42.4	-54.359	39.7436	-1	-1	0.009901
Known-miRNA3104	mir171	NC_016104.2	TTGAGCCGTGCCAATATCACA	NO	GATATTGGTGCGGTTCAATCAGAAGGCAGTGTTTTATGATCCAAAAACTCTGTGTTATTTGATTGAGCCGTGCCAATATC	1001242	1001262	+ [Positive strand]	211	21	80	1001179	1001258	((((((((..((((((((((((((.((((.(((((........))))).)))).)..)))))>>>>>>>>-->>>>>>>>	4	-42.2	-52.75	40	-1	-1	0.009901
Known-miRNA3105	mir172	NC_016097.2	AGAATCTTGATGATGCTGCAT	NO	TTGCAGGTGCAGCACCATCAAGATTCACATGCAATTTACACCCTATAAGAGATTTTTGACAAAATTTCTTTCCTAGGAGAGTTTTGACTTGAGAATCTTGATGATGCTGCATCAGCAG	31996850	31996870	- [Negative strand]	19	21	118	31996843	31996960	((((.(((((((((.(((((((((((.((..(((...((.(((((.((((((((((....))))))))))...)))).).)).)))...))->>>>>>>>>>>->>>>>>>>).))))	6	-50.4	-42.7119	38.983	-1	-1	0.009901
Known-miRNA3106	mir172	NC_016097.2	AGAATCTTGATGATGCTGCAT	NO	GTGCAGCAGCATCAAGATTCACACACAGATTTACCTCCTTGGGGGCGTGTGTTTCGGTGCTGAGAATCTTGATGATGCTGCAT	44054455	44054475	+ [Positive strand]	19	21	83	44054392	44054474	((((((((.(((((((((((.(((((.((..((((.((.....)).).)))..)).))).))->>>>>>>>>>>->>>>>>>>	6	-40.5	-48.7952	49.3976	-1	-1	0.009901
Known-miRNA3107	mir172	NC_016107.2	AGAATCTTGATGATGCTGCAT	NO	GGTGCAGCAGCATCAAGATTCACACACAGATTCCACCTCCTTGGGGGAGTGTTTAGGTGCTGAGAATCTTGATGATGCTGCATC	42009503	42009523	- [Negative strand]	19	21	84	42009501	42009584	(((((((((.(((((((((((.((((((.(((((.(((....)))))))).)....))).))->>>>>>>>>>>->>>>>>>>)	6	-42.2	-50.2381	50	-1	-1	0.009901
Known-miRNA3108	mir2109	NC_016091.2	TGCGAGTGTCTTCGCCTCTGA	NO	GGTGCGAGTGTCTTCGCCTCTGAGAGAGATACTATGAGATCTCAAGCCTCGGAGGCGTAGATACTCACACC	36995934	36995954	- [Negative strand]	55	21	71	36995885	36995955	((<<-<<<<<<<<-<<<<<<<<<(.(((((........)))))....)))))))))).)))))))).))))	1	-41.8	-58.8732	53.5211	-1	-1	0.009901
Known-miRNA3109	mir2111	NC_016088.2	TAATCTGCATCCTGAGGTTTA	NO	GTAATCTGCATCCTGAGGTTTAGGACAATATCCTTTGTTTTGTTTCTAGTCCTTGGGATGCAGATTAC	33084365	33084385	+ [Positive strand]	267	21	68	33084363	33084430	(<<<<<<<<<<<<--<<<-<<<((((((...........))).)))))).)))..)))))))))))))	5	-34.9	-51.3235	39.7059	-1	-1	0.009901
Known-miRNA3110	mir2111	NC_016094.2	TAATCTGCATCCTGAGGTTTA	NO	TAATCTGCATCCTGAGGTTTAGAGCAATGTTTTTGTTGCATCTAGTCCTTGGGATGCAGATTA	16494919	16494939	- [Negative strand]	267	21	63	16494876	16494938	<<<<<<<<<<<<--<<<-<<<(((((((......))))).))))).)))..))))))))))))	5	-37.3	-59.2064	39.6825	-1	-1	0.009901
Known-miRNA3111	mir2111	NC_016094.2	TAATCTGCATCCTGAGGTTTA	NO	GGTAATCTGCATCCTGAGGTTTAGAAACAATATGTTTATATATCGGGGGTAATCCTTGGGATGTAGATTACC	16470367	16470387	- [Negative strand]	267	21	72	16470317	16470388	((<<<<<<<<<<<<--<<<-<<<....(.(((((....))))).)....))).)))..))))))))))))))	5	-32	-44.4444	38.8889	-1	-1	0.009901
Known-miRNA3112	mir2111	NC_016105.2	TAATCTGCATCCTGAGGTTTA	NO	GGTAATCTGCATCCTGAGGTTTAGAAACAATATGTTTATCGGGTCTAATCCTTGGGATGTAGATTACC	45662054	45662074	- [Negative strand]	267	21	68	45662008	45662075	((<<<<<<<<<<<<--<<<-<<<((..(.(((....))).)..))))).)))..))))))))))))))	5	-38.2	-56.1765	39.7059	-1	-1	0.009901
Known-miRNA3113	mir2111	NC_016105.2	TAATCTGCATCCTGAGGTTTA	TCCTTGGGATGCAGATTATC	GAAGGGGTAATCTGCATCCTGAGGTTTAGAGCAATACTTTTGTTGTGTCTAATCCTTGGGATGCAGATTATCTCTTC	45690345	45690365	- [Negative strand]	267	21	77	45690295	45690371	(((((((<<<<<<<<<<<<--<<<-<<<((((((((....)))))).)))))=}}}==}}}}}}}}}}}}}})))))	5	-48	-62.3377	41.5584	45690299	45690318	0.009901
Known-miRNA3114	mir319	NC_016091.2	TGGACTGAAGGGGAGCTCCTTC	AGGAGCTTCCTTCAGCCCACG	TAGTACTGGGAGACAAAGAGAGTGAAGGAGCTTCCTTCAGCCCACGCATGGGTTCGGGGGATTGAAGGGTTGCTGAAGCATCTGCTGACTCATTCATACACACAGAATAGTGATTCAAATTGCTAAGGTAATTGTGTGAATGAAGCAGGAGATATTTTGCATCCCTCTTTCTTTGTGCTTGGACTGAAGGGGAGCTCCTTCTTTCTGTTGCCTCCACTTGTATTA	49476718	49476739	+ [Positive strand]	1559	22	225	49476538	49476762	((((((..((((.(((..((((.(({{{{{{{{{{{{{{{={{{={(((..(...(..(((.....(((.(((.(((..((((.(((..((((((((((.(((......))).....((((((....))))))))))))))))..))).)))).))).))).))))))..))..)))).>>>->>>>>->>>>>>>>>>>>.)))).))).))))....))))))	3	-96.9	-43.0667	45.3333	49476563	49476584	0.009901
Known-miRNA3115	mir319	NC_016089.2	TTGGACTGAAGGGAGCTCC	NO	GGAGGGAAAGAGAGTGAAGGAGTTTCCCTCAGCCCATTCATGGATATAATGAAAGATTGGGTTGCTGAATTAACTGATTCATTCATACAATAGTATTCAATTAGGGTAATATTGTGTGAATGAAGAGAGTATAGTATCTATATTGGAACCCCCTCTTTCTCTGTGCTTGGACTGAAGGGAGCTCCTTCTTTTTCTGTTCCCTCC	40809456	40809474	+ [Positive strand]	143	19	204	40809289	40809492	((((((((((((((.((((((((((((.((((.(((..((((((......((((((..(((((.(............(((((((((((((((.(((((.....))))).)))))))))))))))...(((((((...)))))))).)))))..)))))))))))).->>>->>>>->>>>>>>>>))).)))))).))))))))	11	-93.2	-45.6863	40.1961	-1	-1	0.009901
Known-miRNA3116	mir319	NC_016092.2	TTGGACTGAAGGGAGCTCCCT	NO	AGACCCTAAGGTAAGAGAGCTTTCTTCAGTCCACTCATGGGTGACAGTAAGATTCAATTAGCTGCCGACTCATTCATCCAAATGTTGAGTGTAAGCGAATAAATATACTCAGCAGATGAGTGAATGATGCGGGAGACAAATTGAATCTTAAGTTTCCTGTACTTGGACTGAAGGGAGCTCCCTTTTCCTTTTGTCT	39506601	39506621	- [Negative strand]	19761	21	196	39506587	39506782	((((...((((.(((.(((((..((((((((((...(((((.(((..((((((((((((.(((.(((..(((((((..((..(((((((((((..........)))))))))))..))..)))))))..))).)).).)))))))))))).))).)))))..->>>>>>>>>>-->>>>>->>)..))))..))))	7	-92.8	-47.3469	41.8367	-1	-1	0.009901
Known-miRNA3117	mir319	NC_016095.2	TTGGACTGAAGGGAGCTCCCT	NO	CGACGGTAAGAGAGCTTTCTTCAGTCCACTTATGGGTGACAATAAGATTTCAATTAGCTGCCGACTCATTCATCCAAATGCTGAGTGAAAGCGAAGAAAGATACTCAGCAAATGAGTGAATGATGCGGGAGACAAATTGATTCTTAAGTTTCCTGTACTTGGACTGAAGGGAGCTCCCTTTTTCTTTTG	1650593	1650613	- [Negative strand]	19761	21	189	1650582	1650770	(((.((.(((.(((((..((((((((((..((((((.(((..(((((..((((((.(((.(((..(((((((..((..(((((((((....(.......).)))))))))..))..)))))))..))).)).).)))))).))))).))).)))))).->>>>>>>>>>-->>>>>->>)...)).)))	7	-80.7	-42.6984	41.7989	-1	-1	0.009901
Known-miRNA3118	mir319	NC_016098.2	TTGGACTGAAGGGAGCTCCCT	NO	GGGATGGTTGATCAGGTAAGAGAGCTCTCTTCAGCCCACTCATAGGTGATAATAGGATTTAATTAGCTGCCGACTCATTCATACACATGCTGAGTGAATTAATGAATAATACTCAGTAAATGAGTGAATGATACGGGAGACAAATTGAATCTTATGTTTTCTGTACTTGGACTGAAGGGAGCTCCCTTTTCTCGCTCGTTTCTGTCTC	1383124	1383144	+ [Positive strand]	19761	21	208	1382957	1383164	(((((((.(((.((((.(((.(((((((((((((.(((...(((((.((((.((((((((((((.(((.(((..((((((((.((..((((((((..((((.....))))))))))))..)).))))))))..))).)).).)))))))))))))))).)))))..->>>->>>>>>>>>>>>>->>).))).).)))...)))))))	7	-83.3	-40.0481	40.8654	-1	-1	0.009901
Known-miRNA3119	mir319	NC_016098.2	TTGGACTGAAGGGAGCTCCCT	GAGCTTCCTTCAGTCCACTC	GAATAGTTTAAGAGAGCTTCCTTCAGTCCACTCATGGATGGGTAGAGGGTTTGAATTAGCTGCTGACTCATTCATTCAAACACAATAGAATTAGTATCATGGTATGCTATTGTGAATGTGTGAATGATGCAGGAGGTAAAGTTCATCCTTTTCTTGTCTTTGCTTGGACTGAAGGGAGCTCCCTTTTACTGTTT	28074079	28074099	+ [Positive strand]	19761	21	194	28073915	28074108	(((((((..(((.{{{{{{{{{{{{{{{{{=={(.(((..((.((((((..(((((((.((.(((..((((((((.((..((((((((.....((((....)))).))))))))..)).))))))))..))).)).))..))))).))))))))..))).)).->>>>>>>>>>>>>>>>>->>)..)))))))	7	-90.1	-46.4433	39.6907	28073928	28073948	0.009901
Known-miRNA3120	mir319	NC_016101.2	TTGGACTGAAGGGAGCTCCCT	GAGCTTCCTTCAGTCCACTC	AAGATGTATGTATTATTAAGAATAGTTGAAGAGAGCTTCCTTCAGTCCACTCATGGATGGGTAAGGGGTTAGAATTAGCTGCTGACTCATTCATTCAAACACAATAGATCTGGCATCATGATATGCTATTGTGAATGTGTGAATGATGCGGGAGGTAAATTTCTTCCTTTTCCTGTCTGTGCTTGGACTGAAGGGAGCTCCCTCTAACTGTCTATAATGTTATCTT	47276956	47276976	+ [Positive strand]	19761	21	226	47276773	47276998	((((((....((((((..(((.((((((.((.{{{{{{{{{{{{{{{{{=={(((((((((.((((((..(((.(((.((.(((..((((((((.((..(((((((((((((....)).)))...))))))))..)).))))))))..))).)).))).)))..)))))).)))))))))).->>>>>>>>>>>>>>>>>->>.))))))))))))))).))))))	7	-95.7	-42.3451	39.3805	47276805	47276825	0.009901
Known-miRNA3121	mir319	NC_016105.2	TTGGACTGAAGGGAGCTCCCT	GAGCTTCCTTCAGTCCACTC	ATGAGGAATAGTTTAAGAGAGCTTCCTTCAGTCCACTCATGGATGGATAGAGGGTTTGAATTAGCTGCTGACTCATTCATTCAAACACAATAGAACGGGTGTCATGGTATGCTATTGTGAATGCCTGAATGATGCAGGAGGTAAAGTTCATCCTTTTCTTGTCTGTGCTTGGACTGAAGGGAGCTCCCTTTTACTGTTTTTATCAT	4298055	4298075	- [Negative strand]	19761	21	206	4298037	4298242	((((.(((((((..(((.{{{{{{{{{{{{{{{{{=={(((((..(..((((((..(((((((.((.(((..(((((((..((..((((((((.((.(......).))...))))))))..))..)))))))..))).)).))..)))))))))))..)..)))))).->>>>>>>>>>>>>>>>>->>)..)))))))...))))	7	-88.9	-43.1553	41.2621	4298204	4298223	0.009901
Known-miRNA3122	mir319	NC_016089.2	TTGGACTGAAGGGAGCTCCCT	GAGCTTCCTTCAGTCCACTC	TAATATTGATGTATATACTATTAGGAATAGTTGAAGAGAGCTTCCTTCAGTCCACTCATGGATGGGAAAGGGGTTTGAATTAGCTGCTGACTCATTCATTCAAACACAATAGATTCGGCTTCATGATATGTTATTGTGAATGTGTGAATGATGCGGGAGGTAAATTTCTTCCTTTTCTTGTCCTTGCTTGGACTGAAGGGAGCTCCCTCTAACTTCTTATAATGTTA	42629528	42629548	+ [Positive strand]	19761	21	227	42629340	42629566	((((((((.............(((((..(((((.((.{{{{{{{{{{{{{{{{{=={(.(((..(((((((((...((.(((.((.(((..((((((((.((..((((((((..(((......)))....))))))))..)).))))))))..))).)).))).))...)))))))))..))).)).->>>>>>>>>>>>>>>>>->>.))))))))))))))))))	7	-91.21	-40.1806	37.8855	42629377	42629397	0.009901
Known-miRNA3125	mir319	NC_016093.2	TTTGGACTGAAGGGAGCTCCT	NO	GGGAGTTCCTTGCAGCCCAAAGCTTCAAGGATGAAATTCTTCCTGCGGTTTTGGACTGAAGGGAGCTCCT	22789820	22789840	+ [Positive strand]	242	21	70	22789770	22789839	(((((((((((.(((.((((((((...((((.(.....).))))..)))>>>>>->>>->>>>>>>>>>>	2	-36.6	-52.2857	51.4286	-1	-1	0.009901
Known-miRNA3126	mir319	NC_016104.2	TTTGGACTGAAGGGAGCTCCT	NO	AGGAGTTCCCTTGCAGCCCAAAACACCCTGCATGAACTACTTCATGTTGTTTTGGACTGAAGGGAGCTCCT	9165428	9165448	- [Negative strand]	242	21	71	9165427	9165497	((((((((((((.(((.((((((((....(((((((....))))))))))>>>>>->>>>>>>>>>>>>>>	2	-40.4	-56.9014	49.2958	-1	-1	0.009901
Known-miRNA3127	mir390	NC_016088.2	AAGCTCAGGAGGGATAGCGCC	CGCTATCCATCCTGAGTTTCA	GTGTGGAAGAATCTGTAAAGCTCAGGAGGGATAGCGCCATGGATGATCTCTTCTCCACTCTTGATCTTCTCTTGCGCTATCCATCCTGAGTTTCATGGCTTCTATCCACAC	43181164	43181184	+ [Positive strand]	522	21	111	43181146	43181256	(((((((((((.((((.<<<<<<<<<<-<<<<<<<<<-..(((.((((..............)))).)))...)}}}}}}}}=}}}}}}}}}}=}))).)))).)))))))	5	-55.64	-50.1261	47.7478	43181220	43181241	0.009901
Known-miRNA3128	mir390	NC_016090.2	AAGCTCAGGAGGGATAGCGCC	CGCTATCCATCCTGAGTTTCA	AAGCTCAGGAGGGATAGCGCCATGGATGATCTTCTCTTCACTCTTGATCTTCTCTTGCGCTATCCATCCTGAGTTT	6398928	6398948	- [Negative strand]	522	21	76	6398872	6398947	<<<<<<<<<<-<<<<<<<<<-..(((.((((..............)))).)))...))))))))).))))))))))	5	-37.94	-49.9211	47.3684	6398871	6398889	0.009901
Known-miRNA3129	mir390	NC_016098.2	AAGCTCAGGAGGGATAGCGCC	CGCTATCTATCCTGAGTTTCA	AGAAGAATCTGTAAAGCTCAGGAGGGATAGCGCCACAACACTCATGATTTTATATCATAATATATTTGGCGCTATCTATCCTGAGTTTCACGGGTTCTTCT	15536063	15536083	- [Negative strand]	522	21	101	15535995	15536095	((((((((((((.<<<<<<<<<<-<<<<<<<<<<(........(((((.....)))))........)))}}}}}}}}=}}}}}}}}}}=})))))))))))	5	-54.99	-54.4455	39.604	15536005	15536025	0.009901
Known-miRNA3130	mir390	NC_016105.2	AAGCTCAGGAGGGATAGCGCC	CGCTATCTATCCTGAGTTTCA	AGAAGAATCTGTAAAGCTCAGGAGGGATAGCGCCACGACACTCATGATTTTCACATCATAGTGTATTTGGCGCTATCTATCCTGAGTTTCACGGGTTTTTCT	5065850	5065870	- [Negative strand]	522	21	102	5065781	5065882	((((((((((((.<<<<<<<<<<-<<<<<<<<<<(..(((((.(((((......))))))))))...)))}}}}}}}}=}}}}}}}}}}=})))))))))))	5	-59.8	-58.6275	43.1373	5065791	5065811	0.009901
Known-miRNA3131	mir390	NC_016105.2	AAGCTCAGGAGGGATAGCGCC	NO	GAAGAATTTGTAAAGCTCAGGAGGGATAGCGCCATGGAAGGTCTTTCTACTAATTTGCTCTATCATGGGTGCTTTGGTTTCGATCGATCTTCTCTAGCGCTACCCATCCTGAGTTTCATGGTTTCTTC	49001223	49001243	+ [Positive strand]	522	21	128	49001210	49001337	((((((.(..(.<<<<<<<<<<<<<-<<<<<<-..((((((((..((.(((((..(((((......)))))..)))))...))..))))))))...))))))))).)))))))))).)..).))))))	5	-58.1	-45.3906	44.5312	-1	-1	0.009901
Known-miRNA3132	mir393	NC_016089.2	TCCAAAGGGATCGCATTGATC	NO	ACTGGAGGAGGCATCCAAAGGGATCGCATTGATCCCAAATTTCAGATTTATAAATTTTTCTCTTTCCCTCCCCTTCTCAATATTTGGGATCATGCTATCCCTTTGGATTCCTCCTTTGGT	44048036	44048056	- [Negative strand]	14	21	120	44047949	44048068	((..(((((((.(<<<<<<<<<<<-<<<<-<<<<((((((...(((............................)))....)))))))))))))).)))))))))))).)))))))..))	10	-57.39	-47.825	41.6667	-1	-1	0.009901
Known-miRNA3133	mir393	NC_016097.2	TCCAAAGGGATCGCATTGATC	NO	ACTAGAGGAGGCATCCAAAGGGATCGCATTGATCCCAAATCCAAGCTTCAATGTTCTTCTATCTTTCTCACTCAAAATATTAATTTTATTTGGGATCATGCTATCCCTTTGGATTTCTCCTTTAGT	25990676	25990696	- [Negative strand]	14	21	126	25990583	25990708	(((((((((((.(<<<<<<<<<<<-<<<<-<<<<(((((....(((......)))..................(((((....))))).))))))))))))).)))))))))))).)))))))))))	10	-54.1	-42.9365	37.3016	-1	-1	0.009901
Known-miRNA3134	mir393	NC_016098.2	TCCAAAGGGATCGCATTGATC	NO	GCAACTGGAGGAGGCATCCAAAGGGATCGCATTGATCCCAAATCCAAGCTTCAATATTCTTCTCTCTTTCCCACTCAAAATATTAATTTTATTTGGGATCATGCTATCCCTTTGGATTTCTCCTTTAGTGGC	32101405	32101425	+ [Positive strand]	14	21	132	32101388	32101519	((.(((((((((((.(<<<<<<<<<<<-<<<<-<<<<((((((..(((.((.((((((....................)))))))).))))))))))))))))).)))))))))))).))))))))))).))	10	-55.95	-42.3864	40.9091	-1	-1	0.009901
Known-miRNA3135	mir393	NC_016101.2	TCCAAAGGGATCGCATTGATC	NO	ACTGGAGGAGGCATCCAAAGGGATCGCATTGATCCCAAATTTCAGATTTATAAATTTGTCTTTCTCTTCCCTTGTCAATATTTGGGATCATTTCTCTTCCCTTCTCAATATTTGGGATCATGCTATCCCTTTGGATTCCTCCTTTGGT	5137839	5137859	+ [Positive strand]	14	21	148	5137825	5137972	((..(((((((.(<<<<<<<<<<<-<<<<-<<<<((((((..((((((....)))))).........((((..((....))..))))......................)))))))))))))).)))))))))))).)))))))..))	10	-64.2	-43.3784	39.8649	-1	-1	0.009901
Known-miRNA3136	mir393	NC_016105.2	TCCAAAGGGATCGCATTGATC	NO	GAGGAGGCATCCAAAGGGATCGCATTGATCCCAAATCCAAGCTTTAATATTTTTCTCTCTTCTCACTCAATAATATTAATTTATTTGGGATCATGCTATCCCTTTGGATTTCTCCTT	2419387	2419407	- [Negative strand]	14	21	117	2419299	2419415	(((((((.(<<<<<<<<<<<-<<<<-<<<<((((((.......((((((((....................))))))))...)))))))))))))).)))))))))))).)))))))	10	-50.55	-43.2051	36.7521	-1	-1	0.009901
Known-miRNA3141	mir393	NC_016107.2	TCCAAAGGGATCGCATTGATC	NO	AGAGGAGGCATCCAAAGGGATCGCATTGATCCCAAATCCAAGCTTCAATGTTCTTCTCTCTTTCTCACTCAAAATGTTAATTTTATTTGGGATCATGCTATCCCTTTGGATGTCTCCTTT	26105844	26105864	- [Negative strand]	14	21	120	26105754	26105873	((((((((((<<<<<<<<<<<-<<<<-<<<<(((((....(((......)))..................(((((....))))).))))))))))))).)))))))))))))))))))))	10	-55.7	-46.4167	40	-1	-1	0.009901
Known-miRNA3152	mir393	NC_016096.2	TTCCAAAGGGATCGCATTGATC	NO	GTGGGTGGAGAGTTCCAAAGGGATCGCATTGATCTAATTCTTGTAGATGTTTACACTTGCAAGCTTTGCATGCAATTCCTGGATTCAGATGTGATTCAGTGGTTCACTTATTGGATCATGCGATCCCTTAGGAACTTTCCATCAAC	34250227	34250248	+ [Positive strand]	44	22	146	34250214	34250359	((.(((((((((<<<<-<<<<<<<<<<<<-<<<<((((.(((((((.((....)).))))))).......((.(((..(((((((.......)))))))..)))))...)))))))))))))))))))).))))))))))))).))	4	-67.1	-45.9589	42.4657	-1	-1	0.009901
Known-miRNA3153	mir393	NC_016097.2	TTCCAAAGGGATCGCATTGATC	TCATGCGATCCCTTAGGAATT	GTTGGTGGATAGTTCCAAAGGGATCGCATTGATCTAATTCTTTATCTTCCTGCATGTATTTACTTGCAGCTCTGGTTTTGGACCTTTTTACCGGTTCACTGACTTGGATCATGCGATCCCTTAGGAATTTTCCATCGCC	46430325	46430346	+ [Positive strand]	44	22	139	46430312	46430450	(.(((((((.((<<<<-<<<<<<<<<<<<-<<<<(((.((.........(((((.((....)).))))).........((((((........))))))..)).)))))}}}}}}}}}}}}}}=}}}}}}.))))))).)	4	-61.2	-44.0288	43.1655	46430420	46430441	0.009901
Known-miRNA3154	mir393	NC_016103.2	TTCCAAAGGGATCGCATTGATC	NO	GGAGAGTTCCAAAGGGATCGCATTGATCTAATTCTTGTAGATGCCTGAACTTGCAATCTTGAATCTTGCATGCAATTCCTGGATTTAGGTTTGCTTTAAGGGGTTCAGTTATTGGATCATGCGATCCCTTAGGAACTTTCC	34388237	34388258	+ [Positive strand]	44	22	141	34388230	34388370	((((((<<<<-<<<<<<<<<<<<-<<<<((((..(((..(((.(((......((((.(((((((((..............))))))))).))))....))).))))))..)))))))))))))))))))).))))))))))	4	-66.54	-47.1915	41.844	-1	-1	0.009901
Known-miRNA3155	mir393	NC_016107.2	TTCCAAAGGGATCGCATTGATC	TCATGCGATCCCTTAGGAATT	GGTGGAGAGTTCCAAAGGGATCGCATTGATCTAATTCTTGATCTTCCTGCATGCATTTGCTTGCAGTTCTGCTTTTGAGCCATATTTTACCGGTTCACTGACTTGGATCATGCGATCCCTTAGGAATTCTCCATC	39780052	39780073	- [Negative strand]	44	22	135	39779947	39780081	(((((((((<<<<-<<<<<<<<<<<<-<<<<(((.((.........(((((.((....)).))))).........((((((..........))))))..)).)))))}}}}}}}}}}}}}}=}}}}}})))))))	4	-67.9	-50.2963	44.4444	39779953	39779973	0.009901
Known-miRNA3156	mir394mir384	NC_016091.2	TTGGCATTCTGTCCACCTCC	NO	TCACGTGGGTTTAACAAAGGGTTGCTTACAGAGTTTCTTGGCATTCTGTCCACCTCCACTTCCACTTTCAGTTCCATGGATCTCTCTCTCTTTTTGGCCCTATCTACGTACTCGGAGGTGGACATACTGCCAATAGAGCTGTGTTGGCTTCTCTTTGTCAAGCTTCCGTGA	1557000	1557019	- [Negative strand]	188	20	171	1556885	1557055	(((((..(((((.((((((((..(((.(((.(((((.<<<<<<-<-<<<<<<<<<<<............((..(((.(((........)))...)))..))............))))))))))).).))))))..))))).))).)))..)))))))).)))))..)))))	7	-69.75	-40.7895	47.3684	-1	-1	0.009901
Known-miRNA3157	mir394mir384	NC_016093.2	TTGGCATTCTGTCCACCTCC	NO	ATAGTTTGTCTTCACGTGGGTTTAACAAAGGGTTGCTTACAGAGTTTCTTGGCATTCTGTCCACCTCCACTTCTTGGCCCTATCTACGTACTCGGAGGTGGATATACTGCCAATAGAGCTGTGTTGGCTTCTCTTTGTCAAGCCTCCGTGATACTAT	1520328	1520347	- [Negative strand]	188	20	157	1520238	1520394	(((((......(((((..(((((.((((((((..(((.(((.(((((.<<<<<<-<-<<<<<<<<<<<....(.(((......))).).....))))))))))).).))))))..))))).))).)))..)))))))).)))))..))))).)))))	7	-66.8	-42.5478	45.8599	-1	-1	0.009901
Known-miRNA3158	mir394mir384	NC_016101.2	TTGGCATTCTGTCCACCTCC	NO	TCATGAGGGTTTAGCAAAGGGTTGCTAACAGAGTTTATTGGCATTCTGTCCACCTCCACTTCCTACTCTCTCTCTGAGCCACATGTTCGTGAAGTTGGAGGTGGGCATACTGTCAACTGAGTTCTGTTGTCTGCTCTTTGTAAAGCCTTCATGA	48784367	48784386	+ [Positive strand]	188	20	154	48784329	48784482	((((((((((((.(((((((((.(.(((((((..(((<<<<<<-<-<<<<<<<<<<<((((((.((.(((.....)))......))..).)))).)))))))))))).).)))))).)))..))))))).).))))))))).))))))))))))	7	-73.2	-47.5325	46.1039	-1	-1	0.009901
Known-miRNA3159	mir394mir384	NC_016104.2	TTGGCATTCTGTCCACCTCC	NO	ATCATGAGGGTTTAGCAAAGTGTTGCTAACAGAGTTTATTGGCATTCTGTCCACCTCCACTTCCTACTCTCTCTCTCTCTCTCTCTACCCATGAATATGGAGGTGGGCATACTGTCAACTGAGCTCTGTTGGCTACACTTTGTAAAGCCTTCATGAT	41517149	41517168	+ [Positive strand]	188	20	157	41517110	41517266	(((((((((((((.(((((((((.((((((((((((((<<<<<<-<-<<<<<<<<<<<(.(((.............................)))..)))))))))))).).)))))).)))))))))))))).))))))))).)))))))))))))	7	-78.95	-50.2866	44.586	-1	-1	0.009901
Known-miRNA3166	mir396	NC_016100.2	TTCCACAGCTTTCTTGAACTG	GTTCAATAAAGCTGTGGGAAG	TGGCTCTCTTTGTATTCTTCCACAGCTTTCTTGAACTGCATCCAAAGAGTTCCTTTGCATGCATGCCATGGCACTCTTACTCCCAAATCTTGTTTTGCGGTTCAATAAAGCTGTGGGAAGATACAGATAGGGTCA	27525329	27525349	- [Negative strand]	31281	21	135	27525231	27525365	(((((((.(((((((..<<<<<<<<<<<<-<<<<<<<<((....((((((.((...(((....)))...)).)))))).....((.....))...))))}}}}}}=}}}}}}}}}}}}==))))))).)))))))	4	-60.9	-45.1111	43.7037	27525245	27525265	0.009901
Known-miRNA3167	mir396	NC_016101.2	TTCCACAGCTTTCTTGAACTG	NO	GTGATCTTCCACAGCTTTCTTGAACTGTGTTGTGTGAGGTTTCTCCAAGTGAAGGTTTAAGATCCCTTATGCAACATAAATTCTTTGAGCACAATTCAAGATAGCTGTGGAAAATCAC	13772763	13772783	+ [Positive strand]	31281	21	118	13772756	13772873	(((((.<<<<<<<<<<-<<<<<<--<<((((((((((((..(((((.......))....)))..))))))))))))))......(((....))).)))))).)))))))))).)))))	4	-50.5	-42.7966	38.983	-1	-1	0.009901
Known-miRNA3168	mir396	NC_016104.2	TTCCACAGCTTTCTTGAACTG	GTTCAATAAAGCTGTGGGAAG	TGGCCCTCTTTGTATTCTTCCACAGCTTTCTTGAACTGCATCCATAGAGTTCCTTTGCATGCATGCCAAGGCACTCTTGCTCCCACACCTTGTTTTGCGGTTCAATAAAGCTGTGGGAAGATACAGATAGGGTCA	8774058	8774078	+ [Positive strand]	31281	21	135	8774040	8774174	(((((((.(((((((..<<<<<<<<<<<<-<<<<<<<<((..((.(((((.((((.(((....))).)))).))))).............))...))))}}}}}}=}}}}}}}}}}}}==))))))).)))))))	4	-66.24	-49.0667	46.6667	8774139	8774160	0.009901
Known-miRNA3169	mir396	NC_016104.2	TTCCACAGCTTTCTTGAACTG	NO	GTGATCTTCCACAGCTTTCTTGAACTGTGTTGTGAGGCTTCTCTCCAATGAAGGTTTATACCCTATGCAAAAGAAATTCTATGAGCACAATTCAAGATAGCTGTGGAAAATCAC	35037571	35037591	- [Negative strand]	31281	21	114	35037483	35037596	(((((.<<<<<<<<<<-<<<<<<<-<<(((((((((.((((........)))).))))))...........((.....))....))))).))))))).)))))))))).)))))	4	-45.6	-40	39.4737	-1	-1	0.009901
Known-miRNA3170	mir396	NC_016100.2	TTCCACAGCTTTCTTGAACTT	CTCAAGAAAGCTGTGGGAGA	GTCATGCTTTTCCACAGCTTTCTTGAACTTCTTATGCATCTTATATCTCTCCACCTCCAGGATTTTAAGCCCTAGAAGCTCAAGAAAGCTGTGGGAGAATATGGC	27517047	27517067	+ [Positive strand]	38058	21	105	27517037	27517141	((((((.((<<<<<<<<<<<<<<<<<-<<<((...((.......(((.((........))))).....))...)))))=}}}}}}}}}}}}}}}}}}}.))))))	4	-43.9	-41.8095	42.8571	27517115	27517135	0.009901
Known-miRNA3171	mir396	NC_016100.2	TTCCACAGCTTTCTTGAACTT	NO	TATGCTTTTCCACAGCTTTCTTGAACTTCTTATGCCTAGTGCAATTATTGATGTGGCATAGAAGTTTAAGAAAAATGTGGAAAAACATG	45239151	45239171	+ [Positive strand]	38058	21	89	45239143	45239231	((((.((<<<<<<<--<<<<<<<<<<<<((.(((((.....((.....))....)))))))))))))))))))..))))))))).))))	4	-39.2	-44.0449	33.7079	-1	-1	0.009901
Known-miRNA3172	mir396	NC_016102.2	TTCCACAGCTTTCTTGAACTT	NO	TATGCTTTTCCACAGCTTTCTTGAACTTCTTATGCCTAATGCAGCTATTGATGTGGCATTGAAGTTTAAGAAAAATGTGGAAAAACATG	556411	556431	- [Negative strand]	38058	21	89	556349	556437	((((.((<<<<<<<--<<<<<<<<<<<<(..(((((....(((........)))))))).)))))))))))))..))))))))).))))	4	-37.9	-42.5843	34.8315	-1	-1	0.009901
Known-miRNA3173	mir396	NC_016104.2	TTCCACAGCTTTCTTGAACTT	CTCAAGAAAGCTGTGGGAGA	GTCATGCTTTTCCACAGCTTTCTTGAACTTCTTATGCATCTTATATCTCTCCACTTCCAGCATTTTAAGCCCTAGAAGCTCAAGAAAGCTGTGGGAGAATATGGC	8782317	8782337	- [Negative strand]	38058	21	105	8782241	8782345	((((((.((<<<<<<<<<<<<<<<<<-<<<((...((...............................))...)))))=}}}}}}}}}}}}}}}}}}}.))))))	4	-41.78	-39.7905	41.9048	8782247	8782266	0.009901
Known-miRNA3176	mir398	NC_016089.2	TGTGTTCTCAGGTCGCCCCTG	NO	GGTAGAGGAATTCTACAGGGTCGTCCTGAGACCACATGAAACAGATTCAAAATACAAGCATATTTGCTTGTGACCTTTTGTGACTCAGTTCATGTGTTCTCAGGTCGCCCCTGCTGAACTTTTCTCTACC	46102437	46102457	+ [Positive strand]	638	21	130	46102344	46102473	(((((((((((((..(((((.((.(((((((.((((((((..((...(((((((((((((....))))))))...)))))...))...))))>>>>->>>>>>>->>->>>>>..)))..))))))))))	2	-64.1	-49.3077	44.6154	-1	-1	0.009901
Known-miRNA3177	mir398	NC_016095.2	TGTGTTCTCAGGTCGCCCCTG	NO	GGTAGAGGGATTCTACAGGGTCGTCCTGAGATCACATGAAGTAGAATATAAGCAGCCATATTTGCTTCTTGTCTCGTGTTCTCAGCTCATGTGTTCTCAGGTCGCCCCTGCTGGACTATTCTCTACC	14229071	14229091	- [Negative strand]	638	21	127	14229053	14229179	(((((((((..(((((((((.((.(((((((.(((((((.(((((((((((((((......))))))........)))))))..)))))>>>>->>>>>>>->>->>>>>.))))...)))))))))	2	-58.9	-46.378	48.0315	-1	-1	0.009901
Known-miRNA3178	mir399	NC_016096.2	TGCCAAAGGAGAGTTGCCCTG	NO	TTAAGCAAATCAGCAATAGGGCACCTCTCTCCTGGCAGGAGAAAAAGATCAGCATTTTTGGAGTTACCAAAAGTCAGTGTCAATAACTTGCCAAAGGAGAGTTGCCCTGTGGCTGGTTTAGCTTAA	36742522	36742542	+ [Positive strand]	259	21	126	36742433	36742558	((((((((((((((.((((((((.((((((..(((((((.......(((....((((((((.....))))))))....))).....))>>>>>-->>>>>>->>>>>>>).)))))))).))))))	4	-57.7	-45.7936	43.6508	-1	-1	0.009901
Known-miRNA3179	mir399	NC_016097.2	TGCCAAAGGAGAGTTGCCCTG	NO	AGCTATAGGGCTTCTCTTTATTGGCAGGAAATTATCATGACCACTTCATCAGATATCTTGCCAAAGGAGAGTTGCCCTGTTGCT	46845018	46845038	+ [Positive strand]	259	21	84	46844959	46845042	(((.(((((((..(((((..(((((((((...((((.(((........))))))))))>>>>>>-->>>>>-->>>>>>).)))	4	-39.5	-47.0238	42.8571	-1	-1	0.009901
Known-miRNA3180	mir399	NC_016103.2	TGCCAAAGGAGAGTTGCCCTG	NO	TAAGCAAATCAGCAATAGGGCACCTCTCTCCTGGCAGGTATTTTTGGAGCTACCAAAAATCAATGTCAATAACTTGCCAAAGGAGAGTTGCCCTGTGGCTGGTTTAGCTTA	36115879	36115899	+ [Positive strand]	259	21	111	36115804	36115914	(((((((((((((.((((((((.((((((..((((((((((((((((.....))))))))...........)))>>>>>-->>>>>>->>>>>>>).)))))))).)))))	4	-56.5	-50.9009	44.1441	-1	-1	0.009901
Known-miRNA3181	mir399	NC_016107.2	TGCCAAAGGAGAGTTGCCCTG	NO	CAGCTATAGGGCTTCTCTTTATTGGCAGGAAATTATCATGACCACTTCATCAGATATCTTGCCAAAGGAGAGTTGCCCTGTTGCTG	39360473	39360493	- [Negative strand]	259	21	86	39360466	39360551	((((.(((((((..(((((..(((((((((...((((.(((........))))))))))>>>>>>-->>>>>-->>>>>>).))))	4	-42.1	-48.9535	44.186	-1	-1	0.009901
Known-miRNA3182	mir403	NC_016089.2	TTAGATTCACGCACAAACTTG	NO	AAATTGCAGGTTCGTGCGTGAATCTAACGAAAGTTTCTCGTTCTCTCCATTCCACTTCTGCGTTAGATTCACGCACAAACTTGTCATTT	1042054	1042074	+ [Positive strand]	1979	21	89	1041991	1042079	((((.(((((((.((((((((((((((((.((((...................))))...))>>>>>>>>>>>>>>->>>>>>).))))	2	-35.91	-40.3483	41.573	-1	-1	0.009901
Known-miRNA3183	mir403	NC_016097.2	TTAGATTCACGCACAAACTTG	NO	GCAGGTTCGTGCGTGAATCTAATCAAAGTTTCTCATTAACTTCTGCGTTAGATTCACGCACAAACTTGT	1081006	1081026	+ [Positive strand]	1979	21	69	1080958	1081026	(((((((.((((((((((((((((((((((.......))))).)).)>>>>>>>>>>>>>>->>>>>>)	2	-33.6	-48.6957	40.5797	-1	-1	0.009901
Known-miRNA3184	mir482	NC_016089.2	ATGCACTGCCTCTTCCCTGGC	NO	GGACAAAGCAGGGGAACAGGCAGAGCATGGATGGAGCTATCAACACAATATTGTCAAGAAACTGAGAGTGAGAGGAGAAATATGTTGTGGTTCTGCTCATGCACTGCCTCTTCCCTGGCTCTGTCT	837518	837538	+ [Positive strand]	166	21	126	837419	837544	(((((.(((.((((((.((((((.(((((..((((((((.(((((...((((.(((......))).)))).....(....).)))))))))))))..)>>>>->>>>>>->>>>>>->>).)))))	4	-56.1	-44.5238	48.4127	-1	-1	0.009901
Known-miRNA3185	mir482	NC_016097.2	ATGCACTGCCTCTTCCCTGGC	NO	GGACAAAGCAGGGGAACAGGCAGAGCATGGATGGAGCTATCAACACAATATTGTCAAGAAAGTGAGAAAGTGAGAGGAGAAATCTGTTGTGGTTCTGCTCATGCACTGCCTCTTCCCTGGCTTTGTCT	37083967	37083987	- [Negative strand]	166	21	128	37083959	37084086	(((((((((.((((((.((((((.(((((..((((((((.((((......((.(((......))).)).......(((....)))))))))))))))..)>>>>->>>>>>->>>>>>->>)))))))	4	-59.2	-46.25	47.6562	-1	-1	0.009901
Known-miRNA3186	mir482	NC_016090.2	ATGCACTGCCTCTTCCCTGGC	NO	GGGTGAGGGAGTTAACAGGAAGAGACAGGACAAAGGCTGGGAACAGGCAGGGCACGAATGGAGCTATCAACAGAAAATGGTAAAGTGAGAATGAAAGGAGAGAGAGAGAGAGAGATCTGTTGTGGCTACGCTCATGCACTGCCTCTTCCCTGGCTCTGTCTCTTTCCTATTCCAACTC	42619832	42619852	- [Negative strand]	166	21	178	42619807	42619984	((((...(((((....((((((((((((......(((((((((.((((((.(((.((.((.(((((.(((((((.........................................)))))))))))).)).))->>>->>>>>>->>>>>->>>)))))))).)))))))))).))))	4	-65.58	-36.8427	50	-1	-1	0.009901
