# Supplementary material for: Genome‐wide discovery of tissue‐specific miRNAs in clusterbean (Cyamopsis tetragonoloba) indicates their association with galactomannan biosynthesis
Source: Plant Biotechnol J. 2018 Mar 11;16(6):1241–57. doi: 10.1111/pbi.12866 (PMC5978871; doi:10.1111/pbi.12866)
Supplement: Supplementary file 5 — Table S4 Counts of novel miRNAs identified commonly through miRanalyzer and DSAP software in five different clusterbean tissues, including the bud (Ct‐B; Sheet 1), leaf (Ct‐L; Sheet2), shoot (Ct‐S; Sheet3), root (Ct‐R; Sheet3) and stem (Ct‐St; Sheet3). [file PBI-16-1241-s008.xlsx]

## Sheet: Ct-B
ID	miR-ID	Chromosome	Sequence	miRNA*	Hairpin Sequence	Start	End	Orientation	Abundance	sRNA length	Hairpin Length	Hairpin Start	Hairpin End	Hairpin Structure	Genomic Hits	Minimum Free Energy(MFE)	Adjusted MFE	Hairpin G/C%	miRNA* Start Coord	miRNA* End Coord	P_Val
Ct-5001	Ct-miR-3001	NC_016101.2	AAATTGTTGGAATTCTA	NO	GAATTTCAAATCATTTGCCTACTTTAACTACTCATGCTATGGATGTGGGAGCATCAACTCTGTCCCTATGGGCTTTTGAGGAGTGGGAGAAATTGTTGGAATTC	10370239	10370255	+ [Positive strand]	26	17	104	10370149	10370252	(((((((((...((((.(((((((......((((.(((..((((...((((......)))))))).....)))...)))))))))))..>>>>-->>>>>>>>>	5	-28.9	-27.7885	41.3462	-1	-1	0.029703
Ct-5002	Ct-miR-3007	NC_016101.2	AAGGATTGGGGATTCAGTGG	NO	GCAAAGGATTGGGGATTCAGTGGTGTAATGTCAAGAGGTCGTGCGACATGAAGAAATTGATAGCAATATGGGGGGAGTTCCCATCTGGC	10370464	10370483	+ [Positive strand]	19	20	89	10370460	10370548	((.--<<<<-<<<<<<<<--<-<(((..((((((....(((((...))))).....))))))...)))).)...)))))))))))).))	2	-26.9	-30.2247	48.3146	-1	-1	0.009901
Ct-5003	Ct-miR-3008	NC_016106.2	AAGGCAGGGCTAGTGAC	CTGGCCATGCCCGAAG	CACTATGGGAGCTGGCCATGCCCGAAGTTGTTACCTTAACCGCAAAGAAGGGAATGTCGAAGGCAGGGCTAGTGACTGGAGTG	44580818	44580834	- [Negative strand]	223	17	83	44580810	44580892	((((.(((..({{{{{{={{{{{{{={((....((((..........)))).))).)))-->>>>->>>>>>>-->)).))))	6	-29.6	-35.6626	54.2169	44580865	44580880	0.029703
Ct-5004	Ct-miR-3022	NC_016107.2	AGAATGCATAGGATGG	NO	CTCTTATTTAGGTTCTCCACCTGATAATTTAGTTATGTTCATCGTTGCATCTTCTTTGGTGGAGAATGCATAGGATGGGGTTTCGGTGTGAGAG	46422311	46422326	- [Negative strand]	7	16	94	46422294	46422387	(((((((...((..((((((((((((((........))).)))..(((((((((......))>>->>>>>->>>->>>))..))...)))))))	1	-27.9	-29.6809	41.4894	-1	-1	0.029703
Ct-5005	Ct-miR-3029	NC_016093.2	AGGACGGTCTGAGGCT	NO	GTTTTTACTGTTTAGATGCGAAGTCTTTGATTATGTTTATGGTGTTGTAGCCAATGATGAAAGTCTTCAATTTGGCTGAAATGCAAAATAATTTATTGCATTTCTCTGTTGAATATCTTGATCTAGGACGGTCTGAGGC	2005419	2005434	+ [Positive strand]	6	16	139	2005294	2005432	(((((.(((((((((((..((((.((((.(((((.....((((......))))))))).)))).)))).(((..((.(((((((((.........)))))))))...))..)))......))))>->>>>>>-->>>>>	3	-40.2	-28.9209	34.5324	-1	-1	0.009901
Ct-5006	Ct-miR-3033	NC_016105.2	AGGATAGGCTCTGAGG	NO	TTTTTTTCTAGTTCACCCCCTCAGGTCCAACACTCTTTGGGCTTGGTGCGTGGTCCTTTTTGAATGGATCTAGGATAGGCTCTGAGGGGGTAAATTGGAAAAAAA	51351906	51351921	+ [Positive strand]	5	16	105	51351834	51351938	(((((((((((((.((((((((((..((((......))))(((((...(.((((((.........))).))>->->>>>>->>>>>>)))).)))))))))))))	1	-44.6	-42.4762	44.7619	-1	-1	0.009901
Ct-5007	Ct-miR-3036	NC_016104.2	AGGCTGTGAAGACGGTTTCGGAGTG	NO	GAGGCTGTGAAGACGGTTTCGGAGTGTGGACCCGATGGATCCGTCGCCGTCAAACATCCTC	5925930	5925954	+ [Positive strand]	7	25	61	5925928	5925988	(<<<-<<<---<<<<<<--<<<<---((....)).....))))..))))))..))).))))	1	-25.1	-41.1475	59.0164	-1	-1	0.019802
Ct-5008	Ct-miR-3039	NC_016102.2	AGTTTGATGCTAGAAGAGACT	NO	CTTACACAGGTGGATTTCTGTTGGTTCAGACTTGAAGTTTGATGCTAGAAGAGACTTGGATGATGTAGG	37897185	37897205	- [Negative strand]	5	21	69	37897171	37897239	((((((((...((.(((((.(((((((((((....->>>>>>->>>>>->>>>>>>....)).))))))	2	-19.4	-28.1159	42.029	-1	-1	0.029703
Ct-5009	Ct-miR-3041	NC_016098.2	ATCCGTGCACAATAAGCCGATGCTC	NO	TTCAATTGAATCCGTGCACAATAAGCCGATGCTCTGGATAACATAATGAAGGCAGCATGGTTGTGTGCTCGGAAATTGAA	27593094	27593118	+ [Positive strand]	8	25	80	27593084	27593163	(((((((..-<<<<-<<<<<---<<<<-<<<<<<(...............)).))))))))).))))).)))))))))))	2	-27.96	-34.95	42.5	-1	-1	0.009901
Ct-5010	Ct-miR-3041	NC_016105.2	ATCCGTGCACAATAAGCCGATGCTC	NO	TCCGTGCACAATAAGCCGATGCTCTGGATCATATAATGAAGGCAGCATGGTTGTGTGCACGGA	3737591	3737615	- [Negative strand]	8	25	63	3737551	3737613	<<<<<<<<<<---<<<<-<<<<<<(...((((...)))).)).))))))))).))))))))))	2	-30.3	-48.0952	49.2064	-1	-1	0.009901
Ct-5011	Ct-miR-3050	NC_016096.2	CAACTTTCAACAACGGATC	NO	TTTTAGCATTGGTTTAGAACCGGTGTTGAATCAACTGTTGTTCAAAGTGAGCAACTTTCAACAACGGATCAAAAACTAATGTTGAAA	11993526	11993544	- [Negative strand]	70	19	87	11993508	11993594	(((((((((((((((.((.(((.(((((((......(((((((.....)))>>>>->>>>>>>->>>->>..)))))))))))))))	1	-34.2	-39.3103	34.4828	-1	-1	0.009901
Ct-5012	Ct-miR-3067	NC_016088.2	CCTGGCGCATCCCACC	NO	TTAAATTTATTTTTTGAGGGAGAGGGTCCATCACAGTAGCTTGCTACTGGGATTCTCGAGCGTCGCTCTTGTCTTGCACTACTGCAAGTGCCTGGCGCATCCCACCTAAAACAGTTCAATTTGA	2827276	2827291	+ [Positive strand]	6	16	124	2827185	2827308	(((((((.((((((((.((((((((((((....((((((....))))))))))))))..((((((..(....((((((....)))))).)-->>>>>>->>>>---))))).)))..)))))))	3	-38.9	-31.371	45.9677	-1	-1	0.039604
Ct-5013	Ct-miR-3067	NC_016089.2	CCTGGCGCATCCCACC	NO	CTGGCGCATCCCACCTAAAACAGTTCAATTTAGCAGTGTAAGTTGGCCACATGAAATTGGCTTTTTGGTAGTAGGTAGGGATTGTTGG	3532397	3532412	- [Negative strand]	6	16	88	3532323	3532410	<--<<<-<<<<<<<<((..((....(((((((......)))))))((((........))))......))..))))).))))))))..)	3	-26.7	-30.3409	44.3182	-1	-1	0.049505
Ct-5014	Ct-miR-3072	NC_020455.1	CGCTTGTCGTTGGGGATCC	NO	GGAATTTCCCTCTTGCTTGAGTAATGGGAAGCGGGCTAGTCCCCGAAAATGCCCGTTCGCTTGTCGTTGGGGATCC	337193	337211	- [Negative strand]	18	19	76	337192	337267	(((...(((((..((..(((((((((((...((((......))))......))))))->>>>>->>-->>>>>>>>	1	-26.2	-34.4737	55.2632	-1	-1	0.039604
Ct-5015	Ct-miR-3073	NC_016103.2	CGGATCTGAAGCTCTTTACTAGGAT	NO	CCAAGTGAAGAGCTAGTGAGGGCCGAAAATACCGTATGTAGTGTAGAATCGGATCTGAAGCTCTTTACTAGG	21251209	21251233	- [Negative strand]	25	25	72	21251210	21251281	((.(((((((((((..(.((..((((...((((.......).)))...)>>>-->>->>>>>>>>>>>>->>	2	-26.5	-36.8056	45.8333	-1	-1	0.009901
Ct-5016	Ct-miR-3078	NC_016089.2	CTACTCATTCTGAATGCC	NO	TGGCATTGTGATGATAGTTTTGAATGTTTTCATATGATTATTCATATGATGAATACAATCCTCCTACTCATTCTGAATGCCA	5557441	5557458	- [Negative strand]	12	18	82	5557439	5557520	(((((((..((((((((....((.(((..((((((((....)))))))).....))).))...>>>->>>>>--->>>>>>)	4	-23	-28.0488	31.7073	-1	-1	0.009901
Ct-5017	Ct-miR-3078	NC_016103.2	CTACTCATTCTGAATGCC	NO	TGGCATTGTGATGATAGGTTTGAATGTTTTCATATGATGAATACAATCCTCCTACTCATTCTGAATGCCA	30385842	30385859	- [Negative strand]	12	18	70	30385840	30385909	(((((((..(((((((((...((.(((.(((((...))))).))).))..)>>>->>>>>--->>>>>>)	4	-21.9	-31.2857	35.7143	-1	-1	0.009901
Ct-5018	Ct-miR-3081	NC_016089.2	CTATGAGATCTGAGGGCT	NO	GTTCAAGAAGACTGTAAAAGAAATCAGTGTCAATAGCTGCAGATGATTTGATTCATATTTAGCTATGAGATCTGAGGGCTCTGCAATTTTCTTAGGGC	7056912	7056929	- [Negative strand]	31	18	98	7056893	7056990	(((((((((((.((((..((...((((.(((.(((((((...((((......))))...)))>>>>-->>>>>>>--->>.)))).))))))).))))	8	-29	-29.5918	37.7551	-1	-1	0.019802
Ct-5019	Ct-miR-3081	NC_016097.2	CTATGAGATCTGAGGGCT	NO	AAGAAGGCTGTGAACAAAGCCTGTGACTAAAGCCGTAGATGATTTTTTTAGCTATGAGATCTGAGGGCTATGCATTCCAGTTTTTTGTGGACTATACAAGTCGTTCTCTATTTTTTGCAGGTTTTTTTCAATTGATCTTCTT	45528205	45528222	- [Negative strand]	31	18	142	45528131	45528272	((((((((..((((.((((((((..(..(((...(..((((((((...(((<<<--<<<-<<<--<<<-..)).)..)))..)))..))).)))...))))))))..)..))).)..)))))))).))))...).)))))))	8	-39.7	-27.9577	36.6197	-1	-1	0.029703
Ct-5020	Ct-miR-3085	NC_016102.2	CTGGATCTCTACTTTA	NO	AAAGATGAGTCCAGTCAACCCGTTGATGAAAAACAATATAGAGGTATGACTGGATCTCTACTTT	39584511	39584526	- [Negative strand]	16	16	64	39584511	39584574	((((..(((((((((((((((((((.(....).))))...).))).)))>>>>>->>>-->>>>	4	-19.8	-30.9375	37.5	-1	-1	0.009901
Ct-5021	Ct-miR-3088	NC_016105.2	CTTCGCTTCGATTCGT	NO	ACCCCAGTAACATTCTCTTCGCTTCGATTCGTTAACCATTGGATCGACTCGAAAATTTTACTGGAGGT	45231360	45231375	+ [Positive strand]	5	16	68	45231343	45231410	((((((((((.(((..-<<<<--<<<<<<<<-.......))))))))..))))))).))))))).)))	1	-24.6	-36.1765	42.6471	-1	-1	0.009901
Ct-5022	Ct-miR-3105	NC_016093.2	GGAATGTTGTCTGGCTCGAGGTCA	NO	GCAAAGGTGAGGTTGAGAGGAATGTTGTCTGGCTCGAGGTCATGGAGGAGGAGAGTACTCAGATGAGTGAAAGTTTCCAATGGAAATTTACCCTCTTAACACCAAAAAAAAAAAAAAAATTGATTCTGGGACCAGGCTTCATTTCCCCCATCCAACTTTTGT	45680815	45680838	- [Negative strand]	20	24	162	45680694	45680855	((((((((..((.((.(.<<<<<<--<<<<<<<<<<--<<<<(((((((((....(((((....))))).((((((((...))))))))..))))))....)))................))))..)))).))))))..)))))).).)).)).))))))))	8	-52.79	-32.5864	41.9753	-1	-1	0.039604
Ct-5023	Ct-miR-3108	NC_016089.2	GGGGTTCGGGAACTCCTACAATT	NO	TGCTTACATAAATAATTGAGAGTTTTTAGTTCCCGGGGACTTGTATAGTTCTTGGGGTTCGGGAACTCCTACAATTCTTTTCTCTGCA	4792983	4793005	- [Negative strand]	7	23	88	4792970	4793057	(((......(((.(((((.(((((((..(..((((((((((.....)))))))>>>-->-->>>>>>>--->>>>>.))).....)))	4	-27.8	-31.5909	39.7727	-1	-1	0.009901
Ct-5024	Ct-miR-3108	NC_016089.2	GGGGTTCGGGAACTCCTACAATT	NO	TGCTTACATAAATAATTGGGAGTTTTTAGTTCCCGGGGACTTGTATAGTTCTTGGGGTTCGGGAACTCCTACAATTTTTTTCTCTGCA	4794386	4794408	- [Negative strand]	7	23	88	4794373	4794460	(((......(((.(((((((((((((..(..((((((((((.....)))))))>>>-->-->>>>>>>>-->>>>>.))).....)))	4	-31.2	-35.4545	39.7727	-1	-1	0.009901
Ct-5025	Ct-miR-3112	NC_016088.2	GTCCATATCCGGTGTG	NO	GGTTTCAAGGTCCATATCCGGTGTGCAAAAACTTGCGGATAAATGGACTAGTTTGCAAACT	37610851	37610866	- [Negative strand]	22	16	61	37610814	37610874	(((((((((<<<<<<<<<<<--<<-.....))...))))))..))))))...))).)))))	5	-18.4	-30.1639	42.623	-1	-1	0.009901
Ct-5026	Ct-miR-3113	NC_016090.2	GTGAGGCGGATGAGTC	NO	CCCAGTGAGGCGGATGAGTCCCATATGGATGAAGATATGACGGACTTGCTCGGTTTCTTGGG	27702584	27702599	- [Negative strand]	28	16	62	27702541	27702602	((((<-<<<<<-<<<<<<<<((((((........)))))..))))))).)).))))))))))	9	-23.9	-38.5484	53.2258	-1	-1	0.019802
Ct-5027	Ct-miR-3114	NC_016096.2	GTGGGCCAAGAAATATTGAA	NO	GGCCAAGAAATATTGAATGGTGATGTAGGGGGAGGGTTTCGAGGAATACAAATAACCTCCGATTATTTTTAGATTGGGAGAACATCTGGAATAACTAGTGATTTACAACTCTATTGTACCACAATTGTTGCATTGGCC	35889086	35889105	- [Negative strand]	5	20	138	35888964	35889101	<<<<<<--<<<<<<<--(((((..(((((((((((....................)))))......((((((((.(......))))))))).................))))))..)))))))).))))...))))))	3	-35.05	-25.3986	39.1304	-1	-1	0.039604
Ct-5028	Ct-miR-3117	NC_016105.2	GTGTTGGATGAGATGATTGA	NO	TTCCTATCAGTGTGTTGGATGAGATGATTGATGGAATTCGTAGATTTCATGAACAAGACACTAAGGTAAGGAA	38115602	38115621	+ [Positive strand]	5	20	73	38115590	38115662	(((((((((((<<-<<<-<<<<<<<---<<<......)))...)))))))...))).)))))..))).)))))	1	-20.5	-28.0822	36.9863	-1	-1	0.009901
Ct-5029	Ct-miR-3119	NC_016105.2	TAACCAGGCTCTGATACCA	NO	TTCAGCCGTGGTATCAGGTCCTGCTTCATCAAGTGGTCTTGTGTTCAAATCCAGCCTCAAGCACATGGTTAACCAGGCTCTGATACCATGGTGAA	20910903	20910921	+ [Positive strand]	10	19	95	20910833	20910927	((((.((((((((((((..((((.((.((((.(((..((((.(((.......)))..))))))).))))->>->>>>-->>>>>>>>>)))))))	5	-38.8	-40.8421	48.4211	-1	-1	0.009901
Ct-5030	Ct-miR-3134	NC_016105.2	TCTGAAGTGTTTGGGGGAACC	NO	GTTCCCTCGAACACTTCAACGAGGAAAGCAGTTTTGAAATTATATACCTTCGTTTCTCCTCTCTGAAGTGTTTGGGGGAAC	16062494	16062514	- [Negative strand]	12	21	81	16062494	16062574	((((((((((((((((((..(((((((((......................)))).)))))-->>>>>>>>>>>>>>>>>>	1	-36.85	-45.4938	43.2099	-1	-1	0.009901
Ct-5031	Ct-miR-3137	NC_020455.1	TGAAGCGATCTCGTACT	NO	CTTTTTAAGGTGTGAAGCGATCTCGTACTAAACTCCGGTTCGGTAAGCCGAAGCCTATATCGCTAATGCCAAAGAAG	366691	366707	+ [Positive strand]	12	17	77	366678	366754	((((((..((((<--<<<<<<---<<---..))...(((((((....))).))))...)))))).))))).))))))	3	-21	-27.2727	45.4545	-1	-1	0.029703
Ct-5032	Ct-miR-3143	NC_016096.2	TGTGGAAAATGGAAATG	NO	ATAACATCTTCCATGTCCCAATTTGCTTATCATACCTTAGCATGTGTGGAAAATGGAAATGGTTAT	48688211	48688227	+ [Positive strand]	20	17	66	48688166	48688231	(((((...((((((.(((((...((((...........))))..>>->>>-->>>>>>---)))))	4	-17.2	-26.0606	34.8485	-1	-1	0.039604
Ct-5033	Ct-miR-3152	NC_016096.2	TTCTAGGATGGTACATTC	NO	GCACATTCTAGGATGGTACATTCTAGGACGGTTCTTAGTTAAGAACCGTCTTAGAAGAGACACATTCAAAGATGATTTTTAGTTAAGAACCATCTTAGAATGTGC	34126687	34126704	- [Negative strand]	43	18	105	34126604	34126708	(((((<<<<<<<<<<<<-<-<<<(((((((((((((....))))))))))))))))......((((....))))............).)))))))))))))))))	1	-51.7	-49.2381	37.1429	-1	-1	0.009901
Ct-5034	Ct-miR-3155	NC_016102.2	TTGAGAATGTAGGGTG	NO	TTATGCTTGAGAATGTAGGGTGACCGGGAGACCGACGGTGACCGCCAATTCCAACATCGTCAATCGTGG	24115458	24115473	+ [Positive strand]	268	16	69	24115451	24115519	(((((.<<<<--<<<<-<<<--..(((....)))..(((....)))...))).))))..)))).)))))	5	-22.1	-32.029	53.6232	-1	-1	0.049505
Ct-5035	Ct-miR-3163	NC_020455.1	TTTGCCGGTGCTGACT	NO	GCTTGCTTCCAAGCCGGCCCGGCCGCGAGGAAGAGATCTTTGCCGGTGCTGACTTGGATCTCGGGT	49993	50008	+ [Positive strand]	38	16	66	49954	50019	(((((..((((((.(((((((((...(((((.....))>>>>>>>>->>>>->>))))...)))))	1	-30.3	-45.9091	63.6364	-1	-1	0.029703

## Sheet: Ct-L
ID	miR-ID	Chromosome	Sequence	miRNA*	Hairpin Sequence	Start	End	Orientation	Abundance	sRNA length	Hairpin Length	Hairpin Start	Hairpin End	Hairpin Structure	Genomic Hits	Minimum Free Energy(MFE)	Adjusted MFE	Hairpin G/C%	miRNA* Start Coord	miRNA* End Coord	miRBase ID	P_Val
Ct-5001	Ct-miR-3000	NC_016091.2	AAAGTTTAGGGACTAAAAACT	NO	AGGTTTTTAGTCCCTAAACTTTTGAAAATTTCAGTTTTTAGTCCTTGAAATGTCATTAAATAAATACAAGCAAAAGTTTTTTTTGAAAAAGTTTAGGGACTAAAAACTT	50752977	50752997	+ [Positive strand]	17	21	109	50752889	50752997	(((((((((((((((((((((((((((((((..(((((((.....(((....))).....)))....))))..)))))))).....)>>>>>>>>>>>>>>>>>>>>>)	12	-33.8	-31.0092	24.7706	-1	-1	NA	0.009901
Ct-5002	Ct-miR-3000	NC_016102.2	AAAGTTTAGGGACTAAAAACT	NO	TTATTCAAGGACTAAAAACTGAAATTTCTAAAAGTTTAGGGACCTTGACCAGTCAAACAAAAGTTTAGGGACTAAAAACTTCAATGGAAGAAAGTTGAGGGACCTTGAGTAG	10812432	10812452	- [Negative strand]	17	21	112	10812399	10812510	((((((((((.((...((((....((((((.((((((.((..(((.(((..........--->>>->>>-->>-->>>>>)...))))))..))))...)).))))))))))	12	-28.72	-25.6429	34.8214	-1	-1	NA	0.029703
Ct-5003	Ct-miR-3004	NC_016088.2	AAGAGAATTCCGAATCA	NO	GGATCAACTTGATGCGTAAGAGAATTCCGAATCAACTTGATCTGTAAGAAACTTTCGGATCAAGATAATCCAAAAGTCTCTTATGGATTAAGTTAATCCAGAATTCTATTACGGATCAGGTTGATCC	958259	958275	- [Negative strand]	6	17	127	958165	958291	(((((((((((((.(((<<-<<<<<<<-<-<<-<(((((((((((((((.(((((.((((.......)))).))))).)))))))))))))))).)).).))))))).))))).)))))))))))))	3	-62.7	-49.3701	36.2205	-1	-1	NA	0.009901
Ct-5004	Ct-miR-3005	NC_016101.2	AAGGACTCCGACGCTCAAGTAAGT	NO	GAGGGAGGACCTGCAAAATAAAGGACTCCGACGCTCAAGTAAGTATATGAGTTAGGATAATAAAAGAAAGAGTATGAATACACGAGTATGCAAGCAAGTGTGCACGTGTGTTCGAGATGTGTTGAGGGTTTGAAGAAACCTAGTACTTATAGGAGTGGAATGGAGCTGTGGGTCCTTGTTT	23629981	23630004	- [Negative strand]	6	24	181	23629843	23630023	(((.(((((((..((.....---<-<<<<<-<<<<<--<<<<<<((............................((((((((((.((((((......)))))).))))))))))...........((((((....)))))).))))))))..)))))...))))))))..))))))).)))	4	-62.2	-34.3646	42.5414	-1	-1	NA	0.009901
Ct-5005	Ct-miR-3006	NC_016098.2	AAGGACTCCGACGCTCAAGTTAGT	NO	GGGACCTGCAAAACAAAGGACTCCGACGCTCAAGTTAGTATGTGAGTTAGGAGAGTATGAGTGAGTATGAGAAAGAGAGAGATGGAACCTGGTACTTATAGAGTGGGATGGGAGTTGTGGGTCCTTGTTTGTAGGGGCT	22429316	22429339	+ [Positive strand]	15	24	139	22429300	22429438	((..((((((((...<<<<<<<<<<<<-<<<<--<<<-<.(((((((((((...((((......))))...................))))..))))))).).)))..)))).)))).)))))))).))))))))..))	1	-41.35	-29.7482	47.482	-1	-1	NA	0.009901
Ct-5006	Ct-miR-3011	NC_016096.2	AATGTCGGCAAGTCATCCTTGGCT	NO	GGTCATTAGAGTCTCACATGAGAGGAAGAAAGCCAAATATAGCCAGAGGATGACCTGCCGGGAAAATCTAACAAATGATTCTACCTAACTCGTTAGCTTAATGGCAAATTAATGTCGGCAAGTCATCCTTGGCTTCATCCCACTTTCAACCTCTCCATGAAAGACTCTTAGACC	5343670	5343693	- [Negative strand]	5	24	174	5343629	5343802	((((...(((((((..(((((((((..(((((........(((((.((((((((.((((((.(.((((........))))...............(((....))).....-->->>>>>>->>>>>>>>>>>>>........)))))..))))).))))..)))))))..))))	2	-68.39	-39.3046	43.1034	-1	-1	NA	0.009901
Ct-5007	Ct-miR-3014	NC_016093.2	ACATAAAGGACCAAAATAAAACTT	NO	TCACTTTGATACGTTAAGTTTTAAGAGCTTTATTCTAGCCCTTTATGTTTTTAAAATGTGTTGCTTTGGTCTTTTTTTCATTCTTCTGTTAGAAATGTTAGTGTTTGATTAACTTTAAATTTTAAAAAAGGACCAAAATGATACATTTCGAAAACATAAAGGACCAAAATAAAACTTTTAAAAATTAATGTGTAAAAGTGA	19269435	19269458	+ [Positive strand]	9	24	201	19269281	19269481	(((((((.(((((((((.(((((((((.((((((...(.((((((((((((..(((((((((..((((((((((((((..((((......))))..((((((.....))))))..........))))))))))))))..)))))))))..)))>>>>>>>>>->--->>>>>>->>>)))))).))))))))).)))))))	4	-72.2	-35.9204	24.8756	-1	-1	NA	0.009901
Ct-5008	Ct-miR-3018	NC_016089.2	ACTCATTCTGAATGCC	NO	TGGCATTGTGATGATAGTTTTGAATGTTTTCATATGATTATTCATATGATGAATACAATCCTCCTACTCATTCTGAATGCCA	5557441	5557456	- [Negative strand]	68	16	82	5557439	5557520	(((((((..((((((((....((.(((..((((((((....)))))))).....))).))...))>->>>>>--->>>>>>)	4	-23	-28.0488	31.7073	-1	-1	NA	0.009901
Ct-5009	Ct-miR-3018	NC_016103.2	ACTCATTCTGAATGCC	NO	TGGCATTGTGATGATAGGTTTGAATGTTTTCATATGATGAATACAATCCTCCTACTCATTCTGAATGCCA	30385842	30385857	- [Negative strand]	68	16	70	30385840	30385909	(((((((..(((((((((...((.(((.(((((...))))).))).))..)))>->>>>>--->>>>>>)	4	-21.9	-31.2857	35.7143	-1	-1	NA	0.009901
Ct-5010	Ct-miR-3021	NC_016098.2	ACTTGTGACCTTGGCTCTGATACC	NO	GCGTAATAGTCCAAGCGCCACGAGTTGATTGTGACTTGACCCACCTAAGCCTTTGCCATGGGACAATTGATGCCACAACTTGGCAAACAATGCCCCTCAGCAATTGCCCCCCTGGAATCAAACTTGTGACCTTGGCTCTGATACC	21275160	21275183	+ [Positive strand]	10	24	145	21275038	21275182	(.(((.(((.(((((.(.(((((((((((((((........)))....((..((((...(((...((((.(((((.....)))))..))))..)))...))))..))........)))).)>>>>>>>->>>>>>-->>>->>>>	3	-43	-29.6552	51.0345	-1	-1	NA	0.019802
Ct-5011	Ct-miR-3023	NC_016091.2	AGAATTTGAGTTTGGGCCTAACTC	NO	TCTTAGAATTTGAGTTTGGGCCTAACTCAACCCTACAAACCAACTTGGTGGGGTTAAGTTAGACCAAAACCCAAAATCTAAGA	7578245	7578268	- [Negative strand]	14	24	83	7578189	7578271	((((<<<-<<<<-<<<<-<<-<<<<<<-((((((((...........)))))))).)))))).)).)))).)))).)))))))	5	-35.1	-42.2892	39.759	-1	-1	NA	0.009901
Ct-5012	Ct-miR-3023	NC_016100.2	AGAATTTGAGTTTGGGCCTAACTC	NO	ACCATTTTAGAATTTGAGTTTGGGCCTAACTCAACCCCAAAAGCTAGCTCATAGGGGTGACGGTTGCCTCCCACTTATATATTCTATTGTGGT	31244231	31244254	- [Negative strand]	14	24	93	31244169	31244261	(((((..(<<<<<-<<<<<--<<<<--<<<<-.(((((...((....))....)))))...))))))))...)))))...))))))..)))))	5	-31.4	-33.7634	43.0108	-1	-1	NA	0.019802
Ct-5013	Ct-miR-3024	NC_016088.2	AGACTTCGAGACTATGATCAATCA	NO	AAACTCAAGACTTCGAGACTATGATCAATCAATGGGGCTATCGTAATAAGATGGATATCGACAATCTAATGAACTACCCAGGTGAAAATGAAGCATGTTTGGAGGTTCAGAGTTT	37840945	37840968	- [Negative strand]	7	24	115	37840860	37840974	((((((.-<<<<<<-<<<<-<<<-<<<-<<<.((((.(((((.......)))))..........((....))....))))..)))...)))..))))))).))))))..))))))	1	-31.5	-27.3913	38.2609	-1	-1	NA	0.009901
Ct-5014	Ct-miR-3026	NC_016096.2	AGCCAAGGATGACTTGCCGGC	NO	GAGAGAGTGCTTTTGAGCCAAGGATGACTTGCCGGCGTATGTTTGATCTCTTCTAGGACTGTTGCCGGCGAGACATCTTGGCTCATTGGTGCTCTCTT	5330698	5330718	+ [Positive strand]	19	21	98	5330682	5330779	(((((((..((..((<<<<<<<-<<<-<<<<<<<<<(...(((.((.....))...)))...)))))))))).))))))))))))..))..)))))))	8	-56.9	-58.0612	51.0204	-1	-1	NA	0.009901
Ct-5015	Ct-miR-3026	NC_016096.2	AGCCAAGGATGACTTGCCGGC	NO	AAGTGGAATGAAGCCAAGGATGACTTGCCGGCATTAATTTGCTATGAAGCTAGAGAGTATAGCTATTAGCTAGCTTCATTTGCTGAGTTTTCCGGCAGGTTATCCTGTGGCTACATTTGGCTT	5348176	5348196	+ [Positive strand]	19	21	123	5348164	5348286	((((.(((((.<<<<<<<<<<<<<<<<<<<<-...(((((((.((((((((((..((((....))))..))))))))))..)).)))))..))))))))))))))).))))).))))).))))	8	-64.3	-52.2764	43.0894	-1	-1	NA	0.009901
Ct-5016	Ct-miR-3026	NC_016102.2	AGCCAAGGATGACTTGCCGGC	NO	GAGAGAGTGCTTTTGAGCCAAGGATGACTTGCCGGCGTAATTACGGGTATTGCCAGCGAGACATCCTTGTTCACTTATGCTCTCTT	14210066	14210086	+ [Positive strand]	19	21	86	14210050	14210135	((((((((.....((<<<-<<<<<<<-<<<<<-<<<(.............)))).))))).)))))))))))).....))))))))	8	-37.72	-43.8605	48.8372	-1	-1	NA	0.009901
Ct-5017	Ct-miR-3026	NC_016102.2	AGCCAAGGATGACTTGCCGGC	NO	AGGGGTAGAGAGAGTACTTTTGAGCCAAGGATGACTTGCCGGCCTAAGTATTATCTCTTCTTATAGGATATTGCTGGCCGGCGAGACATCTTGGCTCACTTGTGCTCCCTTTCCCCT	14207126	14207146	+ [Positive strand]	19	21	117	14207103	14207219	(((((.((((.((((((...((<<<<<<<-<<<-<<<<<<<<<(..((((.((((.((......)))))).)))))))))))))).))))))))))))...)))))).)))))))))	8	-68.2	-58.2906	49.5727	-1	-1	NA	0.009901
Ct-5018	Ct-miR-3026	NC_016102.2	AGCCAAGGATGACTTGCCGGC	NO	GAGGTAGAGAGAGTGCTTTTGAGCCAAGGATGACTTGCCGGCGTAAGTATGGTCTCTTCTTTGGGTATTGTCGGTGAGACATCTTGACTCACTTGTGCTCTCTTTCCTT	14204451	14204471	+ [Positive strand]	19	21	109	14204429	14204537	((((.((((((((..(...((<<-<<<<-<<<-<<--<<<<<(((..((.((......)).))..)).))))))..)).))))))).))))...)..))))))))))))	8	-45.7	-41.9266	47.7064	-1	-1	NA	0.009901
Ct-5019	Ct-miR-3029	NC_016093.2	AGGACGGTCTGAGGCT	NO	GTTTTTACTGTTTAGATGCGAAGTCTTTGATTATGTTTATGGTGTTGTAGCCAATGATGAAAGTCTTCAATTTGGCTGAAATGCAAAATAATTTATTGCATTTCTCTGTTGAATATCTTGATCTAGGACGGTCTGAGGC	2005419	2005434	+ [Positive strand]	12	16	139	2005294	2005432	(((((.(((((((((((..((((.((((.(((((.....((((......))))))))).)))).)))).(((..((.(((((((((.........)))))))))...))..)))......))))>->>>>>>-->>>>>	3	-40.2	-28.9209	34.5324	-1	-1	NA	0.009901
Ct-5020	Ct-miR-3034	NC_016099.2	AGGCCTAACTCAATCCCAAAAGCT	NO	TTAGAATAAATAATGTGAAAGGCCTAACTCAATCCCAAAAGCTTGCTCAAGGGGTGAGGGTTGCCCCTCACTTATATATTTTAG	2565488	2565511	- [Negative strand]	5	24	84	2565446	2565529	((((((((.((((.((((.-<<<--<<<<<-<<<<<---<<--..))...)))))..))))))))..)))))))).))))))))	4	-25.8	-30.7143	39.2857	-1	-1	NA	0.009901
Ct-5021	Ct-miR-3038	NC_016106.2	AGGTCAAGGAAGTTGGTGACCTGAT	NO	GGGACTGACGCCTGCCCAGTGCCGGAAGGTCAAGGAAGTTGGTGACCTGATGACAGGGGAGCCGACAACCGAAGCCCCGATGAACGGCGGCCGTAACTATACGGTCCT	34132448	34132472	- [Negative strand]	44	25	108	34132390	34132497	((((((((((.(((((...(..(((.-<<<---<<--<<<<<<--<<<<--..))))...))))))..))...))))))..)...))))).))).......)))))))	6	-43.21	-40.0093	62.037	-1	-1	NA	0.009901
Ct-5022	Ct-miR-3040	NC_016088.2	ATAGTTACACTGATAGAG	NO	ATCTCTAAATGATGAAAACTGTGATGAGCTAGGGATAAATTCCAATGAAGCTTTATAGTCATAGTTACACTGATAGAGAT	40975146	40975163	- [Negative strand]	13	18	80	40975143	40975222	(((((((...(.((..((((((((((((((..(((.....))).....)))))....)))>>>>>>->>>--->>>>>))	9	-21.9	-27.375	32.5	-1	-1	NA	0.009901
Ct-5023	Ct-miR-3041	NC_016098.2	ATCCGTGCACAATAAGCCGATGCTC	NO	TTCAATTGAATCCGTGCACAATAAGCCGATGCTCTGGATAACATAATGAAGGCAGCATGGTTGTGTGCTCGGAAATTGAA	27593094	27593118	+ [Positive strand]	5	25	80	27593084	27593163	(((((((..-<<<<-<<<<<---<<<<-<<<<<<(...............)).))))))))).))))).)))))))))))	2	-27.96	-34.95	42.5	-1	-1	NA	0.009901
Ct-5024	Ct-miR-3041	NC_016105.2	ATCCGTGCACAATAAGCCGATGCTC	NO	TCCGTGCACAATAAGCCGATGCTCTGGATCATATAATGAAGGCAGCATGGTTGTGTGCACGGA	3737591	3737615	- [Negative strand]	5	25	63	3737551	3737613	<<<<<<<<<<---<<<<-<<<<<<(...((((...)))).)).))))))))).))))))))))	2	-30.3	-48.0952	49.2064	-1	-1	NA	0.009901
Ct-5025	Ct-miR-3043	NC_016105.2	ATGAGAGGTGTTAAGCTT	NO	GTTGGGGTTTTAGATAAGACGACCTTTTTATTTTTCATTCTTATTACTTTTTTAATATTGAAAAAGTAATAAGAATGAGAGGTGTTAAGCTTTTTATCATCCTAGC	6400303	6400320	+ [Positive strand]	5	18	106	6400228	6400333	((((((((....(((((((....(((..((((((((((((((((((((((((((....))))))))))))))))>>>>>>>>>>-->>>-->))))))))))))))	4	-41.2	-38.8679	27.3585	-1	-1	NA	0.009901
Ct-5026	Ct-miR-3044	NC_016101.2	ATGTCCAGTCCTGCAAACTTCACG	NO	GATGTCCAGTCCTGCAAACTTCACGTTTGAGATGTCCAGTCCTTGACGTGAGGGGTGTGTGTTGGAGATC	27632486	27632509	+ [Positive strand]	5	24	70	27632484	27632553	(<<-<<<<<--<-<<<--<<<<<<<((...(((.....)))...)))))))))..))))..))))).)))	2	-28.4	-40.5714	51.4286	-1	-1	NA	0.009901
Ct-5027	Ct-miR-3045	NC_016102.2	ATGTCGGCAAGTCATCCTTGGCTC	NO	TGCTCTTTCCGGAGTCTCATATGAGAAGAAAGGGAGCACAAATGAGCCCAGATTCCTCGCCGACAACACCTTGAAAAGGGATTAAGCTTTTCCACATGTCGGCAAGTCATCCTTGGCTCAAATCGTACTCTCTCAACCTCTTCATGTGAGACATTTGAGCA	14192092	14192115	- [Negative strand]	10	24	161	14192049	14192209	(((((........(((((((((((..((..((((((.((...((((((..(((..((.(((((((.......((((((........))))))...->>>>>>>->>-->>>--->>>>>)....)).))))))....))..)))))))))))....)))))	1	-58.8	-36.5217	46.5838	-1	-1	NA	0.009901
Ct-5028	Ct-miR-3047	NC_016091.2	ATTGGATCAAATGACAAAGACATT	NO	TATTGGATCAAATGACAAAGACATTGTTGAGAAAAAGATGGCTTTTCCTAGATGACATGGTTGTTGTTATATGCTCCAATA	42438486	42438509	- [Negative strand]	7	24	81	42438429	42438509	(<<<<<<-<<-<<<<<<<-<<<--<(((.((.(((((....))))).))....))))..))).))))))).)).)))))))	5	-22	-27.1605	33.3333	-1	-1	NA	0.009901
Ct-5029	Ct-miR-3047	NC_016100.2	ATTGGATCAAATGACAAAGACATT	NO	TATTGGATCAAATGACAAAGACATTATTGAGAAAAAGATGGCTTTTTCCAGATGAGATGGTTGTTGCTATCTGCTCCAATA	17023900	17023923	+ [Positive strand]	7	24	81	17023898	17023978	(<<<<<<-<<-<<<-<<<-<<<-<<(((..(((((((....)))))))..)))))....))).))).))).)).)))))))	5	-21.5	-26.5432	34.5679	-1	-1	NA	0.009901
Ct-5030	Ct-miR-3048	NC_016097.2	ATTGGATTGAAGGGAG	NO	TTAGATCCAGAATCAATTCAAAGTTCAAACGATAGGAGAAGAAGGGAGTAGCGACGAACTCAAACGGCGTCGTATCGACTCGTTGCTCATCGATTGGATTGAAGGGAGAGAGAGATCTGG	48564582	48564597	+ [Positive strand]	7	16	120	48564489	48564608	((((((((....((..((((..((((((.((((..(((....((.((((.((((((...........))))))....)))).)).)))))))->>>>>>>>>>-->>-...).)))))))	2	-34	-28.3333	45.8333	-1	-1	NA	0.039604
Ct-5031	Ct-miR-3049	NW_014573439.1	ATTTTGGATACTCGTAGATGTGAC	NO	TGTATCGTTGTAGGTGCAAGTAAAGTGATTGTCACTACGATTTGGATTTTGGATACTCGTAGATGTGACGGTGCA	140710	140733	- [Negative strand]	39	24	75	140703	140777	((((((((..((..(((.((((.((((.....)))).(((.....--->>>-->>>>->>>-->>-->>))))))	5	-22	-29.3333	41.3333	-1	-1	NA	0.039604
Ct-5032	Ct-miR-3054	NC_016096.2	CACGATTGTGGAAGTC	NO	GTCTTCCCGAGTGAATATGAAATCCTAGACCTAGTTGATTTCATATGCTGCCGCAGCCGCCGTCATCTATCCTGGCCAGCAGCATGGCAGGCCACGATTGTGGAAGTC	40992634	40992649	+ [Positive strand]	19	16	108	40992541	40992648	(.(((((((((((.(((((((((((((....)))..)))))))))).((((((..((.((.((((.......))))..)).)).))))))..>>>-->>>->>>>>->	1	-34.5	-31.9444	52.7778	-1	-1	NA	0.049505
Ct-5033	Ct-miR-3055	NC_016092.2	CACTACCTCTGAGGCCA	NO	ACAAAGATTATTTATTCTATTGTGAAGACTTGGCCAATGATGTATTCAAATGCACGTATTATCAGATTTGTTCGTGATGATACCTTTAATTGTCACTACCTCTGAGGCCATGTCTTACCCTGAATGTATAGTCTATGT	2231941	2231957	- [Negative strand]	9	17	138	2231912	2232049	(((.(((((((.(((((....((((.(((.(((((.(((.(((((....))))))))....(((((...((..((((..((.......))..)>>>->>->>>>>>>>>>.)))))))...))))).))))))).)))	2	-41	-29.7101	34.7826	-1	-1	NA	0.009901
Ct-5034	Ct-miR-3056	NC_016089.2	CAGCCAAGGATGACTTG	NO	ATGTGAACATGAGATATGATGCTGCAGCCAAGGATGACTTGCCGATAAATTCTTTCTCTAATTTGACTTTCAATTCATGTTTGTCAATTGATAGTGCATTAGTTCTAATATATGCATTTGATTATATAGAACACTATTGTGAAAGTGTCTTTAGGGATAGGGTAAATTCGGCAAGTCATCTTTGGCTACATGTCTATCTCATGTTAATAT	10504698	10504714	+ [Positive strand]	28	17	210	10504673	10504882	((((.(((((((((((.((((.((-<<<<<<<<<<<<<<<<((((...(((((.(((((((....(((((((....(((((((((....))))).))))..((((((.((((..(....)..)))))))))).......)))))))....))))))).)))))....)))))))))))))))))))).))))))))))))))))).))))	8	-85.5	-40.7143	33.3333	-1	-1	NA	0.009901
Ct-5035	Ct-miR-3056	NC_016096.2	CAGCCAAGGATGACTTG	NO	GTGCAGCCAAGGATGACTTGCCGTTAAACTTGTTTTGGCATTATTATTATGATGAAGACCTACTTCTCATGCCATCATGTTCCTATATATGCTAACTAGTTAACCGGCAAGTCAACTCTGGCTACAC	45847409	45847425	- [Negative strand]	28	17	127	45847301	45847427	(((-<<<<<--<-<<<<<<<(((...((((.(((.(((((.........(((.((((.....)))))))))))).(((((......)))))..))).))))...)))))))))).)..))))).)))	8	-44.8	-35.2756	40.9449	-1	-1	NA	0.009901
Ct-5036	Ct-miR-3056	NC_016105.2	CAGCCAAGGATGACTTG	NO	GCATGTGGGAATGAGGTCTTGTAGTGCAGCCAAGGATGACTTGCCATTAAGCTTGGCTTGGCGTTATTATGATGAAGACCTACTTTTCATGCCATCATGTTCCTATATATGCTAACTAGTTAACCGGCAAGCCAACTCTGGCTACACAATGACCTCTTTCTCTCATGC	54711015	54711031	+ [Positive strand]	28	17	168	54710988	54711155	(((((.(((((.((((((.....(((-<<<<<--<-<<-<<<<((....((((.((.(((((((((((((((((..................))))))).....))).)))))))))))))....)))))).)).)..))))).)))...)))))).))))).)))))	8	-60.67	-36.1131	44.6429	-1	-1	NA	0.009901
Ct-5037	Ct-miR-3057	NC_016102.2	CAGCCAAGGGTGATTTGCCGGC	NO	AGAAAGTGGAGTGCAGCCAAGGGTGATTTGCCGGCACAGGCACTAATTAGTTCAATATTGAATAGTTAGTTCTGTTTGATTGATTTACTTCTGTGCCGGCAAGTTTCTCTTGGCTACATTTCGCTTTCT	14166068	14166089	+ [Positive strand]	3079	22	129	14166054	14166182	(((((((((((((-<<<<<<<<<-<<<<<<<<<<<(((((....((((((((.((((..((((.....)))))))).))))))))....)))))))))))))))).))))))))).)))))))))))))	1	-68.6	-53.1783	41.8605	-1	-1	NA	0.009901
Ct-5038	Ct-miR-3060	NC_016090.2	CCAAAATGCTAATCTGAGGCT	NO	GTGAAGTGGAGTAGCTGGTGATGAAAGAATTATTGGCATGAGCAGCGACAACGTTTGTGCGCATCGTGTATTCTTACACGGGTTGTTGTTGCGATGAAGAATGTGCCAAAATGCTAATCTGAGGCTCTCTCCTTTCAT	41610525	41610545	- [Negative strand]	5	21	138	41610512	41610649	((((((.((((.((((...(((...((.(((.(((((((..(((((((((((...((....)).((((((....)))))).)))))))))))..........)))>>>>>>>->>->>>--->>>>..))))))))))	3	-47.9	-34.7101	44.9275	-1	-1	NA	0.009901
Ct-5039	Ct-miR-3061	NC_016105.2	CCAAGGGATGGAAGGGCAGAG	NO	ACCAAAAACTCTGTCTCTCCTCTCTATCTATCTATCCAAGGGATGGAAGGGCAGAGACCTTTGGT	6334585	6334605	+ [Positive strand]	7	21	65	6334549	6334613	((((((..(((((((..((((((((..........--->>>>>->>>-->>>>>>>...))))))	4	-25.22	-38.8	46.1538	-1	-1	NA	0.009901
Ct-5040	Ct-miR-3067	NC_016088.2	CCTGGCGCATCCCACC	NO	TTAAATTTATTTTTTGAGGGAGAGGGTCCATCACAGTAGCTTGCTACTGGGATTCTCGAGCGTCGCTCTTGTCTTGCACTACTGCAAGTGCCTGGCGCATCCCACCTAAAACAGTTCAATTTGA	2827276	2827291	+ [Positive strand]	5	16	124	2827185	2827308	(((((((.((((((((.((((((((((((....((((((....))))))))))))))..((((((..(....((((((....)))))).)-->>>>>>->>>>---))))).)))..)))))))	3	-38.9	-31.371	45.9677	-1	-1	NA	0.019802
Ct-5041	Ct-miR-3071	NC_016098.2	CGCGCTTGTAGCTCAGTGGA	NO	AAACCTCTTAAATAATTCGCGCTTGTAGCTCAGTGGATAGAGCGTCTGTTTCCTAAGCAGAAGGTCGTAGGTTCGACCCCTACCTGGCGCGCTTTTTTTGTTATGTTT	32202279	32202298	- [Negative strand]	10	20	108	32202207	32202314	((((....((((.((..<<<<<<-<<<<<<-<<--<<(((.....)))))..)).)))....(((((......)))))..)))..))))))..)).))))....))))	1	-30.9	-28.6111	45.3704	-1	-1	NA	0.019802
Ct-5042	Ct-miR-3073	NC_016103.2	CGGATCTGAAGCTCTTTACTAGGAT	NO	CCAAGTGAAGAGCTAGTGAGGGCCGAAAATACCGTATGTAGTGTAGAATCGGATCTGAAGCTCTTTACTAGG	21251209	21251233	- [Negative strand]	5	25	72	21251210	21251281	((.(((((((((((..(.((..((((...((((.......).)))...)>>>-->>->>>>>>>>>>>>->>	2	-26.5	-36.8056	45.8333	-1	-1	NA	0.009901
Ct-5043	Ct-miR-3076	NC_016100.2	CGGGGGACGGATTGGGAT	NO	TCCCAGTCCCGACCCCGTCGGCTGTCGGTGGAGTGCTCGAGCTGCTTCCGCGGCGAGAGCGGGTCGTCGCGTGCCGGTCGGGGGACGGATTGGGA	3380505	3380522	- [Negative strand]	14	18	95	3380505	3380599	(((((((((...((((((((((((.((..((..(((((..(((((....)))))..)))))..))..)))).))))).>>>>>--->>>>>>>>>	1	-59.9	-63.0526	72.6316	-1	-1	NA	0.009901
Ct-5044	Ct-miR-3077	NC_016103.2	CTAAGATAGGCTCTGATACCATCT	NO	TGGTGGGTGACTCTTTGAGTGGATCTAAGATAGGCTCTGATACCATCTTAGAATGTGGATTTGAGCCTAACTCAATCCTAAAAACTAGCTCATAGGGTGAGGGTTACCTCCCA	3417146	3417169	+ [Positive strand]	8	24	113	3417121	3417233	(((..(((((((((((((((((((---<<-<<<<<<<-<<<-<<<<--......))))))).))))))).))..)))).........)))))......))))))))))..)))	4	-41.8	-36.9911	44.2478	-1	-1	NA	0.009901
Ct-5045	Ct-miR-3084	NC_016098.2	CTGCGGCTATAGGTTTGCACT	NO	TCACCATTTTTAGGATCATGTTCATCACTGTTTTGCTGCCAGTATTCCTACTTCTGCGGCTATAGGTTTGCACTTTTATCCTATTTGGGA	15042873	15042893	- [Negative strand]	10	21	90	15042856	15042945	((.(((....((((((...((.((...((((...(((((.((((....)))).-->>>>>->>>>--->>->>-...))))))..)))))	4	-23.7	-26.3333	40	-1	-1	NA	0.019802
Ct-5046	Ct-miR-3085	NC_016102.2	CTGGATCTCTACTTTA	NO	AAAGATGAGTCCAGTCAACCCGTTGATGAAAAACAATATAGAGGTATGACTGGATCTCTACTTT	39584511	39584526	- [Negative strand]	180	16	64	39584511	39584574	((((..(((((((((((((((((((.(....).))))...).))).)))>>>>>->>>-->>>>	4	-19.8	-30.9375	37.5	-1	-1	NA	0.009901
Ct-5047	Ct-miR-3087	NC_016093.2	CTTACAATTTGGGTTTGGGCCT	NO	TTTCTCTTACAATTTGGGTTTGGGCCTAACCACCCCAACAGAGCCGGCTTGTAAGGTGAGG	18292534	18292555	- [Negative strand]	11	22	61	18292499	18292559	(((((<<<<<<<-<<<<-<<<<<<---......))))...)).)))).)))))))).))))	2	-26.22	-42.9836	50.8197	-1	-1	NA	0.019802
Ct-5048	Ct-miR-3090	NC_016092.2	CTTGGCTGATAAATAACTCACT	GAGATTGGATCTAGCCATAAG	CAGGGACCAAGAGATTGGATCTAGCCATAAGAAGAATAGAATTCTTGGCTGATAAATAACTCACTTCTTGGTCTTTG	14962548	14962569	- [Negative strand]	231	22	77	14962535	14962611	(((((((((({{{{{{{={{{={{{{{=={{((........))>>>>>>>>>>--->>>->>---))))))))))))	5	-26.5	-34.4156	38.961	14962580	14962600	NA	0.009901
Ct-5049	Ct-miR-3095	NC_016106.2	GACCTGGGGTTGGTCAAGGCACTG	NO	GCTGCTTTTGTTATTGCTGCTGGATTGACCGTAGGACTTGCTTCTATTGGACCTGGGGTTGGTCAAGGCACTGTTGCAGGATAAGC	36339347	36339370	+ [Positive strand]	23	24	86	36339297	36339382	(((..((((((.((.(.((((.(((..(((.((((.((..........)>->>>>->>>-->>>-->>>>>->).))))))..)))	3	-28.9	-33.6047	50	-1	-1	NA	0.029703
Ct-5050	Ct-miR-3097	NC_016105.2	GAGGATAAAGCACGCTGAAAAGTC	NO	CTACATACAAACTCCACAGTTAAGTGTGCTTATCTTGAAGTAGTTACGGGATGGGTGATCTTCTAGCAAGTTTCCTAGAAATATGAGAGAGGATAAAGCACGCTGAAAAGTCTTGTGTAG	31723181	31723204	- [Negative strand]	9	24	120	31723172	31723291	(((((((...(((...((((...((((((((((((((.........)))))))))).(((((((..((.(((((...))))).))..)>>>>>>--->>>>>>>>--->>>-.)))))))	1	-33	-27.5	40	-1	-1	NA	0.019802
Ct-5051	Ct-miR-3099	NC_016096.2	GCAAGTTTCTCTTGGCTACAT	NO	CACACCAAGAGGCAGAAAGTGGAGTGCAGCCAAGGGTGATTTTCCAGCACTATTTAGTTCAATATTGAATAGTTAGTTCTGTTGATTTACTTTTGTGCCGGGCAAGTTTCTCTTGGCTACATTTCACTTTTCCTGTGAAGGTGTG	5288701	5288721	+ [Positive strand]	17	21	145	5288599	5288743	((((((.(.(((..((((((((((((.(((((((((.((((((((.((((.....(((((((((..((((.....))))))))))...)))...)))).))>->>>>>->>>>>>>>>->>>)))))))))))).)...))))))	2	-59.2	-40.8276	42.069	-1	-1	NA	0.009901
Ct-5052	Ct-miR-3101	NC_016101.2	GCATCGGCCTGTGCCT	NO	TGCACCTGCCCCCGGTGGTTGGCCACCTGCTGGTGAACCAAGTGCTGTAGATACCGCTCCATGCCAAATGACCCAACAGGATCAGCCTGATGAGGTGGTGGCGGTGCGTCTACGGCCTGTGGTGCATCGGCCTGTGCCTGCCTAGGCGTGCA	39281585	39281600	+ [Positive strand]	40	16	152	39281461	39281612	(((((..(((......(((.(((.((..(((((((.((((((.((((((((...(((.((..((((....(((((.((((.....)))).)).)))..)))))).))))))))))))).))))->>>>>>>-->>>>>-)))..))))))))	1	-69.8	-45.9211	62.5	-1	-1	NA	0.019802
Ct-5053	Ct-miR-3103	NC_016089.2	GCCTTGGAGGTGAAAA	NO	GGCTTGGACATTTTGGTTTTCATTTTGCATTTTTGGCGGAATATTGCATTTTTTGTTTTTGTTTTCGCCTTGGAGGTGAAAAAATGGAAAAAGGAAGGTGGAAGCT	41823300	41823315	+ [Positive strand]	9	16	106	41823233	41823338	(((((..((.((((..((((((((((.((((((.(((((((.(..(((.....)))..)...))))>>>--->>>>>>-->>))))))))..)))).))..)))))	1	-30.4	-28.6792	36.7925	-1	-1	NA	0.009901
Ct-5054	Ct-miR-3104	NC_016089.2	GCTATGAGATCTGAGGGCT	NO	GTTCAAGAAGACTGTAAAAGAAATCAGTGTCAATAGCTGCAGATGATTTGATTCATATTTAGCTATGAGATCTGAGGGCTCTGCAATTTTCTTAGGGC	7056912	7056930	- [Negative strand]	24	19	98	7056893	7056990	(((((((((((.((((..((...((((.(((.(((((((...((((......))))...))>>>>>-->>>>>>>--->>.)))).))))))).))))	8	-29	-29.5918	37.7551	-1	-1	NA	0.029703
Ct-5055	Ct-miR-3104	NC_016097.2	GCTATGAGATCTGAGGGCT	NO	AAGAAGGCTGTGAACAAAGCCTGTGACTAAAGCCGTAGATGATTTTTTTAGCTATGAGATCTGAGGGCTATGCATTCCAGTTTTTTGTGGACTATACAAGTCGTTCTCTATTTTTTGCAGGTTTTTTTCAATTGATCTTCTT	45528205	45528223	- [Negative strand]	24	19	142	45528131	45528272	((((((((..((((.((((((((..(..(((...(..((((((((...((<<<<--<<<-<<<--<<<-..)).)..)))..)))..))).)))...))))))))..)..))).)..)))))))).))))...).)))))))	8	-39.7	-27.9577	36.6197	-1	-1	NA	0.009901
Ct-5056	Ct-miR-3107	NC_016102.2	GGGAGTGAGTTAGGCC	NO	GGCTTTTGTCACTAATAAGATGTCCTACATTGGCTAAGAATATGGCCAGATACTCCTTGTAGGACTTGGATAATCCACCTTTAAGCAAACTTTTGGGAGTGAGTTAGGCC	8136121	8136136	- [Negative strand]	6	16	110	8136120	8136229	(((((...(((((..(((((.(((((((((((((((......)))))))........)))))))).(((.....))).............))))>-->>>>>--->>>>>	1	-34.8	-31.6364	41.8182	-1	-1	NA	0.019802
Ct-5057	Ct-miR-3110	NC_016100.2	GGTGGCTGTAGATTAGT	NO	TGGGTTTTGATCCTTGGTCACTTTTTTGTTCTTTATTTCAGCAGCCTGAGAAGCTTCTGCTGAGGCTACACTCTTCAAGGGTGGCTGTAGATTAGTACTCA	25703308	25703324	+ [Positive strand]	7	17	101	25703228	25703328	(((((.((((((..(((((((((((..........((((((....))))))((((((....)))))).........)))>>>>>>>>-->>>>>>-)))))	1	-31.5	-31.1881	43.5644	-1	-1	NA	0.049505
Ct-5058	Ct-miR-3111	NC_016094.2	GTAGGAGGATTTGTAGG	NO	ATCCTCCTACAATATCCTGCTCCTACTTTTCATTGTAAGTTTTAAATATGTTTTATACTTCCAAGACTATAAATTGCTTTACTTTTCATTTAATACTTATCATAAAATGTAGTAGGAGGATTTGTAGGAAGAT	10362420	10362436	+ [Positive strand]	7	17	133	10362308	10362440	(((.((((((((.(((((.((.((((.(((.((.((((((.((((((..(((((........)))))..((((....))))......)))))).)))))).)).))).)))>->>->>>>>>>>>>>>).)))	4	-34.6	-26.015	27.8195	-1	-1	NA	0.009901
Ct-5059	Ct-miR-3112	NC_016088.2	GTCCATATCCGGTGTG	NO	GGTTTCAAGGTCCATATCCGGTGTGCAAAAACTTGCGGATAAATGGACTAGTTTGCAAACT	37610851	37610866	- [Negative strand]	12	16	61	37610814	37610874	(((((((((<<<<<<<<<<<--<<-.....))...))))))..))))))...))).)))))	5	-18.4	-30.1639	42.623	-1	-1	NA	0.009901
Ct-5060	Ct-miR-3113	NC_016089.2	GTGAGGCGGATGAGTC	NO	TGGAGACTGGCCCGATGCCCAGATAGGGGAGGAGCCTGCAGGATCCCCCGGTGAGGCGGATGAGTCCCA	30738223	30738238	- [Negative strand]	22	16	69	30738219	30738287	(((.((((.(.((...(((((..(.(((((....((....)).))))).)->>->>>>>->->>>>)))	9	-60.05	-87.029	66.6667	-1	-1	NA	0.009901
Ct-5061	Ct-miR-3113	NC_016090.2	GTGAGGCGGATGAGTC	NO	CCCAGTGAGGCGGATGAGTCCCATATGGATGAAGATATGACGGACTTGCTCGGTTTCTTGGG	27702584	27702599	- [Negative strand]	22	16	62	27702541	27702602	((((<-<<<<<-<<<<<<<<((((((........)))))..))))))).)).))))))))))	9	-23.9	-38.5484	53.2258	-1	-1	NA	0.029703
Ct-5062	Ct-miR-3120	NC_016098.2	TAAGAAGGGGTAGAGAA	NO	GGAGGATAAGAAGGGGTAGAGAATATTTTGTGAGGAATTAAATCTCGTTGTTCTTTTTTATGTTCT	3331701	3331717	- [Negative strand]	6	17	66	3331657	3331722	((((.(<<<<<<<<--<<<<<<-.(((((....)))))....))))..))..))))))))).))))	3	-16.8	-25.4545	33.3333	-1	-1	NA	0.009901
Ct-5063	Ct-miR-3123	NC_016088.2	TAGCTTTTGGGATTGAGTTAGGCT	NO	TTGGGAAAAACTCAAGTCCCACATTGGCTAGAGATAAGGCAAGATAGAGTATATAAGTGGGGGCCAACCCTCACCCTATGAGCTAGCTTTTGGGATTGAGTTAGGCTCAA	25680201	25680224	+ [Positive strand]	7	24	110	25680117	25680226	(((((...(((((((.(((((....((((((.....(((.................(((((((....)))))))))).....)>>>>>-->>>>>>>>>>>>--->>)))	6	-38.72	-35.2	45.4545	-1	-1	NA	0.019802
Ct-5064	Ct-miR-3126	NC_016099.2	TAGGCTCTGATACCATCTTATAAT	NO	GTGACCCTTTGAGTGAATCTAGAATAGGCTCTGATACCATCTTATAATGTGGGTTATGGGCCTAATTCAACCCCAAAAGTTAGCTCATAGGGTGAAGGTTGCTTCCTAAGTTCTGCATCGGCTAGAGATAGTGTCAAGATTGAGTATATAATTGGGGAGCTACCCTCACTCTTTGAGCTAACTTTTGAGGTTGAGTTAGGCCCAAACTCACATTCTTAGATGGTAACAGAGCCTATCCTAGATCCATTAAACGGGCCAC	1785454	1785477	+ [Positive strand]	6	24	259	1785429	1785687	(((.(((.((.((((.((((((.(<<<<<<<<<-<<<<<<<<---<<<(((((((.((((((((((((((((.((((((((((((((.(((((((.(((.(((((((((....(((.((((((.((.......)).)).))))))).....))))))))).))).))))))).)))))))))))))).))))))))))))))))))))))))))...)))))))).)))))))))).)))))).)))).)).))).)))	2	-147.1	-56.7954	43.2432	-1	-1	NA	0.009901
Ct-5065	Ct-miR-3127	NC_016107.2	TATGGGAGGATTGGGAA	NO	TGGAGTAAAGTCTGTGCCTCTAGAGCTATGGGAGGATTGGGAATTAAAGATATTAAGGCACTTAACAATGCTCTGCTAATTAAATGGAAATGGCTGATGTGTTTCACCAATCAGACCAGCTTTGGAGCAGGATTTTATCTTCCA	25306680	25306696	+ [Positive strand]	14	17	144	25306653	25306796	(((((((((((((.(((.((((((((<--<<---<<<<<<---..(((.(((((..((((........))))..((((.((......)).)))).))))).)))..))))))...)))))))))))))))))))))))..))))	1	-43.6	-30.2778	40.2778	-1	-1	NA	0.039604
Ct-5066	Ct-miR-3133	NC_016089.2	TCGGGAACTCCTACAATT	NO	TGCTTACATAAATAATTGGGAGTTTTTAGTTCCCGGGGACTTGTATAGTTCTTGGGGTTCGGGAACTCCTACAATTTTTTTCTCTGCA	4794386	4794403	- [Negative strand]	8	18	88	4794373	4794460	(((......(((.(((((((((((((..(..((((((((((.....))))))))))..>-->>>>>>>>-->>>>>.))).....)))	4	-31.2	-35.4545	39.7727	-1	-1	NA	0.009901
Ct-5067	Ct-miR-3133	NC_016089.2	TCGGGAACTCCTACAATT	NO	TGCTTACATAAATAATTGAGAGTTTTTAGTTCCCGGGGACTTGTATAGTTCTTGGGGTTCGGGAACTCCTACAATTCTTTTCTCTGCA	4792983	4793000	- [Negative strand]	8	18	88	4792970	4793057	(((......(((.(((((.(((((((..(..((((((((((.....))))))))))..>-->>>>>>>--->>>>>.))).....)))	4	-27.8	-31.5909	39.7727	-1	-1	NA	0.019802
Ct-5068	Ct-miR-3134	NC_016105.2	TCTGAAGTGTTTGGGGGAACC	NO	GTTCCCTCGAACACTTCAACGAGGAAAGCAGTTTTGAAATTATATACCTTCGTTTCTCCTCTCTGAAGTGTTTGGGGGAAC	16062494	16062514	- [Negative strand]	156	21	81	16062494	16062574	((((((((((((((((((..(((((((((......................)))).)))))-->>>>>>>>>>>>>>>>>>	1	-36.85	-45.4938	43.2099	-1	-1	NA	0.009901
Ct-5069	Ct-miR-3139	NC_016088.2	TGAAGTGTTTGGGGGAACTCT	NO	CCCTTGGAGTTCCTCTGAACGCTTCATGTTAGTGAGGGGGGTAGCCAATGTAAACTGGTACCCATTATAAGCCTTATTCAATGAAGTGTTTGGGGGAACTCTTGGG	4832883	4832903	- [Negative strand]	13	21	106	4832878	4832983	(((..((((((((((..((((((((((...(((((((.(((((.(((........))))))))........)))))))..)>>>>>>>>>-->>>>>>>>>>.)))	7	-54.3	-51.2264	47.1698	-1	-1	NA	0.009901
Ct-5070	Ct-miR-3139	NC_016088.2	TGAAGTGTTTGGGGGAACTCT	NO	TGTTGGCTGTCTCCTGCAGTTCCTCTGAACGCTTCATGTGAGGGGCTAGCAAGTGTATACGTTATAATTTAGCCTTCTTCAATGAAGTGTTTGGGGGAACTCTTGGGCTCAACCAACA	4819969	4819989	- [Negative strand]	13	21	118	4819953	4820070	((((((.((..(((...((((((((..((((((((((.(((((((((((....((((.....))))..))))))..))))))>>>>>>>>>-->>>>>>>>--.)))..)).))))))	7	-54.9	-46.5254	46.6102	-1	-1	NA	0.009901
Ct-5071	Ct-miR-3139	NC_016089.2	TGAAGTGTTTGGGGGAACTCT	NO	GGAGTTCCTCTGAACGCTTCATGTGATTGGCTAGTTATAGGCCTTTGATGAAGTGTTTGGGGGAACTCT	1774530	1774550	+ [Positive strand]	13	21	69	1774481	1774549	((((((((((..((((((((((.(((..((((.......)))).))))>>>>>>>>>-->>>>>>>>>>	7	-37.5	-54.3478	46.3768	-1	-1	NA	0.009901
Ct-5072	Ct-miR-3139	NC_016089.2	TGAAGTGTTTGGGGGAACTCT	NO	GGAGTTCCTCTGAACGCTTCATGTTAGTGAGGGGGGTAGCCAGTGTAAACTGGACTGGTACCCATTATTATAAGCCTTCTTATGAAGTGTTTGGGGGAACTCT	1760309	1760329	+ [Positive strand]	13	21	103	1760226	1760328	((((((((((..(((((((((((.....((((((((((.(((((.(.....).))))))))))...........))))).))>>>>>>>>>-->>>>>>>>>>	7	-52.2	-50.6796	46.6019	-1	-1	NA	0.009901
Ct-5073	Ct-miR-3139	NC_016089.2	TGAAGTGTTTGGGGGAACTCT	NO	GAATTTCCCTGAACACTTCATTAGCAATTCCTTAGGTTTCACTGACACCAGTGAGGCCCTATAGTTAGCCATATTGAAGTGTTTGGGGGAACTC	1796269	1796289	+ [Positive strand]	13	21	94	1796194	1796287	((.((((((..(((((((((.((((((((.....((((((((((....))))))))))....)))).))..)).>>>>>>>>>-->>>>>>->>	7	-40.9	-43.5106	43.617	-1	-1	NA	0.009901
Ct-5074	Ct-miR-3139	NC_016089.2	TGAAGTGTTTGGGGGAACTCT	NO	GTTGGCTGTCTCTTGGAGTTCCTCTCTGAACGCTTCATGTGAGGGGCTAGCTATTGTAAACGTTATATGCCTTCTTCAATGAAGTGTTTGGGGGAACTCTTGGGCATCAAC	1783257	1783277	+ [Positive strand]	13	21	111	1783177	1783287	(((((.(((((...(((((((((((..(((((((((((.((((((((((((..........))))...)))..))))))>>>>>>>>>>>>>>>>>>>>>.))))))))))	7	-47.1	-42.4324	46.8468	-1	-1	NA	0.009901
Ct-5075	Ct-miR-3139	NC_016095.2	TGAAGTGTTTGGGGGAACTCT	NO	TAGAGTTCTCCGGAATACTTCATTGGGACTGTTGAAAGGAATTCAAGGTATATATACATACATACACTGTTGAAGTGTTTGGGGGAACTCTG	41473446	41473466	- [Negative strand]	13	21	92	41473444	41473535	(((((((((((.((((((((((..((.....(((((.....))))).((((......)))).....))..>>>>>>>>>>->>>>>>>>>>)	7	-34.9	-37.9348	39.1304	-1	-1	NA	0.009901
Ct-5076	Ct-miR-3140	NC_016107.2	TGAGGGCTGAGGCATA	NO	TGTGTGTTTACTTGTTGATGATGATGAGGGCTGAGGCATATAGGGGAGAGCAGTGTTTAACTATGGCTCTGAAAAACCTGTAGGTGCTCTACAGGGTGCCCTGCCATTCAAGCCCTTCACATAAAAATATATGGCATCATA	1370737	1370752	+ [Positive strand]	8	16	141	1370712	1370852	((((((((....((((.(((.(((--<<<<<<<<<<<<--..(((.((((((((.....)))...)))))......(((((((.....)))))))...)))))))..)).))))))))))))...))))...)))).))))	1	-45.4	-32.1986	43.9716	-1	-1	NA	0.029703
Ct-5077	Ct-miR-3145	NC_016092.2	TGTGGGCGTTAGAGCATTGAGA	NO	TGTGGGCGTTAGAGCATTGAGAGGAATTTTCCCTAGTACGAGAGGACTGGGAAGGATACACCTCTAGTGTGCCAGTTATTGTGCCCACG	14952258	14952279	- [Negative strand]	22	22	89	14952190	14952278	<<<<<<<<-<<<-<<<<--<<<((.(((((.((((((.(....).)))))).)))))...)))))...))))...)))...))))))))	5	-35.7	-40.1124	50.5618	-1	-1	NA	0.009901
Ct-5078	Ct-miR-3146	NC_016105.2	TTAACCAGGCTCTGATACCAT	NO	TTCAGCCGTGGTATCAGGTCCTGCTTCATCAAGTGGTCTTGTGTTCAAATCCAGCCTCAAGCACATGGTTAACCAGGCTCTGATACCATGGTGAA	20910902	20910922	+ [Positive strand]	50	21	95	20910833	20910927	((((.((((((((((((..((((.((.((((.(((..((((.(((.......)))..))))))).)))>->>->>>>-->>>>>>>>>>))))))	2	-38.8	-40.8421	48.4211	-1	-1	NA	0.009901
Ct-5079	Ct-miR-3149	NC_016094.2	TTCATTTTTAAAATAGGC	NO	TTTTCATTTTTAAAATAGGCATTGGGGTCCCTTCTTGTTCCTCCTTTTCCTTTCCTATCCCAATGCCTATTTTAAAATGAAAA	43120831	43120848	- [Negative strand]	5	18	83	43120767	43120849	((<<<<<<<<-<<<<<<<<<((((((((............................)))))))))))))))))))))))))))	1	-30.09	-36.253	33.7349	-1	-1	NA	0.009901
Ct-5080	Ct-miR-3152	NC_016096.2	TTCTAGGATGGTACATTC	NO	GCACATTCTAGGATGGTACATTCTAGGACGGTTCTTAGTTAAGAACCGTCTTAGAAGAGACACATTCAAAGATGATTTTTAGTTAAGAACCATCTTAGAATGTGC	34126687	34126704	- [Negative strand]	55	18	105	34126604	34126708	(((((<<<<<<<<<<<<-<-<<<(((((((((((((....))))))))))))))))......((((....))))............).)))))))))))))))))	1	-51.7	-49.2381	37.1429	-1	-1	NA	0.009901
Ct-5081	Ct-miR-3157	NC_016099.2	TTGAGCCGCGTCAATATCT	NO	GGTATTGGCGTGCCTCAATTTGAATACATGGCTATTATGACAAATCCAGCCTTGTAGTTTGATTGAGCCGCGTCAATATC	35464073	35464091	+ [Positive strand]	5	19	80	35464010	35464089	((((((((((((.(((((((....((((.((((..............)))).))))....))>>>>>->>>>>>>>>>>>	4	-32.94	-41.175	42.5	-1	-1	NA	0.009901
Ct-5082	Ct-miR-3157	NC_016100.2	TTGAGCCGCGTCAATATCT	NO	CAAATTAAGGTATTGCCGTGCCTCAATCTGAATACATGACTATTATAACAAAATCAGCCATGTACTTTGATTGAGCCGCGTCAATATCTTATTTTG	40504456	40504474	- [Negative strand]	5	19	96	40504448	40504543	((((.((((((((((.((((.(((((((.((.((((((.(((((.......))).)).)))))).)).))>>>>>->>>>->>>>>>>>)).))))	4	-34.9	-36.3542	35.4167	-1	-1	NA	0.009901
Ct-5083	Ct-miR-3161	NC_016088.2	TTTAGGACTATGGTTT	NO	CGGCCTTGTCAGGATCGTCGAGGCCGACGTAGTGGAAGAAGACGCGGTTGGCTGGCTTGGGGTACTTTTTTAGGACTATGGTTTTGACGAGGGTG	8714348	8714363	- [Negative strand]	6	16	95	8714336	8714430	((.(((((((((((((((...(((((((...(((........))).)))))))..(((((((.....)>>>>>>--->>>>>>>)))))))).))	5	-35.8	-37.6842	55.7895	-1	-1	NA	0.009901
Ct-5084	Ct-miR-3165	NC_016101.2	TTTGGATTGAAGGGAA	NO	TAAGTTTGGATTGAAGGGAAGAAAACAGAGAGGAAATAAAACAGGAATATCAATGCATTTTCTTTTGTTTGAGATAAGTTGACTTGTAGAGACAAAGTTTTAAAATTTTCTGTCCTCTCATTTTCTTCTCAATTTAAATTTA	7770873	7770888	+ [Positive strand]	25	16	142	7770868	7771009	((((<<<<<<<<<<---<<<(((((..(((((((.......((((((..(((((....((((........))))...))))).((((....))))...........))))))))))))).))))))))))))))))))))))	3	-37.91	-26.6972	28.169	-1	-1	NA	0.019802
Ct-5085	Ct-miR-3166	NC_016094.2	TTTGGATTGAAGGGAGTT	NO	GTCGTTGGGCTTAATTGTCTTTTGGATTGAAGGGAGTTGGTTACCAGAAAGTTTTTGGGTTCACTACTGGCCTAGTGTGGTTGATGGTTATTGGACCACTCTAGGCGTTGATCCAGCCCAGAAC	3982304	3982321	- [Negative strand]	48	18	124	3982217	3982340	((..(((((((.........---<<<<--<--<<<<<-((...(((((.....)))))..))))).)).((((((.((((((.(.......).)))))).)))))).)..))))))))))).))	1	-42.2	-34.0323	46.7742	-1	-1	NA	0.049505
Ct-5086	Ct-miR-3169	NC_016091.2	TTTGGGAGAAGTGGTAAAGAG	NO	ACTAAGGGTCTCTTTGGGAGAAGTGGTAAAGAGGGGAAAGCTTACAACAAGTAGTACGCTTTCCCTCCCCTTTCTTCCTTTTCCACCTCTTTCAAACAGGTCCTGAGT	17933169	17933189	- [Negative strand]	17	21	108	17933093	17933200	(((.(((..((.<<<<--<<<-<<<<-<<<<-<((((((((.(((........))).)))))))))...........)))).)))).)))..)))).))..))).)))	1	-43.5	-40.2778	46.2963	-1	-1	NA	0.009901
Ct-5087	Ct-miR-3170	NC_016097.2	TTTGTTGATTCAGTTAG	NO	GCATTGTAGTAGCTGATATTGATTTATCATTTGTTGATTCAGTTAGGGAGAAAATGCCAATTGCTAAGGTAAGTTTGTAACCTCTATCTATAGCCTTGGCACTTATACATTCAATCAGAGATATGAATCAAGCAATGCTAACAATGC	51069812	51069828	- [Negative strand]	14	17	147	51069710	51069856	(((((((((((..((...(((((((((.(<<<-<<<<<<-<<<---.(((....((((((..(((((((((((........)).))))).)))).)))))))))....))).))))))))))))))))))).)).)))).)))))))	2	-40.2	-27.3469	34.6939	-1	-1	NA	0.009901

## Sheet: Ct-S
ID	miR-ID	Chromosome	Sequence	miRNA*	Hairpin Sequence	Start	End	Orientation	Abundance	sRNA length	Hairpin Length	Hairpin Start	Hairpin End	Hairpin Structure	Genomic Hits	Minimum Free Energy(MFE)	Adjusted MFE	Hairpin G/C%	miRNA* Start Coord	miRNA* End Coord	miRBase ID	P_Val
Ct-5001	Ct-miR-3007	NC_016101.2	AAGGATTGGGGATTCAGTGG	NO	GCAAAGGATTGGGGATTCAGTGGTGTAATGTCAAGAGGTCGTGCGACATGAAGAAATTGATAGCAATATGGGGGGAGTTCCCATCTGGC	10370464	10370483	+ [Positive strand]	5	20	89	10370460	10370548	((.--<<<<-<<<<<<<<--<-<(((..((((((....(((((...))))).....))))))...)))).)...)))))))))))).))	2	-26.9	-30.2247	48.3146	-1	-1	NA	0.009901
Ct-5002	Ct-miR-3008	NC_016106.2	AAGGCAGGGCTAGTGAC	GAGCTGGCCATGCCCG	CACTATGGGAGCTGGCCATGCCCGAAGTTGTTACCTTAACCGCAAAGAAGGGAATGTCGAAGGCAGGGCTAGTGACTGGAGTG	44580818	44580834	- [Negative strand]	169	17	83	44580810	44580892	((((.({{=={{{{{{{={{{{{((.(((....((((..........)))).))).)))-->>>>->>>>>>>-->)).))))	6	-29.6	-35.6626	54.2169	44580869	44580885	NA	0.029703
Ct-5003	Ct-miR-3009	NC_016096.2	AAGGTCGGCCAGTGAGA	NO	TCTCACGTCTGATAACTTCCTATCTCAATACTAGATATGACCTCAAAATAACAAGGGTCAAGGTCGGCCAGTGAGA	38824267	38824283	- [Negative strand]	13	17	76	38824266	38824341	((((((..(((((.......(((((.......)))))((((((...........)))))>-->>>>>--->>>>>>	4	-19.4	-25.5263	42.1053	-1	-1	NA	0.009901
Ct-5004	Ct-miR-3020	NC_016090.2	ACTTGTAATCTGACCT	NO	TGGAGAAAGCATGGCAGGATACTGGAATGCTGGCAGAGGCTGTGCTTCATGCTCATGTATGATTTGTTACGTACAGCTAGTTGATCCCTCAATTTAGTACTTGTAATCTGACCTTGTTATTTTCCA	42871032	42871047	+ [Positive strand]	9	16	126	42870933	42871058	(((((((((((.((((((.(((.((..((((((....((((((((.((((((....))))))........)))))))).(((((....))))))))))>>>->>>->>>>->>-)))).)))))))	1	-39	-30.9524	42.0635	-1	-1	NA	0.039604
Ct-5005	Ct-miR-3022	NC_016107.2	AGAATGCATAGGATGG	NO	CTCTTATTTAGGTTCTCCACCTGATAATTTAGTTATGTTCATCGTTGCATCTTCTTTGGTGGAGAATGCATAGGATGGGGTTTCGGTGTGAGAG	46422311	46422326	- [Negative strand]	5	16	94	46422294	46422387	(((((((...((..((((((((((((((........))).)))..(((((((((......))>>->>>>>->>>->>>))..))...)))))))	1	-27.9	-29.6809	41.4894	-1	-1	NA	0.019802
Ct-5006	Ct-miR-3030	NC_016093.2	AGGACGGTCTGAGGCTA	NO	GTTTTTACTGTTTAGATGCGAAGTCTTTGATTATGTTTATGGTGTTGTAGCCAATGATGAAAGTCTTCAATTTGGCTGAAATGCAAAATAATTTATTGCATTTCTCTGTTGAATATCTTGATCTAGGACGGTCTGAGGC	2005419	2005435	+ [Positive strand]	9	17	139	2005294	2005432	(((((.(((((((((((..((((.((((.(((((.....((((......))))))))).)))).)))).(((..((.(((((((((.........)))))))))...))..)))......))))>->>>>>>-->>>>>	3	-40.2	-28.9209	34.5324	-1	-1	NA	0.009901
Ct-5007	Ct-miR-3035	NC_016104.2	AGGCTGTGAAGACGGTTTC	NO	ACCCTAAGAGGCTGTGAAGACGGTTTCGGAGTGTGGACCCGATGGATCCGTCGCCGTCAAACATCCTCGCCGGT	5925930	5925948	+ [Positive strand]	33	19	74	5925921	5925994	(((....(<<<-<<<---<<<<<<--<(((...((....)).....))))..))))))..))).))))...)))	1	-28.5	-38.5135	59.4595	-1	-1	NA	0.029703
Ct-5008	Ct-miR-3041	NC_016098.2	ATCCGTGCACAATAAGCCGATGCTC	NO	TTCAATTGAATCCGTGCACAATAAGCCGATGCTCTGGATAACATAATGAAGGCAGCATGGTTGTGTGCTCGGAAATTGAA	27593094	27593118	+ [Positive strand]	9	25	80	27593084	27593163	(((((((..-<<<<-<<<<<---<<<<-<<<<<<(...............)).))))))))).))))).)))))))))))	2	-27.96	-34.95	42.5	-1	-1	NA	0.009901
Ct-5009	Ct-miR-3041	NC_016105.2	ATCCGTGCACAATAAGCCGATGCTC	NO	TCCGTGCACAATAAGCCGATGCTCTGGATCATATAATGAAGGCAGCATGGTTGTGTGCACGGA	3737591	3737615	- [Negative strand]	9	25	63	3737551	3737613	<<<<<<<<<<---<<<<-<<<<<<(...((((...)))).)).))))))))).))))))))))	2	-30.3	-48.0952	49.2064	-1	-1	NA	0.009901
Ct-5010	Ct-miR-3050	NC_016096.2	CAACTTTCAACAACGGATC	NO	TTTTAGCATTGGTTTAGAACCGGTGTTGAATCAACTGTTGTTCAAAGTGAGCAACTTTCAACAACGGATCAAAAACTAATGTTGAAA	11993526	11993544	- [Negative strand]	28	19	87	11993508	11993594	(((((((((((((((.((.(((.(((((((......(((((((.....)))>>>>->>>>>>>->>>->>..)))))))))))))))	1	-34.2	-39.3103	34.4828	-1	-1	NA	0.009901
Ct-5011	Ct-miR-3051	NC_016098.2	CAAGGATGAAGAATCAA	NO	CAATCATTCAGATTCTGCAAAAAAGATTAGTATTCCCAGTTTGAATGTAATGCCAGTTGAGGAGAAATCCTCAACTGCTGTTTTGACTATGCCTGAAACACATTGTTCGCCACAGTGCAAGGATGAAGAATCAAGTGATTG	603276	603292	+ [Positive strand]	5	17	141	603158	603298	((((((((..((((((.((..................((((.((((.....((.(((((((((....))))))))))).)))).))))...(((......((((((.....))))))-->>>->>->>>>>>->)))))))	3	-37.7	-26.7376	39.0071	-1	-1	NA	0.029703
Ct-5012	Ct-miR-3062	NC_016104.2	CCCCACGGTGGGCGCTA	NO	TTAATATGATTATTATATGCCCGTCTAGCTCAGTTGGTAGAGCGCAAGGCTCTTAACCTTGTGGTCGTGGGTTCGAGCCCCACGGTGGGCGCTAAGTAAATATTAA	5719032	5719048	+ [Positive strand]	7	17	106	5718954	5719059	(((((((..(((((...(((((.((((.(......).)))).(((((((.......))))))).(((((((......->>>>>>>->>>>>---))))))))))))	1	-33.8	-31.8868	46.2264	-1	-1	NA	0.049505
Ct-5013	Ct-miR-3063	NC_016090.2	CCCCCAGTGGAGTCGCCA	NO	CACCCCCAGTGGAGTCGCCAACTGTCGCAACATGCCCTTTTGCGGGCATGCGAGGTGAGGCTCACGGGTG	25431799	25431816	- [Negative strand]	17	18	70	25431748	25431817	((<<<---<<<<--<<<<<-....(((((...(((((......)))))))))))))))..).))))))))	8	-30.8	-44	64.2857	-1	-1	NA	0.009901
Ct-5014	Ct-miR-3063	NC_016098.2	CCCCCAGTGGAGTCGCCA	NO	GAGTGGCCTAACTCTCTAATGGTCCCCCAGTGGAGTCGCCAACTATCGCAACCTACCCTTCGGTGGGGGTGCGAAAAAGGCCCCTCAGATGGGCCAAAGGTGCGTCTTCCAATGAAGGAAAATGTGTGGAGTTGCCACC	16795241	16795258	- [Negative strand]	17	18	139	16795142	16795280	(.(((((..((((((...((..(<<--<<-<<<<<-<<<<-....(((((.((((((....))))))..)))))....(((((.......)))))....).))).).)))).))..)))..))....))))))))))))	8	-57.3	-41.223	56.1151	-1	-1	NA	0.009901
Ct-5015	Ct-miR-3066	NC_016104.2	CCTCTCTCACCCCACC	NO	CTGTTGTTTTTTTAAAATAAATAATGGATGCCTAATCTACCTTGAGTGGGTTTGAGTAAGCGAACGCTGAGGGCCATGCCTCTCTCACCCCACCTAAAAAAATATGGCAG	20768743	20768758	+ [Positive strand]	41	16	110	20768664	20768773	((((((((((((((..........(((((.....)))))......(((((..((((..(((....)))((((......>>>>->>>>->>>>>-))))))))))..))))	3	-37.78	-34.3455	41.8182	-1	-1	NA	0.009901
Ct-5016	Ct-miR-3070	NC_016091.2	CGCCCCACGGTGGGCGCCA	NO	CGTTTATGGCCATTGATGGTGGTTGAAGGAGAAGTTTTTCCTCGCCCCACGGTGGGCGCCAAATG	41276526	41276544	+ [Positive strand]	5	19	65	41276483	41276547	(((((.((.((((((.(((.(((.((.(((((....))))))>>>>>>>>>>>>>->>-->))))	1	-23.3	-35.8462	53.8462	-1	-1	NA	0.039604
Ct-5017	Ct-miR-3081	NC_016089.2	CTATGAGATCTGAGGGCT	NO	GTTCAAGAAGACTGTAAAAGAAATCAGTGTCAATAGCTGCAGATGATTTGATTCATATTTAGCTATGAGATCTGAGGGCTCTGCAATTTTCTTAGGGC	7056912	7056929	- [Negative strand]	39	18	98	7056893	7056990	(((((((((((.((((..((...((((.(((.(((((((...((((......))))...)))>>>>-->>>>>>>--->>.)))).))))))).))))	8	-29	-29.5918	37.7551	-1	-1	NA	0.039604
Ct-5018	Ct-miR-3085	NC_016102.2	CTGGATCTCTACTTTA	NO	AAAGATGAGTCCAGTCAACCCGTTGATGAAAAACAATATAGAGGTATGACTGGATCTCTACTTT	39584511	39584526	- [Negative strand]	9	16	64	39584511	39584574	((((..(((((((((((((((((((.(....).))))...).))).)))>>>>>->>>-->>>>	4	-19.8	-30.9375	37.5	-1	-1	NA	0.009901
Ct-5019	Ct-miR-3092	NC_016095.2	CTTGTGTTGCACCTTT	NO	GATATAGGTATGGGGTGTAGGATTCAACTCTCCTTTATCGGGGGTCTTGTGTTGCACCTTTTCTCATC	45648573	45648588	- [Negative strand]	8	16	68	45648565	45648632	(((..(((...(((((((((.((...((((.((......))))))--->>->>>>>>>>>-))).)))	3	-58.9	-86.6176	45.5882	-1	-1	NA	0.009901
Ct-5020	Ct-miR-3096	NC_016095.2	GAGGAAGGTGAGGATGACG	NO	GCCGGTAATAAGCCGGAGGAAGGTGAGGATGACGTCAAGTCATCATGTCCCTTATGCCTTGGGCGACACACGCGC	13498926	13498944	+ [Positive strand]	6	19	75	13498910	13498984	((((.......(((.<<<<<<<<-<<-<<<<<<-....))))))...))))))...)))).)))......)).))	5	-27.62	-36.8267	57.3333	-1	-1	NA	0.019802
Ct-5021	Ct-miR-3098	NC_016106.2	GAGTCTTCATAGGGCA	NO	TGAATAGTTGAACAATGAGACTGAAAGTCATAGGTAGTGGCTTGGTTAAGGGAAACCACCGAAGTCGTAGTGAAAGCGAGTCTTCATAGGGCAATTGTTTA	28175613	28175628	+ [Positive strand]	7	16	101	28175535	28175635	((((((((((..(.((((((((.....((((...((.(((((((((...((....))))).))))))))))))....->>>>->>>>->-->>))))))))	2	-30.9	-30.5941	41.5842	-1	-1	NA	0.009901
Ct-5022	Ct-miR-3105	NC_016093.2	GGAATGTTGTCTGGCTCGAGGTCA	NO	GCAAAGGTGAGGTTGAGAGGAATGTTGTCTGGCTCGAGGTCATGGAGGAGGAGAGTACTCAGATGAGTGAAAGTTTCCAATGGAAATTTACCCTCTTAACACCAAAAAAAAAAAAAAAATTGATTCTGGGACCAGGCTTCATTTCCCCCATCCAACTTTTGT	45680815	45680838	- [Negative strand]	18	24	162	45680694	45680855	((((((((..((.((.(.<<<<<<--<<<<<<<<<<--<<<<(((((((((....(((((....))))).((((((((...))))))))..))))))....)))................))))..)))).))))))..)))))).).)).)).))))))))	8	-52.79	-32.5864	41.9753	-1	-1	NA	0.049505
Ct-5023	Ct-miR-3106	NC_016097.2	GGCTGCCGGAGAATTTTGAT	NO	GCAGTTCTCCGATCTCACCGAGGACGAGTTTGAGAAGCTCTACACTGGCGTCAATGGCGGCTTCCCGTCATCGAATAATGCCGCCGGCGGTATTGCGCCGCCGTTGGAGGTGGACGGGCTGCCGGAGAATTTTGATTGGAGAGAGAAAGGAGCTGT	43861255	43861274	+ [Positive strand]	15	20	156	43861138	43861293	((((((((....((((.((((....((((((..(.(((((..((((....(((((((((((....((....))..((((((((....)))))))).))))))))))).))))...)>>>>-->--->>>>>>--->))).))))....))))))))	1	-64.5	-41.3462	57.6923	-1	-1	NA	0.029703
Ct-5024	Ct-miR-3113	NC_016090.2	GTGAGGCGGATGAGTC	NO	CCCAGTGAGGCGGATGAGTCCCATATGGATGAAGATATGACGGACTTGCTCGGTTTCTTGGG	27702584	27702599	- [Negative strand]	23	16	62	27702541	27702602	((((<-<<<<<-<<<<<<<<((((((........)))))..))))))).)).))))))))))	9	-23.9	-38.5484	53.2258	-1	-1	NA	0.009901
Ct-5025	Ct-miR-3116	NC_016092.2	GTGGGCGTTAGAGCATTGAGAGGA	NO	TGTGGGCGTTAGAGCATTGAGAGGAATTTTCCCTAGTACGAGAGGACTGGGAAGGATACACCTCTAGTGTGCCAGTTATTGTGCCCACG	14952255	14952278	- [Negative strand]	16	24	89	14952190	14952278	(<<<<<<<-<<<-<<<<--<<<<<-(((((.((((((.(....).)))))).)))))...)))))...))))...)))...))))))))	3	-35.7	-40.1124	50.5618	-1	-1	NA	0.009901
Ct-5026	Ct-miR-3119	NC_016105.2	TAACCAGGCTCTGATACCA	NO	TTCAGCCGTGGTATCAGGTCCTGCTTCATCAAGTGGTCTTGTGTTCAAATCCAGCCTCAAGCACATGGTTAACCAGGCTCTGATACCATGGTGAA	20910903	20910921	+ [Positive strand]	28	19	95	20910833	20910927	((((.((((((((((((..((((.((.((((.(((..((((.(((.......)))..))))))).))))->>->>>>-->>>>>>>>>)))))))	5	-38.8	-40.8421	48.4211	-1	-1	NA	0.009901
Ct-5027	Ct-miR-3121	NC_016089.2	TACTCATTCTGAATGCC	NO	TGGCATTGTGATGATAGTTTTGAATGTTTTCATATGATTATTCATATGATGAATACAATCCTCCTACTCATTCTGAATGCCA	5557441	5557457	- [Negative strand]	15	17	82	5557439	5557520	(((((((..((((((((....((.(((..((((((((....)))))))).....))).))...)>>->>>>>--->>>>>>)	4	-23	-28.0488	31.7073	-1	-1	NA	0.009901
Ct-5028	Ct-miR-3121	NC_016103.2	TACTCATTCTGAATGCC	NO	TGGCATTGTGATGATAGGTTTGAATGTTTTCATATGATGAATACAATCCTCCTACTCATTCTGAATGCCA	30385842	30385858	- [Negative strand]	15	17	70	30385840	30385909	(((((((..(((((((((...((.(((.(((((...))))).))).))..))>>->>>>>--->>>>>>)	4	-21.9	-31.2857	35.7143	-1	-1	NA	0.009901
Ct-5029	Ct-miR-3124	NC_016105.2	TAGGAAATCTGGCTTT	NO	GGATCAATAGGACTTTATAAGGTCAGACTTTGGTAGGAAATCTGGCTTTGGTTGTTCTGGCCTTTCC	47157059	47157074	+ [Positive strand]	5	16	67	47157025	47157091	(((....((((((....((((((((((.(((..--->>>->>>>>>>>>)...)))))).....)))	1	-20.1	-30	43.2836	-1	-1	NA	0.029703
Ct-5030	Ct-miR-3127	NC_016107.2	TATGGGAGGATTGGGAA	NO	TGGAGTAAAGTCTGTGCCTCTAGAGCTATGGGAGGATTGGGAATTAAAGATATTAAGGCACTTAACAATGCTCTGCTAATTAAATGGAAATGGCTGATGTGTTTCACCAATCAGACCAGCTTTGGAGCAGGATTTTATCTTCCA	25306680	25306696	+ [Positive strand]	5	17	144	25306653	25306796	(((((((((((((.(((.((((((((<--<<---<<<<<<---..(((.(((((..((((........))))..((((.((......)).)))).))))).)))..))))))...)))))))))))))))))))))))..))))	1	-43.6	-30.2778	40.2778	-1	-1	NA	0.019802
Ct-5031	Ct-miR-3134	NC_016105.2	TCTGAAGTGTTTGGGGGAACC	NO	GTTCCCTCGAACACTTCAACGAGGAAAGCAGTTTTGAAATTATATACCTTCGTTTCTCCTCTCTGAAGTGTTTGGGGGAAC	16062494	16062514	- [Negative strand]	17	21	81	16062494	16062574	((((((((((((((((((..(((((((((......................)))).)))))-->>>>>>>>>>>>>>>>>>	1	-36.85	-45.4938	43.2099	-1	-1	NA	0.009901
Ct-5032	Ct-miR-3135	NC_016100.2	TCTGAGGGCTGGGCACGGTGG	NO	CCAAGGTGAACAGCCTCTGGTCGATGGAACAATGTAGGCAAGGGAAGTCGGCAAAATGGATCCGTAACCTCGGGGAAACGATTGGATCTGAGGGCTGGGCACGGTGG	4021820	4021840	- [Negative strand]	12	21	107	4021819	4021925	(((..(((..((((((...((((((....(..((....))..)...)))))).....(((((((.....(((......))).))))>>>-->>>>>>-->>>-->>>	1	-38	-35.514	56.0748	-1	-1	NA	0.029703
Ct-5033	Ct-miR-3138	NC_016089.2	TGAAGCTGCCAGCATGATC	NO	AGGAAAAAGTGAAGCTGCCAGCATGATCTAGCTTTGGTTAGTGGGAGCGAGAGAGTGCTAACCCTCACTAGGTCATGCTGTGCTAGCCTCACTCCTTCCT	14838150	14838168	- [Negative strand]	16	19	100	14838077	14838176	(((((..((<<<-<<<<<<<<<<<<<<<(((....((((((((....(....)..))))))))....))))))))))))).)).))).)))))..)))))	10	-49.8	-49.8	51	-1	-1	NA	0.009901
Ct-5034	Ct-miR-3138	NC_016090.2	TGAAGCTGCCAGCATGATC	NO	AGGAAAAAGTGAAGCTGCCAGCATGATCTAGCTTTGGTTAGAGAGCTGAAGAAGAGTGTTAAATGCTAACCCTTACTAGGTCATGCTGTAACAGCCTCACTCCTTCCT	37301802	37301820	+ [Positive strand]	16	19	108	37301792	37301899	(((((..((<<<-<<<<-<<<<<<<<<<(((....((((((..(((...........))).....))))))....)))))))))))))...)))).)))))..)))))	10	-46.1	-42.6852	44.4444	-1	-1	NA	0.009901
Ct-5035	Ct-miR-3138	NC_016097.2	TGAAGCTGCCAGCATGATC	NO	GGGAAAAAGTGAAGCTGCCAGCATGATCTAGCTTTGGTTAGTGGGAGCCAGAGAGTGCTAACCCTCACTAGGTCATGCTGTGCTAGCCTCACTCCTTCCT	2648296	2648314	+ [Positive strand]	16	19	100	2648286	2648385	(((((..((<<<-<<<<<<<<<<<<<<<(((....(((((((..............)))))))....))))))))))))).)).))).)))))..)))))	10	-47.94	-47.94	52	-1	-1	NA	0.009901
Ct-5036	Ct-miR-3138	NC_016106.2	TGAAGCTGCCAGCATGATC	NO	AGTGAAGCTGCCAGCATGATCTACCTTTGGTTAGAGAGCTCAAGAGTGCTAACCCTGACTAGGTCATGCTGTGACAGCCTCACT	42073569	42073587	+ [Positive strand]	16	19	84	42073566	42073649	((<<<-<<<<<<<<<<<<<<<((.....((((((...(((....))).)))))).....)))))))))))).).)))).)))))	10	-41.1	-48.9286	50	-1	-1	NA	0.009901
Ct-5037	Ct-miR-3140	NC_016107.2	TGAGGGCTGAGGCATA	NO	TGTGTGTTTACTTGTTGATGATGATGAGGGCTGAGGCATATAGGGGAGAGCAGTGTTTAACTATGGCTCTGAAAAACCTGTAGGTGCTCTACAGGGTGCCCTGCCATTCAAGCCCTTCACATAAAAATATATGGCATCATA	1370737	1370752	+ [Positive strand]	20	16	141	1370712	1370852	((((((((....((((.(((.(((--<<<<<<<<<<<<--..(((.((((((((.....)))...)))))......(((((((.....)))))))...)))))))..)).))))))))))))...))))...)))).))))	1	-45.4	-32.1986	43.9716	-1	-1	NA	0.039604
Ct-5038	Ct-miR-3152	NC_016096.2	TTCTAGGATGGTACATTC	NO	GCACATTCTAGGATGGTACATTCTAGGACGGTTCTTAGTTAAGAACCGTCTTAGAAGAGACACATTCAAAGATGATTTTTAGTTAAGAACCATCTTAGAATGTGC	34126687	34126704	- [Negative strand]	17	18	105	34126604	34126708	(((((<<<<<<<<<<<<-<-<<<(((((((((((((....))))))))))))))))......((((....))))............).)))))))))))))))))	1	-51.7	-49.2381	37.1429	-1	-1	NA	0.009901
Ct-5039	Ct-miR-3163	NC_020455.1	TTTGCCGGTGCTGACT	NO	GCTTGCTTCCAAGCCGGCCCGGCCGCGAGGAAGAGATCTTTGCCGGTGCTGACTTGGATCTCGGGT	49993	50008	+ [Positive strand]	16	16	66	49954	50019	(((((..((((((.(((((((((...(((((.....))>>>>>>>>->>>>->>))))...)))))	1	-30.3	-45.9091	63.6364	-1	-1	NA	0.039604
Ct-5040	Ct-miR-3165	NC_016101.2	TTTGGATTGAAGGGAA	NO	TAAGTTTGGATTGAAGGGAAGAAAACAGAGAGGAAATAAAACAGGAATATCAATGCATTTTCTTTTGTTTGAGATAAGTTGACTTGTAGAGACAAAGTTTTAAAATTTTCTGTCCTCTCATTTTCTTCTCAATTTAAATTTA	7770873	7770888	+ [Positive strand]	14	16	142	7770868	7771009	((((<<<<<<<<<<---<<<(((((..(((((((.......((((((..(((((....((((........))))...))))).((((....))))...........))))))))))))).))))))))))))))))))))))	3	-50.5	-35.5634	28.169	-1	-1	NA	0.009901
Ct-5041	Ct-miR-3166	NC_016094.2	TTTGGATTGAAGGGAGTT	NO	GTCGTTGGGCTTAATTGTCTTTTGGATTGAAGGGAGTTGGTTACCAGAAAGTTTTTGGGTTCACTACTGGCCTAGTGTGGTTGATGGTTATTGGACCACTCTAGGCGTTGATCCAGCCCAGAAC	3982304	3982321	- [Negative strand]	12	18	124	3982217	3982340	((..(((((((.........---<<<<--<--<<<<<-((...(((((.....)))))..))))).)).((((((.((((((.(.......).)))))).)))))).)..))))))))))).))	1	-42.2	-34.0323	46.7742	-1	-1	NA	0.029703

## Sheet: Ct-R
ID	miR-ID	Chromosome	Sequence	miRNA*	Hairpin Sequence	Start	End	Orientation	Abundance	sRNA length	Hairpin Length	Hairpin Start	Hairpin End	Hairpin Structure	Genomic Hits	Minimum Free Energy(MFE)	Adjusted MFE	Hairpin G/C%	miRNA* Start Coord	miRNA* End Coord	miRBase ID	P_Val
Ct-5020	Ct-miR-3003	NC_016095.2	AACTGGAGAGTTTGAT	NO	TTGGACTCTCAATAGTAAACTCGAGAGTTTACCAAGTTTACTTAGAGTTTATAAAGTGTACCCAAAGTCTACTAAAAAAAGAGTTTACAGACAAGTAAACTCGCAAATGATAAATGGACTCGTAAACTCATAAGAATTAATGAGTTAACTGGAGAGTTTGA	15602324	15602339	- [Negative strand]	17	16	161	15602324	15602484	(..(((((((..((((.((((((..(((((....(((((((...((((((((..((((.((.....)).)))).......((((((((......))))))))...........))))))))))))))).....)))))..))))))->>>>>>>>>>>-->	5	-47	-29.1925	32.2981	-1	-1	NA	0.009901
Ct-5021	Ct-miR-3013	NC_016094.2	ACAGAGGGCTGCCAACC	NO	GAGGGCTGCCAACCTCACCTTGGAGAGGGCTACACGTCCTCGCCAACAGAGGGCTGCACGCCCTC	23661965	23661981	+ [Positive strand]	15	17	65	23661967	23662031	<<<<<<<<<---<<((...((((.((((((.....)))))).))))..))))...))).))))))	1	-36.2	-55.6923	66.1539	-1	-1	NA	0.009901
Ct-5022	Ct-miR-3019	NC_016101.2	ACTGTTTTGAAGGGCCA	NO	AAGTGGAGAAGGATGAAGGCCCAGAGGCAGAGGCATTACTAAGAATATCAATTGTTGCTGAAGGCCCAGACTAATTTGAAGGGCCATGCCAAATATGTTCTTTTTTTTATATTTATAATTTTTCGTTGTAATTTTGGCCCAAACTGTTTTGAAGGGCCATGTCTATTTCTATTT	36443986	36444002	- [Negative strand]	15	17	174	36443970	36444143	(((((((((.((((...(((((.(((((((.(((......((((((((...(((..((....(((((.............)))))..)))))..))))))))..........(((((((.....))))))).....)))...->>>>>>>--->>>>>-.)))).)))))))))	2	-48.52	-27.8851	36.7816	-1	-1	NA	0.039604
Ct-5023	Ct-miR-3037	NC_016105.2	AGGGATGGAAGGGCAGAGGCCT	NO	ACCAAAAACTCTGCCCCTCCTCTCTATTTATTCAAGGGATGGAAGGGCAGAGGCCTTTGGT	6400540	6400561	- [Negative strand]	15	22	61	6400534	6400594	((((((..((((((((.((((((((.........>>>>>->>>->>>>>>>>--->)))))	4	-30.8	-50.4918	49.1803	-1	-1	NA	0.009901
Ct-5044	Ct-miR-3039	NC_016102.2	AGTTTGATGCTAGAAGAGACT	GTGGATTTCTGTTGGTTCAG	CTTACACAGGTGGATTTCTGTTGGTTCAGACTTGAAGTTTGATGCTAGAAGAGACTTGGATGATGTAGG	37897185	37897205	- [Negative strand]	5	21	69	37897171	37897239	((((((((.=={{={{{{{={{{{{{{{{((....->>>>>>->>>>>->>>>>>>....)).))))))	2	-19.4	-28.1159	42.029	37897210	37897229	NA	0.039604
Ct-5016	Ct-miR-3052	NC_016090.2	CAATGGAGAGTTTGAT	NO	GTAATGGAATAATGCAGGGATATATGAAGCAACTTCATTGGAGCGCAATAGAAAAGATTCTATCCGAAATTCAGATTTATCCAATGGAGAGTTTGATAATCAAATCCTGATGTCACCATTAC	6818031	6818046	- [Negative strand]	27	16	122	6818005	6818126	(((((((.......(((((((.(((.((((..((((((((((.((..((((((....)))))).)).............))>>>>>>>>->>>>->>))))....))))......)))))))	4	-31.86	-26.1148	35.2459	-1	-1	NA	0.019802
Ct-5028	Ct-miR-3063	NC_016090.2	CCCCCAGTGGAGTCGCCA	NO	CACCCCCAGTGGAGTCGCCAACTGTCGCAACATGCCCTTTTGCGGGCATGCGAGGTGAGGCTCACGGGTG	25431799	25431816	- [Negative strand]	10	18	70	25431748	25431817	((<<<---<<<<--<<<<<-....(((((...(((((......)))))))))))))))..).))))))))	8	-30.8	-44	64.2857	-1	-1	NA	0.039604
Ct-5030	Ct-miR-3063	NC_016098.2	CCCCCAGTGGAGTCGCCA	NO	GAGTGGCCTAACTCTCTAATGGTCCCCCAGTGGAGTCGCCAACTATCGCAACCTACCCTTCGGTGGGGGTGCGAAAAAGGCCCCTCAGATGGGCCAAAGGTGCGTCTTCCAATGAAGGAAAATGTGTGGAGTTGCCACC	16795241	16795258	- [Negative strand]	10	18	139	16795142	16795280	(.(((((..((((((...((..(<<--<<-<<<<<-<<<<-....(((((.((((((....))))))..)))))....(((((.......)))))....).))).).)))).))..)))..))....))))))))))))	8	-57.3	-41.223	56.1151	-1	-1	NA	0.019802
Ct-5027	Ct-miR-3064	NC_016090.2	CCGGTCTTCGGGTATCTAGGCATG	NO	GGTCATCCAGAGGTGTATATTCCCATTCTGCCTGGATCCGGTATCATGAGTCATATTGTTTTGACTTTTTCGGGAAAACCGGTCTTCGGGTATCTAGGCATGGTTTATGCCATGATC	27906253	27906276	+ [Positive strand]	10	24	117	27906174	27906290	((((((.....((((((.....(((...(((((((((((((......((((((........))))))..((((.....>>>>--->>>>-->>>>>>>>>>>)..))))))))))))	2	-36.5	-31.1966	45.2991	-1	-1	NA	0.039604
Ct-5003	Ct-miR-3065	NC_016089.2	CCTCCTACTCATTCTGAATGCC	NO	TGGCATTGTGATGATAGTTTTGAATGTTTTCATATGATTATTCATATGATGAATACAATCCTCCTACTCATTCTGAATGCCA	5557441	5557462	- [Negative strand]	166	22	82	5557439	5557520	(((((((..((((((((....((.(((..((((((((....)))))))).....))).)>--->>>->>>>>--->>>>>>)	4	-23	-28.0488	31.7073	-1	-1	NA	0.009901
Ct-5004	Ct-miR-3065	NC_016103.2	CCTCCTACTCATTCTGAATGCC	NO	TGGCATTGTGATGATAGGTTTGAATGTTTTCATATGATGAATACAATCCTCCTACTCATTCTGAATGCCA	30385842	30385863	- [Negative strand]	166	22	70	30385840	30385909	(((((((..(((((((((...((.(((.(((((...))))).))).)>-->>>>->>>>>--->>>>>>)	4	-21.9	-31.2857	35.7143	-1	-1	NA	0.009901
Ct-5045	Ct-miR-3069	NC_016104.2	CGAGAGATGGAGGAGCCACC	NO	GAATCCGAGGAAGGGTTGTGGGATTTGTACGAGAGATGGAGGAGCCACCACACGGTTTCTCGAAGCCTCGATGAGAAGCACAACCGCTTCAACGTGTTC	10060539	10060558	+ [Positive strand]	5	20	99	10060509	10060607	(((..((..(((((((((((...((..(.<<<<---<-<<<<<<<<---....)))))))).)...)))))..))...))))))).))))..))..)))	1	-37.4	-37.7778	53.5354	-1	-1	NA	0.009901
Ct-5012	Ct-miR-3071	NC_016098.2	CGCGCTTGTAGCTCAGTGGA	NO	AAACCTCTTAAATAATTCGCGCTTGTAGCTCAGTGGATAGAGCGTCTGTTTCCTAAGCAGAAGGTCGTAGGTTCGACCCCTACCTGGCGCGCTTTTTTTGTTATGTTT	32202279	32202298	- [Negative strand]	36	20	108	32202207	32202314	((((....((((.((..<<<<<<-<<<<<<-<<--<<(((.....)))))..)).)))....(((((......)))))..)))..))))))..)).))))....))))	1	-30.9	-28.6111	45.3704	-1	-1	NA	0.049505
Ct-5018	Ct-miR-3075	NC_016106.2	CGGGGATGTAGCTCAAA	NO	AAAGTATCAACGGGGATGTAGCTCAAATGGTAGAGCGCTCGCTTTGCATGCGAGAGGCACGGGGTTCGATCCCCCGCATCTCCATTGTATATTTT	40825825	40825841	- [Negative strand]	23	17	95	40825756	40825850	((((((((((-<<<<<<<<-<<<<---.....)))).(((((.......)))))......((((......)))).)))))))).))).)))))))	2	-36.5	-38.4211	50.5263	-1	-1	NA	0.009901
Ct-5011	Ct-miR-3079	NC_016093.2	CTAGGACGGTCTGAGGCT	NO	GTTTTTACTGTTTAGATGCGAAGTCTTTGATTATGTTTATGGTGTTGTAGCCAATGATGAAAGTCTTCAATTTGGCTGAAATGCAAAATAATTTATTGCATTTCTCTGTTGAATATCTTGATCTAGGACGGTCTGAGGC	2005417	2005434	+ [Positive strand]	46	18	139	2005294	2005432	(((((.(((((((((((..((((.((((.(((((.....((((......))))))))).)))).)))).(((..((.(((((((((.........)))))))))...))..)))......))>>>->>>>>>-->>>>>	3	-40.2	-28.9209	34.5324	-1	-1	NA	0.009901
Ct-5001	Ct-miR-3082	NW_014573892.1	CTCGGACCAGGCTTCATTCC	NO	GGAAGCTCACGTCTTGAGGGGAATGCAGTGTGGTCCAAGGAGATGATATATCACTTCACCATACTCATATCTTCACAAACTCATCAGATTCAGATGTAATAATAATTTGTAATATATGCATATTATGTCTCCTCGGACCAGGCTTCATTCCCTTCAATTACAGCTTCC	1999	2018	- [Negative strand]	570	20	168	1981	2148	(((((((......((((((((((((.(((.((((((.(((((((.....................................((((.......)))).....(((((.((((.....)))).))))))))))>>->>>>>>->>>->>>>>>))))))....)))))))	16	-60.8	-36.1905	39.8809	-1	-1	NA	0.009901
Ct-5002	Ct-miR-3083	NC_016106.2	CTCTCAACGAAAGCACCA	NO	GGTGCGTGGAGATGAGTATGGCAGCCATGGAAGGCTGCCATGGGCTCTCAACGAAAGCACC	5546566	5546583	+ [Positive strand]	309	18	61	5546521	5546581	(((((.((..((.(((((((((((((......)))))))))..)>>>>>-->>--->>>>>	14	-32.3	-52.9508	59.0164	-1	-1	NA	0.009901
Ct-5029	Ct-miR-3086	NC_016092.2	CTGGGCCGATACTGAC	NO	GCTGGGCCGATACTGACACTGAGAAATGATAGCTAGGGGAGCGAATGGGATTAGATACCCCAGCAATCCTAGCGGTAAACAATGGATACTAGGTGTTGTGCGTATCGACCCGTGC	14964279	14964294	- [Negative strand]	10	16	115	14964180	14964294	(<<<<<-<<<<<<<<<<(((.((........(((((((..((....(((........)))..))..))))))).(....)........)).)))))))...)))))).)))).))	2	-38.4	-33.3913	51.3043	-1	-1	NA	0.049505
Ct-5005	Ct-miR-3091	NC_016093.2	CTTGTGGAAGGCCTTG	NO	CAAGCATTAACTAAGCATCACATATTGCATGATATGGGTGAGGCAAAGCCTTTCAAGTGGATGAAGATGTCAAGAGCTTGTGGAAGGCCTTGTTGTGGTTAAGCAGTTTG	7881122	7881137	- [Negative strand]	136	16	110	7881103	7881212	(((((.(((((((..((((.((((((....)))))))))).(((((.(((((((((((.(((......)))....)>>-->>>>>>>>->>>)).)))))))...)))))	2	-33.5	-30.4545	42.7273	-1	-1	NA	0.029703
Ct-5047	Ct-miR-3093	NC_020455.1	CTTTGCCGGTGCTGACT	NO	GCTTGCTTCCAAGCCGGCCCGGCCGCGAGGAAGAGATCTTTGCCGGTGCTGACTTGGATCTCGGGT	49992	50008	+ [Positive strand]	5	17	66	49954	50019	(((((..((((((.(((((((((...(((((.....)>>>>>>>>>->>>>->>))))...)))))	1	-30.3	-45.9091	63.6364	-1	-1	NA	0.039604
Ct-5032	Ct-miR-3094	NC_007942.1	GAACGGGAATTGAACTCTA	NO	GGTCATGGGTTGAGAACGGGAATTGAACTCTATGAGCTCGAATTTCCCGTTGTTCCTCAGTAGCT	127445	127463	+ [Positive strand]	8	19	65	127431	127495	(((..((((..((-<<<<<<<<<<<<-<<<--.))).))))..)))))))).)).))))...)))	3	-20.3	-31.2308	47.6923	-1	-1	NA	0.029703
Ct-5033	Ct-miR-3100	NC_016091.2	GCACTGAAAATTCTGAAT	NO	CCAGCGTGGTGAATCTGGTCAGAAGTCTACTGTAGGCACTGAAAATTCTGAATCTGGAACAACTCCTGCTGG	330897	330914	- [Negative strand]	8	18	72	330877	330948	((((((..((...((..(((((((.((...((...->>-->>--->>>>>>--)..))...))..).)))))	3	-21.1	-29.3056	48.6111	-1	-1	NA	0.029703
Ct-5034	Ct-miR-3102	NC_016102.2	GCCCGGTCGTTGTTGT	NO	GTGTTTGGGATCATCCTCTTTCCAAATGTAGATGGGCTAGTGGATCTAGCAGAGATCGATGCTTTTCTTGATTATCACCATAGCAAGGAAAGCCCGGTCGTTGTTGTTTTGGTCGATGCCTATGACAC	33921788	33921803	+ [Positive strand]	7	16	128	33921696	33921823	(((((.((.(((..((....((((...((......))...))))..((((((.(((((..((((((((((.((((....))))))))))))>>->>>>>->>>>>>-...))..))).))...)))))	3	-41.8	-32.6562	45.3125	-1	-1	NA	0.019802
Ct-5035	Ct-miR-3102	NC_016105.2	GCCCGGTCGTTGTTGT	NO	AATGTGGATGGATTAGTAGATCTAGTGGCGATCGACGCCTTCCTTGCTTACCACCATAGCAAAGAAAGCCCGGTCGTTGTTGTGTTGGCCAATGCCTACGACACATT	34124860	34124875	- [Negative strand]	7	16	107	34124835	34124941	((((((...(((((.((.(((.(((..(((((((..((.(((.(((((.........))))).))).>>->>>>>>>-->>>-))).)).))).)).....))))))	3	-32.9	-30.7477	48.5981	-1	-1	NA	0.019802
Ct-5009	Ct-miR-3104	NC_016089.2	GCTATGAGATCTGAGGGCT	NO	GTTCAAGAAGACTGTAAAAGAAATCAGTGTCAATAGCTGCAGATGATTTGATTCATATTTAGCTATGAGATCTGAGGGCTCTGCAATTTTCTTAGGGC	7056912	7056930	- [Negative strand]	78	19	98	7056893	7056990	(((((((((((.((((..((...((((.(((.(((((((...((((......))))...))>>>>>-->>>>>>>--->>.)))).))))))).))))	8	-29	-29.5918	37.7551	-1	-1	NA	0.019802
Ct-5010	Ct-miR-3104	NC_016097.2	GCTATGAGATCTGAGGGCT	NO	AAGAAGGCTGTGAACAAAGCCTGTGACTAAAGCCGTAGATGATTTTTTTAGCTATGAGATCTGAGGGCTATGCATTCCAGTTTTTTGTGGACTATACAAGTCGTTCTCTATTTTTTGCAGGTTTTTTTCAATTGATCTTCTT	45528205	45528223	- [Negative strand]	78	19	142	45528131	45528272	((((((((..((((.((((((((..(..(((...(..((((((((...((<<<<--<<<-<<<--<<<-..)).)..)))..)))..))).)))...))))))))..)..))).)..)))))))).))))...).)))))))	8	-39.7	-27.9577	36.6197	-1	-1	NA	0.019802
Ct-5031	Ct-miR-3110	NC_016100.2	GGTGGCTGTAGATTAGT	NO	TGGGTTTTGATCCTTGGTCACTTTTTTGTTCTTTATTTCAGCAGCCTGAGAAGCTTCTGCTGAGGCTACACTCTTCAAGGGTGGCTGTAGATTAGTACTCA	25703308	25703324	+ [Positive strand]	10	17	101	25703228	25703328	(((((.((((((..(((((((((((..........((((((....))))))((((((....)))))).........)))>>>>>>>>-->>>>>>-)))))	1	-31.5	-31.1881	43.5644	-1	-1	NA	0.029703
Ct-5039	Ct-miR-3118	NC_016095.2	GTTGAATAAGCGCCGGC	NO	GGATATGGACTGTAACTGTATGTTGAATAAGCGCCGGCCACGGTGTTTTTATTAGGATCCTAGCCCGGTCCATTTTCC	20188597	20188613	+ [Positive strand]	5	17	78	20188575	20188652	(((.((((((((...(((.((-<<<<--<<<<<<<<--..))))))))...)))).))..)))..))))))))..)))	1	-26.5	-33.9744	47.4359	-1	-1	NA	0.009901
Ct-5019	Ct-miR-3127	NC_016107.2	TATGGGAGGATTGGGAA	NO	TGGAGTAAAGTCTGTGCCTCTAGAGCTATGGGAGGATTGGGAATTAAAGATATTAAGGCACTTAACAATGCTCTGCTAATTAAATGGAAATGGCTGATGTGTTTCACCAATCAGACCAGCTTTGGAGCAGGATTTTATCTTCCA	25306680	25306696	+ [Positive strand]	20	17	144	25306653	25306796	(((((((((((((.(((.((((((((<--<<---<<<<<<---..(((.(((((..((((........))))..((((.((......)).)))).))))).)))..))))))...)))))))))))))))))))))))..))))	1	-43.6	-30.2778	40.2778	-1	-1	NA	0.009901
Ct-5036	Ct-miR-3128	NC_016092.2	TCACTACCTCTGAGGCCA	TGGCCAATGATGTATTCAA	ACAAAGATTATTTATTCTATTGTGAAGACTTGGCCAATGATGTATTCAAATGCACGTATTATCAGATTTGTTCGTGATGATACCTTTAATTGTCACTACCTCTGAGGCCATGTCTTACCCTGAATGTATAGTCTATGT	2231941	2231958	- [Negative strand]	5	18	138	2231912	2232049	(((.(((((((.(((((....((((.(((.{{{{{={{{={{{{{====))))))))....(((((...((..((((..((.......))..>>>>->>->>>>>>>>>>.)))))))...))))).))))))).)))	2	-41	-29.7101	34.7826	2232000	2232018	NA	0.009901
Ct-5013	Ct-miR-3129	NC_016093.2	TCCACAGGCTTTCTTGAAC	NO	GGTTGTTATTGTTGACGCTAGTGGGAGTGGTGGTGCTGTTGGTGTTAACTTCCACAGGCTTTCTTGAACGGGGACGGCC	11068884	11068902	- [Negative strand]	35	19	79	11068873	11068951	(((((((.(((((((.(((.((((((((..(((..(.....)..))))))>>>>>->>>-->>--->>>)).)))))))	24	-26.7	-33.7975	53.1646	-1	-1	NA	0.039604
Ct-5014	Ct-miR-3129	NC_016094.2	TCCACAGGCTTTCTTGAAC	NO	GGGATTGTTTGGGAGGTGTTTGTGGCGGTGCTTATTGCTGAAGAAACTTCCACAGGCTTTCTTGAACGGTTTC	3170948	3170966	+ [Positive strand]	35	19	73	3170899	3170971	(..((((((..(((((.((((((((.(((.(((.......)))..)))->>>>>>>>>>>>>-->>>)))..)	24	-28.4	-38.9041	47.9452	-1	-1	NA	0.009901
Ct-5015	Ct-miR-3129	NC_016103.2	TCCACAGGCTTTCTTGAAC	NO	GGGATTGTTTGGGAGGTGTTTGTGGCGGTGCTTGTTGCTGAAGAAACTTCCACAGGCTTTCTTGAACGGTTTC	637478	637496	+ [Positive strand]	35	19	73	637429	637501	(..((((((..(((((.((((((((.(((.(((.......)))..)))->>>>>>>>>>>>>-->>>)))..)	24	-28.5	-39.0411	49.3151	-1	-1	NA	0.009901
Ct-5006	Ct-miR-3132	NC_016092.2	TCGATAAACCTCTGCATC	NO	GAGATGAGGTGAAGTCACTGGAGGCAGCGGTTCATCGATCTCTTCCTGAATTTGGTTGTGGAAGAACACAAAGCAAGAATCGGTCGATAAACCTCTGCATCCAGCGCTCACTTTGCCTCTCTT	1432025	1432042	+ [Positive strand]	99	18	123	1431941	1432063	((((.((((..(((((.(((((.((((.((((.(((((((..(((.((.......(((((......)))))..)).)))..))>>>>>->>>>->>>>->>))).)...))))..))))))))	3	-52.9	-43.0081	48.7805	-1	-1	NA	0.009901
Ct-5007	Ct-miR-3132	NC_016093.2	TCGATAAACCTCTGCATC	NO	CTGGATGCAGCGGTTCATCGATCTCTTCCTGAATCGTTGTTTAACATCAGAACCATGAATCGATCGATAAACCTCTGCATCCAG	20376074	20376091	- [Negative strand]	99	18	84	20376070	20376153	((((((((((.((((.(((((((..(((.((..((..((.....))...))..)).)))..))>>>>>->>>>->>>>>>>)))	3	-37.5	-44.6429	45.2381	-1	-1	NA	0.009901
Ct-5008	Ct-miR-3132	NC_016104.2	TCGATAAACCTCTGCATC	NO	TGGAGATGAGGTGAAGTCACTGGAGGCAGCGGTTCATCGATCTCTTCCTGAATTTGGTTGTGGAAGAACACAAAGCAAGAATCGGTCGATAAACCTCTGCATCCAGCGCTCACTTTGCCTCTCTTTA	9894869	9894886	+ [Positive strand]	99	18	127	9894783	9894909	((((((.((((..(((((.(((((.((((.((((.(((((((..(((.((.......(((((......)))))..)).)))..))>>>>>->>>>->>>>->>))).)...))))..))))))))))	3	-54.4	-42.8346	48.0315	-1	-1	NA	0.009901
Ct-5046	Ct-miR-3141	NC_016104.2	TGGACGGCTCGGGAGC	NO	CCCGTGAGCCCAAGAAATGCTCGAAGATCCTTGGCTGATGTTGGAGTGGGCCATTGGACGATGGCCTGAATCTTGGACGGCTCGGG	37589950	37589965	- [Negative strand]	5	16	86	37589952	37590037	((((.(.(.((((((...((((.((.(((.......))).)).))))((((((((....))))))))...)))>>>->-->->>>>	2	-35.1	-40.814	58.1395	-1	-1	NA	0.019802
Ct-5040	Ct-miR-3143	NC_016096.2	TGTGGAAAATGGAAATG	NO	ATAACATCTTCCATGTCCCAATTTGCTTATCATACCTTAGCATGTGTGGAAAATGGAAATGGTTAT	48688211	48688227	+ [Positive strand]	5	17	66	48688166	48688231	(((((...((((((.(((((...((((...........))))..>>->>>-->>>>>>---)))))	4	-17.2	-26.0606	34.8485	-1	-1	NA	0.039604
Ct-5038	Ct-miR-3147	NC_016095.2	TTACCTGTGCTCTGAA	NO	GCATATATATCTCCCTCTGTTATGTTACCTGTGCTCTGAAGGCGAGAAAGAATGTCTCAAGAAAATAGTTTTAACATGCCTTCCTATATTTGGACACTTTTAAGTGGTAGGGAGGATATATAGT	15949764	15949779	- [Negative strand]	5	16	124	15949679	15949802	((.((((((((((((((..(((((<<<-<<<<--<<<--<((((........)))))..)))..))))...)))))))...(((.......))).........)..).))))).))))))))))	3	-31.5	-25.4032	37.0968	-1	-1	NA	0.039604
Ct-5017	Ct-miR-3155	NC_016104.2	TTGAGAATGTAGGGTG	NO	TTGCCCACAGCTCCAGCAGACATAGGAGAACCGTTGTTATGTTTGTGGCAAAGTAGGCCATTATGCTTGAGAATGTAGGGTGA	19835001	19835016	+ [Positive strand]	27	16	83	19834934	19835016	(..((((((.(((.(((((((((((.((.....)).))))))).(((((.......)))))..)))>->>>-->>>->>>--)	5	-25.6	-30.8434	46.9879	-1	-1	NA	0.049505
Ct-5037	Ct-miR-3156	NC_016093.2	TTGAGCCGCGTCAATA	NO	AGGTATTGGCGCGCCTCAATTTGAAGTCATGGTTAACATGAAACAAGCCATGTAGTTTTAATTGAGCCGCGTCAATATCT	49564880	49564895	- [Negative strand]	5	16	80	49564876	49564955	(((((((((((((.(((((((.(((.((((((((...........))))))).).))).))>>>>>->>>>>>>>>>)))	4	-36.3	-45.375	41.25	-1	-1	NA	0.009901
Ct-5041	Ct-miR-3156	NC_016099.2	TTGAGCCGCGTCAATA	NO	AGGTATTGGCGTGCCTCAATTTGAAGACATGGTTAAGATGAAAACCAGCCATGTAATTTTAATTGAGCCGCGTCAATATCT	8432513	8432528	+ [Positive strand]	5	16	81	8432450	8432530	(((((((((((((.(((((((.(((.((((((((............))))))))..))).))>>>>>->>>>>>>>>>)))	4	-34.1	-42.0988	39.5062	-1	-1	NA	0.009901
Ct-5042	Ct-miR-3156	NC_016099.2	TTGAGCCGCGTCAATA	NO	GGTATTGGCGTGCCTCAATTTGAATACATGGCTATTATGACAAATCCAGCCTTGTAGTTTGATTGAGCCGCGTCAATATC	35464073	35464088	+ [Positive strand]	5	16	80	35464010	35464089	((((((((((((.(((((((....((((.((((..............)))).))))....))>>>>>->>>>>>>>>>))	4	-32.94	-41.175	42.5	-1	-1	NA	0.009901
Ct-5043	Ct-miR-3156	NC_016100.2	TTGAGCCGCGTCAATA	NO	CAAATTAAGGTATTGCCGTGCCTCAATCTGAATACATGACTATTATAACAAAATCAGCCATGTACTTTGATTGAGCCGCGTCAATATCTTATTTTG	40504459	40504474	- [Negative strand]	5	16	96	40504448	40504543	((((.((((((((((.((((.(((((((.((.((((((.(((((.......))).)).)))))).)).))>>>>>->>>>->>>>>))))).))))	4	-34.9	-36.3542	35.4167	-1	-1	NA	0.009901
Ct-5026	Ct-miR-3160	NC_016092.2	TTGTCATCGGTCGAGA	NO	ATGTTGGTCAGGATTTTTTTTGGTTGTCATCGGTCGAGACTATTTTTTGGCAGACCTCGACAAGTAATGTTTTTTGGCTGACAT	15395008	15395023	+ [Positive strand]	12	16	84	15394984	15395067	((((..(((((((..(...(((.<<<<<---<<<<--<-(((.....)))).))))..))))).))).)..)))))))..))))	2	-26.3	-31.3095	39.2857	-1	-1	NA	0.009901
Ct-5025	Ct-miR-3162	NC_016091.2	TTTGAATCTGAGGCCT	NO	GCGTTGTTGATTTTTTGAATCTGAGGCCTGATTTTCCTGAGTTTGATATAGTTCATTTGTTGGAACGAATGATTAGGAATTGTAGCGGTTGTGCCTCTGCTGAGAGGAATTTGATTGAGAGGATGAGGAAGC	37068653	37068668	- [Negative strand]	12	16	132	37068549	37068680	((.((.((.((((<<<-<<<<-<<--<<<....(((((((............((((((((....)))))))))))))))..((((.((.....)).))))....)))..)).)))).))))))).)).))))	2	-34.3	-25.9848	40.9091	-1	-1	NA	0.039604
Ct-5024	Ct-miR-3166	NC_016094.2	TTTGGATTGAAGGGAGTT	NO	GTCGTTGGGCTTAATTGTCTTTTGGATTGAAGGGAGTTGGTTACCAGAAAGTTTTTGGGTTCACTACTGGCCTAGTGTGGTTGATGGTTATTGGACCACTCTAGGCGTTGATCCAGCCCAGAAC	3982304	3982321	- [Negative strand]	13	18	124	3982217	3982340	((..(((((((.........---<<<<--<--<<<<<-((...(((((.....)))))..))))).)).((((((.((((((.(.......).)))))).)))))).)..))))))))))).))	1	-42.2	-34.0323	46.7742	-1	-1	NA	0.029703

## Sheet: Ct-St
ID	miR-ID	Chromosome	Sequence	miRNA*	Hairpin Sequence	Start	End	Orientation	Abundance	sRNA length	Hairpin Length	Hairpin Start	Hairpin End	Hairpin Structure	Genomic Hits	Minimum Free Energy(MFE)	Adjusted MFE	Hairpin G/C%	miRNA* Start Coord	miRNA* End Coord	miRBase ID	P_Val
Ct-5001	Ct-miR-3002	NC_016096.2	AACGGGAATTGAACTCTA	NO	GCTCATATTGATCATGGATTGAGAACGGGAATTGAACTCTATGAGCTCGAATTTCCCATTGTTCTTCAGTAGCCCAGTGGTAGAGC	3577186	3577203	- [Negative strand]	8	18	86	3577140	3577225	((((.(((((....(((((((((<<<<<<<<<<<<-<<<--.))).))))..)))))...)))).)))))...))).)))))))))	3	-24.3	-28.2558	44.186	-1	-1	NA	0.049505
Ct-5002	Ct-miR-3010	NC_016090.2	AATGCTAATCTGAGGCT	NO	GTGAAGTGGAGTAGCTGGTGATGAAAGAATTATTGGCATGAGCAGCGACAACGTTTGTGCGCATCGTGTATTCTTACACGGGTTGTTGTTGCGATGAAGAATGTGCCAAAATGCTAATCTGAGGCTCTCTCCTTTCAT	41610525	41610541	- [Negative strand]	12	17	138	41610512	41610649	((((((.((((.((((...(((...((.(((.(((((((..(((((((((((...((....)).((((((....)))))).)))))))))))..........)))))))>>>->>->>>--->>>>..))))))))))	3	-47.9	-34.7101	44.9275	-1	-1	NA	0.009901
Ct-5003	Ct-miR-3012	NC_016101.2	AATTCTGGTTTCTGATGGTT	NO	GGGATGAGGGAACCATGTGATGGGGGTTTCTTAACCCTAACCATGATGCGGACCGTACTGCTTTTATAGCATTTGGGGATAAAATTCTGGTTTCTGATGGTTCCCTGTTCT	18057139	18057158	+ [Positive strand]	8	20	111	18057056	18057166	(((((.((((((((((..((..((((((....))))))(((((.(((.....((.((.((((.....))))..)).))....->>>->>>>>>>-->>>>>>)))))))))	2	-38	-34.2342	45.9459	-1	-1	NA	0.029703
Ct-5004	Ct-miR-3014	NC_016093.2	ACATAAAGGACCAAAATAAAACTT	NO	TCACTTTGATACGTTAAGTTTTAAGAGCTTTATTCTAGCCCTTTATGTTTTTAAAATGTGTTGCTTTGGTCTTTTTTTCATTCTTCTGTTAGAAATGTTAGTGTTTGATTAACTTTAAATTTTAAAAAAGGACCAAAATGATACATTTCGAAAACATAAAGGACCAAAATAAAACTTTTAAAAATTAATGTGTAAAAGTGA	19269435	19269458	+ [Positive strand]	8	24	201	19269281	19269481	(((((((.(((((((((.(((((((((.((((((...(.((((((((((((..(((((((((..((((((((((((((..((((......))))..((((((.....))))))..........))))))))))))))..)))))))))..)))>>>>>>>>>->--->>>>>>->>>)))))).))))))))).)))))))	4	-72.2	-35.9204	24.8756	-1	-1	NA	0.009901
Ct-5005	Ct-miR-3015	NC_016102.2	ACCCGTGCAATGCTGTAGCTA	NO	GCGGTGCGTATCGACCCGTGCAATGCTGTAGCTAACGCGTTAAGTATTCCACCTGGGAAGTACGTTCGC	2155360	2155380	- [Negative strand]	75	21	69	2155324	2155392	((((.(((((.(.-<<<<<<-<<<<<<---<<--..))....)))))).)))..)))..))))))))))	3	-23.6	-34.2029	55.0725	-1	-1	NA	0.049505
Ct-5006	Ct-miR-3016	NC_016092.2	ACTACCTCTGAGGCCA	TGGCCAATGATGTATTC	ACAAAGATTATTTATTCTATTGTGAAGACTTGGCCAATGATGTATTCAAATGCACGTATTATCAGATTTGTTCGTGATGATACCTTTAATTGTCACTACCTCTGAGGCCATGTCTTACCCTGAATGTATAGTCTATGT	2231941	2231956	- [Negative strand]	17	16	138	2231912	2232049	(((.(((((((.(((((....((((.(((.{{{{{={{{={{{{{==..))))))))....(((((...((..((((..((.......))..))>>->>->>>>>>>>>>.)))))))...))))).))))))).)))	2	-41	-29.7101	34.7826	2232002	2232018	NA	0.009901
Ct-5007	Ct-miR-3017	NC_016105.2	ACTATCAACTATAGCTTTTGGCCT	NO	GCCCTAACTATCAACTATAGCTTTTGGCCTAGTGGTAAGCGCTCGATCCAATAATTGGTATTAGAGTCAAGGTCACGAGTTAGAGTCCTAGTAGGGC	43866006	43866029	- [Negative strand]	12	24	97	43865938	43866034	((((((-<<<---<<<-<<<<<<-<<<<<<.(........((((((((((.....))).))).))))).)))))).)))))).)))..)))))))))	2	-31.1	-32.0619	45.3608	-1	-1	NA	0.009901
Ct-5008	Ct-miR-3018	NC_016089.2	ACTCATTCTGAATGCC	NO	TGGCATTGTGATGATAGTTTTGAATGTTTTCATATGATTATTCATATGATGAATACAATCCTCCTACTCATTCTGAATGCCA	5557441	5557456	- [Negative strand]	612	16	82	5557439	5557520	(((((((..((((((((....((.(((..((((((((....)))))))).....))).))...))>->>>>>--->>>>>>)	4	-23	-28.0488	31.7073	-1	-1	NA	0.009901
Ct-5009	Ct-miR-3018	NC_016103.2	ACTCATTCTGAATGCC	NO	TGGCATTGTGATGATAGGTTTGAATGTTTTCATATGATGAATACAATCCTCCTACTCATTCTGAATGCCA	30385842	30385857	- [Negative strand]	612	16	70	30385840	30385909	(((((((..(((((((((...((.(((.(((((...))))).))).))..)))>->>>>>--->>>>>>)	4	-21.9	-31.2857	35.7143	-1	-1	NA	0.019802
Ct-5010	Ct-miR-3020	NC_016090.2	ACTTGTAATCTGACCT	NO	TGGAGAAAGCATGGCAGGATACTGGAATGCTGGCAGAGGCTGTGCTTCATGCTCATGTATGATTTGTTACGTACAGCTAGTTGATCCCTCAATTTAGTACTTGTAATCTGACCTTGTTATTTTCCA	42871032	42871047	+ [Positive strand]	18	16	126	42870933	42871058	(((((((((((.((((((.(((.((..((((((....((((((((.((((((....))))))........)))))))).(((((....))))))))))>>>->>>->>>>->>-)))).)))))))	1	-39	-30.9524	42.0635	-1	-1	NA	0.029703
Ct-5011	Ct-miR-3021	NC_016098.2	ACTTGTGACCTTGGCTCTGATACC	NO	GCGTAATAGTCCAAGCGCCACGAGTTGATTGTGACTTGACCCACCTAAGCCTTTGCCATGGGACAATTGATGCCACAACTTGGCAAACAATGCCCCTCAGCAATTGCCCCCCTGGAATCAAACTTGTGACCTTGGCTCTGATACC	21275160	21275183	+ [Positive strand]	11	24	145	21275038	21275182	(.(((.(((.(((((.(.(((((((((((((((........)))....((..((((...(((...((((.(((((.....)))))..))))..)))...))))..))........)))).)>>>>>>>->>>>>>-->>>->>>>	3	-43	-29.6552	51.0345	-1	-1	NA	0.009901
Ct-5012	Ct-miR-3025	NC_016106.2	AGATTGAGGTTCTGGTCC	NO	TGAGATTGAGGTTCTGGTCCTCACTTTGTGCTTTAAACTATGTCCAGAATTTGATAACCTGAGCCTTTTTGCTCA	10131949	10131966	+ [Positive strand]	5	18	75	10131946	10132020	((<<---<<<<<<<-<<<--(((.((((..(..........)..))))...)))..))).)))))))....))))	1	-21.7	-28.9333	40	-1	-1	NA	0.009901
Ct-5013	Ct-miR-3026	NC_016096.2	AGCCAAGGATGACTTGCCGGC	NO	GAGAGAGTGCTTTTGAGCCAAGGATGACTTGCCGGCGTATGTTTGATCTCTTCTAGGACTGTTGCCGGCGAGACATCTTGGCTCATTGGTGCTCTCTT	5330698	5330718	+ [Positive strand]	21	21	98	5330682	5330779	(((((((..((..((<<<<<<<-<<<-<<<<<<<<<(...(((.((.....))...)))...)))))))))).))))))))))))..))..)))))))	8	-56.9	-58.0612	51.0204	-1	-1	NA	0.009901
Ct-5014	Ct-miR-3026	NC_016096.2	AGCCAAGGATGACTTGCCGGC	NO	AAGTGGAATGAAGCCAAGGATGACTTGCCGGCATTAATTTGCTATGAAGCTAGAGAGTATAGCTATTAGCTAGCTTCATTTGCTGAGTTTTCCGGCAGGTTATCCTGTGGCTACATTTGGCTT	5348176	5348196	+ [Positive strand]	21	21	123	5348164	5348286	((((.(((((.<<<<<<<<<<<<<<<<<<<<-...(((((((.((((((((((..((((....))))..))))))))))..)).)))))..))))))))))))))).))))).))))).))))	8	-64.3	-52.2764	43.0894	-1	-1	NA	0.009901
Ct-5015	Ct-miR-3026	NC_016102.2	AGCCAAGGATGACTTGCCGGC	NO	GAGAGAGTGCTTTTGAGCCAAGGATGACTTGCCGGCGTAATTACGGGTATTGCCAGCGAGACATCCTTGTTCACTTATGCTCTCTT	14210066	14210086	+ [Positive strand]	21	21	86	14210050	14210135	((((((((.....((<<<-<<<<<<<-<<<<<-<<<(.............)))).))))).)))))))))))).....))))))))	8	-37.72	-43.8605	48.8372	-1	-1	NA	0.009901
Ct-5016	Ct-miR-3026	NC_016102.2	AGCCAAGGATGACTTGCCGGC	NO	GAGGTAGAGAGAGTGCTTTTGAGCCAAGGATGACTTGCCGGCGTAAGTATGGTCTCTTCTTTGGGTATTGTCGGTGAGACATCTTGACTCACTTGTGCTCTCTTTCCTT	14204451	14204471	+ [Positive strand]	21	21	109	14204429	14204537	((((.((((((((..(...((<<-<<<<-<<<-<<--<<<<<(((..((.((......)).))..)).))))))..)).))))))).))))...)..))))))))))))	8	-45.7	-41.9266	47.7064	-1	-1	NA	0.009901
Ct-5017	Ct-miR-3026	NC_016102.2	AGCCAAGGATGACTTGCCGGC	NO	AGGGGTAGAGAGAGTACTTTTGAGCCAAGGATGACTTGCCGGCCTAAGTATTATCTCTTCTTATAGGATATTGCTGGCCGGCGAGACATCTTGGCTCACTTGTGCTCCCTTTCCCCT	14207126	14207146	+ [Positive strand]	21	21	117	14207103	14207219	(((((.((((.((((((...((<<<<<<<-<<<-<<<<<<<<<(..((((.((((.((......)))))).)))))))))))))).))))))))))))...)))))).)))))))))	8	-68.2	-58.2906	49.5727	-1	-1	NA	0.009901
Ct-5018	Ct-miR-3027	NC_016105.2	AGGAAAAGCTCGAACGACCTTC	NO	GAAAATGTCTCGAGTCAAAGTTCCAGTATCAGGCGCTACAGCGCTGAAGTAATCCATACCATACTTCCAGGAAAAGCTCGAACGACCTTC	9264535	9264556	+ [Positive strand]	17	22	90	9264466	9264555	(((...(((((((((.....((((.......(((((....)))))((((((..........)))))).->>>>-->>>>>>-->>>->>>	4	-24.5	-27.2222	46.6667	-1	-1	NA	0.019802
Ct-5019	Ct-miR-3028	NC_016102.2	AGGACCAAAAGTACAATTAAGCCT	NO	GATTTAGGCAATTGGAACTTTAGGGACCAAAATCACTCATTTGTTATTGTAGGACCAAAAGTACAATTAAGCCTAAGTT	9159665	9159688	- [Negative strand]	15	24	79	9159659	9159737	((((((((((((((..(((((.((..(...(((.((......)).)))..->-->>->>>>>->>>>>-->>>>)))))	1	-22.1	-27.9747	34.1772	-1	-1	NA	0.009901
Ct-5020	Ct-miR-3031	NC_016091.2	AGGACTTAAGCACATGAGGAGAGC	NO	GCTCTTTTCGTAGCCTAATTCACAATGAAAGCACAAATTATTAGGACTTAAGCACATGAGGAGAGC	23764974	23764997	- [Negative strand]	6	24	66	23764973	23765038	(((((((((((.((.(((.((..(((((.........)))))-->>->>>->>-->>>>>>>>>>>	1	-17	-25.7576	39.3939	-1	-1	NA	0.009901
Ct-5021	Ct-miR-3032	NC_016089.2	AGGAGGATTTAGAATTATTCA	NO	TGAACCTTCTACAAATCTTCCAACTACCTTTTATAGTAAGTATTGAATTAAAATTAAATATATTTAATGTATTGGGAATATAAAACACATTTAAAACTTACCATAAAGGTAGTAGGAGGATTTAGAATTATTCA	35081113	35081133	- [Negative strand]	5	21	134	35081112	35081245	((((..(((((..((((((((.(((((((((.((.((((((.((((((..........(((((((..........)))))))......)))))).)))))).)))))))))))->>>>>>>>>>>>>--->>>>	3	-35.29	-26.3358	23.8806	-1	-1	NA	0.009901
Ct-5022	Ct-miR-3032	NC_016104.2	AGGAGGATTTAGAATTATTCA	NO	AGGAGATTAGTAGATAGAAATGTAGGAGGATTTAGAATTATTCATAAATAAAAGGCAAAAAGACATTCAAGAGTTTCATGTGATTTATGAGAACCATACCGTTTCAACTTTGCTGTTGAAAAGGGCCCCATTAATTCCTAAATCTTCACGGCATTCACACATACCACATTCTCCT	8891384	8891404	+ [Positive strand]	5	21	175	8891360	8891534	((((((...(((......(((((--<<<<<<<<<<<<<<<-<<<(((((.....(((...((((........))))..))).))))))))........((.(((((((......))))))).)).......))))).))))))))))...)))))......))).....))))))	3	-43.8	-25.0286	34.8571	-1	-1	NA	0.009901
Ct-5023	Ct-miR-3033	NC_016105.2	AGGATAGGCTCTGAGG	NO	TTTTTTTCTAGTTCACCCCCTCAGGTCCAACACTCTTTGGGCTTGGTGCGTGGTCCTTTTTGAATGGATCTAGGATAGGCTCTGAGGGGGTAAATTGGAAAAAAA	51351906	51351921	+ [Positive strand]	10	16	105	51351834	51351938	(((((((((((((.((((((((((..((((......))))(((((...(.((((((.........))).))>->->>>>>->>>>>>)))).)))))))))))))	1	-44.6	-42.4762	44.7619	-1	-1	NA	0.009901
Ct-5024	Ct-miR-3038	NC_016106.2	AGGTCAAGGAAGTTGGTGACCTGAT	NO	GGGACTGACGCCTGCCCAGTGCCGGAAGGTCAAGGAAGTTGGTGACCTGATGACAGGGGAGCCGACAACCGAAGCCCCGATGAACGGCGGCCGTAACTATACGGTCCT	34132448	34132472	- [Negative strand]	15	25	108	34132390	34132497	((((((((((.(((((...(..(((.-<<<---<<--<<<<<<--<<<<--..))))...))))))..))...))))))..)...))))).))).......)))))))	6	-43.21	-40.0093	62.037	-1	-1	NA	0.039604
Ct-5025	Ct-miR-3042	NC_016089.2	ATCTGTAAAGCTCAGGAGGGA	NO	GGAGAATCTGTAAAGCTCAGGAGGGATAGCACCATGATACTGATGATGTTCATAGCAGTACAAACTTGGCGCTATCTATCTTGAGCTTCATGGCTTCTTC	41878696	41878716	+ [Positive strand]	9	21	100	41878690	41878789	(((((<-<<<<-<<<<<<<<<<-<<<((((.(((((.((((((((.....)))..)))))))....))).))))))).)))))))))).)))).))))))	6	-43.2	-43.2	44	-1	-1	NA	0.009901
Ct-5026	Ct-miR-3042	NC_016101.2	ATCTGTAAAGCTCAGGAGGGA	NO	AGTATGGGAGAATCTGTAAAGCTCAGGAGGGATAGCACCGTGATACTGATGATTATATGTTCATAGTTGTATACGTACTTGGCGCTATCTATCTTGAGCTTCATGGCTTCTTCATACT	46392433	46392453	+ [Positive strand]	9	21	118	46392421	46392538	(((((((.(((<-<<<<-<<<<<<<<<<-<<<((((.(((.(.(((..(..(((((......)))))..)....)))).))).))))))).)))))))))).)))).)))))))))))	6	-47	-39.8305	40.678	-1	-1	NA	0.009901
Ct-5027	Ct-miR-3046	NC_016099.2	ATTAATACTCTTGGAT	NO	CCCTGTTGAGGGATTAATACTCTTGGATGGTCACAAGACTAATAGGCTTCAGCTCAAGTGGTTGAGATCTCAACTTGG	15724163	15724178	+ [Positive strand]	6	16	78	15724150	15724227	((..(((((((.-<<<<<---<<<<--<((((....)))))...(((....)))))))..)))))..)))))))..))	1	-24.5	-31.4103	44.8718	-1	-1	NA	0.049505
Ct-5028	Ct-miR-3048	NC_016097.2	ATTGGATTGAAGGGAG	NO	TTAGATCCAGAATCAATTCAAAGTTCAAACGATAGGAGAAGAAGGGAGTAGCGACGAACTCAAACGGCGTCGTATCGACTCGTTGCTCATCGATTGGATTGAAGGGAGAGAGAGATCTGG	48564582	48564597	+ [Positive strand]	5	16	120	48564489	48564608	((((((((....((..((((..((((((.((((..(((....((.((((.((((((...........))))))....)))).)).)))))))->>>>>>>>>>-->>-...).)))))))	2	-34	-28.3333	45.8333	-1	-1	NA	0.049505
Ct-5029	Ct-miR-3049	NW_014573439.1	ATTTTGGATACTCGTAGATGTGAC	NO	TGTATCGTTGTAGGTGCAAGTAAAGTGATTGTCACTACGATTTGGATTTTGGATACTCGTAGATGTGACGGTGCA	140710	140733	- [Negative strand]	19	24	75	140703	140777	((((((((..((..(((.((((.((((.....)))).(((.....--->>>-->>>>->>>-->>-->>))))))	5	-22	-29.3333	41.3333	-1	-1	NA	0.029703
Ct-5030	Ct-miR-3053	NC_007942.1	CACGAGATAGATCTTCCAAAGAAC	NO	GACACGAGATAGATCTTCCAAAGAACAGGGCTTTTTTCGAATAAGCCAATTCATTTGGGACCCCGCGGATCCACTCTTTTTCCTATTCAAAGATCAGCCTTTTGTCTCTGTGTT	92153	92176	+ [Positive strand]	9	24	114	92150	92263	((<<<<<<<<<<<--<<<<<<<<<<-..(((((.........)))))..))).)))))))....((.((((....................)))).))..)))))))).)))))	4	-30.45	-26.7105	42.9825	-1	-1	NA	0.019802
Ct-5031	Ct-miR-3054	NC_016096.2	CACGATTGTGGAAGTC	NO	GTCTTCCCGAGTGAATATGAAATCCTAGACCTAGTTGATTTCATATGCTGCCGCAGCCGCCGTCATCTATCCTGGCCAGCAGCATGGCAGGCCACGATTGTGGAAGTC	40992634	40992649	+ [Positive strand]	86	16	108	40992541	40992648	(.(((((((((((.(((((((((((((....)))..)))))))))).((((((..((.((.((((.......))))..)).)).))))))..>>>-->>>->>>>>->	1	-34.5	-31.9444	52.7778	-1	-1	NA	0.019802
Ct-5032	Ct-miR-3057	NC_016102.2	CAGCCAAGGGTGATTTGCCGGC	NO	AGAAAGTGGAGTGCAGCCAAGGGTGATTTGCCGGCACAGGCACTAATTAGTTCAATATTGAATAGTTAGTTCTGTTTGATTGATTTACTTCTGTGCCGGCAAGTTTCTCTTGGCTACATTTCGCTTTCT	14166068	14166089	+ [Positive strand]	161	22	129	14166054	14166182	(((((((((((((-<<<<<<<<<-<<<<<<<<<<<(((((....((((((((.((((..((((.....)))))))).))))))))....)))))))))))))))).))))))))).)))))))))))))	1	-68.6	-53.1783	41.8605	-1	-1	NA	0.009901
Ct-5033	Ct-miR-3058	NC_016091.2	CAGCTTTCTTGAACGG	NO	TGATTTTTCACAGCTTTCTTGAACGGTGTGATCATGGCAGATCTAAGGCATAAGAAAAAGTCTATGGTATAACAGTTCAAGAAAACTTGGAATATCA	5462508	5462523	- [Negative strand]	7	16	97	5462436	5462532	((((.(((((-<<-<<<<<<<<<<-<(...((((((((...(((........)))....).)))))))...)).)))))))))).))))))).))))	1	-27.8	-28.6598	35.0515	-1	-1	NA	0.009901
Ct-5034	Ct-miR-3059	NC_016099.2	CATTGAAAACTTGGGC	NO	AATGCTTATGTGCAGTGTCTAGCATCAACTGCCAATGAAGATGAAAGATGGCTTTGGCATTGAAAACTTGGGCATT	38730324	38730339	+ [Positive strand]	11	16	76	38730266	38730341	((((((((.((.(((((((.(((.(((.((........)).)))......)))..))>>>>>--->>->>>>>)))	2	-38	-50	40.7895	-1	-1	NA	0.039604
Ct-5035	Ct-miR-3068	NC_016092.2	CGAACCGACTGATGTTGAAGAATC	NO	TAGCTTATGCTTTGACCCGAGTAGCATGGGGCACGTGGAATCCCATGTGAATATATAAGGTCCACCTAAGTGGAGGTTCGAACCGACTGATGTTGAAGAATCAAGGATGAGTTA	14960596	14960619	- [Negative strand]	8	24	114	14960583	14960696	((((((((.((((((..(...((((((.((.(((((((....)))))))...........(((((....)))))(((.--->>>-->>->>>>>>-->-->>))))))))))))	3	-36.8	-32.2807	45.614	-1	-1	NA	0.009901
Ct-5036	Ct-miR-3070	NC_016091.2	CGCCCCACGGTGGGCGCCA	NO	CGTTTATGGCCATTGATGGTGGTTGAAGGAGAAGTTTTTCCTCGCCCCACGGTGGGCGCCAAATG	41276526	41276544	+ [Positive strand]	32	19	65	41276483	41276547	(((((.((.((((((.(((.(((.((.(((((....))))))>>>>>>>>>>>>>->>-->))))	1	-23.3	-35.8462	53.8462	-1	-1	NA	0.049505
Ct-5037	Ct-miR-3074	NC_016089.2	CGGGAACTCCTACAATT	NO	TGCTTACATAAATAATTGAGAGTTTTTAGTTCCCGGGGACTTGTATAGTTCTTGGGGTTCGGGAACTCCTACAATTCTTTTCTCTGCA	4792983	4792999	- [Negative strand]	9	17	88	4792970	4793057	(((......(((.(((((.(((((((..(..((((((((((.....))))))))))..)-->>>>>>>--->>>>>.))).....)))	4	-27.8	-31.5909	39.7727	-1	-1	NA	0.009901
Ct-5038	Ct-miR-3074	NC_016089.2	CGGGAACTCCTACAATT	NO	TGCTTACATAAATAATTGGGAGTTTTTAGTTCCCGGGGACTTGTATAGTTCTTGGGGTTCGGGAACTCCTACAATTTTTTTCTCTGCA	4794386	4794402	- [Negative strand]	9	17	88	4794373	4794460	(((......(((.(((((((((((((..(..((((((((((.....))))))))))..)-->>>>>>>>-->>>>>.))).....)))	4	-31.2	-35.4545	39.7727	-1	-1	NA	0.009901
Ct-5039	Ct-miR-3075	NC_016106.2	CGGGGATGTAGCTCAAA	NO	AAAGTATCAACGGGGATGTAGCTCAAATGGTAGAGCGCTCGCTTTGCATGCGAGAGGCACGGGGTTCGATCCCCCGCATCTCCATTGTATATTTT	40825825	40825841	- [Negative strand]	186	17	95	40825756	40825850	((((((((((-<<<<<<<<-<<<<---.....)))).(((((.......)))))......((((......)))).)))))))).))).)))))))	2	-36.5	-38.4211	50.5263	-1	-1	NA	0.019802
Ct-5040	Ct-miR-3080	NC_016104.2	CTATATGATGAAGATA	NO	TTGTATAATTGAGGTGCTATATGATGAAGATATAATCAGGTATACGTCTCTGCTATGGTACCATGTTCGATAGCTAAGAACCTAAGCATCTTAATTTTTTTGGTACAGCATCTTAATGATACAA	27450295	27450310	- [Negative strand]	14	16	124	27450202	27450325	((((((.(((((((((<<-<<<-<-<<<<<<-(((....((.((..(((..(((((.(.((...)).).)))))..)))...)).))...))))))))).).))).))))))))))).))))))	7	-31.9	-25.7258	33.0645	-1	-1	NA	0.049505
Ct-5041	Ct-miR-3082	NW_014573892.1	CTCGGACCAGGCTTCATTCC	NO	GGAAGCTCACGTCTTGAGGGGAATGCAGTGTGGTCCAAGGAGATGATATATCACTTCACCATACTCATATCTTCACAAACTCATCAGATTCAGATGTAATAATAATTTGTAATATATGCATATTATGTCTCCTCGGACCAGGCTTCATTCCCTTCAATTACAGCTTCC	1999	2018	- [Negative strand]	3259	20	168	1981	2148	(((((((......((((((((((((.(((.((((((.(((((((.....................................((((.......)))).....(((((.((((.....)))).))))))))))>>->>>>>>->>>->>>>>>))))))....)))))))	16	-60.8	-36.1905	39.8809	-1	-1	NA	0.009901
Ct-5042	Ct-miR-3085	NC_016102.2	CTGGATCTCTACTTTA	NO	AAAGATGAGTCCAGTCAACCCGTTGATGAAAAACAATATAGAGGTATGACTGGATCTCTACTTT	39584511	39584526	- [Negative strand]	32	16	64	39584511	39584574	((((..(((((((((((((((((((.(....).))))...).))).)))>>>>>->>>-->>>>	4	-19.8	-30.9375	37.5	-1	-1	NA	0.009901
Ct-5043	Ct-miR-3089	NC_016107.2	CTTGGACTGAAGGGGCCTCTT	NO	GTAGGGTTGTGTTCGAGGATTGGTGGAAGATATGGAAGGGGCTCACTTCAGTCCAGTCCGAGTCGGTGAAAAATGACTGAAACTCAGCTGCTGACTCGTTGGCTCGAGAGTTCACCATTAAGATAGATTGATGTTCGGCACTCACGCCATGTAATTAAGGTGGTGTGCTTCTGATCCAACGATGCGGGAGCTGCATTCAGTCGTGACTGTCACGTCTTGGACTGAAGGGGCCTCTTCGTCTCCTACATCCTTCACTCATAC	36756988	36757008	+ [Positive strand]	18	21	261	36756772	36757032	(((.....(((...((((((..((((.((((...((((((((((.(((((((((((..((.(.((((.....(((((((((...(((((.(((..(((((((.(((..(((.(((((((..((((......)))).(((......)))..........))))))).)))..))).)))))))..))).)))))..))))))))).)))).).)).->>>>>>>>>>>>>>>>>>>>))))).)))))))))))))...)))	2	-113.7	-43.5632	50.1916	-1	-1	NA	0.009901
Ct-5044	Ct-miR-3090	NC_016092.2	CTTGGCTGATAAATAACTCACT	NO	CAGGGACCAAGAGATTGGATCTAGCCATAAGAAGAATAGAATTCTTGGCTGATAAATAACTCACTTCTTGGTCTTTG	14962548	14962569	- [Negative strand]	6	22	77	14962535	14962611	(((((((((((((((((.(((.(((((..((((........))>>>>>>>>>>--->>>->>---))))))))))))	5	-26.5	-34.4156	38.961	-1	-1	NA	0.009901
Ct-5045	Ct-miR-3101	NC_016101.2	GCATCGGCCTGTGCCT	NO	TGCACCTGCCCCCGGTGGTTGGCCACCTGCTGGTGAACCAAGTGCTGTAGATACCGCTCCATGCCAAATGACCCAACAGGATCAGCCTGATGAGGTGGTGGCGGTGCGTCTACGGCCTGTGGTGCATCGGCCTGTGCCTGCCTAGGCGTGCA	39281585	39281600	+ [Positive strand]	33	16	152	39281461	39281612	(((((..(((......(((.(((.((..(((((((.((((((.((((((((...(((.((..((((....(((((.((((.....)))).)).)))..)))))).))))))))))))).))))->>>>>>>-->>>>>-)))..))))))))	1	-69.8	-45.9211	62.5	-1	-1	NA	0.009901
Ct-5046	Ct-miR-3104	NC_016089.2	GCTATGAGATCTGAGGGCT	NO	GTTCAAGAAGACTGTAAAAGAAATCAGTGTCAATAGCTGCAGATGATTTGATTCATATTTAGCTATGAGATCTGAGGGCTCTGCAATTTTCTTAGGGC	7056912	7056930	- [Negative strand]	82	19	98	7056893	7056990	(((((((((((.((((..((...((((.(((.(((((((...((((......))))...))>>>>>-->>>>>>>--->>.)))).))))))).))))	8	-29	-29.5918	37.7551	-1	-1	NA	0.039604
Ct-5047	Ct-miR-3104	NC_016097.2	GCTATGAGATCTGAGGGCT	NO	AAGAAGGCTGTGAACAAAGCCTGTGACTAAAGCCGTAGATGATTTTTTTAGCTATGAGATCTGAGGGCTATGCATTCCAGTTTTTTGTGGACTATACAAGTCGTTCTCTATTTTTTGCAGGTTTTTTTCAATTGATCTTCTT	45528205	45528223	- [Negative strand]	82	19	142	45528131	45528272	((((((((..((((.((((((((..(..(((...(..((((((((...((<<<<--<<<-<<<--<<<-..)).)..)))..)))..))).)))...))))))))..)..))).)..)))))))).))))...).)))))))	8	-39.7	-27.9577	36.6197	-1	-1	NA	0.029703
Ct-5048	Ct-miR-3109	NC_016106.2	GGGTATGTAGCTCAAA	NO	AGGGGTATGTAGCTCAAATGGTAGAGTTCGCTTGCGAGAGTTACAGGTTTGATCCCCGATCCCT	3214419	3214434	- [Negative strand]	39	16	64	3214372	3214435	((<<<<-<<--<-<<<<<(.((((..((((....))))..))))..)))))).)..))))))))	1	-21	-32.8125	50	-1	-1	NA	0.029703
Ct-5049	Ct-miR-3110	NC_016100.2	GGTGGCTGTAGATTAGT	NO	TGGGTTTTGATCCTTGGTCACTTTTTTGTTCTTTATTTCAGCAGCCTGAGAAGCTTCTGCTGAGGCTACACTCTTCAAGGGTGGCTGTAGATTAGTACTCA	25703308	25703324	+ [Positive strand]	43	17	101	25703228	25703328	(((((.((((((..(((((((((((..........((((((....))))))((((((....)))))).........)))>>>>>>>>-->>>>>>-)))))	1	-31.5	-31.1881	43.5644	-1	-1	NA	0.039604
Ct-5050	Ct-miR-3113	NC_016090.2	GTGAGGCGGATGAGTC	NO	CCCAGTGAGGCGGATGAGTCCCATATGGATGAAGATATGACGGACTTGCTCGGTTTCTTGGG	27702584	27702599	- [Negative strand]	39	16	62	27702541	27702602	((((<-<<<<<-<<<<<<<<((((((........)))))..))))))).)).))))))))))	9	-23.9	-38.5484	53.2258	-1	-1	NA	0.009901
Ct-5051	Ct-miR-3115	NC_016092.2	GTGGGCGTTAGAGCATTGAGA	NO	TGTGGGCGTTAGAGCATTGAGAGGAATTTTCCCTAGTACGAGAGGACTGGGAAGGATACACCTCTAGTGTGCCAGTTATTGTGCCCACG	14952258	14952278	- [Negative strand]	9	21	89	14952190	14952278	(<<<<<<<-<<<-<<<<--<<<((.(((((.((((((.(....).)))))).)))))...)))))...))))...)))...))))))))	5	-35.7	-40.1124	50.5618	-1	-1	NA	0.009901
Ct-5052	Ct-miR-3122	NC_007942.1	TACTGGCCGGGCTCTTT	NO	TTTTTTTTTCGAATAAAGTACATTCAATTCAAATAAATCATTGTTATTCAATATTCATGGGAATAAAAAGAGCCCGACTAGGTACTGGCCGGGCTCTTTGGCTGTAGAAAAAGAAA	53003	53019	+ [Positive strand]	13	17	116	52920	53035	((((((((((......(((.......((((..((.(((.((((.....))))))).))..))))..((((((((((.((((.-->>>>->>>>>>>>>>.)))...))))))))))	2	-31.3	-26.9828	32.7586	-1	-1	NA	0.009901
Ct-5053	Ct-miR-3125	NC_016103.2	TAGGATAGACTCTGATACCATCTT	NO	GGATAGACTCTGATACCATCTTAGAATGTGGGTTTGGACCTAATTCAACTCCAAAAGCTAGCTCAAAGAGTGAGAGTTGTCCCCCACTTATATATTCTATATTGGCCTTATCTCTATCT	7029265	7029288	- [Negative strand]	8	24	119	7029167	7029285	<<<<<<<---<<<--<<<---<((((((((((...((((..(((((.((((....((....))....))))..))))))))))))))......))))))...)))..)))..)))))))	7	-32.6	-27.395	39.4958	-1	-1	NA	0.019802
Ct-5054	Ct-miR-3130	NC_016100.2	TCCCAGTCCCGACCCCGTCGGCT	GCCGGTCGGGGGACGGATTGGGAT	GGTCCCAGTCCCGACCCCGTCGGCTGTCGGTGGAGTGCTCGAGCTGCTTCCGCGGCGAGAGCGGGTCGTCGCGTGCCGGTCGGGGGACGGATTGGGATC	3380578	3380600	- [Negative strand]	10	23	99	3380503	3380601	((<<<<<<<<<---<<<<<<<<<<<(.((..((..(((((..(((((....)))))..)))))..))..)))).}}}}}=}}}}}===}}}}}}}}}})	1	-63.3	-63.9394	72.7273	3380503	3380526	NA	0.009901
Ct-5055	Ct-miR-3131	NC_016092.2	TCCTTGAAGTCCAAATG	NO	GAAGAAGGGTTGTGGAGTGGATCTCCTTGAAGTCCAAATGAGGTTCTTGCTGGGTTGATTATATTGAGCTGCTGAGCTATGGATCCCACAGTTCTACCAATGACACGCCTTTTGTGGTAGCTCTGCAGCGTGCATATCTTGGGAGCTTTATTACCTCTTGTCAGATCTTTATTTAGATTGGAGGAAGTTCCACACCTTCATCTCTTTTTT	41820233	41820249	+ [Positive strand]	9	17	210	41820209	41820418	(((((((((.((.((.(((((.(<<<<<--<<<<-<<<<<(((.(((.((.(((.((((......(((((.(..((.((((.((.(..(((..((((((..((......))...))))))..)))..).)).)))).))..).))))).)))).)))..)).))).)))))))).)))).)))).)).))))).))..)).)))))))))	1	-70.9	-33.7619	43.8095	-1	-1	NA	0.019802
Ct-5056	Ct-miR-3134	NC_016105.2	TCTGAAGTGTTTGGGGGAACC	NO	GTTCCCTCGAACACTTCAACGAGGAAAGCAGTTTTGAAATTATATACCTTCGTTTCTCCTCTCTGAAGTGTTTGGGGGAAC	16062494	16062514	- [Negative strand]	24	21	81	16062494	16062574	((((((((((((((((((..(((((((((......................)))).)))))-->>>>>>>>>>>>>>>>>>	1	-36.85	-45.4938	43.2099	-1	-1	NA	0.009901
Ct-5057	Ct-miR-3135	NC_016100.2	TCTGAGGGCTGGGCACGGTGG	NO	CCAAGGTGAACAGCCTCTGGTCGATGGAACAATGTAGGCAAGGGAAGTCGGCAAAATGGATCCGTAACCTCGGGGAAACGATTGGATCTGAGGGCTGGGCACGGTGG	4021820	4021840	- [Negative strand]	6	21	107	4021819	4021925	(((..(((..((((((...((((((....(..((....))..)...)))))).....(((((((.....(((......))).))))>>>-->>>>>>-->>>-->>>	1	-38	-35.514	56.0748	-1	-1	NA	0.019802
Ct-5058	Ct-miR-3136	NC_016093.2	TCTTTCAAACAGGCCCTGAGT	NO	AGAACACTAAGGGTCTCCTTGGGAGAAGTGGTAAAGTGGGGAAAGCTTACACTAAGTAGTACACTTTCCCTCCCTTTTCTTCCTTTTCCACCTCTTTCAAACAGGCCCTGAGTGTTCT	50383979	50383999	- [Negative strand]	11	21	118	50383973	50384090	((((((((.(((((((..(((..(((.((((.((((.((((((((..(((........)))..))))))))...........)))).)))).>>>-->>>-->>>>>>>->>>)))))	1	-50.7	-42.9661	45.7627	-1	-1	NA	0.009901
Ct-5059	Ct-miR-3142	NC_016097.2	TGTGCTTATGGACGGTCT	NO	TGTGCTTATGGACGGTCTTGTGCTGATTTTACTTAATACATCAGGACATAACATAATCATAAGCTACA	40135041	40135058	- [Negative strand]	5	18	68	40134990	40135057	<<<<<<<<<<<---<<--(((.(((((.(........).))))).)))..))....)))))))).)))	3	-19.8	-29.1176	35.2941	-1	-1	NA	0.009901
Ct-5060	Ct-miR-3144	NC_016090.2	TGTGGCTGTAGTTTAGTGGT	NO	AAAATGTGGCTGTAGTTTAGTGGTGAGAATTCCACGTTGTGGCCGTGGAGACCTGGGCTCGAATCCCAGCAGCCACAATGACATCTTTTTAAACTTCAAACATTTT	44333728	44333747	+ [Positive strand]	10	20	106	44333723	44333828	((((<<<---<<-<<<<<<<-<<<(.(....)..(((((((((...(....)(((((.......)))))..))))))))).))))...))))))).)).)))))))	7	-39	-36.7925	44.3396	-1	-1	NA	0.019802
Ct-5061	Ct-miR-3146	NC_016105.2	TTAACCAGGCTCTGATACCAT	NO	TTCAGCCGTGGTATCAGGTCCTGCTTCATCAAGTGGTCTTGTGTTCAAATCCAGCCTCAAGCACATGGTTAACCAGGCTCTGATACCATGGTGAA	20910902	20910922	+ [Positive strand]	135	21	95	20910833	20910927	((((.((((((((((((..((((.((.((((.(((..((((.(((.......)))..))))))).)))>->>->>>>-->>>>>>>>>>))))))	2	-38.8	-40.8421	48.4211	-1	-1	NA	0.009901
Ct-5062	Ct-miR-3148	NC_016089.2	TTAGGCCTAACTCAATTCCAAAAG	NO	TTAGAATTCTATGAGTTTAGGCCTAACTCAATTCCAAAAGCTAGCTCAAGGGGTGAGTGTTGTCCCTCACTTATATATTCTAA	38913212	38913235	+ [Positive strand]	5	24	83	38913195	38913277	(((((((..(((((((---<<-<--<<<<<-<<<<---<<....))...)))))))))...).))...))))))).)))))))	2	-21	-25.3012	37.3494	-1	-1	NA	0.029703
Ct-5063	Ct-miR-3150	NC_016103.2	TTCCACAGCTATCTTG	NO	GTGATTTTCCACAGCTATCTTGAATTGTGCTCATAGAATATCTGCACTTGCATAGGAGATAAACCTTCACTGGAGAAGCCTCACAACACACATGCAGTTCAAGAAAACTGTGGAAGATCAC	31530682	31530697	+ [Positive strand]	8	16	121	31530675	31530795	((((((<<<<<<<<---<<<<<(((.((((.............))))..((((.((((......))))..(((((....))).))......)))).))))))))...))))))))))))))	3	-42.72	-35.3058	41.3223	-1	-1	NA	0.009901
Ct-5064	Ct-miR-3151	NC_016096.2	TTCCGGAAAGTATTTACTT	NO	AATCAGACTTCAGAATAGGCTTTCTAGAAAACATGTAAATACTTTTCGGAATAGCTGTCCCAAAAATGCTAAACACCTACTAGATTAGCATACCAGGAGACAAAAAGGAATCTCCGGAATGGCTATTCCGGAAAGTATTTACTTGTTTTCCAAAAAGCCTATTCCAGAGTCTTATT	12812801	12812819	- [Negative strand]	5	19	176	12812768	12812943	(((.((((((..(((((((((((...(((((((.((((((((((((((((((((((((.((....(((((((.(........).)))))))....(((((..........))))))).)))))))>>>>>>>>>>>>>>>>>->))))))...)))))))))))..)))))).)))	1	-78.7	-44.7159	36.3636	-1	-1	NA	0.009901
Ct-5065	Ct-miR-3152	NC_016096.2	TTCTAGGATGGTACATTC	NO	GCACATTCTAGGATGGTACATTCTAGGACGGTTCTTAGTTAAGAACCGTCTTAGAAGAGACACATTCAAAGATGATTTTTAGTTAAGAACCATCTTAGAATGTGC	34126687	34126704	- [Negative strand]	5	18	105	34126604	34126708	(((((<<<<<<<<<<<<-<-<<<(((((((((((((....))))))))))))))))......((((....))))............).)))))))))))))))))	1	-51.7	-49.2381	37.1429	-1	-1	NA	0.009901
Ct-5066	Ct-miR-3153	NC_016088.2	TTGAAGTGTTTGGGGGAACT	NO	GAGTTCCCCTGAACGCTTCAAATATTGATGGACTAACTAGTCTAAAAGTGTACCCGTTATAGGTCTTTACTTTGTTGAACTTGAAGTGTTTGGGGGAACTC	4810486	4810505	- [Negative strand]	5	20	101	4810484	4810584	(((((((((..((((((((((.......((((((....))))))((((((...((......))....)))))).......>>>>>>>>>>-->>>>>>>>)	4	-43.8	-43.3663	40.5941	-1	-1	NA	0.009901
Ct-5067	Ct-miR-3153	NC_016089.2	TTGAAGTGTTTGGGGGAACT	NO	GAATTTCCCTGAACACTTCATTAGCAATTCCTTAGGTTTCACTGACACCAGTGAGGCCCTATAGTTAGCCATATTGAAGTGTTTGGGGGAACTC	1796268	1796287	+ [Positive strand]	5	20	94	1796194	1796287	((.((((((..(((((((((.((((((((.....((((((((((....))))))))))....)))).))..))->>>>>>>>>-->>>>>>->)	4	-40.9	-43.5106	43.617	-1	-1	NA	0.009901
Ct-5068	Ct-miR-3153	NC_016089.2	TTGAAGTGTTTGGGGGAACT	NO	TGTTGGTTGTTTGTCGGAGTTCCCCTGAACGCTTCAAATATTGATAGGCTAGCTAGTCTAAACTTGTACCCGCTATAGGCCTAATATTAATTACTTGTTCCAACTTGAAGTGTTTGGGGGAACTCCTGGATTCAACTAACA	1790253	1790272	+ [Positive strand]	5	20	141	1790148	1790288	(((((((((..(.(.((((((((((..((((((((((.......(((((((((..(((.......).))..)))...))))))...........(((...))).>>>>>>>>>>-->>>>>>>>)).).)..)))))))))	4	-57.4	-40.7092	41.1347	-1	-1	NA	0.009901
Ct-5069	Ct-miR-3153	NC_016095.2	TTGAAGTGTTTGGGGGAACT	NO	TAGAGTTCTCCGGAATACTTCATTGGGACTGTTGAAAGGAATTCAAGGTATATATACATACATACACTGTTGAAGTGTTTGGGGGAACTCTG	41473448	41473467	- [Negative strand]	5	20	92	41473444	41473535	(((((((((((.((((((((((..((.....(((((.....))))).((((......)))).....)).->>>>>>>>>>->>>>>>>>)))	4	-34.9	-37.9348	39.1304	-1	-1	NA	0.009901
Ct-5070	Ct-miR-3154	NC_016106.2	TTGACGGGAGATTTCT	NO	TATGAATTTGTTTTGTATTGACGGGAGATTTCTGAGAAGGAGTCTCATGCTTTTATGTAGAGCAAACTTATA	1875768	1875783	+ [Positive strand]	6	16	72	1875750	1875821	(((((.(((((((((((<-<<<<-<<<<<<<<<....))))))))).)).))..)))))))))))).)))))	2	-20.1	-27.9167	33.3333	-1	-1	NA	0.009901
Ct-5071	Ct-miR-3157	NC_016099.2	TTGAGCCGCGTCAATATCT	NO	GGTATTGGCGTGCCTCAATTTGAATACATGGCTATTATGACAAATCCAGCCTTGTAGTTTGATTGAGCCGCGTCAATATC	35464073	35464091	+ [Positive strand]	11	19	80	35464010	35464089	((((((((((((.(((((((....((((.((((..............)))).))))....))>>>>>->>>>>>>>>>>>	4	-32.94	-41.175	42.5	-1	-1	NA	0.009901
Ct-5072	Ct-miR-3157	NC_016100.2	TTGAGCCGCGTCAATATCT	NO	CAAATTAAGGTATTGCCGTGCCTCAATCTGAATACATGACTATTATAACAAAATCAGCCATGTACTTTGATTGAGCCGCGTCAATATCTTATTTTG	40504456	40504474	- [Negative strand]	11	19	96	40504448	40504543	((((.((((((((((.((((.(((((((.((.((((((.(((((.......))).)).)))))).)).))>>>>>->>>>->>>>>>>>)).))))	4	-34.9	-36.3542	35.4167	-1	-1	NA	0.009901
Ct-5073	Ct-miR-3158	NC_016096.2	TTGCCAAAGGAGAGCTGCCCT	NO	CATTCATAGGGCATGTCTCTTTTGGCAGGTAATGGTGATTACTTTGGATTAATTCAGAGCTACCAAAATATGCCTCATAAATAGTAATCAACTTGCCAAAGGAGAGCTGCCCTGTGAGTG	36735635	36735655	+ [Positive strand]	5	21	120	36735542	36735661	(((((((((((((..(((((((((((((((..(((((....(((((((....))))))).)))))...((((...))))...........))>>>>>>>>>>>>>-->>>>>>)))))))	2	-54.1	-45.0833	40.8333	-1	-1	NA	0.009901
Ct-5074	Ct-miR-3158	NC_016103.2	TTGCCAAAGGAGAGCTGCCCT	NO	CATTCATAGGGCATGTCTCTTTTGGCAGGTAATGGTGATTACTTTGGATTAATTTAGAGCTACCAAAATATGTCTTATATAGTAATCAACTTGCCAAAGGAGAGCTGCCCTGTGAGTG	36110051	36110071	+ [Positive strand]	5	21	118	36109960	36110077	(((((((((((((..(((((((((((((((.....((((((((..((((..((((.(......).))))..)))).....))))))))))>>>>>>>>>>>>>-->>>>>>)))))))	2	-54.3	-46.017	38.983	-1	-1	NA	0.009901
Ct-5075	Ct-miR-3159	NC_016093.2	TTGGATCTCTTACTAC	NO	TTGTAGTTGGATCTCTTACTACAGTTGTGGTTGAGGGTACTGAAGATTGGTAGTTCTTTATTTCAGTGACAAAATAATTTTGTGTAGTCATGGATCTGGCTCTGA	47816017	47816032	+ [Positive strand]	5	16	105	47816010	47816114	((..((<--<<<<<-<-<<<<<((((((..(((....((((((((...((.....))...)))))))).))).)))))....)))))).).)))))..)))..))	2	-27.3	-26	37.1429	-1	-1	NA	0.029703
Ct-5076	Ct-miR-3164	NC_016100.2	TTTGGAGCTTCGAGTGAAGAGCAGA	NO	TTGATTATAATTTTGGAGCTTCGAGTGAAGAGCAGAGAGCCACTAGCATGCTTCTTCTCATGGGGCTCCATAAATCGA	41109869	41109893	- [Negative strand]	71	25	78	41109826	41109903	((((((.....--<<<<<<<<<<-<-<<<<<<<<--..((.....)).))).))))).).))))))))))..))))))	1	-26.5	-33.9744	43.5897	-1	-1	NA	0.019802
Ct-5077	Ct-miR-3165	NC_016101.2	TTTGGATTGAAGGGAA	NO	TAAGTTTGGATTGAAGGGAAGAAAACAGAGAGGAAATAAAACAGGAATATCAATGCATTTTCTTTTGTTTGAGATAAGTTGACTTGTAGAGACAAAGTTTTAAAATTTTCTGTCCTCTCATTTTCTTCTCAATTTAAATTTA	7770873	7770888	+ [Positive strand]	36	16	142	7770868	7771009	((((<<<<<<<<<<---<<<(((((..(((((((.......((((((..(((((....((((........))))...))))).((((....))))...........))))))))))))).))))))))))))))))))))))	3	-37.91	-26.6972	28.169	-1	-1	NA	0.009901
Ct-5078	Ct-miR-3166	NC_016094.2	TTTGGATTGAAGGGAGTT	NO	GTCGTTGGGCTTAATTGTCTTTTGGATTGAAGGGAGTTGGTTACCAGAAAGTTTTTGGGTTCACTACTGGCCTAGTGTGGTTGATGGTTATTGGACCACTCTAGGCGTTGATCCAGCCCAGAAC	3982304	3982321	- [Negative strand]	189	18	124	3982217	3982340	((..(((((((.........---<<<<--<--<<<<<-((...(((((.....)))))..))))).)).((((((.((((((.(.......).)))))).)))))).)..))))))))))).))	1	-42.2	-34.0323	46.7742	-1	-1	NA	0.049505
Ct-5079	Ct-miR-3167	NC_016092.2	TTTGGCATTCTGTCCACCTCC	NO	GGGTTTCTCAGAGGCCTGATTCCATAGCCATTTTGGCATTCTGTCCACCTCCATTAATATTAAATGGGTTGTTTTAGAATCACCCCCAAAATGGTGGCAGTTGGAGGTGGCCAGTAGGCCAAACGGGCTCTGTGAATCTGTCTCCGAGAAACCC	36014295	36014315	+ [Positive strand]	387	21	154	36014263	36014416	(((((((((.(((((..(((((((.((((..<<<<<<---<<<-<<<<<<<<(....(((((...((((.(((....))).))))......))))).....))))))))).)))...))))))..)))).)).))))).))))).)))))))))	3	-74.2	-48.1818	48.7013	-1	-1	NA	0.009901
Ct-5080	Ct-miR-3167	NC_016095.2	TTTGGCATTCTGTCCACCTCC	NO	GGGTTTCTCGGAGGCCTTATTCCGTAGCCATTTTGGCATTCTGTCCACCTCCACTAATATTAAATGGTGACAGTTGGAGGTGGCCAGTAGGCCAAACGGGCTCTGTGAATCTGTCTCTGAGAAACCC	9871242	9871262	+ [Positive strand]	387	21	127	9871210	9871336	(((((((((((((((...((((((.((((..<<<<<<---<<<-<<<<<<<<(...........((....))..))))))))).)))...))))))..)))).)).))))..)))))))))))))))	3	-67.7	-53.3071	50.3937	-1	-1	NA	0.009901
Ct-5081	Ct-miR-3167	NC_016102.2	TTTGGCATTCTGTCCACCTCC	NO	TTTGGCATTCTGTCCACCTCCATTGGTGATGATGGCCATTTGGAGGTGGCCAGTATGCCAAA	3785402	3785422	+ [Positive strand]	387	21	62	3785401	3785462	<<<<<<<<-<<<-<<<<<<<<(.((((.......))))..))))))))).))).))))))))	3	-36.5	-58.871	50	-1	-1	NA	0.009901
Ct-5082	Ct-miR-3168	NC_016095.2	TTTGGCATTCTGTCCACT	NO	GGCATTCTGTCCACTCCAATATTGGTGATCATGATAGCTATTTGGAGGTGGTCAGTATGCC	14823069	14823086	- [Negative strand]	11	18	61	14823022	14823082	<<<<<-<<<-<<<<<((((...((((.((....)).)))).))))).)))).))).)))))	1	-26.2	-42.9508	45.9016	-1	-1	NA	0.009901
Ct-5083	Ct-miR-3169	NC_016091.2	TTTGGGAGAAGTGGTAAAGAG	NO	ACTAAGGGTCTCTTTGGGAGAAGTGGTAAAGAGGGGAAAGCTTACAACAAGTAGTACGCTTTCCCTCCCCTTTCTTCCTTTTCCACCTCTTTCAAACAGGTCCTGAGT	17933169	17933189	- [Negative strand]	37	21	108	17933093	17933200	(((.(((..((.<<<<--<<<-<<<<-<<<<-<((((((((.(((........))).)))))))))...........)))).)))).)))..)))).))..))).)))	1	-43.5	-40.2778	46.2963	-1	-1	NA	0.009901
