# Supplementary material for: Genome‐wide discovery of tissue‐specific miRNAs in clusterbean (Cyamopsis tetragonoloba) indicates their association with galactomannan biosynthesis
Source: Plant Biotechnol J. 2018 Mar 11;16(6):1241–57. doi: 10.1111/pbi.12866 (PMC5978871; doi:10.1111/pbi.12866)
Supplement: Supplementary file 6 — Table S5 Targets (using Glycine max unigenes) identified using the PsRNATarget and psRobot tool for known miRNAs (in pooled form) in five different clusterbean tissues. [file PBI-16-1241-s007.xlsx]

## Sheet: Known miRNA-TARGETS
miRNA_Acc.	Target_Acc.	Expectation	UPE$	miRNA_start	miRNA_end	Target_start	Target_end	miRNA_aligned_fragment	Target_aligned_fragment	Inhibition	Multiplicity	Sequence	CtB	CtL	CtS	CtR	CtST	KO	GO	Symbol	Description
Known-miRNA3000	Glyma.13G154900.1	-	-1	1	22	627	648	UCUCAUUCCAUACAUCGUCUGA	UCAGACGAUGUAUGGAAUGAGA	Cleavage	1	TCTCATTCCATACATCGTCTGA	Yes	-	Yes	-	Yes	-	GO:0006281,GO:0003678,GO:0000723	-	PIF1 helicase
Known-miRNA3000	Glyma.05G001600.1	2	-1	1	22	3447	3468	UCUCAUUCCAUACAUCGUCUGA	GAAGACUAAGUAUGGAAUGAGA	Cleavage	1	TCTCATTCCATACATCGTCTGA	Yes	-	Yes	-	Yes	-	-	MED33A,RFR1	REF4-related 1
Known-miRNA3001	Glyma.13G154900.1	-	-1	1	22	627	648	UCUCAUUCCAUACAUCGUCUGA	UCAGACGAUGUAUGGAAUGAGA	Cleavage	1	TCTCATTCCATACATCGTCTGA	Yes	-	Yes	-	-	-	GO:0006281,GO:0003678,GO:0000723	-	PIF1 helicase
Known-miRNA3001	Glyma.05G001600.1	2	-1	1	22	3447	3468	UCUCAUUCCAUACAUCGUCUGA	GAAGACUAAGUAUGGAAUGAGA	Cleavage	1	TCTCATTCCATACATCGTCTGA	Yes	-	Yes	-	-	-	-	MED33A,RFR1	REF4-related 1
Known-miRNA3002	Glyma.U015800.2	1	-1	1	20	434	453	UGACAGAAGAGAGUGAGCAC	GUGCUCUCUCUCUUCUGUCA	Cleavage	1	TGACAGAAGAGAGTGAGCAC	-	Yes	Yes	Yes	Yes	-	GO:0005634,GO:0003677	SPL10	squamosa promoter binding protein-like 10
Known-miRNA3002	Glyma.U015800.1	1	-1	1	20	437	456	UGACAGAAGAGAGUGAGCAC	GUGCUCUCUCUCUUCUGUCA	Cleavage	1	TGACAGAAGAGAGTGAGCAC	-	Yes	Yes	Yes	Yes	-	GO:0005634,GO:0003677	SPL9	squamosa promoter binding protein-like 9
Known-miRNA3002	Glyma.07G109500.1	1	-1	1	20	986	1005	UGACAGAAGAGAGUGAGCAC	GUGCUCUCUCUCUUCUGUCA	Cleavage	1	TGACAGAAGAGAGTGAGCAC	-	Yes	Yes	Yes	Yes	-	GO:0005634,GO:0003677	SPL9	squamosa promoter binding protein-like 9
Known-miRNA3002	Glyma.09G113800.1	1	-1	1	20	858	877	UGACAGAAGAGAGUGAGCAC	GUGCUCUCUCUCUUCUGUCA	Cleavage	1	TGACAGAAGAGAGTGAGCAC	-	Yes	Yes	Yes	Yes	-	GO:0005634,GO:0003677	SPL9	squamosa promoter binding protein-like 9
Known-miRNA3002	Glyma.05G204100.7	1	-1	1	20	1115	1134	UGACAGAAGAGAGUGAGCAC	GUGCUCUCUCUCUUCUGUCA	Cleavage	1	TGACAGAAGAGAGTGAGCAC	-	Yes	Yes	Yes	Yes	-	GO:0005634,GO:0003677	-	Squamosa promoter-binding protein-like (SBP domain) transcription factor family protein
Known-miRNA3002	Glyma.02G177500.1	1	-1	1	20	917	936	UGACAGAAGAGAGUGAGCAC	GUGCUCUCUCUCUUCUGUCA	Cleavage	1	TGACAGAAGAGAGTGAGCAC	-	Yes	Yes	Yes	Yes	-	GO:0005634,GO:0003677	SPL9	squamosa promoter binding protein-like 9
Known-miRNA3002	Glyma.08G011500.4	1	-1	1	20	1232	1251	UGACAGAAGAGAGUGAGCAC	GUGCUCUCUCUCUUCUGUCA	Cleavage	1	TGACAGAAGAGAGTGAGCAC	-	Yes	Yes	Yes	Yes	-	GO:0005634,GO:0003677	-	Squamosa promoter-binding protein-like (SBP domain) transcription factor family protein
Known-miRNA3002	Glyma.05G204100.6	1	-1	1	20	1213	1232	UGACAGAAGAGAGUGAGCAC	GUGCUCUCUCUCUUCUGUCA	Cleavage	1	TGACAGAAGAGAGTGAGCAC	-	Yes	Yes	Yes	Yes	-	GO:0005634,GO:0003677	-	Squamosa promoter-binding protein-like (SBP domain) transcription factor family protein
Known-miRNA3002	Glyma.05G204100.5	1	-1	1	20	1217	1236	UGACAGAAGAGAGUGAGCAC	GUGCUCUCUCUCUUCUGUCA	Cleavage	1	TGACAGAAGAGAGTGAGCAC	-	Yes	Yes	Yes	Yes	-	GO:0005634,GO:0003677	-	Squamosa promoter-binding protein-like (SBP domain) transcription factor family protein
Known-miRNA3002	Glyma.03G117600.1	1	-1	1	20	1149	1168	UGACAGAAGAGAGUGAGCAC	GUGCUCUCUCUCUUCUGUCA	Cleavage	1	TGACAGAAGAGAGTGAGCAC	-	Yes	Yes	Yes	Yes	-	GO:0005634,GO:0003677	SPL9	squamosa promoter binding protein-like 9
Known-miRNA3002	Glyma.18G005600.4	1	-1	1	20	1088	1107	UGACAGAAGAGAGUGAGCAC	GUGCUCUCUCUCUUCUGUCA	Cleavage	1	TGACAGAAGAGAGTGAGCAC	-	Yes	Yes	Yes	Yes	-	GO:0005634,GO:0003677	SPL2	squamosa promoter binding protein-like 2
Known-miRNA3002	Glyma.08G011500.3	1	-1	1	20	1286	1305	UGACAGAAGAGAGUGAGCAC	GUGCUCUCUCUCUUCUGUCA	Cleavage	1	TGACAGAAGAGAGTGAGCAC	-	Yes	Yes	Yes	Yes	-	GO:0005634,GO:0003677	-	Squamosa promoter-binding protein-like (SBP domain) transcription factor family protein
Known-miRNA3002	Glyma.01G075800.1	1	-1	1	20	1213	1232	UGACAGAAGAGAGUGAGCAC	GUGCUCUCUCUCUUCUGUCA	Cleavage	1	TGACAGAAGAGAGTGAGCAC	-	Yes	Yes	Yes	Yes	-	GO:0005634,GO:0003677	SPL10	squamosa promoter binding protein-like 10
Known-miRNA3002	Glyma.19G146000.1	1	-1	1	20	1146	1165	UGACAGAAGAGAGUGAGCAC	GUGCUCUCUCUCUUCUGUCA	Cleavage	1	TGACAGAAGAGAGTGAGCAC	-	Yes	Yes	Yes	Yes	-	GO:0005634,GO:0003677	SPL9	squamosa promoter binding protein-like 9
Known-miRNA3002	Glyma.18G005600.2	1	-1	1	20	1138	1157	UGACAGAAGAGAGUGAGCAC	GUGCUCUCUCUCUUCUGUCA	Cleavage	1	TGACAGAAGAGAGTGAGCAC	-	Yes	Yes	Yes	Yes	-	GO:0005634,GO:0003677	SPL2	squamosa promoter binding protein-like 2
Known-miRNA3002	Glyma.08G011500.2	1	-1	1	20	1354	1373	UGACAGAAGAGAGUGAGCAC	GUGCUCUCUCUCUUCUGUCA	Cleavage	1	TGACAGAAGAGAGTGAGCAC	-	Yes	Yes	Yes	Yes	-	GO:0005634,GO:0003677	-	Squamosa promoter-binding protein-like (SBP domain) transcription factor family protein
Known-miRNA3002	Glyma.08G011500.1	1	-1	1	20	1379	1398	UGACAGAAGAGAGUGAGCAC	GUGCUCUCUCUCUUCUGUCA	Cleavage	1	TGACAGAAGAGAGTGAGCAC	-	Yes	Yes	Yes	Yes	-	GO:0005634,GO:0003677	-	Squamosa promoter-binding protein-like (SBP domain) transcription factor family protein
Known-miRNA3002	Glyma.06G168600.3	1	-1	1	20	1283	1302	UGACAGAAGAGAGUGAGCAC	GUGCUCUCUCUCUUCUGUCA	Cleavage	1	TGACAGAAGAGAGTGAGCAC	-	Yes	Yes	Yes	Yes	-	GO:0005634,GO:0003677	-	Squamosa promoter-binding protein-like (SBP domain) transcription factor family protein
Known-miRNA3002	Glyma.04G197100.1	1	-1	1	20	1306	1325	UGACAGAAGAGAGUGAGCAC	GUGCUCUCUCUCUUCUGUCA	Cleavage	1	TGACAGAAGAGAGTGAGCAC	-	Yes	Yes	Yes	Yes	-	GO:0005634,GO:0003677	-	Squamosa promoter-binding protein-like (SBP domain) transcription factor family protein
Known-miRNA3002	Glyma.06G168600.4	1	-1	1	20	1291	1310	UGACAGAAGAGAGUGAGCAC	GUGCUCUCUCUCUUCUGUCA	Cleavage	1	TGACAGAAGAGAGTGAGCAC	-	Yes	Yes	Yes	Yes	-	GO:0005634,GO:0003677	-	Squamosa promoter-binding protein-like (SBP domain) transcription factor family protein
Known-miRNA3002	Glyma.03G143100.1	1	-1	1	20	1138	1157	UGACAGAAGAGAGUGAGCAC	GUGCUCUCUCUCUUCUGUCA	Cleavage	1	TGACAGAAGAGAGTGAGCAC	-	Yes	Yes	Yes	Yes	-	GO:0005634,GO:0003677	SPL9	squamosa promoter binding protein-like 9
Known-miRNA3002	Glyma.11G251500.4	1	-1	1	20	1239	1258	UGACAGAAGAGAGUGAGCAC	GUGCUCUCUCUCUUCUGUCA	Cleavage	1	TGACAGAAGAGAGTGAGCAC	-	Yes	Yes	Yes	Yes	-	GO:0005634,GO:0003677	SPL2	squamosa promoter binding protein-like 2
Known-miRNA3002	Glyma.11G251500.7	1	-1	1	20	1248	1267	UGACAGAAGAGAGUGAGCAC	GUGCUCUCUCUCUUCUGUCA	Cleavage	1	TGACAGAAGAGAGTGAGCAC	-	Yes	Yes	Yes	Yes	-	GO:0005634,GO:0003677	SPL2	squamosa promoter binding protein-like 2
Known-miRNA3002	Glyma.11G251500.17	1	-1	1	20	1289	1308	UGACAGAAGAGAGUGAGCAC	GUGCUCUCUCUCUUCUGUCA	Cleavage	1	TGACAGAAGAGAGTGAGCAC	-	Yes	Yes	Yes	Yes	-	GO:0005634,GO:0003677	SPL2	squamosa promoter binding protein-like 2
Known-miRNA3002	Glyma.11G251500.10	1	-1	1	20	1292	1311	UGACAGAAGAGAGUGAGCAC	GUGCUCUCUCUCUUCUGUCA	Cleavage	1	TGACAGAAGAGAGTGAGCAC	-	Yes	Yes	Yes	Yes	-	GO:0005634,GO:0003677	SPL2	squamosa promoter binding protein-like 2
Known-miRNA3002	Glyma.11G251500.14	1	-1	1	20	1301	1320	UGACAGAAGAGAGUGAGCAC	GUGCUCUCUCUCUUCUGUCA	Cleavage	1	TGACAGAAGAGAGTGAGCAC	-	Yes	Yes	Yes	Yes	-	GO:0005634,GO:0003677	SPL2	squamosa promoter binding protein-like 2
Known-miRNA3002	Glyma.11G251500.12	1	-1	1	20	1320	1339	UGACAGAAGAGAGUGAGCAC	GUGCUCUCUCUCUUCUGUCA	Cleavage	1	TGACAGAAGAGAGTGAGCAC	-	Yes	Yes	Yes	Yes	-	GO:0005634,GO:0003677	SPL2	squamosa promoter binding protein-like 2
Known-miRNA3002	Glyma.11G251500.20	1	-1	1	20	1320	1339	UGACAGAAGAGAGUGAGCAC	GUGCUCUCUCUCUUCUGUCA	Cleavage	1	TGACAGAAGAGAGTGAGCAC	-	Yes	Yes	Yes	Yes	-	GO:0005634,GO:0003677	SPL2	squamosa promoter binding protein-like 2
Known-miRNA3002	Glyma.11G251500.3	1	-1	1	20	1340	1359	UGACAGAAGAGAGUGAGCAC	GUGCUCUCUCUCUUCUGUCA	Cleavage	1	TGACAGAAGAGAGTGAGCAC	-	Yes	Yes	Yes	Yes	-	GO:0005634,GO:0003677	SPL2	squamosa promoter binding protein-like 2
Known-miRNA3002	Glyma.06G168600.2	1	-1	1	20	1409	1428	UGACAGAAGAGAGUGAGCAC	GUGCUCUCUCUCUUCUGUCA	Cleavage	1	TGACAGAAGAGAGTGAGCAC	-	Yes	Yes	Yes	Yes	-	GO:0005634,GO:0003677	-	Squamosa promoter-binding protein-like (SBP domain) transcription factor family protein
Known-miRNA3002	Glyma.18G005600.3	1	-1	1	20	1350	1369	UGACAGAAGAGAGUGAGCAC	GUGCUCUCUCUCUUCUGUCA	Cleavage	1	TGACAGAAGAGAGTGAGCAC	-	Yes	Yes	Yes	Yes	-	GO:0005634,GO:0003677	SPL2	squamosa promoter binding protein-like 2
Known-miRNA3002	Glyma.11G251500.15	1	-1	1	20	1398	1417	UGACAGAAGAGAGUGAGCAC	GUGCUCUCUCUCUUCUGUCA	Cleavage	1	TGACAGAAGAGAGTGAGCAC	-	Yes	Yes	Yes	Yes	-	GO:0005634,GO:0003677	SPL2	squamosa promoter binding protein-like 2
Known-miRNA3002	Glyma.06G168600.1	1	-1	1	20	1461	1480	UGACAGAAGAGAGUGAGCAC	GUGCUCUCUCUCUUCUGUCA	Cleavage	1	TGACAGAAGAGAGTGAGCAC	-	Yes	Yes	Yes	Yes	-	GO:0005634,GO:0003677	-	Squamosa promoter-binding protein-like (SBP domain) transcription factor family protein
Known-miRNA3002	Glyma.01G063700.9	1	-1	1	20	1153	1172	UGACAGAAGAGAGUGAGCAC	GUGCUCUCUCUCUUCUGUCA	Cleavage	1	TGACAGAAGAGAGTGAGCAC	-	Yes	Yes	Yes	Yes	-	GO:0005634,GO:0003677	-	Squamosa promoter-binding protein-like (SBP domain) transcription factor family protein
Known-miRNA3002	Glyma.11G251500.13	1	-1	1	20	1438	1457	UGACAGAAGAGAGUGAGCAC	GUGCUCUCUCUCUUCUGUCA	Cleavage	1	TGACAGAAGAGAGTGAGCAC	-	Yes	Yes	Yes	Yes	-	GO:0005634,GO:0003677	SPL2	squamosa promoter binding protein-like 2
Known-miRNA3002	Glyma.01G063700.2	1	-1	1	20	1235	1254	UGACAGAAGAGAGUGAGCAC	GUGCUCUCUCUCUUCUGUCA	Cleavage	1	TGACAGAAGAGAGTGAGCAC	-	Yes	Yes	Yes	Yes	-	GO:0005634,GO:0003677	-	Squamosa promoter-binding protein-like (SBP domain) transcription factor family protein
Known-miRNA3002	Glyma.11G251500.2	1	-1	1	20	1523	1542	UGACAGAAGAGAGUGAGCAC	GUGCUCUCUCUCUUCUGUCA	Cleavage	1	TGACAGAAGAGAGTGAGCAC	-	Yes	Yes	Yes	Yes	-	GO:0005634,GO:0003677	SPL2	squamosa promoter binding protein-like 2
Known-miRNA3002	Glyma.01G063700.4	1	-1	1	20	1274	1293	UGACAGAAGAGAGUGAGCAC	GUGCUCUCUCUCUUCUGUCA	Cleavage	1	TGACAGAAGAGAGTGAGCAC	-	Yes	Yes	Yes	Yes	-	GO:0005634,GO:0003677	-	Squamosa promoter-binding protein-like (SBP domain) transcription factor family protein
Known-miRNA3002	Glyma.01G063700.3	1	-1	1	20	1277	1296	UGACAGAAGAGAGUGAGCAC	GUGCUCUCUCUCUUCUGUCA	Cleavage	1	TGACAGAAGAGAGTGAGCAC	-	Yes	Yes	Yes	Yes	-	GO:0005634,GO:0003677	-	Squamosa promoter-binding protein-like (SBP domain) transcription factor family protein
Known-miRNA3002	Glyma.02G121300.4	1	-1	1	20	1193	1212	UGACAGAAGAGAGUGAGCAC	GUGCUCUCUCUCUUCUGUCA	Cleavage	1	TGACAGAAGAGAGTGAGCAC	-	Yes	Yes	Yes	Yes	-	GO:0005634,GO:0003677	-	Squamosa promoter-binding protein-like (SBP domain) transcription factor family protein
Known-miRNA3002	Glyma.05G204100.4	1	-1	1	20	1550	1569	UGACAGAAGAGAGUGAGCAC	GUGCUCUCUCUCUUCUGUCA	Cleavage	1	TGACAGAAGAGAGTGAGCAC	-	Yes	Yes	Yes	Yes	-	GO:0005634,GO:0003677	-	Squamosa promoter-binding protein-like (SBP domain) transcription factor family protein
Known-miRNA3002	Glyma.02G121300.3	1	-1	1	20	1237	1256	UGACAGAAGAGAGUGAGCAC	GUGCUCUCUCUCUUCUGUCA	Cleavage	1	TGACAGAAGAGAGTGAGCAC	-	Yes	Yes	Yes	Yes	-	GO:0005634,GO:0003677	-	Squamosa promoter-binding protein-like (SBP domain) transcription factor family protein
Known-miRNA3002	Glyma.05G204100.3	1	-1	1	20	1591	1610	UGACAGAAGAGAGUGAGCAC	GUGCUCUCUCUCUUCUGUCA	Cleavage	1	TGACAGAAGAGAGTGAGCAC	-	Yes	Yes	Yes	Yes	-	GO:0005634,GO:0003677	-	Squamosa promoter-binding protein-like (SBP domain) transcription factor family protein
Known-miRNA3002	Glyma.01G063700.5	1	-1	1	20	1351	1370	UGACAGAAGAGAGUGAGCAC	GUGCUCUCUCUCUUCUGUCA	Cleavage	1	TGACAGAAGAGAGTGAGCAC	-	Yes	Yes	Yes	Yes	-	GO:0005634,GO:0003677	-	Squamosa promoter-binding protein-like (SBP domain) transcription factor family protein
Known-miRNA3002	Glyma.01G063700.8	1	-1	1	20	1390	1409	UGACAGAAGAGAGUGAGCAC	GUGCUCUCUCUCUUCUGUCA	Cleavage	1	TGACAGAAGAGAGTGAGCAC	-	Yes	Yes	Yes	Yes	-	GO:0005634,GO:0003677	-	Squamosa promoter-binding protein-like (SBP domain) transcription factor family protein
Known-miRNA3002	Glyma.01G063700.6	1	-1	1	20	1393	1412	UGACAGAAGAGAGUGAGCAC	GUGCUCUCUCUCUUCUGUCA	Cleavage	1	TGACAGAAGAGAGTGAGCAC	-	Yes	Yes	Yes	Yes	-	GO:0005634,GO:0003677	-	Squamosa promoter-binding protein-like (SBP domain) transcription factor family protein
Known-miRNA3002	Glyma.01G063700.10	1	-1	1	20	1414	1433	UGACAGAAGAGAGUGAGCAC	GUGCUCUCUCUCUUCUGUCA	Cleavage	1	TGACAGAAGAGAGTGAGCAC	-	Yes	Yes	Yes	Yes	-	GO:0005634,GO:0003677	-	Squamosa promoter-binding protein-like (SBP domain) transcription factor family protein
Known-miRNA3002	Glyma.02G121300.2	1	-1	1	20	1386	1405	UGACAGAAGAGAGUGAGCAC	GUGCUCUCUCUCUUCUGUCA	Cleavage	1	TGACAGAAGAGAGTGAGCAC	-	Yes	Yes	Yes	Yes	-	GO:0005634,GO:0003677	-	Squamosa promoter-binding protein-like (SBP domain) transcription factor family protein
Known-miRNA3002	Glyma.01G063700.7	1	-1	1	20	1564	1583	UGACAGAAGAGAGUGAGCAC	GUGCUCUCUCUCUUCUGUCA	Cleavage	1	TGACAGAAGAGAGTGAGCAC	-	Yes	Yes	Yes	Yes	-	GO:0005634,GO:0003677	-	Squamosa promoter-binding protein-like (SBP domain) transcription factor family protein
Known-miRNA3002	Glyma.01G063700.1	1	-1	1	20	1567	1586	UGACAGAAGAGAGUGAGCAC	GUGCUCUCUCUCUUCUGUCA	Cleavage	1	TGACAGAAGAGAGTGAGCAC	-	Yes	Yes	Yes	Yes	-	GO:0005634,GO:0003677	-	Squamosa promoter-binding protein-like (SBP domain) transcription factor family protein
Known-miRNA3002	Glyma.04G159600.2	1	-1	1	20	1925	1944	UGACAGAAGAGAGUGAGCAC	GUGCUCUCUCUCUUCUGUCA	Cleavage	1	TGACAGAAGAGAGTGAGCAC	-	Yes	Yes	Yes	Yes	-	GO:0005634,GO:0003677	-	Squamosa promoter-binding protein-like (SBP domain) transcription factor family protein
Known-miRNA3002	Glyma.11G251500.19	1	-1	1	20	1921	1940	UGACAGAAGAGAGUGAGCAC	GUGCUCUCUCUCUUCUGUCA	Cleavage	1	TGACAGAAGAGAGTGAGCAC	-	Yes	Yes	Yes	Yes	-	GO:0005634,GO:0003677	SPL2	squamosa promoter binding protein-like 2
Known-miRNA3002	Glyma.18G005600.1	1	-1	1	20	1933	1952	UGACAGAAGAGAGUGAGCAC	GUGCUCUCUCUCUUCUGUCA	Cleavage	1	TGACAGAAGAGAGTGAGCAC	-	Yes	Yes	Yes	Yes	-	GO:0005634,GO:0003677	SPL2	squamosa promoter binding protein-like 2
Known-miRNA3002	Glyma.02G121300.1	1	-1	1	20	1689	1708	UGACAGAAGAGAGUGAGCAC	GUGCUCUCUCUCUUCUGUCA	Cleavage	1	TGACAGAAGAGAGTGAGCAC	-	Yes	Yes	Yes	Yes	-	GO:0005634,GO:0003677	-	Squamosa promoter-binding protein-like (SBP domain) transcription factor family protein
Known-miRNA3002	Glyma.04G159600.1	1	-1	1	20	1925	1944	UGACAGAAGAGAGUGAGCAC	GUGCUCUCUCUCUUCUGUCA	Cleavage	1	TGACAGAAGAGAGTGAGCAC	-	Yes	Yes	Yes	Yes	-	GO:0005634,GO:0003677	-	Squamosa promoter-binding protein-like (SBP domain) transcription factor family protein
Known-miRNA3002	Glyma.05G204100.2	1	-1	1	20	1331	1350	UGACAGAAGAGAGUGAGCAC	GUGCUCUCUCUCUUCUGUCA	Cleavage	1	TGACAGAAGAGAGTGAGCAC	-	Yes	Yes	Yes	Yes	-	GO:0005634,GO:0003677	-	Squamosa promoter-binding protein-like (SBP domain) transcription factor family protein
Known-miRNA3002	Glyma.05G019000.2	1	-1	1	20	1877	1896	UGACAGAAGAGAGUGAGCAC	GUGCUCUCUCUCUUCUGUCA	Cleavage	1	TGACAGAAGAGAGTGAGCAC	-	Yes	Yes	Yes	Yes	-	GO:0005634,GO:0003677	-	Squamosa promoter-binding protein-like (SBP domain) transcription factor family protein
Known-miRNA3002	Glyma.17G080700.2	1	-1	1	20	1823	1842	UGACAGAAGAGAGUGAGCAC	GUGCUCUCUCUCUUCUGUCA	Cleavage	1	TGACAGAAGAGAGTGAGCAC	-	Yes	Yes	Yes	Yes	-	GO:0005634,GO:0003677	-	Squamosa promoter-binding protein-like (SBP domain) transcription factor family protein
Known-miRNA3002	Glyma.05G204100.1	1	-1	1	20	1434	1453	UGACAGAAGAGAGUGAGCAC	GUGCUCUCUCUCUUCUGUCA	Cleavage	1	TGACAGAAGAGAGTGAGCAC	-	Yes	Yes	Yes	Yes	-	GO:0005634,GO:0003677	-	Squamosa promoter-binding protein-like (SBP domain) transcription factor family protein
Known-miRNA3002	Glyma.17G080700.1	1	-1	1	20	1871	1890	UGACAGAAGAGAGUGAGCAC	GUGCUCUCUCUCUUCUGUCA	Cleavage	1	TGACAGAAGAGAGTGAGCAC	-	Yes	Yes	Yes	Yes	-	GO:0005634,GO:0003677	-	Squamosa promoter-binding protein-like (SBP domain) transcription factor family protein
Known-miRNA3002	Glyma.05G019000.1	1	-1	1	20	1877	1896	UGACAGAAGAGAGUGAGCAC	GUGCUCUCUCUCUUCUGUCA	Cleavage	1	TGACAGAAGAGAGTGAGCAC	-	Yes	Yes	Yes	Yes	-	GO:0005634,GO:0003677	-	Squamosa promoter-binding protein-like (SBP domain) transcription factor family protein
Known-miRNA3002	Glyma.11G251500.16	1	-1	1	20	3210	3229	UGACAGAAGAGAGUGAGCAC	GUGCUCUCUCUCUUCUGUCA	Cleavage	1	TGACAGAAGAGAGTGAGCAC	-	Yes	Yes	Yes	Yes	-	GO:0005634,GO:0003677	SPL2	squamosa promoter binding protein-like 2
Known-miRNA3002	Glyma.11G251500.6	1	-1	1	20	3224	3243	UGACAGAAGAGAGUGAGCAC	GUGCUCUCUCUCUUCUGUCA	Cleavage	1	TGACAGAAGAGAGTGAGCAC	-	Yes	Yes	Yes	Yes	-	GO:0005634,GO:0003677	SPL2	squamosa promoter binding protein-like 2
Known-miRNA3002	Glyma.11G251500.9	1	-1	1	20	3233	3252	UGACAGAAGAGAGUGAGCAC	GUGCUCUCUCUCUUCUGUCA	Cleavage	1	TGACAGAAGAGAGTGAGCAC	-	Yes	Yes	Yes	Yes	-	GO:0005634,GO:0003677	SPL2	squamosa promoter binding protein-like 2
Known-miRNA3002	Glyma.11G251500.11	1	-1	1	20	3305	3324	UGACAGAAGAGAGUGAGCAC	GUGCUCUCUCUCUUCUGUCA	Cleavage	1	TGACAGAAGAGAGTGAGCAC	-	Yes	Yes	Yes	Yes	-	GO:0005634,GO:0003677	SPL2	squamosa promoter binding protein-like 2
Known-miRNA3002	Glyma.11G251500.5	1	-1	1	20	3377	3396	UGACAGAAGAGAGUGAGCAC	GUGCUCUCUCUCUUCUGUCA	Cleavage	1	TGACAGAAGAGAGTGAGCAC	-	Yes	Yes	Yes	Yes	-	GO:0005634,GO:0003677	SPL2	squamosa promoter binding protein-like 2
Known-miRNA3002	Glyma.11G251500.8	1	-1	1	20	3386	3405	UGACAGAAGAGAGUGAGCAC	GUGCUCUCUCUCUUCUGUCA	Cleavage	1	TGACAGAAGAGAGTGAGCAC	-	Yes	Yes	Yes	Yes	-	GO:0005634,GO:0003677	SPL2	squamosa promoter binding protein-like 2
Known-miRNA3002	Glyma.11G251500.1	1	-1	1	20	3650	3669	UGACAGAAGAGAGUGAGCAC	GUGCUCUCUCUCUUCUGUCA	Cleavage	1	TGACAGAAGAGAGTGAGCAC	-	Yes	Yes	Yes	Yes	-	GO:0005634,GO:0003677	SPL2	squamosa promoter binding protein-like 2
Known-miRNA3002	Glyma.12G226000.1	1	-1	1	20	1115	1134	UGACAGAAGAGAGUGAGCAC	AUGCUCCCUCUCUUCUGUCA	Cleavage	1	TGACAGAAGAGAGTGAGCAC	-	Yes	Yes	Yes	Yes	-	GO:0005634,GO:0003677	SPL12	squamosa promoter-binding protein-like 12
Known-miRNA3002	Glyma.13G274900.1	1	-1	1	20	1041	1060	UGACAGAAGAGAGUGAGCAC	AUGCUCCCUCUCUUCUGUCA	Cleavage	1	TGACAGAAGAGAGTGAGCAC	-	Yes	Yes	Yes	Yes	-	GO:0005634,GO:0003677	SPL12	squamosa promoter-binding protein-like 12
Known-miRNA3002	Glyma.03G246100.2	2	-1	1	20	37	56	UGACAGAAGAGAGUGAGCAC	AUGCUCUCUCUCUUCUGUCU	Cleavage	1	TGACAGAAGAGAGTGAGCAC	-	Yes	Yes	Yes	Yes	K08857	GO:0006468,GO:0005524,GO:0004672	ATNEK2,NEK2	NIMA-related kinase 2
Known-miRNA3002	Glyma.16G054500.3	2.5	-1	1	20	1044	1063	UGACAGAAGAGAGUGAGCAC	GUGCUCUCUAUCUUCUGUCA	Translation	1	TGACAGAAGAGAGTGAGCAC	-	Yes	Yes	Yes	Yes	-	GO:0005634,GO:0003677	-	Squamosa promoter-binding protein-like (SBP domain) transcription factor family protein
Known-miRNA3002	Glyma.16G054500.2	2.5	-1	1	20	1077	1096	UGACAGAAGAGAGUGAGCAC	GUGCUCUCUAUCUUCUGUCA	Translation	1	TGACAGAAGAGAGTGAGCAC	-	Yes	Yes	Yes	Yes	-	GO:0005634,GO:0003677	-	Squamosa promoter-binding protein-like (SBP domain) transcription factor family protein
Known-miRNA3002	Glyma.19G094000.2	2.5	-1	1	20	1299	1318	UGACAGAAGAGAGUGAGCAC	GUGCUCUCUAUCUUCUGUCA	Translation	1	TGACAGAAGAGAGTGAGCAC	-	Yes	Yes	Yes	Yes	-	GO:0005634,GO:0003677	-	Squamosa promoter-binding protein-like (SBP domain) transcription factor family protein
Known-miRNA3002	Glyma.16G054500.1	2.5	-1	1	20	1486	1505	UGACAGAAGAGAGUGAGCAC	GUGCUCUCUAUCUUCUGUCA	Translation	1	TGACAGAAGAGAGTGAGCAC	-	Yes	Yes	Yes	Yes	-	GO:0005634,GO:0003677	-	Squamosa promoter-binding protein-like (SBP domain) transcription factor family protein
Known-miRNA3002	Glyma.19G094000.1	2.5	-1	1	20	1570	1589	UGACAGAAGAGAGUGAGCAC	GUGCUCUCUAUCUUCUGUCA	Translation	1	TGACAGAAGAGAGTGAGCAC	-	Yes	Yes	Yes	Yes	-	GO:0005634,GO:0003677	-	Squamosa promoter-binding protein-like (SBP domain) transcription factor family protein
Known-miRNA3002	Glyma.07G199000.1	2.5	-1	1	20	681	700	UGACAGAAGAGAGUGAGCAC	AUGCUCUCUAUCUUCUGUCA	Translation	1	TGACAGAAGAGAGTGAGCAC	-	Yes	Yes	Yes	Yes	-	GO:0005634,GO:0003677	SPL3	squamosa promoter binding protein-like 3
Known-miRNA3002	Glyma.13G177400.1	2.5	-1	1	20	759	778	UGACAGAAGAGAGUGAGCAC	AUGCUCUCUAUCUUCUGUCA	Translation	1	TGACAGAAGAGAGTGAGCAC	-	Yes	Yes	Yes	Yes	-	GO:0005634,GO:0003677	SPL3	squamosa promoter binding protein-like 3
Known-miRNA3002	Glyma.07G199000.2	2.5	-1	1	20	775	794	UGACAGAAGAGAGUGAGCAC	AUGCUCUCUAUCUUCUGUCA	Translation	1	TGACAGAAGAGAGTGAGCAC	-	Yes	Yes	Yes	Yes	-	GO:0005634,GO:0003677	SPL4	squamosa promoter binding protein-like 4
Known-miRNA3002	Glyma.20G097200.2	3	-1	1	20	3060	3079	UGACAGAAGAGAGUGAGCAC	UUGUUUUCUCUCUUCUGUCA	Cleavage	1	TGACAGAAGAGAGTGAGCAC	-	Yes	Yes	Yes	Yes	-	-	-	Pentatricopeptide repeat (PPR-like) superfamily protein
Known-miRNA3002	Glyma.20G097200.1	3	-1	1	20	3226	3245	UGACAGAAGAGAGUGAGCAC	UUGUUUUCUCUCUUCUGUCA	Cleavage	1	TGACAGAAGAGAGTGAGCAC	-	Yes	Yes	Yes	Yes	-	-	-	Pentatricopeptide repeat (PPR-like) superfamily protein
Known-miRNA3003	Glyma.U015800.2	1	-1	1	20	434	453	UGACAGAAGAGAGUGAGCAC	GUGCUCUCUCUCUUCUGUCA	Cleavage	1	TGACAGAAGAGAGTGAGCAC	-	Yes	Yes	Yes	Yes	-	GO:0005634,GO:0003677	SPL10	squamosa promoter binding protein-like 10
Known-miRNA3003	Glyma.U015800.1	1	-1	1	20	437	456	UGACAGAAGAGAGUGAGCAC	GUGCUCUCUCUCUUCUGUCA	Cleavage	1	TGACAGAAGAGAGTGAGCAC	-	Yes	Yes	Yes	Yes	-	GO:0005634,GO:0003677	SPL9	squamosa promoter binding protein-like 9
Known-miRNA3003	Glyma.07G109500.1	1	-1	1	20	986	1005	UGACAGAAGAGAGUGAGCAC	GUGCUCUCUCUCUUCUGUCA	Cleavage	1	TGACAGAAGAGAGTGAGCAC	-	Yes	Yes	Yes	Yes	-	GO:0005634,GO:0003677	SPL9	squamosa promoter binding protein-like 9
Known-miRNA3003	Glyma.09G113800.1	1	-1	1	20	858	877	UGACAGAAGAGAGUGAGCAC	GUGCUCUCUCUCUUCUGUCA	Cleavage	1	TGACAGAAGAGAGTGAGCAC	-	Yes	Yes	Yes	Yes	-	GO:0005634,GO:0003677	SPL9	squamosa promoter binding protein-like 9
Known-miRNA3003	Glyma.05G204100.7	1	-1	1	20	1115	1134	UGACAGAAGAGAGUGAGCAC	GUGCUCUCUCUCUUCUGUCA	Cleavage	1	TGACAGAAGAGAGTGAGCAC	-	Yes	Yes	Yes	Yes	-	GO:0005634,GO:0003677	-	Squamosa promoter-binding protein-like (SBP domain) transcription factor family protein
Known-miRNA3003	Glyma.02G177500.1	1	-1	1	20	917	936	UGACAGAAGAGAGUGAGCAC	GUGCUCUCUCUCUUCUGUCA	Cleavage	1	TGACAGAAGAGAGTGAGCAC	-	Yes	Yes	Yes	Yes	-	GO:0005634,GO:0003677	SPL9	squamosa promoter binding protein-like 9
Known-miRNA3003	Glyma.08G011500.4	1	-1	1	20	1232	1251	UGACAGAAGAGAGUGAGCAC	GUGCUCUCUCUCUUCUGUCA	Cleavage	1	TGACAGAAGAGAGTGAGCAC	-	Yes	Yes	Yes	Yes	-	GO:0005634,GO:0003677	-	Squamosa promoter-binding protein-like (SBP domain) transcription factor family protein
Known-miRNA3003	Glyma.05G204100.6	1	-1	1	20	1213	1232	UGACAGAAGAGAGUGAGCAC	GUGCUCUCUCUCUUCUGUCA	Cleavage	1	TGACAGAAGAGAGTGAGCAC	-	Yes	Yes	Yes	Yes	-	GO:0005634,GO:0003677	-	Squamosa promoter-binding protein-like (SBP domain) transcription factor family protein
Known-miRNA3003	Glyma.05G204100.5	1	-1	1	20	1217	1236	UGACAGAAGAGAGUGAGCAC	GUGCUCUCUCUCUUCUGUCA	Cleavage	1	TGACAGAAGAGAGTGAGCAC	-	Yes	Yes	Yes	Yes	-	GO:0005634,GO:0003677	-	Squamosa promoter-binding protein-like (SBP domain) transcription factor family protein
Known-miRNA3003	Glyma.03G117600.1	1	-1	1	20	1149	1168	UGACAGAAGAGAGUGAGCAC	GUGCUCUCUCUCUUCUGUCA	Cleavage	1	TGACAGAAGAGAGTGAGCAC	-	Yes	Yes	Yes	Yes	-	GO:0005634,GO:0003677	SPL9	squamosa promoter binding protein-like 9
Known-miRNA3003	Glyma.18G005600.4	1	-1	1	20	1088	1107	UGACAGAAGAGAGUGAGCAC	GUGCUCUCUCUCUUCUGUCA	Cleavage	1	TGACAGAAGAGAGTGAGCAC	-	Yes	Yes	Yes	Yes	-	GO:0005634,GO:0003677	SPL2	squamosa promoter binding protein-like 2
Known-miRNA3003	Glyma.08G011500.3	1	-1	1	20	1286	1305	UGACAGAAGAGAGUGAGCAC	GUGCUCUCUCUCUUCUGUCA	Cleavage	1	TGACAGAAGAGAGTGAGCAC	-	Yes	Yes	Yes	Yes	-	GO:0005634,GO:0003677	-	Squamosa promoter-binding protein-like (SBP domain) transcription factor family protein
Known-miRNA3003	Glyma.01G075800.1	1	-1	1	20	1213	1232	UGACAGAAGAGAGUGAGCAC	GUGCUCUCUCUCUUCUGUCA	Cleavage	1	TGACAGAAGAGAGTGAGCAC	-	Yes	Yes	Yes	Yes	-	GO:0005634,GO:0003677	SPL10	squamosa promoter binding protein-like 10
Known-miRNA3003	Glyma.19G146000.1	1	-1	1	20	1146	1165	UGACAGAAGAGAGUGAGCAC	GUGCUCUCUCUCUUCUGUCA	Cleavage	1	TGACAGAAGAGAGTGAGCAC	-	Yes	Yes	Yes	Yes	-	GO:0005634,GO:0003677	SPL9	squamosa promoter binding protein-like 9
Known-miRNA3003	Glyma.18G005600.2	1	-1	1	20	1138	1157	UGACAGAAGAGAGUGAGCAC	GUGCUCUCUCUCUUCUGUCA	Cleavage	1	TGACAGAAGAGAGTGAGCAC	-	Yes	Yes	Yes	Yes	-	GO:0005634,GO:0003677	SPL2	squamosa promoter binding protein-like 2
Known-miRNA3003	Glyma.08G011500.2	1	-1	1	20	1354	1373	UGACAGAAGAGAGUGAGCAC	GUGCUCUCUCUCUUCUGUCA	Cleavage	1	TGACAGAAGAGAGTGAGCAC	-	Yes	Yes	Yes	Yes	-	GO:0005634,GO:0003677	-	Squamosa promoter-binding protein-like (SBP domain) transcription factor family protein
Known-miRNA3003	Glyma.08G011500.1	1	-1	1	20	1379	1398	UGACAGAAGAGAGUGAGCAC	GUGCUCUCUCUCUUCUGUCA	Cleavage	1	TGACAGAAGAGAGTGAGCAC	-	Yes	Yes	Yes	Yes	-	GO:0005634,GO:0003677	-	Squamosa promoter-binding protein-like (SBP domain) transcription factor family protein
Known-miRNA3003	Glyma.06G168600.3	1	-1	1	20	1283	1302	UGACAGAAGAGAGUGAGCAC	GUGCUCUCUCUCUUCUGUCA	Cleavage	1	TGACAGAAGAGAGTGAGCAC	-	Yes	Yes	Yes	Yes	-	GO:0005634,GO:0003677	-	Squamosa promoter-binding protein-like (SBP domain) transcription factor family protein
Known-miRNA3003	Glyma.04G197100.1	1	-1	1	20	1306	1325	UGACAGAAGAGAGUGAGCAC	GUGCUCUCUCUCUUCUGUCA	Cleavage	1	TGACAGAAGAGAGTGAGCAC	-	Yes	Yes	Yes	Yes	-	GO:0005634,GO:0003677	-	Squamosa promoter-binding protein-like (SBP domain) transcription factor family protein
Known-miRNA3003	Glyma.06G168600.4	1	-1	1	20	1291	1310	UGACAGAAGAGAGUGAGCAC	GUGCUCUCUCUCUUCUGUCA	Cleavage	1	TGACAGAAGAGAGTGAGCAC	-	Yes	Yes	Yes	Yes	-	GO:0005634,GO:0003677	-	Squamosa promoter-binding protein-like (SBP domain) transcription factor family protein
Known-miRNA3003	Glyma.03G143100.1	1	-1	1	20	1138	1157	UGACAGAAGAGAGUGAGCAC	GUGCUCUCUCUCUUCUGUCA	Cleavage	1	TGACAGAAGAGAGTGAGCAC	-	Yes	Yes	Yes	Yes	-	GO:0005634,GO:0003677	SPL9	squamosa promoter binding protein-like 9
Known-miRNA3003	Glyma.11G251500.4	1	-1	1	20	1239	1258	UGACAGAAGAGAGUGAGCAC	GUGCUCUCUCUCUUCUGUCA	Cleavage	1	TGACAGAAGAGAGTGAGCAC	-	Yes	Yes	Yes	Yes	-	GO:0005634,GO:0003677	SPL2	squamosa promoter binding protein-like 2
Known-miRNA3003	Glyma.11G251500.7	1	-1	1	20	1248	1267	UGACAGAAGAGAGUGAGCAC	GUGCUCUCUCUCUUCUGUCA	Cleavage	1	TGACAGAAGAGAGTGAGCAC	-	Yes	Yes	Yes	Yes	-	GO:0005634,GO:0003677	SPL2	squamosa promoter binding protein-like 2
Known-miRNA3003	Glyma.11G251500.17	1	-1	1	20	1289	1308	UGACAGAAGAGAGUGAGCAC	GUGCUCUCUCUCUUCUGUCA	Cleavage	1	TGACAGAAGAGAGTGAGCAC	-	Yes	Yes	Yes	Yes	-	GO:0005634,GO:0003677	SPL2	squamosa promoter binding protein-like 2
Known-miRNA3003	Glyma.11G251500.10	1	-1	1	20	1292	1311	UGACAGAAGAGAGUGAGCAC	GUGCUCUCUCUCUUCUGUCA	Cleavage	1	TGACAGAAGAGAGTGAGCAC	-	Yes	Yes	Yes	Yes	-	GO:0005634,GO:0003677	SPL2	squamosa promoter binding protein-like 2
Known-miRNA3003	Glyma.11G251500.14	1	-1	1	20	1301	1320	UGACAGAAGAGAGUGAGCAC	GUGCUCUCUCUCUUCUGUCA	Cleavage	1	TGACAGAAGAGAGTGAGCAC	-	Yes	Yes	Yes	Yes	-	GO:0005634,GO:0003677	SPL2	squamosa promoter binding protein-like 2
Known-miRNA3003	Glyma.11G251500.20	1	-1	1	20	1320	1339	UGACAGAAGAGAGUGAGCAC	GUGCUCUCUCUCUUCUGUCA	Cleavage	1	TGACAGAAGAGAGTGAGCAC	-	Yes	Yes	Yes	Yes	-	GO:0005634,GO:0003677	SPL2	squamosa promoter binding protein-like 2
Known-miRNA3003	Glyma.11G251500.12	1	-1	1	20	1320	1339	UGACAGAAGAGAGUGAGCAC	GUGCUCUCUCUCUUCUGUCA	Cleavage	1	TGACAGAAGAGAGTGAGCAC	-	Yes	Yes	Yes	Yes	-	GO:0005634,GO:0003677	SPL2	squamosa promoter binding protein-like 2
Known-miRNA3003	Glyma.11G251500.3	1	-1	1	20	1340	1359	UGACAGAAGAGAGUGAGCAC	GUGCUCUCUCUCUUCUGUCA	Cleavage	1	TGACAGAAGAGAGTGAGCAC	-	Yes	Yes	Yes	Yes	-	GO:0005634,GO:0003677	SPL2	squamosa promoter binding protein-like 2
Known-miRNA3003	Glyma.06G168600.2	1	-1	1	20	1409	1428	UGACAGAAGAGAGUGAGCAC	GUGCUCUCUCUCUUCUGUCA	Cleavage	1	TGACAGAAGAGAGTGAGCAC	-	Yes	Yes	Yes	Yes	-	GO:0005634,GO:0003677	-	Squamosa promoter-binding protein-like (SBP domain) transcription factor family protein
Known-miRNA3003	Glyma.18G005600.3	1	-1	1	20	1350	1369	UGACAGAAGAGAGUGAGCAC	GUGCUCUCUCUCUUCUGUCA	Cleavage	1	TGACAGAAGAGAGTGAGCAC	-	Yes	Yes	Yes	Yes	-	GO:0005634,GO:0003677	SPL2	squamosa promoter binding protein-like 2
Known-miRNA3003	Glyma.11G251500.15	1	-1	1	20	1398	1417	UGACAGAAGAGAGUGAGCAC	GUGCUCUCUCUCUUCUGUCA	Cleavage	1	TGACAGAAGAGAGTGAGCAC	-	Yes	Yes	Yes	Yes	-	GO:0005634,GO:0003677	SPL2	squamosa promoter binding protein-like 2
Known-miRNA3003	Glyma.06G168600.1	1	-1	1	20	1461	1480	UGACAGAAGAGAGUGAGCAC	GUGCUCUCUCUCUUCUGUCA	Cleavage	1	TGACAGAAGAGAGTGAGCAC	-	Yes	Yes	Yes	Yes	-	GO:0005634,GO:0003677	-	Squamosa promoter-binding protein-like (SBP domain) transcription factor family protein
Known-miRNA3003	Glyma.01G063700.9	1	-1	1	20	1153	1172	UGACAGAAGAGAGUGAGCAC	GUGCUCUCUCUCUUCUGUCA	Cleavage	1	TGACAGAAGAGAGTGAGCAC	-	Yes	Yes	Yes	Yes	-	GO:0005634,GO:0003677	-	Squamosa promoter-binding protein-like (SBP domain) transcription factor family protein
Known-miRNA3003	Glyma.11G251500.13	1	-1	1	20	1438	1457	UGACAGAAGAGAGUGAGCAC	GUGCUCUCUCUCUUCUGUCA	Cleavage	1	TGACAGAAGAGAGTGAGCAC	-	Yes	Yes	Yes	Yes	-	GO:0005634,GO:0003677	SPL2	squamosa promoter binding protein-like 2
Known-miRNA3003	Glyma.01G063700.2	1	-1	1	20	1235	1254	UGACAGAAGAGAGUGAGCAC	GUGCUCUCUCUCUUCUGUCA	Cleavage	1	TGACAGAAGAGAGTGAGCAC	-	Yes	Yes	Yes	Yes	-	GO:0005634,GO:0003677	-	Squamosa promoter-binding protein-like (SBP domain) transcription factor family protein
Known-miRNA3003	Glyma.11G251500.2	1	-1	1	20	1523	1542	UGACAGAAGAGAGUGAGCAC	GUGCUCUCUCUCUUCUGUCA	Cleavage	1	TGACAGAAGAGAGTGAGCAC	-	Yes	Yes	Yes	Yes	-	GO:0005634,GO:0003677	SPL2	squamosa promoter binding protein-like 2
Known-miRNA3003	Glyma.01G063700.4	1	-1	1	20	1274	1293	UGACAGAAGAGAGUGAGCAC	GUGCUCUCUCUCUUCUGUCA	Cleavage	1	TGACAGAAGAGAGTGAGCAC	-	Yes	Yes	Yes	Yes	-	GO:0005634,GO:0003677	-	Squamosa promoter-binding protein-like (SBP domain) transcription factor family protein
Known-miRNA3003	Glyma.01G063700.3	1	-1	1	20	1277	1296	UGACAGAAGAGAGUGAGCAC	GUGCUCUCUCUCUUCUGUCA	Cleavage	1	TGACAGAAGAGAGTGAGCAC	-	Yes	Yes	Yes	Yes	-	GO:0005634,GO:0003677	-	Squamosa promoter-binding protein-like (SBP domain) transcription factor family protein
Known-miRNA3003	Glyma.02G121300.4	1	-1	1	20	1193	1212	UGACAGAAGAGAGUGAGCAC	GUGCUCUCUCUCUUCUGUCA	Cleavage	1	TGACAGAAGAGAGTGAGCAC	-	Yes	Yes	Yes	Yes	-	GO:0005634,GO:0003677	-	Squamosa promoter-binding protein-like (SBP domain) transcription factor family protein
Known-miRNA3003	Glyma.05G204100.4	1	-1	1	20	1550	1569	UGACAGAAGAGAGUGAGCAC	GUGCUCUCUCUCUUCUGUCA	Cleavage	1	TGACAGAAGAGAGTGAGCAC	-	Yes	Yes	Yes	Yes	-	GO:0005634,GO:0003677	-	Squamosa promoter-binding protein-like (SBP domain) transcription factor family protein
Known-miRNA3003	Glyma.02G121300.3	1	-1	1	20	1237	1256	UGACAGAAGAGAGUGAGCAC	GUGCUCUCUCUCUUCUGUCA	Cleavage	1	TGACAGAAGAGAGTGAGCAC	-	Yes	Yes	Yes	Yes	-	GO:0005634,GO:0003677	-	Squamosa promoter-binding protein-like (SBP domain) transcription factor family protein
Known-miRNA3003	Glyma.05G204100.3	1	-1	1	20	1591	1610	UGACAGAAGAGAGUGAGCAC	GUGCUCUCUCUCUUCUGUCA	Cleavage	1	TGACAGAAGAGAGTGAGCAC	-	Yes	Yes	Yes	Yes	-	GO:0005634,GO:0003677	-	Squamosa promoter-binding protein-like (SBP domain) transcription factor family protein
Known-miRNA3003	Glyma.01G063700.5	1	-1	1	20	1351	1370	UGACAGAAGAGAGUGAGCAC	GUGCUCUCUCUCUUCUGUCA	Cleavage	1	TGACAGAAGAGAGTGAGCAC	-	Yes	Yes	Yes	Yes	-	GO:0005634,GO:0003677	-	Squamosa promoter-binding protein-like (SBP domain) transcription factor family protein
Known-miRNA3003	Glyma.01G063700.8	1	-1	1	20	1390	1409	UGACAGAAGAGAGUGAGCAC	GUGCUCUCUCUCUUCUGUCA	Cleavage	1	TGACAGAAGAGAGTGAGCAC	-	Yes	Yes	Yes	Yes	-	GO:0005634,GO:0003677	-	Squamosa promoter-binding protein-like (SBP domain) transcription factor family protein
Known-miRNA3003	Glyma.01G063700.6	1	-1	1	20	1393	1412	UGACAGAAGAGAGUGAGCAC	GUGCUCUCUCUCUUCUGUCA	Cleavage	1	TGACAGAAGAGAGTGAGCAC	-	Yes	Yes	Yes	Yes	-	GO:0005634,GO:0003677	-	Squamosa promoter-binding protein-like (SBP domain) transcription factor family protein
Known-miRNA3003	Glyma.01G063700.10	1	-1	1	20	1414	1433	UGACAGAAGAGAGUGAGCAC	GUGCUCUCUCUCUUCUGUCA	Cleavage	1	TGACAGAAGAGAGTGAGCAC	-	Yes	Yes	Yes	Yes	-	GO:0005634,GO:0003677	-	Squamosa promoter-binding protein-like (SBP domain) transcription factor family protein
Known-miRNA3003	Glyma.02G121300.2	1	-1	1	20	1386	1405	UGACAGAAGAGAGUGAGCAC	GUGCUCUCUCUCUUCUGUCA	Cleavage	1	TGACAGAAGAGAGTGAGCAC	-	Yes	Yes	Yes	Yes	-	GO:0005634,GO:0003677	-	Squamosa promoter-binding protein-like (SBP domain) transcription factor family protein
Known-miRNA3003	Glyma.01G063700.7	1	-1	1	20	1564	1583	UGACAGAAGAGAGUGAGCAC	GUGCUCUCUCUCUUCUGUCA	Cleavage	1	TGACAGAAGAGAGTGAGCAC	-	Yes	Yes	Yes	Yes	-	GO:0005634,GO:0003677	-	Squamosa promoter-binding protein-like (SBP domain) transcription factor family protein
Known-miRNA3003	Glyma.01G063700.1	1	-1	1	20	1567	1586	UGACAGAAGAGAGUGAGCAC	GUGCUCUCUCUCUUCUGUCA	Cleavage	1	TGACAGAAGAGAGTGAGCAC	-	Yes	Yes	Yes	Yes	-	GO:0005634,GO:0003677	-	Squamosa promoter-binding protein-like (SBP domain) transcription factor family protein
Known-miRNA3003	Glyma.04G159600.2	1	-1	1	20	1925	1944	UGACAGAAGAGAGUGAGCAC	GUGCUCUCUCUCUUCUGUCA	Cleavage	1	TGACAGAAGAGAGTGAGCAC	-	Yes	Yes	Yes	Yes	-	GO:0005634,GO:0003677	-	Squamosa promoter-binding protein-like (SBP domain) transcription factor family protein
Known-miRNA3003	Glyma.11G251500.19	1	-1	1	20	1921	1940	UGACAGAAGAGAGUGAGCAC	GUGCUCUCUCUCUUCUGUCA	Cleavage	1	TGACAGAAGAGAGTGAGCAC	-	Yes	Yes	Yes	Yes	-	GO:0005634,GO:0003677	SPL2	squamosa promoter binding protein-like 2
Known-miRNA3003	Glyma.18G005600.1	1	-1	1	20	1933	1952	UGACAGAAGAGAGUGAGCAC	GUGCUCUCUCUCUUCUGUCA	Cleavage	1	TGACAGAAGAGAGTGAGCAC	-	Yes	Yes	Yes	Yes	-	GO:0005634,GO:0003677	SPL2	squamosa promoter binding protein-like 2
Known-miRNA3003	Glyma.02G121300.1	1	-1	1	20	1689	1708	UGACAGAAGAGAGUGAGCAC	GUGCUCUCUCUCUUCUGUCA	Cleavage	1	TGACAGAAGAGAGTGAGCAC	-	Yes	Yes	Yes	Yes	-	GO:0005634,GO:0003677	-	Squamosa promoter-binding protein-like (SBP domain) transcription factor family protein
Known-miRNA3003	Glyma.04G159600.1	1	-1	1	20	1925	1944	UGACAGAAGAGAGUGAGCAC	GUGCUCUCUCUCUUCUGUCA	Cleavage	1	TGACAGAAGAGAGTGAGCAC	-	Yes	Yes	Yes	Yes	-	GO:0005634,GO:0003677	-	Squamosa promoter-binding protein-like (SBP domain) transcription factor family protein
Known-miRNA3003	Glyma.05G204100.2	1	-1	1	20	1331	1350	UGACAGAAGAGAGUGAGCAC	GUGCUCUCUCUCUUCUGUCA	Cleavage	1	TGACAGAAGAGAGTGAGCAC	-	Yes	Yes	Yes	Yes	-	GO:0005634,GO:0003677	-	Squamosa promoter-binding protein-like (SBP domain) transcription factor family protein
Known-miRNA3003	Glyma.05G019000.2	1	-1	1	20	1877	1896	UGACAGAAGAGAGUGAGCAC	GUGCUCUCUCUCUUCUGUCA	Cleavage	1	TGACAGAAGAGAGTGAGCAC	-	Yes	Yes	Yes	Yes	-	GO:0005634,GO:0003677	-	Squamosa promoter-binding protein-like (SBP domain) transcription factor family protein
Known-miRNA3003	Glyma.17G080700.2	1	-1	1	20	1823	1842	UGACAGAAGAGAGUGAGCAC	GUGCUCUCUCUCUUCUGUCA	Cleavage	1	TGACAGAAGAGAGTGAGCAC	-	Yes	Yes	Yes	Yes	-	GO:0005634,GO:0003677	-	Squamosa promoter-binding protein-like (SBP domain) transcription factor family protein
Known-miRNA3003	Glyma.05G204100.1	1	-1	1	20	1434	1453	UGACAGAAGAGAGUGAGCAC	GUGCUCUCUCUCUUCUGUCA	Cleavage	1	TGACAGAAGAGAGTGAGCAC	-	Yes	Yes	Yes	Yes	-	GO:0005634,GO:0003677	-	Squamosa promoter-binding protein-like (SBP domain) transcription factor family protein
Known-miRNA3003	Glyma.17G080700.1	1	-1	1	20	1871	1890	UGACAGAAGAGAGUGAGCAC	GUGCUCUCUCUCUUCUGUCA	Cleavage	1	TGACAGAAGAGAGTGAGCAC	-	Yes	Yes	Yes	Yes	-	GO:0005634,GO:0003677	-	Squamosa promoter-binding protein-like (SBP domain) transcription factor family protein
Known-miRNA3003	Glyma.05G019000.1	1	-1	1	20	1877	1896	UGACAGAAGAGAGUGAGCAC	GUGCUCUCUCUCUUCUGUCA	Cleavage	1	TGACAGAAGAGAGTGAGCAC	-	Yes	Yes	Yes	Yes	-	GO:0005634,GO:0003677	-	Squamosa promoter-binding protein-like (SBP domain) transcription factor family protein
Known-miRNA3003	Glyma.11G251500.16	1	-1	1	20	3210	3229	UGACAGAAGAGAGUGAGCAC	GUGCUCUCUCUCUUCUGUCA	Cleavage	1	TGACAGAAGAGAGTGAGCAC	-	Yes	Yes	Yes	Yes	-	GO:0005634,GO:0003677	SPL2	squamosa promoter binding protein-like 2
Known-miRNA3003	Glyma.11G251500.6	1	-1	1	20	3224	3243	UGACAGAAGAGAGUGAGCAC	GUGCUCUCUCUCUUCUGUCA	Cleavage	1	TGACAGAAGAGAGTGAGCAC	-	Yes	Yes	Yes	Yes	-	GO:0005634,GO:0003677	SPL2	squamosa promoter binding protein-like 2
Known-miRNA3003	Glyma.11G251500.9	1	-1	1	20	3233	3252	UGACAGAAGAGAGUGAGCAC	GUGCUCUCUCUCUUCUGUCA	Cleavage	1	TGACAGAAGAGAGTGAGCAC	-	Yes	Yes	Yes	Yes	-	GO:0005634,GO:0003677	SPL2	squamosa promoter binding protein-like 2
Known-miRNA3003	Glyma.11G251500.11	1	-1	1	20	3305	3324	UGACAGAAGAGAGUGAGCAC	GUGCUCUCUCUCUUCUGUCA	Cleavage	1	TGACAGAAGAGAGTGAGCAC	-	Yes	Yes	Yes	Yes	-	GO:0005634,GO:0003677	SPL2	squamosa promoter binding protein-like 2
Known-miRNA3003	Glyma.11G251500.5	1	-1	1	20	3377	3396	UGACAGAAGAGAGUGAGCAC	GUGCUCUCUCUCUUCUGUCA	Cleavage	1	TGACAGAAGAGAGTGAGCAC	-	Yes	Yes	Yes	Yes	-	GO:0005634,GO:0003677	SPL2	squamosa promoter binding protein-like 2
Known-miRNA3003	Glyma.11G251500.8	1	-1	1	20	3386	3405	UGACAGAAGAGAGUGAGCAC	GUGCUCUCUCUCUUCUGUCA	Cleavage	1	TGACAGAAGAGAGTGAGCAC	-	Yes	Yes	Yes	Yes	-	GO:0005634,GO:0003677	SPL2	squamosa promoter binding protein-like 2
Known-miRNA3003	Glyma.11G251500.1	1	-1	1	20	3650	3669	UGACAGAAGAGAGUGAGCAC	GUGCUCUCUCUCUUCUGUCA	Cleavage	1	TGACAGAAGAGAGTGAGCAC	-	Yes	Yes	Yes	Yes	-	GO:0005634,GO:0003677	SPL2	squamosa promoter binding protein-like 2
Known-miRNA3003	Glyma.12G226000.1	1	-1	1	20	1115	1134	UGACAGAAGAGAGUGAGCAC	AUGCUCCCUCUCUUCUGUCA	Cleavage	1	TGACAGAAGAGAGTGAGCAC	-	Yes	Yes	Yes	Yes	-	GO:0005634,GO:0003677	SPL12	squamosa promoter-binding protein-like 12
Known-miRNA3003	Glyma.13G274900.1	1	-1	1	20	1041	1060	UGACAGAAGAGAGUGAGCAC	AUGCUCCCUCUCUUCUGUCA	Cleavage	1	TGACAGAAGAGAGTGAGCAC	-	Yes	Yes	Yes	Yes	-	GO:0005634,GO:0003677	SPL12	squamosa promoter-binding protein-like 12
Known-miRNA3003	Glyma.03G246100.2	2	-1	1	20	37	56	UGACAGAAGAGAGUGAGCAC	AUGCUCUCUCUCUUCUGUCU	Cleavage	1	TGACAGAAGAGAGTGAGCAC	-	Yes	Yes	Yes	Yes	K08857	GO:0006468,GO:0005524,GO:0004672	ATNEK2,NEK2	NIMA-related kinase 2
Known-miRNA3003	Glyma.16G054500.3	2.5	-1	1	20	1044	1063	UGACAGAAGAGAGUGAGCAC	GUGCUCUCUAUCUUCUGUCA	Translation	1	TGACAGAAGAGAGTGAGCAC	-	Yes	Yes	Yes	Yes	-	GO:0005634,GO:0003677	-	Squamosa promoter-binding protein-like (SBP domain) transcription factor family protein
Known-miRNA3003	Glyma.16G054500.2	2.5	-1	1	20	1077	1096	UGACAGAAGAGAGUGAGCAC	GUGCUCUCUAUCUUCUGUCA	Translation	1	TGACAGAAGAGAGTGAGCAC	-	Yes	Yes	Yes	Yes	-	GO:0005634,GO:0003677	-	Squamosa promoter-binding protein-like (SBP domain) transcription factor family protein
Known-miRNA3003	Glyma.19G094000.2	2.5	-1	1	20	1299	1318	UGACAGAAGAGAGUGAGCAC	GUGCUCUCUAUCUUCUGUCA	Translation	1	TGACAGAAGAGAGTGAGCAC	-	Yes	Yes	Yes	Yes	-	GO:0005634,GO:0003677	-	Squamosa promoter-binding protein-like (SBP domain) transcription factor family protein
Known-miRNA3003	Glyma.16G054500.1	2.5	-1	1	20	1486	1505	UGACAGAAGAGAGUGAGCAC	GUGCUCUCUAUCUUCUGUCA	Translation	1	TGACAGAAGAGAGTGAGCAC	-	Yes	Yes	Yes	Yes	-	GO:0005634,GO:0003677	-	Squamosa promoter-binding protein-like (SBP domain) transcription factor family protein
Known-miRNA3003	Glyma.19G094000.1	2.5	-1	1	20	1570	1589	UGACAGAAGAGAGUGAGCAC	GUGCUCUCUAUCUUCUGUCA	Translation	1	TGACAGAAGAGAGTGAGCAC	-	Yes	Yes	Yes	Yes	-	GO:0005634,GO:0003677	-	Squamosa promoter-binding protein-like (SBP domain) transcription factor family protein
Known-miRNA3003	Glyma.07G199000.1	2.5	-1	1	20	681	700	UGACAGAAGAGAGUGAGCAC	AUGCUCUCUAUCUUCUGUCA	Translation	1	TGACAGAAGAGAGTGAGCAC	-	Yes	Yes	Yes	Yes	-	GO:0005634,GO:0003677	SPL3	squamosa promoter binding protein-like 3
Known-miRNA3003	Glyma.13G177400.1	2.5	-1	1	20	759	778	UGACAGAAGAGAGUGAGCAC	AUGCUCUCUAUCUUCUGUCA	Translation	1	TGACAGAAGAGAGTGAGCAC	-	Yes	Yes	Yes	Yes	-	GO:0005634,GO:0003677	SPL3	squamosa promoter binding protein-like 3
Known-miRNA3003	Glyma.07G199000.2	2.5	-1	1	20	775	794	UGACAGAAGAGAGUGAGCAC	AUGCUCUCUAUCUUCUGUCA	Translation	1	TGACAGAAGAGAGTGAGCAC	-	Yes	Yes	Yes	Yes	-	GO:0005634,GO:0003677	SPL4	squamosa promoter binding protein-like 4
Known-miRNA3003	Glyma.20G097200.2	3	-1	1	20	3060	3079	UGACAGAAGAGAGUGAGCAC	UUGUUUUCUCUCUUCUGUCA	Cleavage	1	TGACAGAAGAGAGTGAGCAC	-	Yes	Yes	Yes	Yes	-	-	-	Pentatricopeptide repeat (PPR-like) superfamily protein
Known-miRNA3003	Glyma.20G097200.1	3	-1	1	20	3226	3245	UGACAGAAGAGAGUGAGCAC	UUGUUUUCUCUCUUCUGUCA	Cleavage	1	TGACAGAAGAGAGTGAGCAC	-	Yes	Yes	Yes	Yes	-	-	-	Pentatricopeptide repeat (PPR-like) superfamily protein
Known-miRNA3004	Glyma.U015800.2	1	-1	1	20	434	453	UGACAGAAGAGAGUGAGCAC	GUGCUCUCUCUCUUCUGUCA	Cleavage	1	TGACAGAAGAGAGTGAGCAC	-	Yes	Yes	Yes	Yes	-	GO:0005634,GO:0003677	SPL10	squamosa promoter binding protein-like 10
Known-miRNA3004	Glyma.U015800.1	1	-1	1	20	437	456	UGACAGAAGAGAGUGAGCAC	GUGCUCUCUCUCUUCUGUCA	Cleavage	1	TGACAGAAGAGAGTGAGCAC	-	Yes	Yes	Yes	Yes	-	GO:0005634,GO:0003677	SPL9	squamosa promoter binding protein-like 9
Known-miRNA3004	Glyma.07G109500.1	1	-1	1	20	986	1005	UGACAGAAGAGAGUGAGCAC	GUGCUCUCUCUCUUCUGUCA	Cleavage	1	TGACAGAAGAGAGTGAGCAC	-	Yes	Yes	Yes	Yes	-	GO:0005634,GO:0003677	SPL9	squamosa promoter binding protein-like 9
Known-miRNA3004	Glyma.09G113800.1	1	-1	1	20	858	877	UGACAGAAGAGAGUGAGCAC	GUGCUCUCUCUCUUCUGUCA	Cleavage	1	TGACAGAAGAGAGTGAGCAC	-	Yes	Yes	Yes	Yes	-	GO:0005634,GO:0003677	SPL9	squamosa promoter binding protein-like 9
Known-miRNA3004	Glyma.05G204100.7	1	-1	1	20	1115	1134	UGACAGAAGAGAGUGAGCAC	GUGCUCUCUCUCUUCUGUCA	Cleavage	1	TGACAGAAGAGAGTGAGCAC	-	Yes	Yes	Yes	Yes	-	GO:0005634,GO:0003677	-	Squamosa promoter-binding protein-like (SBP domain) transcription factor family protein
Known-miRNA3004	Glyma.02G177500.1	1	-1	1	20	917	936	UGACAGAAGAGAGUGAGCAC	GUGCUCUCUCUCUUCUGUCA	Cleavage	1	TGACAGAAGAGAGTGAGCAC	-	Yes	Yes	Yes	Yes	-	GO:0005634,GO:0003677	SPL9	squamosa promoter binding protein-like 9
Known-miRNA3004	Glyma.08G011500.4	1	-1	1	20	1232	1251	UGACAGAAGAGAGUGAGCAC	GUGCUCUCUCUCUUCUGUCA	Cleavage	1	TGACAGAAGAGAGTGAGCAC	-	Yes	Yes	Yes	Yes	-	GO:0005634,GO:0003677	-	Squamosa promoter-binding protein-like (SBP domain) transcription factor family protein
Known-miRNA3004	Glyma.05G204100.6	1	-1	1	20	1213	1232	UGACAGAAGAGAGUGAGCAC	GUGCUCUCUCUCUUCUGUCA	Cleavage	1	TGACAGAAGAGAGTGAGCAC	-	Yes	Yes	Yes	Yes	-	GO:0005634,GO:0003677	-	Squamosa promoter-binding protein-like (SBP domain) transcription factor family protein
Known-miRNA3004	Glyma.05G204100.5	1	-1	1	20	1217	1236	UGACAGAAGAGAGUGAGCAC	GUGCUCUCUCUCUUCUGUCA	Cleavage	1	TGACAGAAGAGAGTGAGCAC	-	Yes	Yes	Yes	Yes	-	GO:0005634,GO:0003677	-	Squamosa promoter-binding protein-like (SBP domain) transcription factor family protein
Known-miRNA3004	Glyma.03G117600.1	1	-1	1	20	1149	1168	UGACAGAAGAGAGUGAGCAC	GUGCUCUCUCUCUUCUGUCA	Cleavage	1	TGACAGAAGAGAGTGAGCAC	-	Yes	Yes	Yes	Yes	-	GO:0005634,GO:0003677	SPL9	squamosa promoter binding protein-like 9
Known-miRNA3004	Glyma.18G005600.4	1	-1	1	20	1088	1107	UGACAGAAGAGAGUGAGCAC	GUGCUCUCUCUCUUCUGUCA	Cleavage	1	TGACAGAAGAGAGTGAGCAC	-	Yes	Yes	Yes	Yes	-	GO:0005634,GO:0003677	SPL2	squamosa promoter binding protein-like 2
Known-miRNA3004	Glyma.08G011500.3	1	-1	1	20	1286	1305	UGACAGAAGAGAGUGAGCAC	GUGCUCUCUCUCUUCUGUCA	Cleavage	1	TGACAGAAGAGAGTGAGCAC	-	Yes	Yes	Yes	Yes	-	GO:0005634,GO:0003677	-	Squamosa promoter-binding protein-like (SBP domain) transcription factor family protein
Known-miRNA3004	Glyma.01G075800.1	1	-1	1	20	1213	1232	UGACAGAAGAGAGUGAGCAC	GUGCUCUCUCUCUUCUGUCA	Cleavage	1	TGACAGAAGAGAGTGAGCAC	-	Yes	Yes	Yes	Yes	-	GO:0005634,GO:0003677	SPL10	squamosa promoter binding protein-like 10
Known-miRNA3004	Glyma.19G146000.1	1	-1	1	20	1146	1165	UGACAGAAGAGAGUGAGCAC	GUGCUCUCUCUCUUCUGUCA	Cleavage	1	TGACAGAAGAGAGTGAGCAC	-	Yes	Yes	Yes	Yes	-	GO:0005634,GO:0003677	SPL9	squamosa promoter binding protein-like 9
Known-miRNA3004	Glyma.18G005600.2	1	-1	1	20	1138	1157	UGACAGAAGAGAGUGAGCAC	GUGCUCUCUCUCUUCUGUCA	Cleavage	1	TGACAGAAGAGAGTGAGCAC	-	Yes	Yes	Yes	Yes	-	GO:0005634,GO:0003677	SPL2	squamosa promoter binding protein-like 2
Known-miRNA3004	Glyma.08G011500.2	1	-1	1	20	1354	1373	UGACAGAAGAGAGUGAGCAC	GUGCUCUCUCUCUUCUGUCA	Cleavage	1	TGACAGAAGAGAGTGAGCAC	-	Yes	Yes	Yes	Yes	-	GO:0005634,GO:0003677	-	Squamosa promoter-binding protein-like (SBP domain) transcription factor family protein
Known-miRNA3004	Glyma.08G011500.1	1	-1	1	20	1379	1398	UGACAGAAGAGAGUGAGCAC	GUGCUCUCUCUCUUCUGUCA	Cleavage	1	TGACAGAAGAGAGTGAGCAC	-	Yes	Yes	Yes	Yes	-	GO:0005634,GO:0003677	-	Squamosa promoter-binding protein-like (SBP domain) transcription factor family protein
Known-miRNA3004	Glyma.06G168600.3	1	-1	1	20	1283	1302	UGACAGAAGAGAGUGAGCAC	GUGCUCUCUCUCUUCUGUCA	Cleavage	1	TGACAGAAGAGAGTGAGCAC	-	Yes	Yes	Yes	Yes	-	GO:0005634,GO:0003677	-	Squamosa promoter-binding protein-like (SBP domain) transcription factor family protein
Known-miRNA3004	Glyma.04G197100.1	1	-1	1	20	1306	1325	UGACAGAAGAGAGUGAGCAC	GUGCUCUCUCUCUUCUGUCA	Cleavage	1	TGACAGAAGAGAGTGAGCAC	-	Yes	Yes	Yes	Yes	-	GO:0005634,GO:0003677	-	Squamosa promoter-binding protein-like (SBP domain) transcription factor family protein
Known-miRNA3004	Glyma.06G168600.4	1	-1	1	20	1291	1310	UGACAGAAGAGAGUGAGCAC	GUGCUCUCUCUCUUCUGUCA	Cleavage	1	TGACAGAAGAGAGTGAGCAC	-	Yes	Yes	Yes	Yes	-	GO:0005634,GO:0003677	-	Squamosa promoter-binding protein-like (SBP domain) transcription factor family protein
Known-miRNA3004	Glyma.03G143100.1	1	-1	1	20	1138	1157	UGACAGAAGAGAGUGAGCAC	GUGCUCUCUCUCUUCUGUCA	Cleavage	1	TGACAGAAGAGAGTGAGCAC	-	Yes	Yes	Yes	Yes	-	GO:0005634,GO:0003677	SPL9	squamosa promoter binding protein-like 9
Known-miRNA3004	Glyma.11G251500.4	1	-1	1	20	1239	1258	UGACAGAAGAGAGUGAGCAC	GUGCUCUCUCUCUUCUGUCA	Cleavage	1	TGACAGAAGAGAGTGAGCAC	-	Yes	Yes	Yes	Yes	-	GO:0005634,GO:0003677	SPL2	squamosa promoter binding protein-like 2
Known-miRNA3004	Glyma.11G251500.7	1	-1	1	20	1248	1267	UGACAGAAGAGAGUGAGCAC	GUGCUCUCUCUCUUCUGUCA	Cleavage	1	TGACAGAAGAGAGTGAGCAC	-	Yes	Yes	Yes	Yes	-	GO:0005634,GO:0003677	SPL2	squamosa promoter binding protein-like 2
Known-miRNA3004	Glyma.11G251500.17	1	-1	1	20	1289	1308	UGACAGAAGAGAGUGAGCAC	GUGCUCUCUCUCUUCUGUCA	Cleavage	1	TGACAGAAGAGAGTGAGCAC	-	Yes	Yes	Yes	Yes	-	GO:0005634,GO:0003677	SPL2	squamosa promoter binding protein-like 2
Known-miRNA3004	Glyma.11G251500.10	1	-1	1	20	1292	1311	UGACAGAAGAGAGUGAGCAC	GUGCUCUCUCUCUUCUGUCA	Cleavage	1	TGACAGAAGAGAGTGAGCAC	-	Yes	Yes	Yes	Yes	-	GO:0005634,GO:0003677	SPL2	squamosa promoter binding protein-like 2
Known-miRNA3004	Glyma.11G251500.14	1	-1	1	20	1301	1320	UGACAGAAGAGAGUGAGCAC	GUGCUCUCUCUCUUCUGUCA	Cleavage	1	TGACAGAAGAGAGTGAGCAC	-	Yes	Yes	Yes	Yes	-	GO:0005634,GO:0003677	SPL2	squamosa promoter binding protein-like 2
Known-miRNA3004	Glyma.11G251500.12	1	-1	1	20	1320	1339	UGACAGAAGAGAGUGAGCAC	GUGCUCUCUCUCUUCUGUCA	Cleavage	1	TGACAGAAGAGAGTGAGCAC	-	Yes	Yes	Yes	Yes	-	GO:0005634,GO:0003677	SPL2	squamosa promoter binding protein-like 2
Known-miRNA3004	Glyma.11G251500.20	1	-1	1	20	1320	1339	UGACAGAAGAGAGUGAGCAC	GUGCUCUCUCUCUUCUGUCA	Cleavage	1	TGACAGAAGAGAGTGAGCAC	-	Yes	Yes	Yes	Yes	-	GO:0005634,GO:0003677	SPL2	squamosa promoter binding protein-like 2
Known-miRNA3004	Glyma.11G251500.3	1	-1	1	20	1340	1359	UGACAGAAGAGAGUGAGCAC	GUGCUCUCUCUCUUCUGUCA	Cleavage	1	TGACAGAAGAGAGTGAGCAC	-	Yes	Yes	Yes	Yes	-	GO:0005634,GO:0003677	SPL2	squamosa promoter binding protein-like 2
Known-miRNA3004	Glyma.06G168600.2	1	-1	1	20	1409	1428	UGACAGAAGAGAGUGAGCAC	GUGCUCUCUCUCUUCUGUCA	Cleavage	1	TGACAGAAGAGAGTGAGCAC	-	Yes	Yes	Yes	Yes	-	GO:0005634,GO:0003677	-	Squamosa promoter-binding protein-like (SBP domain) transcription factor family protein
Known-miRNA3004	Glyma.18G005600.3	1	-1	1	20	1350	1369	UGACAGAAGAGAGUGAGCAC	GUGCUCUCUCUCUUCUGUCA	Cleavage	1	TGACAGAAGAGAGTGAGCAC	-	Yes	Yes	Yes	Yes	-	GO:0005634,GO:0003677	SPL2	squamosa promoter binding protein-like 2
Known-miRNA3004	Glyma.11G251500.15	1	-1	1	20	1398	1417	UGACAGAAGAGAGUGAGCAC	GUGCUCUCUCUCUUCUGUCA	Cleavage	1	TGACAGAAGAGAGTGAGCAC	-	Yes	Yes	Yes	Yes	-	GO:0005634,GO:0003677	SPL2	squamosa promoter binding protein-like 2
Known-miRNA3004	Glyma.06G168600.1	1	-1	1	20	1461	1480	UGACAGAAGAGAGUGAGCAC	GUGCUCUCUCUCUUCUGUCA	Cleavage	1	TGACAGAAGAGAGTGAGCAC	-	Yes	Yes	Yes	Yes	-	GO:0005634,GO:0003677	-	Squamosa promoter-binding protein-like (SBP domain) transcription factor family protein
Known-miRNA3004	Glyma.01G063700.9	1	-1	1	20	1153	1172	UGACAGAAGAGAGUGAGCAC	GUGCUCUCUCUCUUCUGUCA	Cleavage	1	TGACAGAAGAGAGTGAGCAC	-	Yes	Yes	Yes	Yes	-	GO:0005634,GO:0003677	-	Squamosa promoter-binding protein-like (SBP domain) transcription factor family protein
Known-miRNA3004	Glyma.11G251500.13	1	-1	1	20	1438	1457	UGACAGAAGAGAGUGAGCAC	GUGCUCUCUCUCUUCUGUCA	Cleavage	1	TGACAGAAGAGAGTGAGCAC	-	Yes	Yes	Yes	Yes	-	GO:0005634,GO:0003677	SPL2	squamosa promoter binding protein-like 2
Known-miRNA3004	Glyma.01G063700.2	1	-1	1	20	1235	1254	UGACAGAAGAGAGUGAGCAC	GUGCUCUCUCUCUUCUGUCA	Cleavage	1	TGACAGAAGAGAGTGAGCAC	-	Yes	Yes	Yes	Yes	-	GO:0005634,GO:0003677	-	Squamosa promoter-binding protein-like (SBP domain) transcription factor family protein
Known-miRNA3004	Glyma.11G251500.2	1	-1	1	20	1523	1542	UGACAGAAGAGAGUGAGCAC	GUGCUCUCUCUCUUCUGUCA	Cleavage	1	TGACAGAAGAGAGTGAGCAC	-	Yes	Yes	Yes	Yes	-	GO:0005634,GO:0003677	SPL2	squamosa promoter binding protein-like 2
Known-miRNA3004	Glyma.01G063700.4	1	-1	1	20	1274	1293	UGACAGAAGAGAGUGAGCAC	GUGCUCUCUCUCUUCUGUCA	Cleavage	1	TGACAGAAGAGAGTGAGCAC	-	Yes	Yes	Yes	Yes	-	GO:0005634,GO:0003677	-	Squamosa promoter-binding protein-like (SBP domain) transcription factor family protein
Known-miRNA3004	Glyma.01G063700.3	1	-1	1	20	1277	1296	UGACAGAAGAGAGUGAGCAC	GUGCUCUCUCUCUUCUGUCA	Cleavage	1	TGACAGAAGAGAGTGAGCAC	-	Yes	Yes	Yes	Yes	-	GO:0005634,GO:0003677	-	Squamosa promoter-binding protein-like (SBP domain) transcription factor family protein
Known-miRNA3004	Glyma.02G121300.4	1	-1	1	20	1193	1212	UGACAGAAGAGAGUGAGCAC	GUGCUCUCUCUCUUCUGUCA	Cleavage	1	TGACAGAAGAGAGTGAGCAC	-	Yes	Yes	Yes	Yes	-	GO:0005634,GO:0003677	-	Squamosa promoter-binding protein-like (SBP domain) transcription factor family protein
Known-miRNA3004	Glyma.05G204100.4	1	-1	1	20	1550	1569	UGACAGAAGAGAGUGAGCAC	GUGCUCUCUCUCUUCUGUCA	Cleavage	1	TGACAGAAGAGAGTGAGCAC	-	Yes	Yes	Yes	Yes	-	GO:0005634,GO:0003677	-	Squamosa promoter-binding protein-like (SBP domain) transcription factor family protein
Known-miRNA3004	Glyma.02G121300.3	1	-1	1	20	1237	1256	UGACAGAAGAGAGUGAGCAC	GUGCUCUCUCUCUUCUGUCA	Cleavage	1	TGACAGAAGAGAGTGAGCAC	-	Yes	Yes	Yes	Yes	-	GO:0005634,GO:0003677	-	Squamosa promoter-binding protein-like (SBP domain) transcription factor family protein
Known-miRNA3004	Glyma.05G204100.3	1	-1	1	20	1591	1610	UGACAGAAGAGAGUGAGCAC	GUGCUCUCUCUCUUCUGUCA	Cleavage	1	TGACAGAAGAGAGTGAGCAC	-	Yes	Yes	Yes	Yes	-	GO:0005634,GO:0003677	-	Squamosa promoter-binding protein-like (SBP domain) transcription factor family protein
Known-miRNA3004	Glyma.01G063700.5	1	-1	1	20	1351	1370	UGACAGAAGAGAGUGAGCAC	GUGCUCUCUCUCUUCUGUCA	Cleavage	1	TGACAGAAGAGAGTGAGCAC	-	Yes	Yes	Yes	Yes	-	GO:0005634,GO:0003677	-	Squamosa promoter-binding protein-like (SBP domain) transcription factor family protein
Known-miRNA3004	Glyma.01G063700.8	1	-1	1	20	1390	1409	UGACAGAAGAGAGUGAGCAC	GUGCUCUCUCUCUUCUGUCA	Cleavage	1	TGACAGAAGAGAGTGAGCAC	-	Yes	Yes	Yes	Yes	-	GO:0005634,GO:0003677	-	Squamosa promoter-binding protein-like (SBP domain) transcription factor family protein
Known-miRNA3004	Glyma.01G063700.6	1	-1	1	20	1393	1412	UGACAGAAGAGAGUGAGCAC	GUGCUCUCUCUCUUCUGUCA	Cleavage	1	TGACAGAAGAGAGTGAGCAC	-	Yes	Yes	Yes	Yes	-	GO:0005634,GO:0003677	-	Squamosa promoter-binding protein-like (SBP domain) transcription factor family protein
Known-miRNA3004	Glyma.01G063700.10	1	-1	1	20	1414	1433	UGACAGAAGAGAGUGAGCAC	GUGCUCUCUCUCUUCUGUCA	Cleavage	1	TGACAGAAGAGAGTGAGCAC	-	Yes	Yes	Yes	Yes	-	GO:0005634,GO:0003677	-	Squamosa promoter-binding protein-like (SBP domain) transcription factor family protein
Known-miRNA3004	Glyma.02G121300.2	1	-1	1	20	1386	1405	UGACAGAAGAGAGUGAGCAC	GUGCUCUCUCUCUUCUGUCA	Cleavage	1	TGACAGAAGAGAGTGAGCAC	-	Yes	Yes	Yes	Yes	-	GO:0005634,GO:0003677	-	Squamosa promoter-binding protein-like (SBP domain) transcription factor family protein
Known-miRNA3004	Glyma.01G063700.7	1	-1	1	20	1564	1583	UGACAGAAGAGAGUGAGCAC	GUGCUCUCUCUCUUCUGUCA	Cleavage	1	TGACAGAAGAGAGTGAGCAC	-	Yes	Yes	Yes	Yes	-	GO:0005634,GO:0003677	-	Squamosa promoter-binding protein-like (SBP domain) transcription factor family protein
Known-miRNA3004	Glyma.01G063700.1	1	-1	1	20	1567	1586	UGACAGAAGAGAGUGAGCAC	GUGCUCUCUCUCUUCUGUCA	Cleavage	1	TGACAGAAGAGAGTGAGCAC	-	Yes	Yes	Yes	Yes	-	GO:0005634,GO:0003677	-	Squamosa promoter-binding protein-like (SBP domain) transcription factor family protein
Known-miRNA3004	Glyma.04G159600.2	1	-1	1	20	1925	1944	UGACAGAAGAGAGUGAGCAC	GUGCUCUCUCUCUUCUGUCA	Cleavage	1	TGACAGAAGAGAGTGAGCAC	-	Yes	Yes	Yes	Yes	-	GO:0005634,GO:0003677	-	Squamosa promoter-binding protein-like (SBP domain) transcription factor family protein
Known-miRNA3004	Glyma.11G251500.19	1	-1	1	20	1921	1940	UGACAGAAGAGAGUGAGCAC	GUGCUCUCUCUCUUCUGUCA	Cleavage	1	TGACAGAAGAGAGTGAGCAC	-	Yes	Yes	Yes	Yes	-	GO:0005634,GO:0003677	SPL2	squamosa promoter binding protein-like 2
Known-miRNA3004	Glyma.18G005600.1	1	-1	1	20	1933	1952	UGACAGAAGAGAGUGAGCAC	GUGCUCUCUCUCUUCUGUCA	Cleavage	1	TGACAGAAGAGAGTGAGCAC	-	Yes	Yes	Yes	Yes	-	GO:0005634,GO:0003677	SPL2	squamosa promoter binding protein-like 2
Known-miRNA3004	Glyma.02G121300.1	1	-1	1	20	1689	1708	UGACAGAAGAGAGUGAGCAC	GUGCUCUCUCUCUUCUGUCA	Cleavage	1	TGACAGAAGAGAGTGAGCAC	-	Yes	Yes	Yes	Yes	-	GO:0005634,GO:0003677	-	Squamosa promoter-binding protein-like (SBP domain) transcription factor family protein
Known-miRNA3004	Glyma.04G159600.1	1	-1	1	20	1925	1944	UGACAGAAGAGAGUGAGCAC	GUGCUCUCUCUCUUCUGUCA	Cleavage	1	TGACAGAAGAGAGTGAGCAC	-	Yes	Yes	Yes	Yes	-	GO:0005634,GO:0003677	-	Squamosa promoter-binding protein-like (SBP domain) transcription factor family protein
Known-miRNA3004	Glyma.05G204100.2	1	-1	1	20	1331	1350	UGACAGAAGAGAGUGAGCAC	GUGCUCUCUCUCUUCUGUCA	Cleavage	1	TGACAGAAGAGAGTGAGCAC	-	Yes	Yes	Yes	Yes	-	GO:0005634,GO:0003677	-	Squamosa promoter-binding protein-like (SBP domain) transcription factor family protein
Known-miRNA3004	Glyma.05G019000.2	1	-1	1	20	1877	1896	UGACAGAAGAGAGUGAGCAC	GUGCUCUCUCUCUUCUGUCA	Cleavage	1	TGACAGAAGAGAGTGAGCAC	-	Yes	Yes	Yes	Yes	-	GO:0005634,GO:0003677	-	Squamosa promoter-binding protein-like (SBP domain) transcription factor family protein
Known-miRNA3004	Glyma.17G080700.2	1	-1	1	20	1823	1842	UGACAGAAGAGAGUGAGCAC	GUGCUCUCUCUCUUCUGUCA	Cleavage	1	TGACAGAAGAGAGTGAGCAC	-	Yes	Yes	Yes	Yes	-	GO:0005634,GO:0003677	-	Squamosa promoter-binding protein-like (SBP domain) transcription factor family protein
Known-miRNA3004	Glyma.05G204100.1	1	-1	1	20	1434	1453	UGACAGAAGAGAGUGAGCAC	GUGCUCUCUCUCUUCUGUCA	Cleavage	1	TGACAGAAGAGAGTGAGCAC	-	Yes	Yes	Yes	Yes	-	GO:0005634,GO:0003677	-	Squamosa promoter-binding protein-like (SBP domain) transcription factor family protein
Known-miRNA3004	Glyma.17G080700.1	1	-1	1	20	1871	1890	UGACAGAAGAGAGUGAGCAC	GUGCUCUCUCUCUUCUGUCA	Cleavage	1	TGACAGAAGAGAGTGAGCAC	-	Yes	Yes	Yes	Yes	-	GO:0005634,GO:0003677	-	Squamosa promoter-binding protein-like (SBP domain) transcription factor family protein
Known-miRNA3004	Glyma.05G019000.1	1	-1	1	20	1877	1896	UGACAGAAGAGAGUGAGCAC	GUGCUCUCUCUCUUCUGUCA	Cleavage	1	TGACAGAAGAGAGTGAGCAC	-	Yes	Yes	Yes	Yes	-	GO:0005634,GO:0003677	-	Squamosa promoter-binding protein-like (SBP domain) transcription factor family protein
Known-miRNA3004	Glyma.11G251500.16	1	-1	1	20	3210	3229	UGACAGAAGAGAGUGAGCAC	GUGCUCUCUCUCUUCUGUCA	Cleavage	1	TGACAGAAGAGAGTGAGCAC	-	Yes	Yes	Yes	Yes	-	GO:0005634,GO:0003677	SPL2	squamosa promoter binding protein-like 2
Known-miRNA3004	Glyma.11G251500.6	1	-1	1	20	3224	3243	UGACAGAAGAGAGUGAGCAC	GUGCUCUCUCUCUUCUGUCA	Cleavage	1	TGACAGAAGAGAGTGAGCAC	-	Yes	Yes	Yes	Yes	-	GO:0005634,GO:0003677	SPL2	squamosa promoter binding protein-like 2
Known-miRNA3004	Glyma.11G251500.9	1	-1	1	20	3233	3252	UGACAGAAGAGAGUGAGCAC	GUGCUCUCUCUCUUCUGUCA	Cleavage	1	TGACAGAAGAGAGTGAGCAC	-	Yes	Yes	Yes	Yes	-	GO:0005634,GO:0003677	SPL2	squamosa promoter binding protein-like 2
Known-miRNA3004	Glyma.11G251500.11	1	-1	1	20	3305	3324	UGACAGAAGAGAGUGAGCAC	GUGCUCUCUCUCUUCUGUCA	Cleavage	1	TGACAGAAGAGAGTGAGCAC	-	Yes	Yes	Yes	Yes	-	GO:0005634,GO:0003677	SPL2	squamosa promoter binding protein-like 2
Known-miRNA3004	Glyma.11G251500.5	1	-1	1	20	3377	3396	UGACAGAAGAGAGUGAGCAC	GUGCUCUCUCUCUUCUGUCA	Cleavage	1	TGACAGAAGAGAGTGAGCAC	-	Yes	Yes	Yes	Yes	-	GO:0005634,GO:0003677	SPL2	squamosa promoter binding protein-like 2
Known-miRNA3004	Glyma.11G251500.8	1	-1	1	20	3386	3405	UGACAGAAGAGAGUGAGCAC	GUGCUCUCUCUCUUCUGUCA	Cleavage	1	TGACAGAAGAGAGTGAGCAC	-	Yes	Yes	Yes	Yes	-	GO:0005634,GO:0003677	SPL2	squamosa promoter binding protein-like 2
Known-miRNA3004	Glyma.11G251500.1	1	-1	1	20	3650	3669	UGACAGAAGAGAGUGAGCAC	GUGCUCUCUCUCUUCUGUCA	Cleavage	1	TGACAGAAGAGAGTGAGCAC	-	Yes	Yes	Yes	Yes	-	GO:0005634,GO:0003677	SPL2	squamosa promoter binding protein-like 2
Known-miRNA3004	Glyma.12G226000.1	1	-1	1	20	1115	1134	UGACAGAAGAGAGUGAGCAC	AUGCUCCCUCUCUUCUGUCA	Cleavage	1	TGACAGAAGAGAGTGAGCAC	-	Yes	Yes	Yes	Yes	-	GO:0005634,GO:0003677	SPL12	squamosa promoter-binding protein-like 12
Known-miRNA3004	Glyma.13G274900.1	1	-1	1	20	1041	1060	UGACAGAAGAGAGUGAGCAC	AUGCUCCCUCUCUUCUGUCA	Cleavage	1	TGACAGAAGAGAGTGAGCAC	-	Yes	Yes	Yes	Yes	-	GO:0005634,GO:0003677	SPL12	squamosa promoter-binding protein-like 12
Known-miRNA3004	Glyma.03G246100.2	2	-1	1	20	37	56	UGACAGAAGAGAGUGAGCAC	AUGCUCUCUCUCUUCUGUCU	Cleavage	1	TGACAGAAGAGAGTGAGCAC	-	Yes	Yes	Yes	Yes	K08857	GO:0006468,GO:0005524,GO:0004672	ATNEK2,NEK2	NIMA-related kinase 2
Known-miRNA3004	Glyma.16G054500.3	2.5	-1	1	20	1044	1063	UGACAGAAGAGAGUGAGCAC	GUGCUCUCUAUCUUCUGUCA	Translation	1	TGACAGAAGAGAGTGAGCAC	-	Yes	Yes	Yes	Yes	-	GO:0005634,GO:0003677	-	Squamosa promoter-binding protein-like (SBP domain) transcription factor family protein
Known-miRNA3004	Glyma.16G054500.2	2.5	-1	1	20	1077	1096	UGACAGAAGAGAGUGAGCAC	GUGCUCUCUAUCUUCUGUCA	Translation	1	TGACAGAAGAGAGTGAGCAC	-	Yes	Yes	Yes	Yes	-	GO:0005634,GO:0003677	-	Squamosa promoter-binding protein-like (SBP domain) transcription factor family protein
Known-miRNA3004	Glyma.19G094000.2	2.5	-1	1	20	1299	1318	UGACAGAAGAGAGUGAGCAC	GUGCUCUCUAUCUUCUGUCA	Translation	1	TGACAGAAGAGAGTGAGCAC	-	Yes	Yes	Yes	Yes	-	GO:0005634,GO:0003677	-	Squamosa promoter-binding protein-like (SBP domain) transcription factor family protein
Known-miRNA3004	Glyma.16G054500.1	2.5	-1	1	20	1486	1505	UGACAGAAGAGAGUGAGCAC	GUGCUCUCUAUCUUCUGUCA	Translation	1	TGACAGAAGAGAGTGAGCAC	-	Yes	Yes	Yes	Yes	-	GO:0005634,GO:0003677	-	Squamosa promoter-binding protein-like (SBP domain) transcription factor family protein
Known-miRNA3004	Glyma.19G094000.1	2.5	-1	1	20	1570	1589	UGACAGAAGAGAGUGAGCAC	GUGCUCUCUAUCUUCUGUCA	Translation	1	TGACAGAAGAGAGTGAGCAC	-	Yes	Yes	Yes	Yes	-	GO:0005634,GO:0003677	-	Squamosa promoter-binding protein-like (SBP domain) transcription factor family protein
Known-miRNA3004	Glyma.07G199000.1	2.5	-1	1	20	681	700	UGACAGAAGAGAGUGAGCAC	AUGCUCUCUAUCUUCUGUCA	Translation	1	TGACAGAAGAGAGTGAGCAC	-	Yes	Yes	Yes	Yes	-	GO:0005634,GO:0003677	SPL3	squamosa promoter binding protein-like 3
Known-miRNA3004	Glyma.13G177400.1	2.5	-1	1	20	759	778	UGACAGAAGAGAGUGAGCAC	AUGCUCUCUAUCUUCUGUCA	Translation	1	TGACAGAAGAGAGTGAGCAC	-	Yes	Yes	Yes	Yes	-	GO:0005634,GO:0003677	SPL3	squamosa promoter binding protein-like 3
Known-miRNA3004	Glyma.07G199000.2	2.5	-1	1	20	775	794	UGACAGAAGAGAGUGAGCAC	AUGCUCUCUAUCUUCUGUCA	Translation	1	TGACAGAAGAGAGTGAGCAC	-	Yes	Yes	Yes	Yes	-	GO:0005634,GO:0003677	SPL4	squamosa promoter binding protein-like 4
Known-miRNA3004	Glyma.20G097200.2	3	-1	1	20	3060	3079	UGACAGAAGAGAGUGAGCAC	UUGUUUUCUCUCUUCUGUCA	Cleavage	1	TGACAGAAGAGAGTGAGCAC	-	Yes	Yes	Yes	Yes	-	-	-	Pentatricopeptide repeat (PPR-like) superfamily protein
Known-miRNA3004	Glyma.20G097200.1	3	-1	1	20	3226	3245	UGACAGAAGAGAGUGAGCAC	UUGUUUUCUCUCUUCUGUCA	Cleavage	1	TGACAGAAGAGAGTGAGCAC	-	Yes	Yes	Yes	Yes	-	-	-	Pentatricopeptide repeat (PPR-like) superfamily protein
Known-miRNA3005	Glyma.U015800.2	1	-1	1	20	434	453	UGACAGAAGAGAGUGAGCAC	GUGCUCUCUCUCUUCUGUCA	Cleavage	1	TGACAGAAGAGAGTGAGCAC	-	Yes	Yes	Yes	Yes	-	GO:0005634,GO:0003677	SPL10	squamosa promoter binding protein-like 10
Known-miRNA3005	Glyma.U015800.1	1	-1	1	20	437	456	UGACAGAAGAGAGUGAGCAC	GUGCUCUCUCUCUUCUGUCA	Cleavage	1	TGACAGAAGAGAGTGAGCAC	-	Yes	Yes	Yes	Yes	-	GO:0005634,GO:0003677	SPL9	squamosa promoter binding protein-like 9
Known-miRNA3005	Glyma.07G109500.1	1	-1	1	20	986	1005	UGACAGAAGAGAGUGAGCAC	GUGCUCUCUCUCUUCUGUCA	Cleavage	1	TGACAGAAGAGAGTGAGCAC	-	Yes	Yes	Yes	Yes	-	GO:0005634,GO:0003677	SPL9	squamosa promoter binding protein-like 9
Known-miRNA3005	Glyma.09G113800.1	1	-1	1	20	858	877	UGACAGAAGAGAGUGAGCAC	GUGCUCUCUCUCUUCUGUCA	Cleavage	1	TGACAGAAGAGAGTGAGCAC	-	Yes	Yes	Yes	Yes	-	GO:0005634,GO:0003677	SPL9	squamosa promoter binding protein-like 9
Known-miRNA3005	Glyma.05G204100.7	1	-1	1	20	1115	1134	UGACAGAAGAGAGUGAGCAC	GUGCUCUCUCUCUUCUGUCA	Cleavage	1	TGACAGAAGAGAGTGAGCAC	-	Yes	Yes	Yes	Yes	-	GO:0005634,GO:0003677	-	Squamosa promoter-binding protein-like (SBP domain) transcription factor family protein
Known-miRNA3005	Glyma.02G177500.1	1	-1	1	20	917	936	UGACAGAAGAGAGUGAGCAC	GUGCUCUCUCUCUUCUGUCA	Cleavage	1	TGACAGAAGAGAGTGAGCAC	-	Yes	Yes	Yes	Yes	-	GO:0005634,GO:0003677	SPL9	squamosa promoter binding protein-like 9
Known-miRNA3005	Glyma.08G011500.4	1	-1	1	20	1232	1251	UGACAGAAGAGAGUGAGCAC	GUGCUCUCUCUCUUCUGUCA	Cleavage	1	TGACAGAAGAGAGTGAGCAC	-	Yes	Yes	Yes	Yes	-	GO:0005634,GO:0003677	-	Squamosa promoter-binding protein-like (SBP domain) transcription factor family protein
Known-miRNA3005	Glyma.05G204100.6	1	-1	1	20	1213	1232	UGACAGAAGAGAGUGAGCAC	GUGCUCUCUCUCUUCUGUCA	Cleavage	1	TGACAGAAGAGAGTGAGCAC	-	Yes	Yes	Yes	Yes	-	GO:0005634,GO:0003677	-	Squamosa promoter-binding protein-like (SBP domain) transcription factor family protein
Known-miRNA3005	Glyma.05G204100.5	1	-1	1	20	1217	1236	UGACAGAAGAGAGUGAGCAC	GUGCUCUCUCUCUUCUGUCA	Cleavage	1	TGACAGAAGAGAGTGAGCAC	-	Yes	Yes	Yes	Yes	-	GO:0005634,GO:0003677	-	Squamosa promoter-binding protein-like (SBP domain) transcription factor family protein
Known-miRNA3005	Glyma.03G117600.1	1	-1	1	20	1149	1168	UGACAGAAGAGAGUGAGCAC	GUGCUCUCUCUCUUCUGUCA	Cleavage	1	TGACAGAAGAGAGTGAGCAC	-	Yes	Yes	Yes	Yes	-	GO:0005634,GO:0003677	SPL9	squamosa promoter binding protein-like 9
Known-miRNA3005	Glyma.18G005600.4	1	-1	1	20	1088	1107	UGACAGAAGAGAGUGAGCAC	GUGCUCUCUCUCUUCUGUCA	Cleavage	1	TGACAGAAGAGAGTGAGCAC	-	Yes	Yes	Yes	Yes	-	GO:0005634,GO:0003677	SPL2	squamosa promoter binding protein-like 2
Known-miRNA3005	Glyma.08G011500.3	1	-1	1	20	1286	1305	UGACAGAAGAGAGUGAGCAC	GUGCUCUCUCUCUUCUGUCA	Cleavage	1	TGACAGAAGAGAGTGAGCAC	-	Yes	Yes	Yes	Yes	-	GO:0005634,GO:0003677	-	Squamosa promoter-binding protein-like (SBP domain) transcription factor family protein
Known-miRNA3005	Glyma.01G075800.1	1	-1	1	20	1213	1232	UGACAGAAGAGAGUGAGCAC	GUGCUCUCUCUCUUCUGUCA	Cleavage	1	TGACAGAAGAGAGTGAGCAC	-	Yes	Yes	Yes	Yes	-	GO:0005634,GO:0003677	SPL10	squamosa promoter binding protein-like 10
Known-miRNA3005	Glyma.19G146000.1	1	-1	1	20	1146	1165	UGACAGAAGAGAGUGAGCAC	GUGCUCUCUCUCUUCUGUCA	Cleavage	1	TGACAGAAGAGAGTGAGCAC	-	Yes	Yes	Yes	Yes	-	GO:0005634,GO:0003677	SPL9	squamosa promoter binding protein-like 9
Known-miRNA3005	Glyma.18G005600.2	1	-1	1	20	1138	1157	UGACAGAAGAGAGUGAGCAC	GUGCUCUCUCUCUUCUGUCA	Cleavage	1	TGACAGAAGAGAGTGAGCAC	-	Yes	Yes	Yes	Yes	-	GO:0005634,GO:0003677	SPL2	squamosa promoter binding protein-like 2
Known-miRNA3005	Glyma.08G011500.2	1	-1	1	20	1354	1373	UGACAGAAGAGAGUGAGCAC	GUGCUCUCUCUCUUCUGUCA	Cleavage	1	TGACAGAAGAGAGTGAGCAC	-	Yes	Yes	Yes	Yes	-	GO:0005634,GO:0003677	-	Squamosa promoter-binding protein-like (SBP domain) transcription factor family protein
Known-miRNA3005	Glyma.08G011500.1	1	-1	1	20	1379	1398	UGACAGAAGAGAGUGAGCAC	GUGCUCUCUCUCUUCUGUCA	Cleavage	1	TGACAGAAGAGAGTGAGCAC	-	Yes	Yes	Yes	Yes	-	GO:0005634,GO:0003677	-	Squamosa promoter-binding protein-like (SBP domain) transcription factor family protein
Known-miRNA3005	Glyma.06G168600.3	1	-1	1	20	1283	1302	UGACAGAAGAGAGUGAGCAC	GUGCUCUCUCUCUUCUGUCA	Cleavage	1	TGACAGAAGAGAGTGAGCAC	-	Yes	Yes	Yes	Yes	-	GO:0005634,GO:0003677	-	Squamosa promoter-binding protein-like (SBP domain) transcription factor family protein
Known-miRNA3005	Glyma.04G197100.1	1	-1	1	20	1306	1325	UGACAGAAGAGAGUGAGCAC	GUGCUCUCUCUCUUCUGUCA	Cleavage	1	TGACAGAAGAGAGTGAGCAC	-	Yes	Yes	Yes	Yes	-	GO:0005634,GO:0003677	-	Squamosa promoter-binding protein-like (SBP domain) transcription factor family protein
Known-miRNA3005	Glyma.06G168600.4	1	-1	1	20	1291	1310	UGACAGAAGAGAGUGAGCAC	GUGCUCUCUCUCUUCUGUCA	Cleavage	1	TGACAGAAGAGAGTGAGCAC	-	Yes	Yes	Yes	Yes	-	GO:0005634,GO:0003677	-	Squamosa promoter-binding protein-like (SBP domain) transcription factor family protein
Known-miRNA3005	Glyma.03G143100.1	1	-1	1	20	1138	1157	UGACAGAAGAGAGUGAGCAC	GUGCUCUCUCUCUUCUGUCA	Cleavage	1	TGACAGAAGAGAGTGAGCAC	-	Yes	Yes	Yes	Yes	-	GO:0005634,GO:0003677	SPL9	squamosa promoter binding protein-like 9
Known-miRNA3005	Glyma.11G251500.4	1	-1	1	20	1239	1258	UGACAGAAGAGAGUGAGCAC	GUGCUCUCUCUCUUCUGUCA	Cleavage	1	TGACAGAAGAGAGTGAGCAC	-	Yes	Yes	Yes	Yes	-	GO:0005634,GO:0003677	SPL2	squamosa promoter binding protein-like 2
Known-miRNA3005	Glyma.11G251500.7	1	-1	1	20	1248	1267	UGACAGAAGAGAGUGAGCAC	GUGCUCUCUCUCUUCUGUCA	Cleavage	1	TGACAGAAGAGAGTGAGCAC	-	Yes	Yes	Yes	Yes	-	GO:0005634,GO:0003677	SPL2	squamosa promoter binding protein-like 2
Known-miRNA3005	Glyma.11G251500.17	1	-1	1	20	1289	1308	UGACAGAAGAGAGUGAGCAC	GUGCUCUCUCUCUUCUGUCA	Cleavage	1	TGACAGAAGAGAGTGAGCAC	-	Yes	Yes	Yes	Yes	-	GO:0005634,GO:0003677	SPL2	squamosa promoter binding protein-like 2
Known-miRNA3005	Glyma.11G251500.10	1	-1	1	20	1292	1311	UGACAGAAGAGAGUGAGCAC	GUGCUCUCUCUCUUCUGUCA	Cleavage	1	TGACAGAAGAGAGTGAGCAC	-	Yes	Yes	Yes	Yes	-	GO:0005634,GO:0003677	SPL2	squamosa promoter binding protein-like 2
Known-miRNA3005	Glyma.11G251500.14	1	-1	1	20	1301	1320	UGACAGAAGAGAGUGAGCAC	GUGCUCUCUCUCUUCUGUCA	Cleavage	1	TGACAGAAGAGAGTGAGCAC	-	Yes	Yes	Yes	Yes	-	GO:0005634,GO:0003677	SPL2	squamosa promoter binding protein-like 2
Known-miRNA3005	Glyma.11G251500.12	1	-1	1	20	1320	1339	UGACAGAAGAGAGUGAGCAC	GUGCUCUCUCUCUUCUGUCA	Cleavage	1	TGACAGAAGAGAGTGAGCAC	-	Yes	Yes	Yes	Yes	-	GO:0005634,GO:0003677	SPL2	squamosa promoter binding protein-like 2
Known-miRNA3005	Glyma.11G251500.20	1	-1	1	20	1320	1339	UGACAGAAGAGAGUGAGCAC	GUGCUCUCUCUCUUCUGUCA	Cleavage	1	TGACAGAAGAGAGTGAGCAC	-	Yes	Yes	Yes	Yes	-	GO:0005634,GO:0003677	SPL2	squamosa promoter binding protein-like 2
Known-miRNA3005	Glyma.11G251500.3	1	-1	1	20	1340	1359	UGACAGAAGAGAGUGAGCAC	GUGCUCUCUCUCUUCUGUCA	Cleavage	1	TGACAGAAGAGAGTGAGCAC	-	Yes	Yes	Yes	Yes	-	GO:0005634,GO:0003677	SPL2	squamosa promoter binding protein-like 2
Known-miRNA3005	Glyma.06G168600.2	1	-1	1	20	1409	1428	UGACAGAAGAGAGUGAGCAC	GUGCUCUCUCUCUUCUGUCA	Cleavage	1	TGACAGAAGAGAGTGAGCAC	-	Yes	Yes	Yes	Yes	-	GO:0005634,GO:0003677	-	Squamosa promoter-binding protein-like (SBP domain) transcription factor family protein
Known-miRNA3005	Glyma.18G005600.3	1	-1	1	20	1350	1369	UGACAGAAGAGAGUGAGCAC	GUGCUCUCUCUCUUCUGUCA	Cleavage	1	TGACAGAAGAGAGTGAGCAC	-	Yes	Yes	Yes	Yes	-	GO:0005634,GO:0003677	SPL2	squamosa promoter binding protein-like 2
Known-miRNA3005	Glyma.11G251500.15	1	-1	1	20	1398	1417	UGACAGAAGAGAGUGAGCAC	GUGCUCUCUCUCUUCUGUCA	Cleavage	1	TGACAGAAGAGAGTGAGCAC	-	Yes	Yes	Yes	Yes	-	GO:0005634,GO:0003677	SPL2	squamosa promoter binding protein-like 2
Known-miRNA3005	Glyma.06G168600.1	1	-1	1	20	1461	1480	UGACAGAAGAGAGUGAGCAC	GUGCUCUCUCUCUUCUGUCA	Cleavage	1	TGACAGAAGAGAGTGAGCAC	-	Yes	Yes	Yes	Yes	-	GO:0005634,GO:0003677	-	Squamosa promoter-binding protein-like (SBP domain) transcription factor family protein
Known-miRNA3005	Glyma.01G063700.9	1	-1	1	20	1153	1172	UGACAGAAGAGAGUGAGCAC	GUGCUCUCUCUCUUCUGUCA	Cleavage	1	TGACAGAAGAGAGTGAGCAC	-	Yes	Yes	Yes	Yes	-	GO:0005634,GO:0003677	-	Squamosa promoter-binding protein-like (SBP domain) transcription factor family protein
Known-miRNA3005	Glyma.11G251500.13	1	-1	1	20	1438	1457	UGACAGAAGAGAGUGAGCAC	GUGCUCUCUCUCUUCUGUCA	Cleavage	1	TGACAGAAGAGAGTGAGCAC	-	Yes	Yes	Yes	Yes	-	GO:0005634,GO:0003677	SPL2	squamosa promoter binding protein-like 2
Known-miRNA3005	Glyma.01G063700.2	1	-1	1	20	1235	1254	UGACAGAAGAGAGUGAGCAC	GUGCUCUCUCUCUUCUGUCA	Cleavage	1	TGACAGAAGAGAGTGAGCAC	-	Yes	Yes	Yes	Yes	-	GO:0005634,GO:0003677	-	Squamosa promoter-binding protein-like (SBP domain) transcription factor family protein
Known-miRNA3005	Glyma.11G251500.2	1	-1	1	20	1523	1542	UGACAGAAGAGAGUGAGCAC	GUGCUCUCUCUCUUCUGUCA	Cleavage	1	TGACAGAAGAGAGTGAGCAC	-	Yes	Yes	Yes	Yes	-	GO:0005634,GO:0003677	SPL2	squamosa promoter binding protein-like 2
Known-miRNA3005	Glyma.01G063700.4	1	-1	1	20	1274	1293	UGACAGAAGAGAGUGAGCAC	GUGCUCUCUCUCUUCUGUCA	Cleavage	1	TGACAGAAGAGAGTGAGCAC	-	Yes	Yes	Yes	Yes	-	GO:0005634,GO:0003677	-	Squamosa promoter-binding protein-like (SBP domain) transcription factor family protein
Known-miRNA3005	Glyma.01G063700.3	1	-1	1	20	1277	1296	UGACAGAAGAGAGUGAGCAC	GUGCUCUCUCUCUUCUGUCA	Cleavage	1	TGACAGAAGAGAGTGAGCAC	-	Yes	Yes	Yes	Yes	-	GO:0005634,GO:0003677	-	Squamosa promoter-binding protein-like (SBP domain) transcription factor family protein
Known-miRNA3005	Glyma.02G121300.4	1	-1	1	20	1193	1212	UGACAGAAGAGAGUGAGCAC	GUGCUCUCUCUCUUCUGUCA	Cleavage	1	TGACAGAAGAGAGTGAGCAC	-	Yes	Yes	Yes	Yes	-	GO:0005634,GO:0003677	-	Squamosa promoter-binding protein-like (SBP domain) transcription factor family protein
Known-miRNA3005	Glyma.05G204100.4	1	-1	1	20	1550	1569	UGACAGAAGAGAGUGAGCAC	GUGCUCUCUCUCUUCUGUCA	Cleavage	1	TGACAGAAGAGAGTGAGCAC	-	Yes	Yes	Yes	Yes	-	GO:0005634,GO:0003677	-	Squamosa promoter-binding protein-like (SBP domain) transcription factor family protein
Known-miRNA3005	Glyma.02G121300.3	1	-1	1	20	1237	1256	UGACAGAAGAGAGUGAGCAC	GUGCUCUCUCUCUUCUGUCA	Cleavage	1	TGACAGAAGAGAGTGAGCAC	-	Yes	Yes	Yes	Yes	-	GO:0005634,GO:0003677	-	Squamosa promoter-binding protein-like (SBP domain) transcription factor family protein
Known-miRNA3005	Glyma.05G204100.3	1	-1	1	20	1591	1610	UGACAGAAGAGAGUGAGCAC	GUGCUCUCUCUCUUCUGUCA	Cleavage	1	TGACAGAAGAGAGTGAGCAC	-	Yes	Yes	Yes	Yes	-	GO:0005634,GO:0003677	-	Squamosa promoter-binding protein-like (SBP domain) transcription factor family protein
Known-miRNA3005	Glyma.01G063700.5	1	-1	1	20	1351	1370	UGACAGAAGAGAGUGAGCAC	GUGCUCUCUCUCUUCUGUCA	Cleavage	1	TGACAGAAGAGAGTGAGCAC	-	Yes	Yes	Yes	Yes	-	GO:0005634,GO:0003677	-	Squamosa promoter-binding protein-like (SBP domain) transcription factor family protein
Known-miRNA3005	Glyma.01G063700.8	1	-1	1	20	1390	1409	UGACAGAAGAGAGUGAGCAC	GUGCUCUCUCUCUUCUGUCA	Cleavage	1	TGACAGAAGAGAGTGAGCAC	-	Yes	Yes	Yes	Yes	-	GO:0005634,GO:0003677	-	Squamosa promoter-binding protein-like (SBP domain) transcription factor family protein
Known-miRNA3005	Glyma.01G063700.6	1	-1	1	20	1393	1412	UGACAGAAGAGAGUGAGCAC	GUGCUCUCUCUCUUCUGUCA	Cleavage	1	TGACAGAAGAGAGTGAGCAC	-	Yes	Yes	Yes	Yes	-	GO:0005634,GO:0003677	-	Squamosa promoter-binding protein-like (SBP domain) transcription factor family protein
Known-miRNA3005	Glyma.01G063700.10	1	-1	1	20	1414	1433	UGACAGAAGAGAGUGAGCAC	GUGCUCUCUCUCUUCUGUCA	Cleavage	1	TGACAGAAGAGAGTGAGCAC	-	Yes	Yes	Yes	Yes	-	GO:0005634,GO:0003677	-	Squamosa promoter-binding protein-like (SBP domain) transcription factor family protein
Known-miRNA3005	Glyma.02G121300.2	1	-1	1	20	1386	1405	UGACAGAAGAGAGUGAGCAC	GUGCUCUCUCUCUUCUGUCA	Cleavage	1	TGACAGAAGAGAGTGAGCAC	-	Yes	Yes	Yes	Yes	-	GO:0005634,GO:0003677	-	Squamosa promoter-binding protein-like (SBP domain) transcription factor family protein
Known-miRNA3005	Glyma.01G063700.7	1	-1	1	20	1564	1583	UGACAGAAGAGAGUGAGCAC	GUGCUCUCUCUCUUCUGUCA	Cleavage	1	TGACAGAAGAGAGTGAGCAC	-	Yes	Yes	Yes	Yes	-	GO:0005634,GO:0003677	-	Squamosa promoter-binding protein-like (SBP domain) transcription factor family protein
Known-miRNA3005	Glyma.01G063700.1	1	-1	1	20	1567	1586	UGACAGAAGAGAGUGAGCAC	GUGCUCUCUCUCUUCUGUCA	Cleavage	1	TGACAGAAGAGAGTGAGCAC	-	Yes	Yes	Yes	Yes	-	GO:0005634,GO:0003677	-	Squamosa promoter-binding protein-like (SBP domain) transcription factor family protein
Known-miRNA3005	Glyma.04G159600.2	1	-1	1	20	1925	1944	UGACAGAAGAGAGUGAGCAC	GUGCUCUCUCUCUUCUGUCA	Cleavage	1	TGACAGAAGAGAGTGAGCAC	-	Yes	Yes	Yes	Yes	-	GO:0005634,GO:0003677	-	Squamosa promoter-binding protein-like (SBP domain) transcription factor family protein
Known-miRNA3005	Glyma.11G251500.19	1	-1	1	20	1921	1940	UGACAGAAGAGAGUGAGCAC	GUGCUCUCUCUCUUCUGUCA	Cleavage	1	TGACAGAAGAGAGTGAGCAC	-	Yes	Yes	Yes	Yes	-	GO:0005634,GO:0003677	SPL2	squamosa promoter binding protein-like 2
Known-miRNA3005	Glyma.18G005600.1	1	-1	1	20	1933	1952	UGACAGAAGAGAGUGAGCAC	GUGCUCUCUCUCUUCUGUCA	Cleavage	1	TGACAGAAGAGAGTGAGCAC	-	Yes	Yes	Yes	Yes	-	GO:0005634,GO:0003677	SPL2	squamosa promoter binding protein-like 2
Known-miRNA3005	Glyma.02G121300.1	1	-1	1	20	1689	1708	UGACAGAAGAGAGUGAGCAC	GUGCUCUCUCUCUUCUGUCA	Cleavage	1	TGACAGAAGAGAGTGAGCAC	-	Yes	Yes	Yes	Yes	-	GO:0005634,GO:0003677	-	Squamosa promoter-binding protein-like (SBP domain) transcription factor family protein
Known-miRNA3005	Glyma.04G159600.1	1	-1	1	20	1925	1944	UGACAGAAGAGAGUGAGCAC	GUGCUCUCUCUCUUCUGUCA	Cleavage	1	TGACAGAAGAGAGTGAGCAC	-	Yes	Yes	Yes	Yes	-	GO:0005634,GO:0003677	-	Squamosa promoter-binding protein-like (SBP domain) transcription factor family protein
Known-miRNA3005	Glyma.05G204100.2	1	-1	1	20	1331	1350	UGACAGAAGAGAGUGAGCAC	GUGCUCUCUCUCUUCUGUCA	Cleavage	1	TGACAGAAGAGAGTGAGCAC	-	Yes	Yes	Yes	Yes	-	GO:0005634,GO:0003677	-	Squamosa promoter-binding protein-like (SBP domain) transcription factor family protein
Known-miRNA3005	Glyma.05G019000.2	1	-1	1	20	1877	1896	UGACAGAAGAGAGUGAGCAC	GUGCUCUCUCUCUUCUGUCA	Cleavage	1	TGACAGAAGAGAGTGAGCAC	-	Yes	Yes	Yes	Yes	-	GO:0005634,GO:0003677	-	Squamosa promoter-binding protein-like (SBP domain) transcription factor family protein
Known-miRNA3005	Glyma.17G080700.2	1	-1	1	20	1823	1842	UGACAGAAGAGAGUGAGCAC	GUGCUCUCUCUCUUCUGUCA	Cleavage	1	TGACAGAAGAGAGTGAGCAC	-	Yes	Yes	Yes	Yes	-	GO:0005634,GO:0003677	-	Squamosa promoter-binding protein-like (SBP domain) transcription factor family protein
Known-miRNA3005	Glyma.05G204100.1	1	-1	1	20	1434	1453	UGACAGAAGAGAGUGAGCAC	GUGCUCUCUCUCUUCUGUCA	Cleavage	1	TGACAGAAGAGAGTGAGCAC	-	Yes	Yes	Yes	Yes	-	GO:0005634,GO:0003677	-	Squamosa promoter-binding protein-like (SBP domain) transcription factor family protein
Known-miRNA3005	Glyma.17G080700.1	1	-1	1	20	1871	1890	UGACAGAAGAGAGUGAGCAC	GUGCUCUCUCUCUUCUGUCA	Cleavage	1	TGACAGAAGAGAGTGAGCAC	-	Yes	Yes	Yes	Yes	-	GO:0005634,GO:0003677	-	Squamosa promoter-binding protein-like (SBP domain) transcription factor family protein
Known-miRNA3005	Glyma.05G019000.1	1	-1	1	20	1877	1896	UGACAGAAGAGAGUGAGCAC	GUGCUCUCUCUCUUCUGUCA	Cleavage	1	TGACAGAAGAGAGTGAGCAC	-	Yes	Yes	Yes	Yes	-	GO:0005634,GO:0003677	-	Squamosa promoter-binding protein-like (SBP domain) transcription factor family protein
Known-miRNA3005	Glyma.11G251500.16	1	-1	1	20	3210	3229	UGACAGAAGAGAGUGAGCAC	GUGCUCUCUCUCUUCUGUCA	Cleavage	1	TGACAGAAGAGAGTGAGCAC	-	Yes	Yes	Yes	Yes	-	GO:0005634,GO:0003677	SPL2	squamosa promoter binding protein-like 2
Known-miRNA3005	Glyma.11G251500.6	1	-1	1	20	3224	3243	UGACAGAAGAGAGUGAGCAC	GUGCUCUCUCUCUUCUGUCA	Cleavage	1	TGACAGAAGAGAGTGAGCAC	-	Yes	Yes	Yes	Yes	-	GO:0005634,GO:0003677	SPL2	squamosa promoter binding protein-like 2
Known-miRNA3005	Glyma.11G251500.9	1	-1	1	20	3233	3252	UGACAGAAGAGAGUGAGCAC	GUGCUCUCUCUCUUCUGUCA	Cleavage	1	TGACAGAAGAGAGTGAGCAC	-	Yes	Yes	Yes	Yes	-	GO:0005634,GO:0003677	SPL2	squamosa promoter binding protein-like 2
Known-miRNA3005	Glyma.11G251500.11	1	-1	1	20	3305	3324	UGACAGAAGAGAGUGAGCAC	GUGCUCUCUCUCUUCUGUCA	Cleavage	1	TGACAGAAGAGAGTGAGCAC	-	Yes	Yes	Yes	Yes	-	GO:0005634,GO:0003677	SPL2	squamosa promoter binding protein-like 2
Known-miRNA3005	Glyma.11G251500.5	1	-1	1	20	3377	3396	UGACAGAAGAGAGUGAGCAC	GUGCUCUCUCUCUUCUGUCA	Cleavage	1	TGACAGAAGAGAGTGAGCAC	-	Yes	Yes	Yes	Yes	-	GO:0005634,GO:0003677	SPL2	squamosa promoter binding protein-like 2
Known-miRNA3005	Glyma.11G251500.8	1	-1	1	20	3386	3405	UGACAGAAGAGAGUGAGCAC	GUGCUCUCUCUCUUCUGUCA	Cleavage	1	TGACAGAAGAGAGTGAGCAC	-	Yes	Yes	Yes	Yes	-	GO:0005634,GO:0003677	SPL2	squamosa promoter binding protein-like 2
Known-miRNA3005	Glyma.11G251500.1	1	-1	1	20	3650	3669	UGACAGAAGAGAGUGAGCAC	GUGCUCUCUCUCUUCUGUCA	Cleavage	1	TGACAGAAGAGAGTGAGCAC	-	Yes	Yes	Yes	Yes	-	GO:0005634,GO:0003677	SPL2	squamosa promoter binding protein-like 2
Known-miRNA3005	Glyma.12G226000.1	1	-1	1	20	1115	1134	UGACAGAAGAGAGUGAGCAC	AUGCUCCCUCUCUUCUGUCA	Cleavage	1	TGACAGAAGAGAGTGAGCAC	-	Yes	Yes	Yes	Yes	-	GO:0005634,GO:0003677	SPL12	squamosa promoter-binding protein-like 12
Known-miRNA3005	Glyma.13G274900.1	1	-1	1	20	1041	1060	UGACAGAAGAGAGUGAGCAC	AUGCUCCCUCUCUUCUGUCA	Cleavage	1	TGACAGAAGAGAGTGAGCAC	-	Yes	Yes	Yes	Yes	-	GO:0005634,GO:0003677	SPL12	squamosa promoter-binding protein-like 12
Known-miRNA3005	Glyma.03G246100.2	2	-1	1	20	37	56	UGACAGAAGAGAGUGAGCAC	AUGCUCUCUCUCUUCUGUCU	Cleavage	1	TGACAGAAGAGAGTGAGCAC	-	Yes	Yes	Yes	Yes	K08857	GO:0006468,GO:0005524,GO:0004672	ATNEK2,NEK2	NIMA-related kinase 2
Known-miRNA3005	Glyma.16G054500.3	2.5	-1	1	20	1044	1063	UGACAGAAGAGAGUGAGCAC	GUGCUCUCUAUCUUCUGUCA	Translation	1	TGACAGAAGAGAGTGAGCAC	-	Yes	Yes	Yes	Yes	-	GO:0005634,GO:0003677	-	Squamosa promoter-binding protein-like (SBP domain) transcription factor family protein
Known-miRNA3005	Glyma.16G054500.2	2.5	-1	1	20	1077	1096	UGACAGAAGAGAGUGAGCAC	GUGCUCUCUAUCUUCUGUCA	Translation	1	TGACAGAAGAGAGTGAGCAC	-	Yes	Yes	Yes	Yes	-	GO:0005634,GO:0003677	-	Squamosa promoter-binding protein-like (SBP domain) transcription factor family protein
Known-miRNA3005	Glyma.19G094000.2	2.5	-1	1	20	1299	1318	UGACAGAAGAGAGUGAGCAC	GUGCUCUCUAUCUUCUGUCA	Translation	1	TGACAGAAGAGAGTGAGCAC	-	Yes	Yes	Yes	Yes	-	GO:0005634,GO:0003677	-	Squamosa promoter-binding protein-like (SBP domain) transcription factor family protein
Known-miRNA3005	Glyma.16G054500.1	2.5	-1	1	20	1486	1505	UGACAGAAGAGAGUGAGCAC	GUGCUCUCUAUCUUCUGUCA	Translation	1	TGACAGAAGAGAGTGAGCAC	-	Yes	Yes	Yes	Yes	-	GO:0005634,GO:0003677	-	Squamosa promoter-binding protein-like (SBP domain) transcription factor family protein
Known-miRNA3005	Glyma.19G094000.1	2.5	-1	1	20	1570	1589	UGACAGAAGAGAGUGAGCAC	GUGCUCUCUAUCUUCUGUCA	Translation	1	TGACAGAAGAGAGTGAGCAC	-	Yes	Yes	Yes	Yes	-	GO:0005634,GO:0003677	-	Squamosa promoter-binding protein-like (SBP domain) transcription factor family protein
Known-miRNA3005	Glyma.07G199000.1	2.5	-1	1	20	681	700	UGACAGAAGAGAGUGAGCAC	AUGCUCUCUAUCUUCUGUCA	Translation	1	TGACAGAAGAGAGTGAGCAC	-	Yes	Yes	Yes	Yes	-	GO:0005634,GO:0003677	SPL3	squamosa promoter binding protein-like 3
Known-miRNA3005	Glyma.13G177400.1	2.5	-1	1	20	759	778	UGACAGAAGAGAGUGAGCAC	AUGCUCUCUAUCUUCUGUCA	Translation	1	TGACAGAAGAGAGTGAGCAC	-	Yes	Yes	Yes	Yes	-	GO:0005634,GO:0003677	SPL3	squamosa promoter binding protein-like 3
Known-miRNA3005	Glyma.07G199000.2	2.5	-1	1	20	775	794	UGACAGAAGAGAGUGAGCAC	AUGCUCUCUAUCUUCUGUCA	Translation	1	TGACAGAAGAGAGTGAGCAC	-	Yes	Yes	Yes	Yes	-	GO:0005634,GO:0003677	SPL4	squamosa promoter binding protein-like 4
Known-miRNA3005	Glyma.20G097200.2	3	-1	1	20	3060	3079	UGACAGAAGAGAGUGAGCAC	UUGUUUUCUCUCUUCUGUCA	Cleavage	1	TGACAGAAGAGAGTGAGCAC	-	Yes	Yes	Yes	Yes	-	-	-	Pentatricopeptide repeat (PPR-like) superfamily protein
Known-miRNA3005	Glyma.20G097200.1	3	-1	1	20	3226	3245	UGACAGAAGAGAGUGAGCAC	UUGUUUUCUCUCUUCUGUCA	Cleavage	1	TGACAGAAGAGAGTGAGCAC	-	Yes	Yes	Yes	Yes	-	-	-	Pentatricopeptide repeat (PPR-like) superfamily protein
Known-miRNA3006	Glyma.U015800.2	1	-1	1	20	434	453	UGACAGAAGAGAGUGAGCAC	GUGCUCUCUCUCUUCUGUCA	Cleavage	1	TGACAGAAGAGAGTGAGCAC	-	Yes	Yes	Yes	Yes	-	GO:0005634,GO:0003677	SPL10	squamosa promoter binding protein-like 10
Known-miRNA3006	Glyma.U015800.1	1	-1	1	20	437	456	UGACAGAAGAGAGUGAGCAC	GUGCUCUCUCUCUUCUGUCA	Cleavage	1	TGACAGAAGAGAGTGAGCAC	-	Yes	Yes	Yes	Yes	-	GO:0005634,GO:0003677	SPL9	squamosa promoter binding protein-like 9
Known-miRNA3006	Glyma.07G109500.1	1	-1	1	20	986	1005	UGACAGAAGAGAGUGAGCAC	GUGCUCUCUCUCUUCUGUCA	Cleavage	1	TGACAGAAGAGAGTGAGCAC	-	Yes	Yes	Yes	Yes	-	GO:0005634,GO:0003677	SPL9	squamosa promoter binding protein-like 9
Known-miRNA3006	Glyma.09G113800.1	1	-1	1	20	858	877	UGACAGAAGAGAGUGAGCAC	GUGCUCUCUCUCUUCUGUCA	Cleavage	1	TGACAGAAGAGAGTGAGCAC	-	Yes	Yes	Yes	Yes	-	GO:0005634,GO:0003677	SPL9	squamosa promoter binding protein-like 9
Known-miRNA3006	Glyma.05G204100.7	1	-1	1	20	1115	1134	UGACAGAAGAGAGUGAGCAC	GUGCUCUCUCUCUUCUGUCA	Cleavage	1	TGACAGAAGAGAGTGAGCAC	-	Yes	Yes	Yes	Yes	-	GO:0005634,GO:0003677	-	Squamosa promoter-binding protein-like (SBP domain) transcription factor family protein
Known-miRNA3006	Glyma.02G177500.1	1	-1	1	20	917	936	UGACAGAAGAGAGUGAGCAC	GUGCUCUCUCUCUUCUGUCA	Cleavage	1	TGACAGAAGAGAGTGAGCAC	-	Yes	Yes	Yes	Yes	-	GO:0005634,GO:0003677	SPL9	squamosa promoter binding protein-like 9
Known-miRNA3006	Glyma.08G011500.4	1	-1	1	20	1232	1251	UGACAGAAGAGAGUGAGCAC	GUGCUCUCUCUCUUCUGUCA	Cleavage	1	TGACAGAAGAGAGTGAGCAC	-	Yes	Yes	Yes	Yes	-	GO:0005634,GO:0003677	-	Squamosa promoter-binding protein-like (SBP domain) transcription factor family protein
Known-miRNA3006	Glyma.05G204100.6	1	-1	1	20	1213	1232	UGACAGAAGAGAGUGAGCAC	GUGCUCUCUCUCUUCUGUCA	Cleavage	1	TGACAGAAGAGAGTGAGCAC	-	Yes	Yes	Yes	Yes	-	GO:0005634,GO:0003677	-	Squamosa promoter-binding protein-like (SBP domain) transcription factor family protein
Known-miRNA3006	Glyma.05G204100.5	1	-1	1	20	1217	1236	UGACAGAAGAGAGUGAGCAC	GUGCUCUCUCUCUUCUGUCA	Cleavage	1	TGACAGAAGAGAGTGAGCAC	-	Yes	Yes	Yes	Yes	-	GO:0005634,GO:0003677	-	Squamosa promoter-binding protein-like (SBP domain) transcription factor family protein
Known-miRNA3006	Glyma.03G117600.1	1	-1	1	20	1149	1168	UGACAGAAGAGAGUGAGCAC	GUGCUCUCUCUCUUCUGUCA	Cleavage	1	TGACAGAAGAGAGTGAGCAC	-	Yes	Yes	Yes	Yes	-	GO:0005634,GO:0003677	SPL9	squamosa promoter binding protein-like 9
Known-miRNA3006	Glyma.18G005600.4	1	-1	1	20	1088	1107	UGACAGAAGAGAGUGAGCAC	GUGCUCUCUCUCUUCUGUCA	Cleavage	1	TGACAGAAGAGAGTGAGCAC	-	Yes	Yes	Yes	Yes	-	GO:0005634,GO:0003677	SPL2	squamosa promoter binding protein-like 2
Known-miRNA3006	Glyma.08G011500.3	1	-1	1	20	1286	1305	UGACAGAAGAGAGUGAGCAC	GUGCUCUCUCUCUUCUGUCA	Cleavage	1	TGACAGAAGAGAGTGAGCAC	-	Yes	Yes	Yes	Yes	-	GO:0005634,GO:0003677	-	Squamosa promoter-binding protein-like (SBP domain) transcription factor family protein
Known-miRNA3006	Glyma.01G075800.1	1	-1	1	20	1213	1232	UGACAGAAGAGAGUGAGCAC	GUGCUCUCUCUCUUCUGUCA	Cleavage	1	TGACAGAAGAGAGTGAGCAC	-	Yes	Yes	Yes	Yes	-	GO:0005634,GO:0003677	SPL10	squamosa promoter binding protein-like 10
Known-miRNA3006	Glyma.19G146000.1	1	-1	1	20	1146	1165	UGACAGAAGAGAGUGAGCAC	GUGCUCUCUCUCUUCUGUCA	Cleavage	1	TGACAGAAGAGAGTGAGCAC	-	Yes	Yes	Yes	Yes	-	GO:0005634,GO:0003677	SPL9	squamosa promoter binding protein-like 9
Known-miRNA3006	Glyma.18G005600.2	1	-1	1	20	1138	1157	UGACAGAAGAGAGUGAGCAC	GUGCUCUCUCUCUUCUGUCA	Cleavage	1	TGACAGAAGAGAGTGAGCAC	-	Yes	Yes	Yes	Yes	-	GO:0005634,GO:0003677	SPL2	squamosa promoter binding protein-like 2
Known-miRNA3006	Glyma.08G011500.2	1	-1	1	20	1354	1373	UGACAGAAGAGAGUGAGCAC	GUGCUCUCUCUCUUCUGUCA	Cleavage	1	TGACAGAAGAGAGTGAGCAC	-	Yes	Yes	Yes	Yes	-	GO:0005634,GO:0003677	-	Squamosa promoter-binding protein-like (SBP domain) transcription factor family protein
Known-miRNA3006	Glyma.08G011500.1	1	-1	1	20	1379	1398	UGACAGAAGAGAGUGAGCAC	GUGCUCUCUCUCUUCUGUCA	Cleavage	1	TGACAGAAGAGAGTGAGCAC	-	Yes	Yes	Yes	Yes	-	GO:0005634,GO:0003677	-	Squamosa promoter-binding protein-like (SBP domain) transcription factor family protein
Known-miRNA3006	Glyma.06G168600.3	1	-1	1	20	1283	1302	UGACAGAAGAGAGUGAGCAC	GUGCUCUCUCUCUUCUGUCA	Cleavage	1	TGACAGAAGAGAGTGAGCAC	-	Yes	Yes	Yes	Yes	-	GO:0005634,GO:0003677	-	Squamosa promoter-binding protein-like (SBP domain) transcription factor family protein
Known-miRNA3006	Glyma.04G197100.1	1	-1	1	20	1306	1325	UGACAGAAGAGAGUGAGCAC	GUGCUCUCUCUCUUCUGUCA	Cleavage	1	TGACAGAAGAGAGTGAGCAC	-	Yes	Yes	Yes	Yes	-	GO:0005634,GO:0003677	-	Squamosa promoter-binding protein-like (SBP domain) transcription factor family protein
Known-miRNA3006	Glyma.06G168600.4	1	-1	1	20	1291	1310	UGACAGAAGAGAGUGAGCAC	GUGCUCUCUCUCUUCUGUCA	Cleavage	1	TGACAGAAGAGAGTGAGCAC	-	Yes	Yes	Yes	Yes	-	GO:0005634,GO:0003677	-	Squamosa promoter-binding protein-like (SBP domain) transcription factor family protein
Known-miRNA3006	Glyma.03G143100.1	1	-1	1	20	1138	1157	UGACAGAAGAGAGUGAGCAC	GUGCUCUCUCUCUUCUGUCA	Cleavage	1	TGACAGAAGAGAGTGAGCAC	-	Yes	Yes	Yes	Yes	-	GO:0005634,GO:0003677	SPL9	squamosa promoter binding protein-like 9
Known-miRNA3006	Glyma.11G251500.4	1	-1	1	20	1239	1258	UGACAGAAGAGAGUGAGCAC	GUGCUCUCUCUCUUCUGUCA	Cleavage	1	TGACAGAAGAGAGTGAGCAC	-	Yes	Yes	Yes	Yes	-	GO:0005634,GO:0003677	SPL2	squamosa promoter binding protein-like 2
Known-miRNA3006	Glyma.11G251500.7	1	-1	1	20	1248	1267	UGACAGAAGAGAGUGAGCAC	GUGCUCUCUCUCUUCUGUCA	Cleavage	1	TGACAGAAGAGAGTGAGCAC	-	Yes	Yes	Yes	Yes	-	GO:0005634,GO:0003677	SPL2	squamosa promoter binding protein-like 2
Known-miRNA3006	Glyma.11G251500.17	1	-1	1	20	1289	1308	UGACAGAAGAGAGUGAGCAC	GUGCUCUCUCUCUUCUGUCA	Cleavage	1	TGACAGAAGAGAGTGAGCAC	-	Yes	Yes	Yes	Yes	-	GO:0005634,GO:0003677	SPL2	squamosa promoter binding protein-like 2
Known-miRNA3006	Glyma.11G251500.10	1	-1	1	20	1292	1311	UGACAGAAGAGAGUGAGCAC	GUGCUCUCUCUCUUCUGUCA	Cleavage	1	TGACAGAAGAGAGTGAGCAC	-	Yes	Yes	Yes	Yes	-	GO:0005634,GO:0003677	SPL2	squamosa promoter binding protein-like 2
Known-miRNA3006	Glyma.11G251500.14	1	-1	1	20	1301	1320	UGACAGAAGAGAGUGAGCAC	GUGCUCUCUCUCUUCUGUCA	Cleavage	1	TGACAGAAGAGAGTGAGCAC	-	Yes	Yes	Yes	Yes	-	GO:0005634,GO:0003677	SPL2	squamosa promoter binding protein-like 2
Known-miRNA3006	Glyma.11G251500.12	1	-1	1	20	1320	1339	UGACAGAAGAGAGUGAGCAC	GUGCUCUCUCUCUUCUGUCA	Cleavage	1	TGACAGAAGAGAGTGAGCAC	-	Yes	Yes	Yes	Yes	-	GO:0005634,GO:0003677	SPL2	squamosa promoter binding protein-like 2
Known-miRNA3006	Glyma.11G251500.20	1	-1	1	20	1320	1339	UGACAGAAGAGAGUGAGCAC	GUGCUCUCUCUCUUCUGUCA	Cleavage	1	TGACAGAAGAGAGTGAGCAC	-	Yes	Yes	Yes	Yes	-	GO:0005634,GO:0003677	SPL2	squamosa promoter binding protein-like 2
Known-miRNA3006	Glyma.11G251500.3	1	-1	1	20	1340	1359	UGACAGAAGAGAGUGAGCAC	GUGCUCUCUCUCUUCUGUCA	Cleavage	1	TGACAGAAGAGAGTGAGCAC	-	Yes	Yes	Yes	Yes	-	GO:0005634,GO:0003677	SPL2	squamosa promoter binding protein-like 2
Known-miRNA3006	Glyma.06G168600.2	1	-1	1	20	1409	1428	UGACAGAAGAGAGUGAGCAC	GUGCUCUCUCUCUUCUGUCA	Cleavage	1	TGACAGAAGAGAGTGAGCAC	-	Yes	Yes	Yes	Yes	-	GO:0005634,GO:0003677	-	Squamosa promoter-binding protein-like (SBP domain) transcription factor family protein
Known-miRNA3006	Glyma.18G005600.3	1	-1	1	20	1350	1369	UGACAGAAGAGAGUGAGCAC	GUGCUCUCUCUCUUCUGUCA	Cleavage	1	TGACAGAAGAGAGTGAGCAC	-	Yes	Yes	Yes	Yes	-	GO:0005634,GO:0003677	SPL2	squamosa promoter binding protein-like 2
Known-miRNA3006	Glyma.11G251500.15	1	-1	1	20	1398	1417	UGACAGAAGAGAGUGAGCAC	GUGCUCUCUCUCUUCUGUCA	Cleavage	1	TGACAGAAGAGAGTGAGCAC	-	Yes	Yes	Yes	Yes	-	GO:0005634,GO:0003677	SPL2	squamosa promoter binding protein-like 2
Known-miRNA3006	Glyma.06G168600.1	1	-1	1	20	1461	1480	UGACAGAAGAGAGUGAGCAC	GUGCUCUCUCUCUUCUGUCA	Cleavage	1	TGACAGAAGAGAGTGAGCAC	-	Yes	Yes	Yes	Yes	-	GO:0005634,GO:0003677	-	Squamosa promoter-binding protein-like (SBP domain) transcription factor family protein
Known-miRNA3006	Glyma.01G063700.9	1	-1	1	20	1153	1172	UGACAGAAGAGAGUGAGCAC	GUGCUCUCUCUCUUCUGUCA	Cleavage	1	TGACAGAAGAGAGTGAGCAC	-	Yes	Yes	Yes	Yes	-	GO:0005634,GO:0003677	-	Squamosa promoter-binding protein-like (SBP domain) transcription factor family protein
Known-miRNA3006	Glyma.11G251500.13	1	-1	1	20	1438	1457	UGACAGAAGAGAGUGAGCAC	GUGCUCUCUCUCUUCUGUCA	Cleavage	1	TGACAGAAGAGAGTGAGCAC	-	Yes	Yes	Yes	Yes	-	GO:0005634,GO:0003677	SPL2	squamosa promoter binding protein-like 2
Known-miRNA3006	Glyma.01G063700.2	1	-1	1	20	1235	1254	UGACAGAAGAGAGUGAGCAC	GUGCUCUCUCUCUUCUGUCA	Cleavage	1	TGACAGAAGAGAGTGAGCAC	-	Yes	Yes	Yes	Yes	-	GO:0005634,GO:0003677	-	Squamosa promoter-binding protein-like (SBP domain) transcription factor family protein
Known-miRNA3006	Glyma.11G251500.2	1	-1	1	20	1523	1542	UGACAGAAGAGAGUGAGCAC	GUGCUCUCUCUCUUCUGUCA	Cleavage	1	TGACAGAAGAGAGTGAGCAC	-	Yes	Yes	Yes	Yes	-	GO:0005634,GO:0003677	SPL2	squamosa promoter binding protein-like 2
Known-miRNA3006	Glyma.01G063700.4	1	-1	1	20	1274	1293	UGACAGAAGAGAGUGAGCAC	GUGCUCUCUCUCUUCUGUCA	Cleavage	1	TGACAGAAGAGAGTGAGCAC	-	Yes	Yes	Yes	Yes	-	GO:0005634,GO:0003677	-	Squamosa promoter-binding protein-like (SBP domain) transcription factor family protein
Known-miRNA3006	Glyma.01G063700.3	1	-1	1	20	1277	1296	UGACAGAAGAGAGUGAGCAC	GUGCUCUCUCUCUUCUGUCA	Cleavage	1	TGACAGAAGAGAGTGAGCAC	-	Yes	Yes	Yes	Yes	-	GO:0005634,GO:0003677	-	Squamosa promoter-binding protein-like (SBP domain) transcription factor family protein
Known-miRNA3006	Glyma.02G121300.4	1	-1	1	20	1193	1212	UGACAGAAGAGAGUGAGCAC	GUGCUCUCUCUCUUCUGUCA	Cleavage	1	TGACAGAAGAGAGTGAGCAC	-	Yes	Yes	Yes	Yes	-	GO:0005634,GO:0003677	-	Squamosa promoter-binding protein-like (SBP domain) transcription factor family protein
Known-miRNA3006	Glyma.05G204100.4	1	-1	1	20	1550	1569	UGACAGAAGAGAGUGAGCAC	GUGCUCUCUCUCUUCUGUCA	Cleavage	1	TGACAGAAGAGAGTGAGCAC	-	Yes	Yes	Yes	Yes	-	GO:0005634,GO:0003677	-	Squamosa promoter-binding protein-like (SBP domain) transcription factor family protein
Known-miRNA3006	Glyma.02G121300.3	1	-1	1	20	1237	1256	UGACAGAAGAGAGUGAGCAC	GUGCUCUCUCUCUUCUGUCA	Cleavage	1	TGACAGAAGAGAGTGAGCAC	-	Yes	Yes	Yes	Yes	-	GO:0005634,GO:0003677	-	Squamosa promoter-binding protein-like (SBP domain) transcription factor family protein
Known-miRNA3006	Glyma.05G204100.3	1	-1	1	20	1591	1610	UGACAGAAGAGAGUGAGCAC	GUGCUCUCUCUCUUCUGUCA	Cleavage	1	TGACAGAAGAGAGTGAGCAC	-	Yes	Yes	Yes	Yes	-	GO:0005634,GO:0003677	-	Squamosa promoter-binding protein-like (SBP domain) transcription factor family protein
Known-miRNA3006	Glyma.01G063700.5	1	-1	1	20	1351	1370	UGACAGAAGAGAGUGAGCAC	GUGCUCUCUCUCUUCUGUCA	Cleavage	1	TGACAGAAGAGAGTGAGCAC	-	Yes	Yes	Yes	Yes	-	GO:0005634,GO:0003677	-	Squamosa promoter-binding protein-like (SBP domain) transcription factor family protein
Known-miRNA3006	Glyma.01G063700.8	1	-1	1	20	1390	1409	UGACAGAAGAGAGUGAGCAC	GUGCUCUCUCUCUUCUGUCA	Cleavage	1	TGACAGAAGAGAGTGAGCAC	-	Yes	Yes	Yes	Yes	-	GO:0005634,GO:0003677	-	Squamosa promoter-binding protein-like (SBP domain) transcription factor family protein
Known-miRNA3006	Glyma.01G063700.6	1	-1	1	20	1393	1412	UGACAGAAGAGAGUGAGCAC	GUGCUCUCUCUCUUCUGUCA	Cleavage	1	TGACAGAAGAGAGTGAGCAC	-	Yes	Yes	Yes	Yes	-	GO:0005634,GO:0003677	-	Squamosa promoter-binding protein-like (SBP domain) transcription factor family protein
Known-miRNA3006	Glyma.01G063700.10	1	-1	1	20	1414	1433	UGACAGAAGAGAGUGAGCAC	GUGCUCUCUCUCUUCUGUCA	Cleavage	1	TGACAGAAGAGAGTGAGCAC	-	Yes	Yes	Yes	Yes	-	GO:0005634,GO:0003677	-	Squamosa promoter-binding protein-like (SBP domain) transcription factor family protein
Known-miRNA3006	Glyma.02G121300.2	1	-1	1	20	1386	1405	UGACAGAAGAGAGUGAGCAC	GUGCUCUCUCUCUUCUGUCA	Cleavage	1	TGACAGAAGAGAGTGAGCAC	-	Yes	Yes	Yes	Yes	-	GO:0005634,GO:0003677	-	Squamosa promoter-binding protein-like (SBP domain) transcription factor family protein
Known-miRNA3006	Glyma.01G063700.7	1	-1	1	20	1564	1583	UGACAGAAGAGAGUGAGCAC	GUGCUCUCUCUCUUCUGUCA	Cleavage	1	TGACAGAAGAGAGTGAGCAC	-	Yes	Yes	Yes	Yes	-	GO:0005634,GO:0003677	-	Squamosa promoter-binding protein-like (SBP domain) transcription factor family protein
Known-miRNA3006	Glyma.01G063700.1	1	-1	1	20	1567	1586	UGACAGAAGAGAGUGAGCAC	GUGCUCUCUCUCUUCUGUCA	Cleavage	1	TGACAGAAGAGAGTGAGCAC	-	Yes	Yes	Yes	Yes	-	GO:0005634,GO:0003677	-	Squamosa promoter-binding protein-like (SBP domain) transcription factor family protein
Known-miRNA3006	Glyma.04G159600.2	1	-1	1	20	1925	1944	UGACAGAAGAGAGUGAGCAC	GUGCUCUCUCUCUUCUGUCA	Cleavage	1	TGACAGAAGAGAGTGAGCAC	-	Yes	Yes	Yes	Yes	-	GO:0005634,GO:0003677	-	Squamosa promoter-binding protein-like (SBP domain) transcription factor family protein
Known-miRNA3006	Glyma.11G251500.19	1	-1	1	20	1921	1940	UGACAGAAGAGAGUGAGCAC	GUGCUCUCUCUCUUCUGUCA	Cleavage	1	TGACAGAAGAGAGTGAGCAC	-	Yes	Yes	Yes	Yes	-	GO:0005634,GO:0003677	SPL2	squamosa promoter binding protein-like 2
Known-miRNA3006	Glyma.18G005600.1	1	-1	1	20	1933	1952	UGACAGAAGAGAGUGAGCAC	GUGCUCUCUCUCUUCUGUCA	Cleavage	1	TGACAGAAGAGAGTGAGCAC	-	Yes	Yes	Yes	Yes	-	GO:0005634,GO:0003677	SPL2	squamosa promoter binding protein-like 2
Known-miRNA3006	Glyma.02G121300.1	1	-1	1	20	1689	1708	UGACAGAAGAGAGUGAGCAC	GUGCUCUCUCUCUUCUGUCA	Cleavage	1	TGACAGAAGAGAGTGAGCAC	-	Yes	Yes	Yes	Yes	-	GO:0005634,GO:0003677	-	Squamosa promoter-binding protein-like (SBP domain) transcription factor family protein
Known-miRNA3006	Glyma.04G159600.1	1	-1	1	20	1925	1944	UGACAGAAGAGAGUGAGCAC	GUGCUCUCUCUCUUCUGUCA	Cleavage	1	TGACAGAAGAGAGTGAGCAC	-	Yes	Yes	Yes	Yes	-	GO:0005634,GO:0003677	-	Squamosa promoter-binding protein-like (SBP domain) transcription factor family protein
Known-miRNA3006	Glyma.05G204100.2	1	-1	1	20	1331	1350	UGACAGAAGAGAGUGAGCAC	GUGCUCUCUCUCUUCUGUCA	Cleavage	1	TGACAGAAGAGAGTGAGCAC	-	Yes	Yes	Yes	Yes	-	GO:0005634,GO:0003677	-	Squamosa promoter-binding protein-like (SBP domain) transcription factor family protein
Known-miRNA3006	Glyma.05G019000.2	1	-1	1	20	1877	1896	UGACAGAAGAGAGUGAGCAC	GUGCUCUCUCUCUUCUGUCA	Cleavage	1	TGACAGAAGAGAGTGAGCAC	-	Yes	Yes	Yes	Yes	-	GO:0005634,GO:0003677	-	Squamosa promoter-binding protein-like (SBP domain) transcription factor family protein
Known-miRNA3006	Glyma.17G080700.2	1	-1	1	20	1823	1842	UGACAGAAGAGAGUGAGCAC	GUGCUCUCUCUCUUCUGUCA	Cleavage	1	TGACAGAAGAGAGTGAGCAC	-	Yes	Yes	Yes	Yes	-	GO:0005634,GO:0003677	-	Squamosa promoter-binding protein-like (SBP domain) transcription factor family protein
Known-miRNA3006	Glyma.05G204100.1	1	-1	1	20	1434	1453	UGACAGAAGAGAGUGAGCAC	GUGCUCUCUCUCUUCUGUCA	Cleavage	1	TGACAGAAGAGAGTGAGCAC	-	Yes	Yes	Yes	Yes	-	GO:0005634,GO:0003677	-	Squamosa promoter-binding protein-like (SBP domain) transcription factor family protein
Known-miRNA3006	Glyma.17G080700.1	1	-1	1	20	1871	1890	UGACAGAAGAGAGUGAGCAC	GUGCUCUCUCUCUUCUGUCA	Cleavage	1	TGACAGAAGAGAGTGAGCAC	-	Yes	Yes	Yes	Yes	-	GO:0005634,GO:0003677	-	Squamosa promoter-binding protein-like (SBP domain) transcription factor family protein
Known-miRNA3006	Glyma.05G019000.1	1	-1	1	20	1877	1896	UGACAGAAGAGAGUGAGCAC	GUGCUCUCUCUCUUCUGUCA	Cleavage	1	TGACAGAAGAGAGTGAGCAC	-	Yes	Yes	Yes	Yes	-	GO:0005634,GO:0003677	-	Squamosa promoter-binding protein-like (SBP domain) transcription factor family protein
Known-miRNA3006	Glyma.11G251500.16	1	-1	1	20	3210	3229	UGACAGAAGAGAGUGAGCAC	GUGCUCUCUCUCUUCUGUCA	Cleavage	1	TGACAGAAGAGAGTGAGCAC	-	Yes	Yes	Yes	Yes	-	GO:0005634,GO:0003677	SPL2	squamosa promoter binding protein-like 2
Known-miRNA3006	Glyma.11G251500.6	1	-1	1	20	3224	3243	UGACAGAAGAGAGUGAGCAC	GUGCUCUCUCUCUUCUGUCA	Cleavage	1	TGACAGAAGAGAGTGAGCAC	-	Yes	Yes	Yes	Yes	-	GO:0005634,GO:0003677	SPL2	squamosa promoter binding protein-like 2
Known-miRNA3006	Glyma.11G251500.9	1	-1	1	20	3233	3252	UGACAGAAGAGAGUGAGCAC	GUGCUCUCUCUCUUCUGUCA	Cleavage	1	TGACAGAAGAGAGTGAGCAC	-	Yes	Yes	Yes	Yes	-	GO:0005634,GO:0003677	SPL2	squamosa promoter binding protein-like 2
Known-miRNA3006	Glyma.11G251500.11	1	-1	1	20	3305	3324	UGACAGAAGAGAGUGAGCAC	GUGCUCUCUCUCUUCUGUCA	Cleavage	1	TGACAGAAGAGAGTGAGCAC	-	Yes	Yes	Yes	Yes	-	GO:0005634,GO:0003677	SPL2	squamosa promoter binding protein-like 2
Known-miRNA3006	Glyma.11G251500.5	1	-1	1	20	3377	3396	UGACAGAAGAGAGUGAGCAC	GUGCUCUCUCUCUUCUGUCA	Cleavage	1	TGACAGAAGAGAGTGAGCAC	-	Yes	Yes	Yes	Yes	-	GO:0005634,GO:0003677	SPL2	squamosa promoter binding protein-like 2
Known-miRNA3006	Glyma.11G251500.8	1	-1	1	20	3386	3405	UGACAGAAGAGAGUGAGCAC	GUGCUCUCUCUCUUCUGUCA	Cleavage	1	TGACAGAAGAGAGTGAGCAC	-	Yes	Yes	Yes	Yes	-	GO:0005634,GO:0003677	SPL2	squamosa promoter binding protein-like 2
Known-miRNA3006	Glyma.11G251500.1	1	-1	1	20	3650	3669	UGACAGAAGAGAGUGAGCAC	GUGCUCUCUCUCUUCUGUCA	Cleavage	1	TGACAGAAGAGAGTGAGCAC	-	Yes	Yes	Yes	Yes	-	GO:0005634,GO:0003677	SPL2	squamosa promoter binding protein-like 2
Known-miRNA3006	Glyma.12G226000.1	1	-1	1	20	1115	1134	UGACAGAAGAGAGUGAGCAC	AUGCUCCCUCUCUUCUGUCA	Cleavage	1	TGACAGAAGAGAGTGAGCAC	-	Yes	Yes	Yes	Yes	-	GO:0005634,GO:0003677	SPL12	squamosa promoter-binding protein-like 12
Known-miRNA3006	Glyma.13G274900.1	1	-1	1	20	1041	1060	UGACAGAAGAGAGUGAGCAC	AUGCUCCCUCUCUUCUGUCA	Cleavage	1	TGACAGAAGAGAGTGAGCAC	-	Yes	Yes	Yes	Yes	-	GO:0005634,GO:0003677	SPL12	squamosa promoter-binding protein-like 12
Known-miRNA3006	Glyma.03G246100.2	2	-1	1	20	37	56	UGACAGAAGAGAGUGAGCAC	AUGCUCUCUCUCUUCUGUCU	Cleavage	1	TGACAGAAGAGAGTGAGCAC	-	Yes	Yes	Yes	Yes	K08857	GO:0006468,GO:0005524,GO:0004672	ATNEK2,NEK2	NIMA-related kinase 2
Known-miRNA3006	Glyma.16G054500.3	2.5	-1	1	20	1044	1063	UGACAGAAGAGAGUGAGCAC	GUGCUCUCUAUCUUCUGUCA	Translation	1	TGACAGAAGAGAGTGAGCAC	-	Yes	Yes	Yes	Yes	-	GO:0005634,GO:0003677	-	Squamosa promoter-binding protein-like (SBP domain) transcription factor family protein
Known-miRNA3006	Glyma.16G054500.2	2.5	-1	1	20	1077	1096	UGACAGAAGAGAGUGAGCAC	GUGCUCUCUAUCUUCUGUCA	Translation	1	TGACAGAAGAGAGTGAGCAC	-	Yes	Yes	Yes	Yes	-	GO:0005634,GO:0003677	-	Squamosa promoter-binding protein-like (SBP domain) transcription factor family protein
Known-miRNA3006	Glyma.19G094000.2	2.5	-1	1	20	1299	1318	UGACAGAAGAGAGUGAGCAC	GUGCUCUCUAUCUUCUGUCA	Translation	1	TGACAGAAGAGAGTGAGCAC	-	Yes	Yes	Yes	Yes	-	GO:0005634,GO:0003677	-	Squamosa promoter-binding protein-like (SBP domain) transcription factor family protein
Known-miRNA3006	Glyma.16G054500.1	2.5	-1	1	20	1486	1505	UGACAGAAGAGAGUGAGCAC	GUGCUCUCUAUCUUCUGUCA	Translation	1	TGACAGAAGAGAGTGAGCAC	-	Yes	Yes	Yes	Yes	-	GO:0005634,GO:0003677	-	Squamosa promoter-binding protein-like (SBP domain) transcription factor family protein
Known-miRNA3006	Glyma.19G094000.1	2.5	-1	1	20	1570	1589	UGACAGAAGAGAGUGAGCAC	GUGCUCUCUAUCUUCUGUCA	Translation	1	TGACAGAAGAGAGTGAGCAC	-	Yes	Yes	Yes	Yes	-	GO:0005634,GO:0003677	-	Squamosa promoter-binding protein-like (SBP domain) transcription factor family protein
Known-miRNA3006	Glyma.07G199000.1	2.5	-1	1	20	681	700	UGACAGAAGAGAGUGAGCAC	AUGCUCUCUAUCUUCUGUCA	Translation	1	TGACAGAAGAGAGTGAGCAC	-	Yes	Yes	Yes	Yes	-	GO:0005634,GO:0003677	SPL3	squamosa promoter binding protein-like 3
Known-miRNA3006	Glyma.13G177400.1	2.5	-1	1	20	759	778	UGACAGAAGAGAGUGAGCAC	AUGCUCUCUAUCUUCUGUCA	Translation	1	TGACAGAAGAGAGTGAGCAC	-	Yes	Yes	Yes	Yes	-	GO:0005634,GO:0003677	SPL3	squamosa promoter binding protein-like 3
Known-miRNA3006	Glyma.07G199000.2	2.5	-1	1	20	775	794	UGACAGAAGAGAGUGAGCAC	AUGCUCUCUAUCUUCUGUCA	Translation	1	TGACAGAAGAGAGTGAGCAC	-	Yes	Yes	Yes	Yes	-	GO:0005634,GO:0003677	SPL4	squamosa promoter binding protein-like 4
Known-miRNA3006	Glyma.20G097200.2	3	-1	1	20	3060	3079	UGACAGAAGAGAGUGAGCAC	UUGUUUUCUCUCUUCUGUCA	Cleavage	1	TGACAGAAGAGAGTGAGCAC	-	Yes	Yes	Yes	Yes	-	-	-	Pentatricopeptide repeat (PPR-like) superfamily protein
Known-miRNA3006	Glyma.20G097200.1	3	-1	1	20	3226	3245	UGACAGAAGAGAGUGAGCAC	UUGUUUUCUCUCUUCUGUCA	Cleavage	1	TGACAGAAGAGAGTGAGCAC	-	Yes	Yes	Yes	Yes	-	-	-	Pentatricopeptide repeat (PPR-like) superfamily protein
Known-miRNA3007	Glyma.U015800.2	1	-1	1	20	434	453	UGACAGAAGAGAGUGAGCAC	GUGCUCUCUCUCUUCUGUCA	Cleavage	1	TGACAGAAGAGAGTGAGCAC	-	Yes	Yes	Yes	Yes	-	GO:0005634,GO:0003677	SPL10	squamosa promoter binding protein-like 10
Known-miRNA3007	Glyma.U015800.1	1	-1	1	20	437	456	UGACAGAAGAGAGUGAGCAC	GUGCUCUCUCUCUUCUGUCA	Cleavage	1	TGACAGAAGAGAGTGAGCAC	-	Yes	Yes	Yes	Yes	-	GO:0005634,GO:0003677	SPL9	squamosa promoter binding protein-like 9
Known-miRNA3007	Glyma.07G109500.1	1	-1	1	20	986	1005	UGACAGAAGAGAGUGAGCAC	GUGCUCUCUCUCUUCUGUCA	Cleavage	1	TGACAGAAGAGAGTGAGCAC	-	Yes	Yes	Yes	Yes	-	GO:0005634,GO:0003677	SPL9	squamosa promoter binding protein-like 9
Known-miRNA3007	Glyma.09G113800.1	1	-1	1	20	858	877	UGACAGAAGAGAGUGAGCAC	GUGCUCUCUCUCUUCUGUCA	Cleavage	1	TGACAGAAGAGAGTGAGCAC	-	Yes	Yes	Yes	Yes	-	GO:0005634,GO:0003677	SPL9	squamosa promoter binding protein-like 9
Known-miRNA3007	Glyma.05G204100.7	1	-1	1	20	1115	1134	UGACAGAAGAGAGUGAGCAC	GUGCUCUCUCUCUUCUGUCA	Cleavage	1	TGACAGAAGAGAGTGAGCAC	-	Yes	Yes	Yes	Yes	-	GO:0005634,GO:0003677	-	Squamosa promoter-binding protein-like (SBP domain) transcription factor family protein
Known-miRNA3007	Glyma.02G177500.1	1	-1	1	20	917	936	UGACAGAAGAGAGUGAGCAC	GUGCUCUCUCUCUUCUGUCA	Cleavage	1	TGACAGAAGAGAGTGAGCAC	-	Yes	Yes	Yes	Yes	-	GO:0005634,GO:0003677	SPL9	squamosa promoter binding protein-like 9
Known-miRNA3007	Glyma.08G011500.4	1	-1	1	20	1232	1251	UGACAGAAGAGAGUGAGCAC	GUGCUCUCUCUCUUCUGUCA	Cleavage	1	TGACAGAAGAGAGTGAGCAC	-	Yes	Yes	Yes	Yes	-	GO:0005634,GO:0003677	-	Squamosa promoter-binding protein-like (SBP domain) transcription factor family protein
Known-miRNA3007	Glyma.05G204100.6	1	-1	1	20	1213	1232	UGACAGAAGAGAGUGAGCAC	GUGCUCUCUCUCUUCUGUCA	Cleavage	1	TGACAGAAGAGAGTGAGCAC	-	Yes	Yes	Yes	Yes	-	GO:0005634,GO:0003677	-	Squamosa promoter-binding protein-like (SBP domain) transcription factor family protein
Known-miRNA3007	Glyma.05G204100.5	1	-1	1	20	1217	1236	UGACAGAAGAGAGUGAGCAC	GUGCUCUCUCUCUUCUGUCA	Cleavage	1	TGACAGAAGAGAGTGAGCAC	-	Yes	Yes	Yes	Yes	-	GO:0005634,GO:0003677	-	Squamosa promoter-binding protein-like (SBP domain) transcription factor family protein
Known-miRNA3007	Glyma.03G117600.1	1	-1	1	20	1149	1168	UGACAGAAGAGAGUGAGCAC	GUGCUCUCUCUCUUCUGUCA	Cleavage	1	TGACAGAAGAGAGTGAGCAC	-	Yes	Yes	Yes	Yes	-	GO:0005634,GO:0003677	SPL9	squamosa promoter binding protein-like 9
Known-miRNA3007	Glyma.18G005600.4	1	-1	1	20	1088	1107	UGACAGAAGAGAGUGAGCAC	GUGCUCUCUCUCUUCUGUCA	Cleavage	1	TGACAGAAGAGAGTGAGCAC	-	Yes	Yes	Yes	Yes	-	GO:0005634,GO:0003677	SPL2	squamosa promoter binding protein-like 2
Known-miRNA3007	Glyma.08G011500.3	1	-1	1	20	1286	1305	UGACAGAAGAGAGUGAGCAC	GUGCUCUCUCUCUUCUGUCA	Cleavage	1	TGACAGAAGAGAGTGAGCAC	-	Yes	Yes	Yes	Yes	-	GO:0005634,GO:0003677	-	Squamosa promoter-binding protein-like (SBP domain) transcription factor family protein
Known-miRNA3007	Glyma.01G075800.1	1	-1	1	20	1213	1232	UGACAGAAGAGAGUGAGCAC	GUGCUCUCUCUCUUCUGUCA	Cleavage	1	TGACAGAAGAGAGTGAGCAC	-	Yes	Yes	Yes	Yes	-	GO:0005634,GO:0003677	SPL10	squamosa promoter binding protein-like 10
Known-miRNA3007	Glyma.19G146000.1	1	-1	1	20	1146	1165	UGACAGAAGAGAGUGAGCAC	GUGCUCUCUCUCUUCUGUCA	Cleavage	1	TGACAGAAGAGAGTGAGCAC	-	Yes	Yes	Yes	Yes	-	GO:0005634,GO:0003677	SPL9	squamosa promoter binding protein-like 9
Known-miRNA3007	Glyma.18G005600.2	1	-1	1	20	1138	1157	UGACAGAAGAGAGUGAGCAC	GUGCUCUCUCUCUUCUGUCA	Cleavage	1	TGACAGAAGAGAGTGAGCAC	-	Yes	Yes	Yes	Yes	-	GO:0005634,GO:0003677	SPL2	squamosa promoter binding protein-like 2
Known-miRNA3007	Glyma.08G011500.2	1	-1	1	20	1354	1373	UGACAGAAGAGAGUGAGCAC	GUGCUCUCUCUCUUCUGUCA	Cleavage	1	TGACAGAAGAGAGTGAGCAC	-	Yes	Yes	Yes	Yes	-	GO:0005634,GO:0003677	-	Squamosa promoter-binding protein-like (SBP domain) transcription factor family protein
Known-miRNA3007	Glyma.08G011500.1	1	-1	1	20	1379	1398	UGACAGAAGAGAGUGAGCAC	GUGCUCUCUCUCUUCUGUCA	Cleavage	1	TGACAGAAGAGAGTGAGCAC	-	Yes	Yes	Yes	Yes	-	GO:0005634,GO:0003677	-	Squamosa promoter-binding protein-like (SBP domain) transcription factor family protein
Known-miRNA3007	Glyma.06G168600.3	1	-1	1	20	1283	1302	UGACAGAAGAGAGUGAGCAC	GUGCUCUCUCUCUUCUGUCA	Cleavage	1	TGACAGAAGAGAGTGAGCAC	-	Yes	Yes	Yes	Yes	-	GO:0005634,GO:0003677	-	Squamosa promoter-binding protein-like (SBP domain) transcription factor family protein
Known-miRNA3007	Glyma.04G197100.1	1	-1	1	20	1306	1325	UGACAGAAGAGAGUGAGCAC	GUGCUCUCUCUCUUCUGUCA	Cleavage	1	TGACAGAAGAGAGTGAGCAC	-	Yes	Yes	Yes	Yes	-	GO:0005634,GO:0003677	-	Squamosa promoter-binding protein-like (SBP domain) transcription factor family protein
Known-miRNA3007	Glyma.06G168600.4	1	-1	1	20	1291	1310	UGACAGAAGAGAGUGAGCAC	GUGCUCUCUCUCUUCUGUCA	Cleavage	1	TGACAGAAGAGAGTGAGCAC	-	Yes	Yes	Yes	Yes	-	GO:0005634,GO:0003677	-	Squamosa promoter-binding protein-like (SBP domain) transcription factor family protein
Known-miRNA3007	Glyma.03G143100.1	1	-1	1	20	1138	1157	UGACAGAAGAGAGUGAGCAC	GUGCUCUCUCUCUUCUGUCA	Cleavage	1	TGACAGAAGAGAGTGAGCAC	-	Yes	Yes	Yes	Yes	-	GO:0005634,GO:0003677	SPL9	squamosa promoter binding protein-like 9
Known-miRNA3007	Glyma.11G251500.4	1	-1	1	20	1239	1258	UGACAGAAGAGAGUGAGCAC	GUGCUCUCUCUCUUCUGUCA	Cleavage	1	TGACAGAAGAGAGTGAGCAC	-	Yes	Yes	Yes	Yes	-	GO:0005634,GO:0003677	SPL2	squamosa promoter binding protein-like 2
Known-miRNA3007	Glyma.11G251500.7	1	-1	1	20	1248	1267	UGACAGAAGAGAGUGAGCAC	GUGCUCUCUCUCUUCUGUCA	Cleavage	1	TGACAGAAGAGAGTGAGCAC	-	Yes	Yes	Yes	Yes	-	GO:0005634,GO:0003677	SPL2	squamosa promoter binding protein-like 2
Known-miRNA3007	Glyma.11G251500.17	1	-1	1	20	1289	1308	UGACAGAAGAGAGUGAGCAC	GUGCUCUCUCUCUUCUGUCA	Cleavage	1	TGACAGAAGAGAGTGAGCAC	-	Yes	Yes	Yes	Yes	-	GO:0005634,GO:0003677	SPL2	squamosa promoter binding protein-like 2
Known-miRNA3007	Glyma.11G251500.10	1	-1	1	20	1292	1311	UGACAGAAGAGAGUGAGCAC	GUGCUCUCUCUCUUCUGUCA	Cleavage	1	TGACAGAAGAGAGTGAGCAC	-	Yes	Yes	Yes	Yes	-	GO:0005634,GO:0003677	SPL2	squamosa promoter binding protein-like 2
Known-miRNA3007	Glyma.11G251500.14	1	-1	1	20	1301	1320	UGACAGAAGAGAGUGAGCAC	GUGCUCUCUCUCUUCUGUCA	Cleavage	1	TGACAGAAGAGAGTGAGCAC	-	Yes	Yes	Yes	Yes	-	GO:0005634,GO:0003677	SPL2	squamosa promoter binding protein-like 2
Known-miRNA3007	Glyma.11G251500.12	1	-1	1	20	1320	1339	UGACAGAAGAGAGUGAGCAC	GUGCUCUCUCUCUUCUGUCA	Cleavage	1	TGACAGAAGAGAGTGAGCAC	-	Yes	Yes	Yes	Yes	-	GO:0005634,GO:0003677	SPL2	squamosa promoter binding protein-like 2
Known-miRNA3007	Glyma.11G251500.20	1	-1	1	20	1320	1339	UGACAGAAGAGAGUGAGCAC	GUGCUCUCUCUCUUCUGUCA	Cleavage	1	TGACAGAAGAGAGTGAGCAC	-	Yes	Yes	Yes	Yes	-	GO:0005634,GO:0003677	SPL2	squamosa promoter binding protein-like 2
Known-miRNA3007	Glyma.11G251500.3	1	-1	1	20	1340	1359	UGACAGAAGAGAGUGAGCAC	GUGCUCUCUCUCUUCUGUCA	Cleavage	1	TGACAGAAGAGAGTGAGCAC	-	Yes	Yes	Yes	Yes	-	GO:0005634,GO:0003677	SPL2	squamosa promoter binding protein-like 2
Known-miRNA3007	Glyma.06G168600.2	1	-1	1	20	1409	1428	UGACAGAAGAGAGUGAGCAC	GUGCUCUCUCUCUUCUGUCA	Cleavage	1	TGACAGAAGAGAGTGAGCAC	-	Yes	Yes	Yes	Yes	-	GO:0005634,GO:0003677	-	Squamosa promoter-binding protein-like (SBP domain) transcription factor family protein
Known-miRNA3007	Glyma.18G005600.3	1	-1	1	20	1350	1369	UGACAGAAGAGAGUGAGCAC	GUGCUCUCUCUCUUCUGUCA	Cleavage	1	TGACAGAAGAGAGTGAGCAC	-	Yes	Yes	Yes	Yes	-	GO:0005634,GO:0003677	SPL2	squamosa promoter binding protein-like 2
Known-miRNA3007	Glyma.11G251500.15	1	-1	1	20	1398	1417	UGACAGAAGAGAGUGAGCAC	GUGCUCUCUCUCUUCUGUCA	Cleavage	1	TGACAGAAGAGAGTGAGCAC	-	Yes	Yes	Yes	Yes	-	GO:0005634,GO:0003677	SPL2	squamosa promoter binding protein-like 2
Known-miRNA3007	Glyma.06G168600.1	1	-1	1	20	1461	1480	UGACAGAAGAGAGUGAGCAC	GUGCUCUCUCUCUUCUGUCA	Cleavage	1	TGACAGAAGAGAGTGAGCAC	-	Yes	Yes	Yes	Yes	-	GO:0005634,GO:0003677	-	Squamosa promoter-binding protein-like (SBP domain) transcription factor family protein
Known-miRNA3007	Glyma.01G063700.9	1	-1	1	20	1153	1172	UGACAGAAGAGAGUGAGCAC	GUGCUCUCUCUCUUCUGUCA	Cleavage	1	TGACAGAAGAGAGTGAGCAC	-	Yes	Yes	Yes	Yes	-	GO:0005634,GO:0003677	-	Squamosa promoter-binding protein-like (SBP domain) transcription factor family protein
Known-miRNA3007	Glyma.11G251500.13	1	-1	1	20	1438	1457	UGACAGAAGAGAGUGAGCAC	GUGCUCUCUCUCUUCUGUCA	Cleavage	1	TGACAGAAGAGAGTGAGCAC	-	Yes	Yes	Yes	Yes	-	GO:0005634,GO:0003677	SPL2	squamosa promoter binding protein-like 2
Known-miRNA3007	Glyma.01G063700.2	1	-1	1	20	1235	1254	UGACAGAAGAGAGUGAGCAC	GUGCUCUCUCUCUUCUGUCA	Cleavage	1	TGACAGAAGAGAGTGAGCAC	-	Yes	Yes	Yes	Yes	-	GO:0005634,GO:0003677	-	Squamosa promoter-binding protein-like (SBP domain) transcription factor family protein
Known-miRNA3007	Glyma.11G251500.2	1	-1	1	20	1523	1542	UGACAGAAGAGAGUGAGCAC	GUGCUCUCUCUCUUCUGUCA	Cleavage	1	TGACAGAAGAGAGTGAGCAC	-	Yes	Yes	Yes	Yes	-	GO:0005634,GO:0003677	SPL2	squamosa promoter binding protein-like 2
Known-miRNA3007	Glyma.01G063700.4	1	-1	1	20	1274	1293	UGACAGAAGAGAGUGAGCAC	GUGCUCUCUCUCUUCUGUCA	Cleavage	1	TGACAGAAGAGAGTGAGCAC	-	Yes	Yes	Yes	Yes	-	GO:0005634,GO:0003677	-	Squamosa promoter-binding protein-like (SBP domain) transcription factor family protein
Known-miRNA3007	Glyma.01G063700.3	1	-1	1	20	1277	1296	UGACAGAAGAGAGUGAGCAC	GUGCUCUCUCUCUUCUGUCA	Cleavage	1	TGACAGAAGAGAGTGAGCAC	-	Yes	Yes	Yes	Yes	-	GO:0005634,GO:0003677	-	Squamosa promoter-binding protein-like (SBP domain) transcription factor family protein
Known-miRNA3007	Glyma.02G121300.4	1	-1	1	20	1193	1212	UGACAGAAGAGAGUGAGCAC	GUGCUCUCUCUCUUCUGUCA	Cleavage	1	TGACAGAAGAGAGTGAGCAC	-	Yes	Yes	Yes	Yes	-	GO:0005634,GO:0003677	-	Squamosa promoter-binding protein-like (SBP domain) transcription factor family protein
Known-miRNA3007	Glyma.05G204100.4	1	-1	1	20	1550	1569	UGACAGAAGAGAGUGAGCAC	GUGCUCUCUCUCUUCUGUCA	Cleavage	1	TGACAGAAGAGAGTGAGCAC	-	Yes	Yes	Yes	Yes	-	GO:0005634,GO:0003677	-	Squamosa promoter-binding protein-like (SBP domain) transcription factor family protein
Known-miRNA3007	Glyma.02G121300.3	1	-1	1	20	1237	1256	UGACAGAAGAGAGUGAGCAC	GUGCUCUCUCUCUUCUGUCA	Cleavage	1	TGACAGAAGAGAGTGAGCAC	-	Yes	Yes	Yes	Yes	-	GO:0005634,GO:0003677	-	Squamosa promoter-binding protein-like (SBP domain) transcription factor family protein
Known-miRNA3007	Glyma.05G204100.3	1	-1	1	20	1591	1610	UGACAGAAGAGAGUGAGCAC	GUGCUCUCUCUCUUCUGUCA	Cleavage	1	TGACAGAAGAGAGTGAGCAC	-	Yes	Yes	Yes	Yes	-	GO:0005634,GO:0003677	-	Squamosa promoter-binding protein-like (SBP domain) transcription factor family protein
Known-miRNA3007	Glyma.01G063700.5	1	-1	1	20	1351	1370	UGACAGAAGAGAGUGAGCAC	GUGCUCUCUCUCUUCUGUCA	Cleavage	1	TGACAGAAGAGAGTGAGCAC	-	Yes	Yes	Yes	Yes	-	GO:0005634,GO:0003677	-	Squamosa promoter-binding protein-like (SBP domain) transcription factor family protein
Known-miRNA3007	Glyma.01G063700.8	1	-1	1	20	1390	1409	UGACAGAAGAGAGUGAGCAC	GUGCUCUCUCUCUUCUGUCA	Cleavage	1	TGACAGAAGAGAGTGAGCAC	-	Yes	Yes	Yes	Yes	-	GO:0005634,GO:0003677	-	Squamosa promoter-binding protein-like (SBP domain) transcription factor family protein
Known-miRNA3007	Glyma.01G063700.6	1	-1	1	20	1393	1412	UGACAGAAGAGAGUGAGCAC	GUGCUCUCUCUCUUCUGUCA	Cleavage	1	TGACAGAAGAGAGTGAGCAC	-	Yes	Yes	Yes	Yes	-	GO:0005634,GO:0003677	-	Squamosa promoter-binding protein-like (SBP domain) transcription factor family protein
Known-miRNA3007	Glyma.01G063700.10	1	-1	1	20	1414	1433	UGACAGAAGAGAGUGAGCAC	GUGCUCUCUCUCUUCUGUCA	Cleavage	1	TGACAGAAGAGAGTGAGCAC	-	Yes	Yes	Yes	Yes	-	GO:0005634,GO:0003677	-	Squamosa promoter-binding protein-like (SBP domain) transcription factor family protein
Known-miRNA3007	Glyma.02G121300.2	1	-1	1	20	1386	1405	UGACAGAAGAGAGUGAGCAC	GUGCUCUCUCUCUUCUGUCA	Cleavage	1	TGACAGAAGAGAGTGAGCAC	-	Yes	Yes	Yes	Yes	-	GO:0005634,GO:0003677	-	Squamosa promoter-binding protein-like (SBP domain) transcription factor family protein
Known-miRNA3007	Glyma.01G063700.7	1	-1	1	20	1564	1583	UGACAGAAGAGAGUGAGCAC	GUGCUCUCUCUCUUCUGUCA	Cleavage	1	TGACAGAAGAGAGTGAGCAC	-	Yes	Yes	Yes	Yes	-	GO:0005634,GO:0003677	-	Squamosa promoter-binding protein-like (SBP domain) transcription factor family protein
Known-miRNA3007	Glyma.01G063700.1	1	-1	1	20	1567	1586	UGACAGAAGAGAGUGAGCAC	GUGCUCUCUCUCUUCUGUCA	Cleavage	1	TGACAGAAGAGAGTGAGCAC	-	Yes	Yes	Yes	Yes	-	GO:0005634,GO:0003677	-	Squamosa promoter-binding protein-like (SBP domain) transcription factor family protein
Known-miRNA3007	Glyma.04G159600.2	1	-1	1	20	1925	1944	UGACAGAAGAGAGUGAGCAC	GUGCUCUCUCUCUUCUGUCA	Cleavage	1	TGACAGAAGAGAGTGAGCAC	-	Yes	Yes	Yes	Yes	-	GO:0005634,GO:0003677	-	Squamosa promoter-binding protein-like (SBP domain) transcription factor family protein
Known-miRNA3007	Glyma.11G251500.19	1	-1	1	20	1921	1940	UGACAGAAGAGAGUGAGCAC	GUGCUCUCUCUCUUCUGUCA	Cleavage	1	TGACAGAAGAGAGTGAGCAC	-	Yes	Yes	Yes	Yes	-	GO:0005634,GO:0003677	SPL2	squamosa promoter binding protein-like 2
Known-miRNA3007	Glyma.18G005600.1	1	-1	1	20	1933	1952	UGACAGAAGAGAGUGAGCAC	GUGCUCUCUCUCUUCUGUCA	Cleavage	1	TGACAGAAGAGAGTGAGCAC	-	Yes	Yes	Yes	Yes	-	GO:0005634,GO:0003677	SPL2	squamosa promoter binding protein-like 2
Known-miRNA3007	Glyma.02G121300.1	1	-1	1	20	1689	1708	UGACAGAAGAGAGUGAGCAC	GUGCUCUCUCUCUUCUGUCA	Cleavage	1	TGACAGAAGAGAGTGAGCAC	-	Yes	Yes	Yes	Yes	-	GO:0005634,GO:0003677	-	Squamosa promoter-binding protein-like (SBP domain) transcription factor family protein
Known-miRNA3007	Glyma.04G159600.1	1	-1	1	20	1925	1944	UGACAGAAGAGAGUGAGCAC	GUGCUCUCUCUCUUCUGUCA	Cleavage	1	TGACAGAAGAGAGTGAGCAC	-	Yes	Yes	Yes	Yes	-	GO:0005634,GO:0003677	-	Squamosa promoter-binding protein-like (SBP domain) transcription factor family protein
Known-miRNA3007	Glyma.05G204100.2	1	-1	1	20	1331	1350	UGACAGAAGAGAGUGAGCAC	GUGCUCUCUCUCUUCUGUCA	Cleavage	1	TGACAGAAGAGAGTGAGCAC	-	Yes	Yes	Yes	Yes	-	GO:0005634,GO:0003677	-	Squamosa promoter-binding protein-like (SBP domain) transcription factor family protein
Known-miRNA3007	Glyma.05G019000.2	1	-1	1	20	1877	1896	UGACAGAAGAGAGUGAGCAC	GUGCUCUCUCUCUUCUGUCA	Cleavage	1	TGACAGAAGAGAGTGAGCAC	-	Yes	Yes	Yes	Yes	-	GO:0005634,GO:0003677	-	Squamosa promoter-binding protein-like (SBP domain) transcription factor family protein
Known-miRNA3007	Glyma.17G080700.2	1	-1	1	20	1823	1842	UGACAGAAGAGAGUGAGCAC	GUGCUCUCUCUCUUCUGUCA	Cleavage	1	TGACAGAAGAGAGTGAGCAC	-	Yes	Yes	Yes	Yes	-	GO:0005634,GO:0003677	-	Squamosa promoter-binding protein-like (SBP domain) transcription factor family protein
Known-miRNA3007	Glyma.05G204100.1	1	-1	1	20	1434	1453	UGACAGAAGAGAGUGAGCAC	GUGCUCUCUCUCUUCUGUCA	Cleavage	1	TGACAGAAGAGAGTGAGCAC	-	Yes	Yes	Yes	Yes	-	GO:0005634,GO:0003677	-	Squamosa promoter-binding protein-like (SBP domain) transcription factor family protein
Known-miRNA3007	Glyma.17G080700.1	1	-1	1	20	1871	1890	UGACAGAAGAGAGUGAGCAC	GUGCUCUCUCUCUUCUGUCA	Cleavage	1	TGACAGAAGAGAGTGAGCAC	-	Yes	Yes	Yes	Yes	-	GO:0005634,GO:0003677	-	Squamosa promoter-binding protein-like (SBP domain) transcription factor family protein
Known-miRNA3007	Glyma.05G019000.1	1	-1	1	20	1877	1896	UGACAGAAGAGAGUGAGCAC	GUGCUCUCUCUCUUCUGUCA	Cleavage	1	TGACAGAAGAGAGTGAGCAC	-	Yes	Yes	Yes	Yes	-	GO:0005634,GO:0003677	-	Squamosa promoter-binding protein-like (SBP domain) transcription factor family protein
Known-miRNA3007	Glyma.11G251500.16	1	-1	1	20	3210	3229	UGACAGAAGAGAGUGAGCAC	GUGCUCUCUCUCUUCUGUCA	Cleavage	1	TGACAGAAGAGAGTGAGCAC	-	Yes	Yes	Yes	Yes	-	GO:0005634,GO:0003677	SPL2	squamosa promoter binding protein-like 2
Known-miRNA3007	Glyma.11G251500.6	1	-1	1	20	3224	3243	UGACAGAAGAGAGUGAGCAC	GUGCUCUCUCUCUUCUGUCA	Cleavage	1	TGACAGAAGAGAGTGAGCAC	-	Yes	Yes	Yes	Yes	-	GO:0005634,GO:0003677	SPL2	squamosa promoter binding protein-like 2
Known-miRNA3007	Glyma.11G251500.9	1	-1	1	20	3233	3252	UGACAGAAGAGAGUGAGCAC	GUGCUCUCUCUCUUCUGUCA	Cleavage	1	TGACAGAAGAGAGTGAGCAC	-	Yes	Yes	Yes	Yes	-	GO:0005634,GO:0003677	SPL2	squamosa promoter binding protein-like 2
Known-miRNA3007	Glyma.11G251500.11	1	-1	1	20	3305	3324	UGACAGAAGAGAGUGAGCAC	GUGCUCUCUCUCUUCUGUCA	Cleavage	1	TGACAGAAGAGAGTGAGCAC	-	Yes	Yes	Yes	Yes	-	GO:0005634,GO:0003677	SPL2	squamosa promoter binding protein-like 2
Known-miRNA3007	Glyma.11G251500.5	1	-1	1	20	3377	3396	UGACAGAAGAGAGUGAGCAC	GUGCUCUCUCUCUUCUGUCA	Cleavage	1	TGACAGAAGAGAGTGAGCAC	-	Yes	Yes	Yes	Yes	-	GO:0005634,GO:0003677	SPL2	squamosa promoter binding protein-like 2
Known-miRNA3007	Glyma.11G251500.8	1	-1	1	20	3386	3405	UGACAGAAGAGAGUGAGCAC	GUGCUCUCUCUCUUCUGUCA	Cleavage	1	TGACAGAAGAGAGTGAGCAC	-	Yes	Yes	Yes	Yes	-	GO:0005634,GO:0003677	SPL2	squamosa promoter binding protein-like 2
Known-miRNA3007	Glyma.11G251500.1	1	-1	1	20	3650	3669	UGACAGAAGAGAGUGAGCAC	GUGCUCUCUCUCUUCUGUCA	Cleavage	1	TGACAGAAGAGAGTGAGCAC	-	Yes	Yes	Yes	Yes	-	GO:0005634,GO:0003677	SPL2	squamosa promoter binding protein-like 2
Known-miRNA3007	Glyma.12G226000.1	1	-1	1	20	1115	1134	UGACAGAAGAGAGUGAGCAC	AUGCUCCCUCUCUUCUGUCA	Cleavage	1	TGACAGAAGAGAGTGAGCAC	-	Yes	Yes	Yes	Yes	-	GO:0005634,GO:0003677	SPL12	squamosa promoter-binding protein-like 12
Known-miRNA3007	Glyma.13G274900.1	1	-1	1	20	1041	1060	UGACAGAAGAGAGUGAGCAC	AUGCUCCCUCUCUUCUGUCA	Cleavage	1	TGACAGAAGAGAGTGAGCAC	-	Yes	Yes	Yes	Yes	-	GO:0005634,GO:0003677	SPL12	squamosa promoter-binding protein-like 12
Known-miRNA3007	Glyma.03G246100.2	2	-1	1	20	37	56	UGACAGAAGAGAGUGAGCAC	AUGCUCUCUCUCUUCUGUCU	Cleavage	1	TGACAGAAGAGAGTGAGCAC	-	Yes	Yes	Yes	Yes	K08857	GO:0006468,GO:0005524,GO:0004672	ATNEK2,NEK2	NIMA-related kinase 2
Known-miRNA3007	Glyma.16G054500.3	2.5	-1	1	20	1044	1063	UGACAGAAGAGAGUGAGCAC	GUGCUCUCUAUCUUCUGUCA	Translation	1	TGACAGAAGAGAGTGAGCAC	-	Yes	Yes	Yes	Yes	-	GO:0005634,GO:0003677	-	Squamosa promoter-binding protein-like (SBP domain) transcription factor family protein
Known-miRNA3007	Glyma.16G054500.2	2.5	-1	1	20	1077	1096	UGACAGAAGAGAGUGAGCAC	GUGCUCUCUAUCUUCUGUCA	Translation	1	TGACAGAAGAGAGTGAGCAC	-	Yes	Yes	Yes	Yes	-	GO:0005634,GO:0003677	-	Squamosa promoter-binding protein-like (SBP domain) transcription factor family protein
Known-miRNA3007	Glyma.19G094000.2	2.5	-1	1	20	1299	1318	UGACAGAAGAGAGUGAGCAC	GUGCUCUCUAUCUUCUGUCA	Translation	1	TGACAGAAGAGAGTGAGCAC	-	Yes	Yes	Yes	Yes	-	GO:0005634,GO:0003677	-	Squamosa promoter-binding protein-like (SBP domain) transcription factor family protein
Known-miRNA3007	Glyma.16G054500.1	2.5	-1	1	20	1486	1505	UGACAGAAGAGAGUGAGCAC	GUGCUCUCUAUCUUCUGUCA	Translation	1	TGACAGAAGAGAGTGAGCAC	-	Yes	Yes	Yes	Yes	-	GO:0005634,GO:0003677	-	Squamosa promoter-binding protein-like (SBP domain) transcription factor family protein
Known-miRNA3007	Glyma.19G094000.1	2.5	-1	1	20	1570	1589	UGACAGAAGAGAGUGAGCAC	GUGCUCUCUAUCUUCUGUCA	Translation	1	TGACAGAAGAGAGTGAGCAC	-	Yes	Yes	Yes	Yes	-	GO:0005634,GO:0003677	-	Squamosa promoter-binding protein-like (SBP domain) transcription factor family protein
Known-miRNA3007	Glyma.07G199000.1	2.5	-1	1	20	681	700	UGACAGAAGAGAGUGAGCAC	AUGCUCUCUAUCUUCUGUCA	Translation	1	TGACAGAAGAGAGTGAGCAC	-	Yes	Yes	Yes	Yes	-	GO:0005634,GO:0003677	SPL3	squamosa promoter binding protein-like 3
Known-miRNA3007	Glyma.13G177400.1	2.5	-1	1	20	759	778	UGACAGAAGAGAGUGAGCAC	AUGCUCUCUAUCUUCUGUCA	Translation	1	TGACAGAAGAGAGTGAGCAC	-	Yes	Yes	Yes	Yes	-	GO:0005634,GO:0003677	SPL3	squamosa promoter binding protein-like 3
Known-miRNA3007	Glyma.07G199000.2	2.5	-1	1	20	775	794	UGACAGAAGAGAGUGAGCAC	AUGCUCUCUAUCUUCUGUCA	Translation	1	TGACAGAAGAGAGTGAGCAC	-	Yes	Yes	Yes	Yes	-	GO:0005634,GO:0003677	SPL4	squamosa promoter binding protein-like 4
Known-miRNA3007	Glyma.20G097200.2	3	-1	1	20	3060	3079	UGACAGAAGAGAGUGAGCAC	UUGUUUUCUCUCUUCUGUCA	Cleavage	1	TGACAGAAGAGAGTGAGCAC	-	Yes	Yes	Yes	Yes	-	-	-	Pentatricopeptide repeat (PPR-like) superfamily protein
Known-miRNA3007	Glyma.20G097200.1	3	-1	1	20	3226	3245	UGACAGAAGAGAGUGAGCAC	UUGUUUUCUCUCUUCUGUCA	Cleavage	1	TGACAGAAGAGAGTGAGCAC	-	Yes	Yes	Yes	Yes	-	-	-	Pentatricopeptide repeat (PPR-like) superfamily protein
Known-miRNA3008	Glyma.U015800.2	1	-1	1	20	434	453	UGACAGAAGAGAGUGAGCAC	GUGCUCUCUCUCUUCUGUCA	Cleavage	1	TGACAGAAGAGAGTGAGCAC	-	Yes	Yes	Yes	Yes	-	GO:0005634,GO:0003677	SPL10	squamosa promoter binding protein-like 10
Known-miRNA3008	Glyma.U015800.1	1	-1	1	20	437	456	UGACAGAAGAGAGUGAGCAC	GUGCUCUCUCUCUUCUGUCA	Cleavage	1	TGACAGAAGAGAGTGAGCAC	-	Yes	Yes	Yes	Yes	-	GO:0005634,GO:0003677	SPL9	squamosa promoter binding protein-like 9
Known-miRNA3008	Glyma.07G109500.1	1	-1	1	20	986	1005	UGACAGAAGAGAGUGAGCAC	GUGCUCUCUCUCUUCUGUCA	Cleavage	1	TGACAGAAGAGAGTGAGCAC	-	Yes	Yes	Yes	Yes	-	GO:0005634,GO:0003677	SPL9	squamosa promoter binding protein-like 9
Known-miRNA3008	Glyma.09G113800.1	1	-1	1	20	858	877	UGACAGAAGAGAGUGAGCAC	GUGCUCUCUCUCUUCUGUCA	Cleavage	1	TGACAGAAGAGAGTGAGCAC	-	Yes	Yes	Yes	Yes	-	GO:0005634,GO:0003677	SPL9	squamosa promoter binding protein-like 9
Known-miRNA3008	Glyma.05G204100.7	1	-1	1	20	1115	1134	UGACAGAAGAGAGUGAGCAC	GUGCUCUCUCUCUUCUGUCA	Cleavage	1	TGACAGAAGAGAGTGAGCAC	-	Yes	Yes	Yes	Yes	-	GO:0005634,GO:0003677	-	Squamosa promoter-binding protein-like (SBP domain) transcription factor family protein
Known-miRNA3008	Glyma.02G177500.1	1	-1	1	20	917	936	UGACAGAAGAGAGUGAGCAC	GUGCUCUCUCUCUUCUGUCA	Cleavage	1	TGACAGAAGAGAGTGAGCAC	-	Yes	Yes	Yes	Yes	-	GO:0005634,GO:0003677	SPL9	squamosa promoter binding protein-like 9
Known-miRNA3008	Glyma.08G011500.4	1	-1	1	20	1232	1251	UGACAGAAGAGAGUGAGCAC	GUGCUCUCUCUCUUCUGUCA	Cleavage	1	TGACAGAAGAGAGTGAGCAC	-	Yes	Yes	Yes	Yes	-	GO:0005634,GO:0003677	-	Squamosa promoter-binding protein-like (SBP domain) transcription factor family protein
Known-miRNA3008	Glyma.05G204100.6	1	-1	1	20	1213	1232	UGACAGAAGAGAGUGAGCAC	GUGCUCUCUCUCUUCUGUCA	Cleavage	1	TGACAGAAGAGAGTGAGCAC	-	Yes	Yes	Yes	Yes	-	GO:0005634,GO:0003677	-	Squamosa promoter-binding protein-like (SBP domain) transcription factor family protein
Known-miRNA3008	Glyma.05G204100.5	1	-1	1	20	1217	1236	UGACAGAAGAGAGUGAGCAC	GUGCUCUCUCUCUUCUGUCA	Cleavage	1	TGACAGAAGAGAGTGAGCAC	-	Yes	Yes	Yes	Yes	-	GO:0005634,GO:0003677	-	Squamosa promoter-binding protein-like (SBP domain) transcription factor family protein
Known-miRNA3008	Glyma.03G117600.1	1	-1	1	20	1149	1168	UGACAGAAGAGAGUGAGCAC	GUGCUCUCUCUCUUCUGUCA	Cleavage	1	TGACAGAAGAGAGTGAGCAC	-	Yes	Yes	Yes	Yes	-	GO:0005634,GO:0003677	SPL9	squamosa promoter binding protein-like 9
Known-miRNA3008	Glyma.18G005600.4	1	-1	1	20	1088	1107	UGACAGAAGAGAGUGAGCAC	GUGCUCUCUCUCUUCUGUCA	Cleavage	1	TGACAGAAGAGAGTGAGCAC	-	Yes	Yes	Yes	Yes	-	GO:0005634,GO:0003677	SPL2	squamosa promoter binding protein-like 2
Known-miRNA3008	Glyma.08G011500.3	1	-1	1	20	1286	1305	UGACAGAAGAGAGUGAGCAC	GUGCUCUCUCUCUUCUGUCA	Cleavage	1	TGACAGAAGAGAGTGAGCAC	-	Yes	Yes	Yes	Yes	-	GO:0005634,GO:0003677	-	Squamosa promoter-binding protein-like (SBP domain) transcription factor family protein
Known-miRNA3008	Glyma.01G075800.1	1	-1	1	20	1213	1232	UGACAGAAGAGAGUGAGCAC	GUGCUCUCUCUCUUCUGUCA	Cleavage	1	TGACAGAAGAGAGTGAGCAC	-	Yes	Yes	Yes	Yes	-	GO:0005634,GO:0003677	SPL10	squamosa promoter binding protein-like 10
Known-miRNA3008	Glyma.19G146000.1	1	-1	1	20	1146	1165	UGACAGAAGAGAGUGAGCAC	GUGCUCUCUCUCUUCUGUCA	Cleavage	1	TGACAGAAGAGAGTGAGCAC	-	Yes	Yes	Yes	Yes	-	GO:0005634,GO:0003677	SPL9	squamosa promoter binding protein-like 9
Known-miRNA3008	Glyma.18G005600.2	1	-1	1	20	1138	1157	UGACAGAAGAGAGUGAGCAC	GUGCUCUCUCUCUUCUGUCA	Cleavage	1	TGACAGAAGAGAGTGAGCAC	-	Yes	Yes	Yes	Yes	-	GO:0005634,GO:0003677	SPL2	squamosa promoter binding protein-like 2
Known-miRNA3008	Glyma.08G011500.2	1	-1	1	20	1354	1373	UGACAGAAGAGAGUGAGCAC	GUGCUCUCUCUCUUCUGUCA	Cleavage	1	TGACAGAAGAGAGTGAGCAC	-	Yes	Yes	Yes	Yes	-	GO:0005634,GO:0003677	-	Squamosa promoter-binding protein-like (SBP domain) transcription factor family protein
Known-miRNA3008	Glyma.08G011500.1	1	-1	1	20	1379	1398	UGACAGAAGAGAGUGAGCAC	GUGCUCUCUCUCUUCUGUCA	Cleavage	1	TGACAGAAGAGAGTGAGCAC	-	Yes	Yes	Yes	Yes	-	GO:0005634,GO:0003677	-	Squamosa promoter-binding protein-like (SBP domain) transcription factor family protein
Known-miRNA3008	Glyma.06G168600.3	1	-1	1	20	1283	1302	UGACAGAAGAGAGUGAGCAC	GUGCUCUCUCUCUUCUGUCA	Cleavage	1	TGACAGAAGAGAGTGAGCAC	-	Yes	Yes	Yes	Yes	-	GO:0005634,GO:0003677	-	Squamosa promoter-binding protein-like (SBP domain) transcription factor family protein
Known-miRNA3008	Glyma.04G197100.1	1	-1	1	20	1306	1325	UGACAGAAGAGAGUGAGCAC	GUGCUCUCUCUCUUCUGUCA	Cleavage	1	TGACAGAAGAGAGTGAGCAC	-	Yes	Yes	Yes	Yes	-	GO:0005634,GO:0003677	-	Squamosa promoter-binding protein-like (SBP domain) transcription factor family protein
Known-miRNA3008	Glyma.06G168600.4	1	-1	1	20	1291	1310	UGACAGAAGAGAGUGAGCAC	GUGCUCUCUCUCUUCUGUCA	Cleavage	1	TGACAGAAGAGAGTGAGCAC	-	Yes	Yes	Yes	Yes	-	GO:0005634,GO:0003677	-	Squamosa promoter-binding protein-like (SBP domain) transcription factor family protein
Known-miRNA3008	Glyma.03G143100.1	1	-1	1	20	1138	1157	UGACAGAAGAGAGUGAGCAC	GUGCUCUCUCUCUUCUGUCA	Cleavage	1	TGACAGAAGAGAGTGAGCAC	-	Yes	Yes	Yes	Yes	-	GO:0005634,GO:0003677	SPL9	squamosa promoter binding protein-like 9
Known-miRNA3008	Glyma.11G251500.4	1	-1	1	20	1239	1258	UGACAGAAGAGAGUGAGCAC	GUGCUCUCUCUCUUCUGUCA	Cleavage	1	TGACAGAAGAGAGTGAGCAC	-	Yes	Yes	Yes	Yes	-	GO:0005634,GO:0003677	SPL2	squamosa promoter binding protein-like 2
Known-miRNA3008	Glyma.11G251500.7	1	-1	1	20	1248	1267	UGACAGAAGAGAGUGAGCAC	GUGCUCUCUCUCUUCUGUCA	Cleavage	1	TGACAGAAGAGAGTGAGCAC	-	Yes	Yes	Yes	Yes	-	GO:0005634,GO:0003677	SPL2	squamosa promoter binding protein-like 2
Known-miRNA3008	Glyma.11G251500.17	1	-1	1	20	1289	1308	UGACAGAAGAGAGUGAGCAC	GUGCUCUCUCUCUUCUGUCA	Cleavage	1	TGACAGAAGAGAGTGAGCAC	-	Yes	Yes	Yes	Yes	-	GO:0005634,GO:0003677	SPL2	squamosa promoter binding protein-like 2
Known-miRNA3008	Glyma.11G251500.10	1	-1	1	20	1292	1311	UGACAGAAGAGAGUGAGCAC	GUGCUCUCUCUCUUCUGUCA	Cleavage	1	TGACAGAAGAGAGTGAGCAC	-	Yes	Yes	Yes	Yes	-	GO:0005634,GO:0003677	SPL2	squamosa promoter binding protein-like 2
Known-miRNA3008	Glyma.11G251500.14	1	-1	1	20	1301	1320	UGACAGAAGAGAGUGAGCAC	GUGCUCUCUCUCUUCUGUCA	Cleavage	1	TGACAGAAGAGAGTGAGCAC	-	Yes	Yes	Yes	Yes	-	GO:0005634,GO:0003677	SPL2	squamosa promoter binding protein-like 2
Known-miRNA3008	Glyma.11G251500.12	1	-1	1	20	1320	1339	UGACAGAAGAGAGUGAGCAC	GUGCUCUCUCUCUUCUGUCA	Cleavage	1	TGACAGAAGAGAGTGAGCAC	-	Yes	Yes	Yes	Yes	-	GO:0005634,GO:0003677	SPL2	squamosa promoter binding protein-like 2
Known-miRNA3008	Glyma.11G251500.20	1	-1	1	20	1320	1339	UGACAGAAGAGAGUGAGCAC	GUGCUCUCUCUCUUCUGUCA	Cleavage	1	TGACAGAAGAGAGTGAGCAC	-	Yes	Yes	Yes	Yes	-	GO:0005634,GO:0003677	SPL2	squamosa promoter binding protein-like 2
Known-miRNA3008	Glyma.11G251500.3	1	-1	1	20	1340	1359	UGACAGAAGAGAGUGAGCAC	GUGCUCUCUCUCUUCUGUCA	Cleavage	1	TGACAGAAGAGAGTGAGCAC	-	Yes	Yes	Yes	Yes	-	GO:0005634,GO:0003677	SPL2	squamosa promoter binding protein-like 2
Known-miRNA3008	Glyma.06G168600.2	1	-1	1	20	1409	1428	UGACAGAAGAGAGUGAGCAC	GUGCUCUCUCUCUUCUGUCA	Cleavage	1	TGACAGAAGAGAGTGAGCAC	-	Yes	Yes	Yes	Yes	-	GO:0005634,GO:0003677	-	Squamosa promoter-binding protein-like (SBP domain) transcription factor family protein
Known-miRNA3008	Glyma.18G005600.3	1	-1	1	20	1350	1369	UGACAGAAGAGAGUGAGCAC	GUGCUCUCUCUCUUCUGUCA	Cleavage	1	TGACAGAAGAGAGTGAGCAC	-	Yes	Yes	Yes	Yes	-	GO:0005634,GO:0003677	SPL2	squamosa promoter binding protein-like 2
Known-miRNA3008	Glyma.11G251500.15	1	-1	1	20	1398	1417	UGACAGAAGAGAGUGAGCAC	GUGCUCUCUCUCUUCUGUCA	Cleavage	1	TGACAGAAGAGAGTGAGCAC	-	Yes	Yes	Yes	Yes	-	GO:0005634,GO:0003677	SPL2	squamosa promoter binding protein-like 2
Known-miRNA3008	Glyma.06G168600.1	1	-1	1	20	1461	1480	UGACAGAAGAGAGUGAGCAC	GUGCUCUCUCUCUUCUGUCA	Cleavage	1	TGACAGAAGAGAGTGAGCAC	-	Yes	Yes	Yes	Yes	-	GO:0005634,GO:0003677	-	Squamosa promoter-binding protein-like (SBP domain) transcription factor family protein
Known-miRNA3008	Glyma.01G063700.9	1	-1	1	20	1153	1172	UGACAGAAGAGAGUGAGCAC	GUGCUCUCUCUCUUCUGUCA	Cleavage	1	TGACAGAAGAGAGTGAGCAC	-	Yes	Yes	Yes	Yes	-	GO:0005634,GO:0003677	-	Squamosa promoter-binding protein-like (SBP domain) transcription factor family protein
Known-miRNA3008	Glyma.11G251500.13	1	-1	1	20	1438	1457	UGACAGAAGAGAGUGAGCAC	GUGCUCUCUCUCUUCUGUCA	Cleavage	1	TGACAGAAGAGAGTGAGCAC	-	Yes	Yes	Yes	Yes	-	GO:0005634,GO:0003677	SPL2	squamosa promoter binding protein-like 2
Known-miRNA3008	Glyma.01G063700.2	1	-1	1	20	1235	1254	UGACAGAAGAGAGUGAGCAC	GUGCUCUCUCUCUUCUGUCA	Cleavage	1	TGACAGAAGAGAGTGAGCAC	-	Yes	Yes	Yes	Yes	-	GO:0005634,GO:0003677	-	Squamosa promoter-binding protein-like (SBP domain) transcription factor family protein
Known-miRNA3008	Glyma.11G251500.2	1	-1	1	20	1523	1542	UGACAGAAGAGAGUGAGCAC	GUGCUCUCUCUCUUCUGUCA	Cleavage	1	TGACAGAAGAGAGTGAGCAC	-	Yes	Yes	Yes	Yes	-	GO:0005634,GO:0003677	SPL2	squamosa promoter binding protein-like 2
Known-miRNA3008	Glyma.01G063700.4	1	-1	1	20	1274	1293	UGACAGAAGAGAGUGAGCAC	GUGCUCUCUCUCUUCUGUCA	Cleavage	1	TGACAGAAGAGAGTGAGCAC	-	Yes	Yes	Yes	Yes	-	GO:0005634,GO:0003677	-	Squamosa promoter-binding protein-like (SBP domain) transcription factor family protein
Known-miRNA3008	Glyma.01G063700.3	1	-1	1	20	1277	1296	UGACAGAAGAGAGUGAGCAC	GUGCUCUCUCUCUUCUGUCA	Cleavage	1	TGACAGAAGAGAGTGAGCAC	-	Yes	Yes	Yes	Yes	-	GO:0005634,GO:0003677	-	Squamosa promoter-binding protein-like (SBP domain) transcription factor family protein
Known-miRNA3008	Glyma.02G121300.4	1	-1	1	20	1193	1212	UGACAGAAGAGAGUGAGCAC	GUGCUCUCUCUCUUCUGUCA	Cleavage	1	TGACAGAAGAGAGTGAGCAC	-	Yes	Yes	Yes	Yes	-	GO:0005634,GO:0003677	-	Squamosa promoter-binding protein-like (SBP domain) transcription factor family protein
Known-miRNA3008	Glyma.05G204100.4	1	-1	1	20	1550	1569	UGACAGAAGAGAGUGAGCAC	GUGCUCUCUCUCUUCUGUCA	Cleavage	1	TGACAGAAGAGAGTGAGCAC	-	Yes	Yes	Yes	Yes	-	GO:0005634,GO:0003677	-	Squamosa promoter-binding protein-like (SBP domain) transcription factor family protein
Known-miRNA3008	Glyma.02G121300.3	1	-1	1	20	1237	1256	UGACAGAAGAGAGUGAGCAC	GUGCUCUCUCUCUUCUGUCA	Cleavage	1	TGACAGAAGAGAGTGAGCAC	-	Yes	Yes	Yes	Yes	-	GO:0005634,GO:0003677	-	Squamosa promoter-binding protein-like (SBP domain) transcription factor family protein
Known-miRNA3008	Glyma.05G204100.3	1	-1	1	20	1591	1610	UGACAGAAGAGAGUGAGCAC	GUGCUCUCUCUCUUCUGUCA	Cleavage	1	TGACAGAAGAGAGTGAGCAC	-	Yes	Yes	Yes	Yes	-	GO:0005634,GO:0003677	-	Squamosa promoter-binding protein-like (SBP domain) transcription factor family protein
Known-miRNA3008	Glyma.01G063700.5	1	-1	1	20	1351	1370	UGACAGAAGAGAGUGAGCAC	GUGCUCUCUCUCUUCUGUCA	Cleavage	1	TGACAGAAGAGAGTGAGCAC	-	Yes	Yes	Yes	Yes	-	GO:0005634,GO:0003677	-	Squamosa promoter-binding protein-like (SBP domain) transcription factor family protein
Known-miRNA3008	Glyma.01G063700.8	1	-1	1	20	1390	1409	UGACAGAAGAGAGUGAGCAC	GUGCUCUCUCUCUUCUGUCA	Cleavage	1	TGACAGAAGAGAGTGAGCAC	-	Yes	Yes	Yes	Yes	-	GO:0005634,GO:0003677	-	Squamosa promoter-binding protein-like (SBP domain) transcription factor family protein
Known-miRNA3008	Glyma.01G063700.6	1	-1	1	20	1393	1412	UGACAGAAGAGAGUGAGCAC	GUGCUCUCUCUCUUCUGUCA	Cleavage	1	TGACAGAAGAGAGTGAGCAC	-	Yes	Yes	Yes	Yes	-	GO:0005634,GO:0003677	-	Squamosa promoter-binding protein-like (SBP domain) transcription factor family protein
Known-miRNA3008	Glyma.01G063700.10	1	-1	1	20	1414	1433	UGACAGAAGAGAGUGAGCAC	GUGCUCUCUCUCUUCUGUCA	Cleavage	1	TGACAGAAGAGAGTGAGCAC	-	Yes	Yes	Yes	Yes	-	GO:0005634,GO:0003677	-	Squamosa promoter-binding protein-like (SBP domain) transcription factor family protein
Known-miRNA3008	Glyma.02G121300.2	1	-1	1	20	1386	1405	UGACAGAAGAGAGUGAGCAC	GUGCUCUCUCUCUUCUGUCA	Cleavage	1	TGACAGAAGAGAGTGAGCAC	-	Yes	Yes	Yes	Yes	-	GO:0005634,GO:0003677	-	Squamosa promoter-binding protein-like (SBP domain) transcription factor family protein
Known-miRNA3008	Glyma.01G063700.7	1	-1	1	20	1564	1583	UGACAGAAGAGAGUGAGCAC	GUGCUCUCUCUCUUCUGUCA	Cleavage	1	TGACAGAAGAGAGTGAGCAC	-	Yes	Yes	Yes	Yes	-	GO:0005634,GO:0003677	-	Squamosa promoter-binding protein-like (SBP domain) transcription factor family protein
Known-miRNA3008	Glyma.01G063700.1	1	-1	1	20	1567	1586	UGACAGAAGAGAGUGAGCAC	GUGCUCUCUCUCUUCUGUCA	Cleavage	1	TGACAGAAGAGAGTGAGCAC	-	Yes	Yes	Yes	Yes	-	GO:0005634,GO:0003677	-	Squamosa promoter-binding protein-like (SBP domain) transcription factor family protein
Known-miRNA3008	Glyma.04G159600.2	1	-1	1	20	1925	1944	UGACAGAAGAGAGUGAGCAC	GUGCUCUCUCUCUUCUGUCA	Cleavage	1	TGACAGAAGAGAGTGAGCAC	-	Yes	Yes	Yes	Yes	-	GO:0005634,GO:0003677	-	Squamosa promoter-binding protein-like (SBP domain) transcription factor family protein
Known-miRNA3008	Glyma.11G251500.19	1	-1	1	20	1921	1940	UGACAGAAGAGAGUGAGCAC	GUGCUCUCUCUCUUCUGUCA	Cleavage	1	TGACAGAAGAGAGTGAGCAC	-	Yes	Yes	Yes	Yes	-	GO:0005634,GO:0003677	SPL2	squamosa promoter binding protein-like 2
Known-miRNA3008	Glyma.18G005600.1	1	-1	1	20	1933	1952	UGACAGAAGAGAGUGAGCAC	GUGCUCUCUCUCUUCUGUCA	Cleavage	1	TGACAGAAGAGAGTGAGCAC	-	Yes	Yes	Yes	Yes	-	GO:0005634,GO:0003677	SPL2	squamosa promoter binding protein-like 2
Known-miRNA3008	Glyma.02G121300.1	1	-1	1	20	1689	1708	UGACAGAAGAGAGUGAGCAC	GUGCUCUCUCUCUUCUGUCA	Cleavage	1	TGACAGAAGAGAGTGAGCAC	-	Yes	Yes	Yes	Yes	-	GO:0005634,GO:0003677	-	Squamosa promoter-binding protein-like (SBP domain) transcription factor family protein
Known-miRNA3008	Glyma.04G159600.1	1	-1	1	20	1925	1944	UGACAGAAGAGAGUGAGCAC	GUGCUCUCUCUCUUCUGUCA	Cleavage	1	TGACAGAAGAGAGTGAGCAC	-	Yes	Yes	Yes	Yes	-	GO:0005634,GO:0003677	-	Squamosa promoter-binding protein-like (SBP domain) transcription factor family protein
Known-miRNA3008	Glyma.05G204100.2	1	-1	1	20	1331	1350	UGACAGAAGAGAGUGAGCAC	GUGCUCUCUCUCUUCUGUCA	Cleavage	1	TGACAGAAGAGAGTGAGCAC	-	Yes	Yes	Yes	Yes	-	GO:0005634,GO:0003677	-	Squamosa promoter-binding protein-like (SBP domain) transcription factor family protein
Known-miRNA3008	Glyma.05G019000.2	1	-1	1	20	1877	1896	UGACAGAAGAGAGUGAGCAC	GUGCUCUCUCUCUUCUGUCA	Cleavage	1	TGACAGAAGAGAGTGAGCAC	-	Yes	Yes	Yes	Yes	-	GO:0005634,GO:0003677	-	Squamosa promoter-binding protein-like (SBP domain) transcription factor family protein
Known-miRNA3008	Glyma.17G080700.2	1	-1	1	20	1823	1842	UGACAGAAGAGAGUGAGCAC	GUGCUCUCUCUCUUCUGUCA	Cleavage	1	TGACAGAAGAGAGTGAGCAC	-	Yes	Yes	Yes	Yes	-	GO:0005634,GO:0003677	-	Squamosa promoter-binding protein-like (SBP domain) transcription factor family protein
Known-miRNA3008	Glyma.05G204100.1	1	-1	1	20	1434	1453	UGACAGAAGAGAGUGAGCAC	GUGCUCUCUCUCUUCUGUCA	Cleavage	1	TGACAGAAGAGAGTGAGCAC	-	Yes	Yes	Yes	Yes	-	GO:0005634,GO:0003677	-	Squamosa promoter-binding protein-like (SBP domain) transcription factor family protein
Known-miRNA3008	Glyma.17G080700.1	1	-1	1	20	1871	1890	UGACAGAAGAGAGUGAGCAC	GUGCUCUCUCUCUUCUGUCA	Cleavage	1	TGACAGAAGAGAGTGAGCAC	-	Yes	Yes	Yes	Yes	-	GO:0005634,GO:0003677	-	Squamosa promoter-binding protein-like (SBP domain) transcription factor family protein
Known-miRNA3008	Glyma.05G019000.1	1	-1	1	20	1877	1896	UGACAGAAGAGAGUGAGCAC	GUGCUCUCUCUCUUCUGUCA	Cleavage	1	TGACAGAAGAGAGTGAGCAC	-	Yes	Yes	Yes	Yes	-	GO:0005634,GO:0003677	-	Squamosa promoter-binding protein-like (SBP domain) transcription factor family protein
Known-miRNA3008	Glyma.11G251500.16	1	-1	1	20	3210	3229	UGACAGAAGAGAGUGAGCAC	GUGCUCUCUCUCUUCUGUCA	Cleavage	1	TGACAGAAGAGAGTGAGCAC	-	Yes	Yes	Yes	Yes	-	GO:0005634,GO:0003677	SPL2	squamosa promoter binding protein-like 2
Known-miRNA3008	Glyma.11G251500.6	1	-1	1	20	3224	3243	UGACAGAAGAGAGUGAGCAC	GUGCUCUCUCUCUUCUGUCA	Cleavage	1	TGACAGAAGAGAGTGAGCAC	-	Yes	Yes	Yes	Yes	-	GO:0005634,GO:0003677	SPL2	squamosa promoter binding protein-like 2
Known-miRNA3008	Glyma.11G251500.9	1	-1	1	20	3233	3252	UGACAGAAGAGAGUGAGCAC	GUGCUCUCUCUCUUCUGUCA	Cleavage	1	TGACAGAAGAGAGTGAGCAC	-	Yes	Yes	Yes	Yes	-	GO:0005634,GO:0003677	SPL2	squamosa promoter binding protein-like 2
Known-miRNA3008	Glyma.11G251500.11	1	-1	1	20	3305	3324	UGACAGAAGAGAGUGAGCAC	GUGCUCUCUCUCUUCUGUCA	Cleavage	1	TGACAGAAGAGAGTGAGCAC	-	Yes	Yes	Yes	Yes	-	GO:0005634,GO:0003677	SPL2	squamosa promoter binding protein-like 2
Known-miRNA3008	Glyma.11G251500.5	1	-1	1	20	3377	3396	UGACAGAAGAGAGUGAGCAC	GUGCUCUCUCUCUUCUGUCA	Cleavage	1	TGACAGAAGAGAGTGAGCAC	-	Yes	Yes	Yes	Yes	-	GO:0005634,GO:0003677	SPL2	squamosa promoter binding protein-like 2
Known-miRNA3008	Glyma.11G251500.8	1	-1	1	20	3386	3405	UGACAGAAGAGAGUGAGCAC	GUGCUCUCUCUCUUCUGUCA	Cleavage	1	TGACAGAAGAGAGTGAGCAC	-	Yes	Yes	Yes	Yes	-	GO:0005634,GO:0003677	SPL2	squamosa promoter binding protein-like 2
Known-miRNA3008	Glyma.11G251500.1	1	-1	1	20	3650	3669	UGACAGAAGAGAGUGAGCAC	GUGCUCUCUCUCUUCUGUCA	Cleavage	1	TGACAGAAGAGAGTGAGCAC	-	Yes	Yes	Yes	Yes	-	GO:0005634,GO:0003677	SPL2	squamosa promoter binding protein-like 2
Known-miRNA3008	Glyma.12G226000.1	1	-1	1	20	1115	1134	UGACAGAAGAGAGUGAGCAC	AUGCUCCCUCUCUUCUGUCA	Cleavage	1	TGACAGAAGAGAGTGAGCAC	-	Yes	Yes	Yes	Yes	-	GO:0005634,GO:0003677	SPL12	squamosa promoter-binding protein-like 12
Known-miRNA3008	Glyma.13G274900.1	1	-1	1	20	1041	1060	UGACAGAAGAGAGUGAGCAC	AUGCUCCCUCUCUUCUGUCA	Cleavage	1	TGACAGAAGAGAGTGAGCAC	-	Yes	Yes	Yes	Yes	-	GO:0005634,GO:0003677	SPL12	squamosa promoter-binding protein-like 12
Known-miRNA3008	Glyma.03G246100.2	2	-1	1	20	37	56	UGACAGAAGAGAGUGAGCAC	AUGCUCUCUCUCUUCUGUCU	Cleavage	1	TGACAGAAGAGAGTGAGCAC	-	Yes	Yes	Yes	Yes	K08857	GO:0006468,GO:0005524,GO:0004672	ATNEK2,NEK2	NIMA-related kinase 2
Known-miRNA3008	Glyma.16G054500.3	2.5	-1	1	20	1044	1063	UGACAGAAGAGAGUGAGCAC	GUGCUCUCUAUCUUCUGUCA	Translation	1	TGACAGAAGAGAGTGAGCAC	-	Yes	Yes	Yes	Yes	-	GO:0005634,GO:0003677	-	Squamosa promoter-binding protein-like (SBP domain) transcription factor family protein
Known-miRNA3008	Glyma.16G054500.2	2.5	-1	1	20	1077	1096	UGACAGAAGAGAGUGAGCAC	GUGCUCUCUAUCUUCUGUCA	Translation	1	TGACAGAAGAGAGTGAGCAC	-	Yes	Yes	Yes	Yes	-	GO:0005634,GO:0003677	-	Squamosa promoter-binding protein-like (SBP domain) transcription factor family protein
Known-miRNA3008	Glyma.19G094000.2	2.5	-1	1	20	1299	1318	UGACAGAAGAGAGUGAGCAC	GUGCUCUCUAUCUUCUGUCA	Translation	1	TGACAGAAGAGAGTGAGCAC	-	Yes	Yes	Yes	Yes	-	GO:0005634,GO:0003677	-	Squamosa promoter-binding protein-like (SBP domain) transcription factor family protein
Known-miRNA3008	Glyma.16G054500.1	2.5	-1	1	20	1486	1505	UGACAGAAGAGAGUGAGCAC	GUGCUCUCUAUCUUCUGUCA	Translation	1	TGACAGAAGAGAGTGAGCAC	-	Yes	Yes	Yes	Yes	-	GO:0005634,GO:0003677	-	Squamosa promoter-binding protein-like (SBP domain) transcription factor family protein
Known-miRNA3008	Glyma.19G094000.1	2.5	-1	1	20	1570	1589	UGACAGAAGAGAGUGAGCAC	GUGCUCUCUAUCUUCUGUCA	Translation	1	TGACAGAAGAGAGTGAGCAC	-	Yes	Yes	Yes	Yes	-	GO:0005634,GO:0003677	-	Squamosa promoter-binding protein-like (SBP domain) transcription factor family protein
Known-miRNA3008	Glyma.07G199000.1	2.5	-1	1	20	681	700	UGACAGAAGAGAGUGAGCAC	AUGCUCUCUAUCUUCUGUCA	Translation	1	TGACAGAAGAGAGTGAGCAC	-	Yes	Yes	Yes	Yes	-	GO:0005634,GO:0003677	SPL3	squamosa promoter binding protein-like 3
Known-miRNA3008	Glyma.13G177400.1	2.5	-1	1	20	759	778	UGACAGAAGAGAGUGAGCAC	AUGCUCUCUAUCUUCUGUCA	Translation	1	TGACAGAAGAGAGTGAGCAC	-	Yes	Yes	Yes	Yes	-	GO:0005634,GO:0003677	SPL3	squamosa promoter binding protein-like 3
Known-miRNA3008	Glyma.07G199000.2	2.5	-1	1	20	775	794	UGACAGAAGAGAGUGAGCAC	AUGCUCUCUAUCUUCUGUCA	Translation	1	TGACAGAAGAGAGTGAGCAC	-	Yes	Yes	Yes	Yes	-	GO:0005634,GO:0003677	SPL4	squamosa promoter binding protein-like 4
Known-miRNA3008	Glyma.20G097200.2	3	-1	1	20	3060	3079	UGACAGAAGAGAGUGAGCAC	UUGUUUUCUCUCUUCUGUCA	Cleavage	1	TGACAGAAGAGAGTGAGCAC	-	Yes	Yes	Yes	Yes	-	-	-	Pentatricopeptide repeat (PPR-like) superfamily protein
Known-miRNA3008	Glyma.20G097200.1	3	-1	1	20	3226	3245	UGACAGAAGAGAGUGAGCAC	UUGUUUUCUCUCUUCUGUCA	Cleavage	1	TGACAGAAGAGAGTGAGCAC	-	Yes	Yes	Yes	Yes	-	-	-	Pentatricopeptide repeat (PPR-like) superfamily protein
Known-miRNA3009	Glyma.U015800.2	1	-1	1	20	434	453	UGACAGAAGAGAGUGAGCAC	GUGCUCUCUCUCUUCUGUCA	Cleavage	1	TGACAGAAGAGAGTGAGCAC	-	Yes	Yes	-	Yes	-	GO:0005634,GO:0003677	SPL10	squamosa promoter binding protein-like 10
Known-miRNA3009	Glyma.U015800.1	1	-1	1	20	437	456	UGACAGAAGAGAGUGAGCAC	GUGCUCUCUCUCUUCUGUCA	Cleavage	1	TGACAGAAGAGAGTGAGCAC	-	Yes	Yes	-	Yes	-	GO:0005634,GO:0003677	SPL9	squamosa promoter binding protein-like 9
Known-miRNA3009	Glyma.07G109500.1	1	-1	1	20	986	1005	UGACAGAAGAGAGUGAGCAC	GUGCUCUCUCUCUUCUGUCA	Cleavage	1	TGACAGAAGAGAGTGAGCAC	-	Yes	Yes	-	Yes	-	GO:0005634,GO:0003677	SPL9	squamosa promoter binding protein-like 9
Known-miRNA3009	Glyma.09G113800.1	1	-1	1	20	858	877	UGACAGAAGAGAGUGAGCAC	GUGCUCUCUCUCUUCUGUCA	Cleavage	1	TGACAGAAGAGAGTGAGCAC	-	Yes	Yes	-	Yes	-	GO:0005634,GO:0003677	SPL9	squamosa promoter binding protein-like 9
Known-miRNA3009	Glyma.05G204100.7	1	-1	1	20	1115	1134	UGACAGAAGAGAGUGAGCAC	GUGCUCUCUCUCUUCUGUCA	Cleavage	1	TGACAGAAGAGAGTGAGCAC	-	Yes	Yes	-	Yes	-	GO:0005634,GO:0003677	-	Squamosa promoter-binding protein-like (SBP domain) transcription factor family protein
Known-miRNA3009	Glyma.02G177500.1	1	-1	1	20	917	936	UGACAGAAGAGAGUGAGCAC	GUGCUCUCUCUCUUCUGUCA	Cleavage	1	TGACAGAAGAGAGTGAGCAC	-	Yes	Yes	-	Yes	-	GO:0005634,GO:0003677	SPL9	squamosa promoter binding protein-like 9
Known-miRNA3009	Glyma.08G011500.4	1	-1	1	20	1232	1251	UGACAGAAGAGAGUGAGCAC	GUGCUCUCUCUCUUCUGUCA	Cleavage	1	TGACAGAAGAGAGTGAGCAC	-	Yes	Yes	-	Yes	-	GO:0005634,GO:0003677	-	Squamosa promoter-binding protein-like (SBP domain) transcription factor family protein
Known-miRNA3009	Glyma.05G204100.6	1	-1	1	20	1213	1232	UGACAGAAGAGAGUGAGCAC	GUGCUCUCUCUCUUCUGUCA	Cleavage	1	TGACAGAAGAGAGTGAGCAC	-	Yes	Yes	-	Yes	-	GO:0005634,GO:0003677	-	Squamosa promoter-binding protein-like (SBP domain) transcription factor family protein
Known-miRNA3009	Glyma.05G204100.5	1	-1	1	20	1217	1236	UGACAGAAGAGAGUGAGCAC	GUGCUCUCUCUCUUCUGUCA	Cleavage	1	TGACAGAAGAGAGTGAGCAC	-	Yes	Yes	-	Yes	-	GO:0005634,GO:0003677	-	Squamosa promoter-binding protein-like (SBP domain) transcription factor family protein
Known-miRNA3009	Glyma.03G117600.1	1	-1	1	20	1149	1168	UGACAGAAGAGAGUGAGCAC	GUGCUCUCUCUCUUCUGUCA	Cleavage	1	TGACAGAAGAGAGTGAGCAC	-	Yes	Yes	-	Yes	-	GO:0005634,GO:0003677	SPL9	squamosa promoter binding protein-like 9
Known-miRNA3009	Glyma.18G005600.4	1	-1	1	20	1088	1107	UGACAGAAGAGAGUGAGCAC	GUGCUCUCUCUCUUCUGUCA	Cleavage	1	TGACAGAAGAGAGTGAGCAC	-	Yes	Yes	-	Yes	-	GO:0005634,GO:0003677	SPL2	squamosa promoter binding protein-like 2
Known-miRNA3009	Glyma.08G011500.3	1	-1	1	20	1286	1305	UGACAGAAGAGAGUGAGCAC	GUGCUCUCUCUCUUCUGUCA	Cleavage	1	TGACAGAAGAGAGTGAGCAC	-	Yes	Yes	-	Yes	-	GO:0005634,GO:0003677	-	Squamosa promoter-binding protein-like (SBP domain) transcription factor family protein
Known-miRNA3009	Glyma.01G075800.1	1	-1	1	20	1213	1232	UGACAGAAGAGAGUGAGCAC	GUGCUCUCUCUCUUCUGUCA	Cleavage	1	TGACAGAAGAGAGTGAGCAC	-	Yes	Yes	-	Yes	-	GO:0005634,GO:0003677	SPL10	squamosa promoter binding protein-like 10
Known-miRNA3009	Glyma.19G146000.1	1	-1	1	20	1146	1165	UGACAGAAGAGAGUGAGCAC	GUGCUCUCUCUCUUCUGUCA	Cleavage	1	TGACAGAAGAGAGTGAGCAC	-	Yes	Yes	-	Yes	-	GO:0005634,GO:0003677	SPL9	squamosa promoter binding protein-like 9
Known-miRNA3009	Glyma.18G005600.2	1	-1	1	20	1138	1157	UGACAGAAGAGAGUGAGCAC	GUGCUCUCUCUCUUCUGUCA	Cleavage	1	TGACAGAAGAGAGTGAGCAC	-	Yes	Yes	-	Yes	-	GO:0005634,GO:0003677	SPL2	squamosa promoter binding protein-like 2
Known-miRNA3009	Glyma.08G011500.2	1	-1	1	20	1354	1373	UGACAGAAGAGAGUGAGCAC	GUGCUCUCUCUCUUCUGUCA	Cleavage	1	TGACAGAAGAGAGTGAGCAC	-	Yes	Yes	-	Yes	-	GO:0005634,GO:0003677	-	Squamosa promoter-binding protein-like (SBP domain) transcription factor family protein
Known-miRNA3009	Glyma.08G011500.1	1	-1	1	20	1379	1398	UGACAGAAGAGAGUGAGCAC	GUGCUCUCUCUCUUCUGUCA	Cleavage	1	TGACAGAAGAGAGTGAGCAC	-	Yes	Yes	-	Yes	-	GO:0005634,GO:0003677	-	Squamosa promoter-binding protein-like (SBP domain) transcription factor family protein
Known-miRNA3009	Glyma.06G168600.3	1	-1	1	20	1283	1302	UGACAGAAGAGAGUGAGCAC	GUGCUCUCUCUCUUCUGUCA	Cleavage	1	TGACAGAAGAGAGTGAGCAC	-	Yes	Yes	-	Yes	-	GO:0005634,GO:0003677	-	Squamosa promoter-binding protein-like (SBP domain) transcription factor family protein
Known-miRNA3009	Glyma.04G197100.1	1	-1	1	20	1306	1325	UGACAGAAGAGAGUGAGCAC	GUGCUCUCUCUCUUCUGUCA	Cleavage	1	TGACAGAAGAGAGTGAGCAC	-	Yes	Yes	-	Yes	-	GO:0005634,GO:0003677	-	Squamosa promoter-binding protein-like (SBP domain) transcription factor family protein
Known-miRNA3009	Glyma.06G168600.4	1	-1	1	20	1291	1310	UGACAGAAGAGAGUGAGCAC	GUGCUCUCUCUCUUCUGUCA	Cleavage	1	TGACAGAAGAGAGTGAGCAC	-	Yes	Yes	-	Yes	-	GO:0005634,GO:0003677	-	Squamosa promoter-binding protein-like (SBP domain) transcription factor family protein
Known-miRNA3009	Glyma.03G143100.1	1	-1	1	20	1138	1157	UGACAGAAGAGAGUGAGCAC	GUGCUCUCUCUCUUCUGUCA	Cleavage	1	TGACAGAAGAGAGTGAGCAC	-	Yes	Yes	-	Yes	-	GO:0005634,GO:0003677	SPL9	squamosa promoter binding protein-like 9
Known-miRNA3009	Glyma.11G251500.4	1	-1	1	20	1239	1258	UGACAGAAGAGAGUGAGCAC	GUGCUCUCUCUCUUCUGUCA	Cleavage	1	TGACAGAAGAGAGTGAGCAC	-	Yes	Yes	-	Yes	-	GO:0005634,GO:0003677	SPL2	squamosa promoter binding protein-like 2
Known-miRNA3009	Glyma.11G251500.7	1	-1	1	20	1248	1267	UGACAGAAGAGAGUGAGCAC	GUGCUCUCUCUCUUCUGUCA	Cleavage	1	TGACAGAAGAGAGTGAGCAC	-	Yes	Yes	-	Yes	-	GO:0005634,GO:0003677	SPL2	squamosa promoter binding protein-like 2
Known-miRNA3009	Glyma.11G251500.17	1	-1	1	20	1289	1308	UGACAGAAGAGAGUGAGCAC	GUGCUCUCUCUCUUCUGUCA	Cleavage	1	TGACAGAAGAGAGTGAGCAC	-	Yes	Yes	-	Yes	-	GO:0005634,GO:0003677	SPL2	squamosa promoter binding protein-like 2
Known-miRNA3009	Glyma.11G251500.10	1	-1	1	20	1292	1311	UGACAGAAGAGAGUGAGCAC	GUGCUCUCUCUCUUCUGUCA	Cleavage	1	TGACAGAAGAGAGTGAGCAC	-	Yes	Yes	-	Yes	-	GO:0005634,GO:0003677	SPL2	squamosa promoter binding protein-like 2
Known-miRNA3009	Glyma.11G251500.14	1	-1	1	20	1301	1320	UGACAGAAGAGAGUGAGCAC	GUGCUCUCUCUCUUCUGUCA	Cleavage	1	TGACAGAAGAGAGTGAGCAC	-	Yes	Yes	-	Yes	-	GO:0005634,GO:0003677	SPL2	squamosa promoter binding protein-like 2
Known-miRNA3009	Glyma.11G251500.12	1	-1	1	20	1320	1339	UGACAGAAGAGAGUGAGCAC	GUGCUCUCUCUCUUCUGUCA	Cleavage	1	TGACAGAAGAGAGTGAGCAC	-	Yes	Yes	-	Yes	-	GO:0005634,GO:0003677	SPL2	squamosa promoter binding protein-like 2
Known-miRNA3009	Glyma.11G251500.20	1	-1	1	20	1320	1339	UGACAGAAGAGAGUGAGCAC	GUGCUCUCUCUCUUCUGUCA	Cleavage	1	TGACAGAAGAGAGTGAGCAC	-	Yes	Yes	-	Yes	-	GO:0005634,GO:0003677	SPL2	squamosa promoter binding protein-like 2
Known-miRNA3009	Glyma.11G251500.3	1	-1	1	20	1340	1359	UGACAGAAGAGAGUGAGCAC	GUGCUCUCUCUCUUCUGUCA	Cleavage	1	TGACAGAAGAGAGTGAGCAC	-	Yes	Yes	-	Yes	-	GO:0005634,GO:0003677	SPL2	squamosa promoter binding protein-like 2
Known-miRNA3009	Glyma.06G168600.2	1	-1	1	20	1409	1428	UGACAGAAGAGAGUGAGCAC	GUGCUCUCUCUCUUCUGUCA	Cleavage	1	TGACAGAAGAGAGTGAGCAC	-	Yes	Yes	-	Yes	-	GO:0005634,GO:0003677	-	Squamosa promoter-binding protein-like (SBP domain) transcription factor family protein
Known-miRNA3009	Glyma.18G005600.3	1	-1	1	20	1350	1369	UGACAGAAGAGAGUGAGCAC	GUGCUCUCUCUCUUCUGUCA	Cleavage	1	TGACAGAAGAGAGTGAGCAC	-	Yes	Yes	-	Yes	-	GO:0005634,GO:0003677	SPL2	squamosa promoter binding protein-like 2
Known-miRNA3009	Glyma.11G251500.15	1	-1	1	20	1398	1417	UGACAGAAGAGAGUGAGCAC	GUGCUCUCUCUCUUCUGUCA	Cleavage	1	TGACAGAAGAGAGTGAGCAC	-	Yes	Yes	-	Yes	-	GO:0005634,GO:0003677	SPL2	squamosa promoter binding protein-like 2
Known-miRNA3009	Glyma.06G168600.1	1	-1	1	20	1461	1480	UGACAGAAGAGAGUGAGCAC	GUGCUCUCUCUCUUCUGUCA	Cleavage	1	TGACAGAAGAGAGTGAGCAC	-	Yes	Yes	-	Yes	-	GO:0005634,GO:0003677	-	Squamosa promoter-binding protein-like (SBP domain) transcription factor family protein
Known-miRNA3009	Glyma.01G063700.9	1	-1	1	20	1153	1172	UGACAGAAGAGAGUGAGCAC	GUGCUCUCUCUCUUCUGUCA	Cleavage	1	TGACAGAAGAGAGTGAGCAC	-	Yes	Yes	-	Yes	-	GO:0005634,GO:0003677	-	Squamosa promoter-binding protein-like (SBP domain) transcription factor family protein
Known-miRNA3009	Glyma.11G251500.13	1	-1	1	20	1438	1457	UGACAGAAGAGAGUGAGCAC	GUGCUCUCUCUCUUCUGUCA	Cleavage	1	TGACAGAAGAGAGTGAGCAC	-	Yes	Yes	-	Yes	-	GO:0005634,GO:0003677	SPL2	squamosa promoter binding protein-like 2
Known-miRNA3009	Glyma.01G063700.2	1	-1	1	20	1235	1254	UGACAGAAGAGAGUGAGCAC	GUGCUCUCUCUCUUCUGUCA	Cleavage	1	TGACAGAAGAGAGTGAGCAC	-	Yes	Yes	-	Yes	-	GO:0005634,GO:0003677	-	Squamosa promoter-binding protein-like (SBP domain) transcription factor family protein
Known-miRNA3009	Glyma.11G251500.2	1	-1	1	20	1523	1542	UGACAGAAGAGAGUGAGCAC	GUGCUCUCUCUCUUCUGUCA	Cleavage	1	TGACAGAAGAGAGTGAGCAC	-	Yes	Yes	-	Yes	-	GO:0005634,GO:0003677	SPL2	squamosa promoter binding protein-like 2
Known-miRNA3009	Glyma.01G063700.4	1	-1	1	20	1274	1293	UGACAGAAGAGAGUGAGCAC	GUGCUCUCUCUCUUCUGUCA	Cleavage	1	TGACAGAAGAGAGTGAGCAC	-	Yes	Yes	-	Yes	-	GO:0005634,GO:0003677	-	Squamosa promoter-binding protein-like (SBP domain) transcription factor family protein
Known-miRNA3009	Glyma.01G063700.3	1	-1	1	20	1277	1296	UGACAGAAGAGAGUGAGCAC	GUGCUCUCUCUCUUCUGUCA	Cleavage	1	TGACAGAAGAGAGTGAGCAC	-	Yes	Yes	-	Yes	-	GO:0005634,GO:0003677	-	Squamosa promoter-binding protein-like (SBP domain) transcription factor family protein
Known-miRNA3009	Glyma.02G121300.4	1	-1	1	20	1193	1212	UGACAGAAGAGAGUGAGCAC	GUGCUCUCUCUCUUCUGUCA	Cleavage	1	TGACAGAAGAGAGTGAGCAC	-	Yes	Yes	-	Yes	-	GO:0005634,GO:0003677	-	Squamosa promoter-binding protein-like (SBP domain) transcription factor family protein
Known-miRNA3009	Glyma.05G204100.4	1	-1	1	20	1550	1569	UGACAGAAGAGAGUGAGCAC	GUGCUCUCUCUCUUCUGUCA	Cleavage	1	TGACAGAAGAGAGTGAGCAC	-	Yes	Yes	-	Yes	-	GO:0005634,GO:0003677	-	Squamosa promoter-binding protein-like (SBP domain) transcription factor family protein
Known-miRNA3009	Glyma.02G121300.3	1	-1	1	20	1237	1256	UGACAGAAGAGAGUGAGCAC	GUGCUCUCUCUCUUCUGUCA	Cleavage	1	TGACAGAAGAGAGTGAGCAC	-	Yes	Yes	-	Yes	-	GO:0005634,GO:0003677	-	Squamosa promoter-binding protein-like (SBP domain) transcription factor family protein
Known-miRNA3009	Glyma.05G204100.3	1	-1	1	20	1591	1610	UGACAGAAGAGAGUGAGCAC	GUGCUCUCUCUCUUCUGUCA	Cleavage	1	TGACAGAAGAGAGTGAGCAC	-	Yes	Yes	-	Yes	-	GO:0005634,GO:0003677	-	Squamosa promoter-binding protein-like (SBP domain) transcription factor family protein
Known-miRNA3009	Glyma.01G063700.5	1	-1	1	20	1351	1370	UGACAGAAGAGAGUGAGCAC	GUGCUCUCUCUCUUCUGUCA	Cleavage	1	TGACAGAAGAGAGTGAGCAC	-	Yes	Yes	-	Yes	-	GO:0005634,GO:0003677	-	Squamosa promoter-binding protein-like (SBP domain) transcription factor family protein
Known-miRNA3009	Glyma.01G063700.8	1	-1	1	20	1390	1409	UGACAGAAGAGAGUGAGCAC	GUGCUCUCUCUCUUCUGUCA	Cleavage	1	TGACAGAAGAGAGTGAGCAC	-	Yes	Yes	-	Yes	-	GO:0005634,GO:0003677	-	Squamosa promoter-binding protein-like (SBP domain) transcription factor family protein
Known-miRNA3009	Glyma.01G063700.6	1	-1	1	20	1393	1412	UGACAGAAGAGAGUGAGCAC	GUGCUCUCUCUCUUCUGUCA	Cleavage	1	TGACAGAAGAGAGTGAGCAC	-	Yes	Yes	-	Yes	-	GO:0005634,GO:0003677	-	Squamosa promoter-binding protein-like (SBP domain) transcription factor family protein
Known-miRNA3009	Glyma.01G063700.10	1	-1	1	20	1414	1433	UGACAGAAGAGAGUGAGCAC	GUGCUCUCUCUCUUCUGUCA	Cleavage	1	TGACAGAAGAGAGTGAGCAC	-	Yes	Yes	-	Yes	-	GO:0005634,GO:0003677	-	Squamosa promoter-binding protein-like (SBP domain) transcription factor family protein
Known-miRNA3009	Glyma.02G121300.2	1	-1	1	20	1386	1405	UGACAGAAGAGAGUGAGCAC	GUGCUCUCUCUCUUCUGUCA	Cleavage	1	TGACAGAAGAGAGTGAGCAC	-	Yes	Yes	-	Yes	-	GO:0005634,GO:0003677	-	Squamosa promoter-binding protein-like (SBP domain) transcription factor family protein
Known-miRNA3009	Glyma.01G063700.7	1	-1	1	20	1564	1583	UGACAGAAGAGAGUGAGCAC	GUGCUCUCUCUCUUCUGUCA	Cleavage	1	TGACAGAAGAGAGTGAGCAC	-	Yes	Yes	-	Yes	-	GO:0005634,GO:0003677	-	Squamosa promoter-binding protein-like (SBP domain) transcription factor family protein
Known-miRNA3009	Glyma.01G063700.1	1	-1	1	20	1567	1586	UGACAGAAGAGAGUGAGCAC	GUGCUCUCUCUCUUCUGUCA	Cleavage	1	TGACAGAAGAGAGTGAGCAC	-	Yes	Yes	-	Yes	-	GO:0005634,GO:0003677	-	Squamosa promoter-binding protein-like (SBP domain) transcription factor family protein
Known-miRNA3009	Glyma.04G159600.2	1	-1	1	20	1925	1944	UGACAGAAGAGAGUGAGCAC	GUGCUCUCUCUCUUCUGUCA	Cleavage	1	TGACAGAAGAGAGTGAGCAC	-	Yes	Yes	-	Yes	-	GO:0005634,GO:0003677	-	Squamosa promoter-binding protein-like (SBP domain) transcription factor family protein
Known-miRNA3009	Glyma.11G251500.19	1	-1	1	20	1921	1940	UGACAGAAGAGAGUGAGCAC	GUGCUCUCUCUCUUCUGUCA	Cleavage	1	TGACAGAAGAGAGTGAGCAC	-	Yes	Yes	-	Yes	-	GO:0005634,GO:0003677	SPL2	squamosa promoter binding protein-like 2
Known-miRNA3009	Glyma.18G005600.1	1	-1	1	20	1933	1952	UGACAGAAGAGAGUGAGCAC	GUGCUCUCUCUCUUCUGUCA	Cleavage	1	TGACAGAAGAGAGTGAGCAC	-	Yes	Yes	-	Yes	-	GO:0005634,GO:0003677	SPL2	squamosa promoter binding protein-like 2
Known-miRNA3009	Glyma.02G121300.1	1	-1	1	20	1689	1708	UGACAGAAGAGAGUGAGCAC	GUGCUCUCUCUCUUCUGUCA	Cleavage	1	TGACAGAAGAGAGTGAGCAC	-	Yes	Yes	-	Yes	-	GO:0005634,GO:0003677	-	Squamosa promoter-binding protein-like (SBP domain) transcription factor family protein
Known-miRNA3009	Glyma.04G159600.1	1	-1	1	20	1925	1944	UGACAGAAGAGAGUGAGCAC	GUGCUCUCUCUCUUCUGUCA	Cleavage	1	TGACAGAAGAGAGTGAGCAC	-	Yes	Yes	-	Yes	-	GO:0005634,GO:0003677	-	Squamosa promoter-binding protein-like (SBP domain) transcription factor family protein
Known-miRNA3009	Glyma.05G204100.2	1	-1	1	20	1331	1350	UGACAGAAGAGAGUGAGCAC	GUGCUCUCUCUCUUCUGUCA	Cleavage	1	TGACAGAAGAGAGTGAGCAC	-	Yes	Yes	-	Yes	-	GO:0005634,GO:0003677	-	Squamosa promoter-binding protein-like (SBP domain) transcription factor family protein
Known-miRNA3009	Glyma.05G019000.2	1	-1	1	20	1877	1896	UGACAGAAGAGAGUGAGCAC	GUGCUCUCUCUCUUCUGUCA	Cleavage	1	TGACAGAAGAGAGTGAGCAC	-	Yes	Yes	-	Yes	-	GO:0005634,GO:0003677	-	Squamosa promoter-binding protein-like (SBP domain) transcription factor family protein
Known-miRNA3009	Glyma.17G080700.2	1	-1	1	20	1823	1842	UGACAGAAGAGAGUGAGCAC	GUGCUCUCUCUCUUCUGUCA	Cleavage	1	TGACAGAAGAGAGTGAGCAC	-	Yes	Yes	-	Yes	-	GO:0005634,GO:0003677	-	Squamosa promoter-binding protein-like (SBP domain) transcription factor family protein
Known-miRNA3009	Glyma.05G204100.1	1	-1	1	20	1434	1453	UGACAGAAGAGAGUGAGCAC	GUGCUCUCUCUCUUCUGUCA	Cleavage	1	TGACAGAAGAGAGTGAGCAC	-	Yes	Yes	-	Yes	-	GO:0005634,GO:0003677	-	Squamosa promoter-binding protein-like (SBP domain) transcription factor family protein
Known-miRNA3009	Glyma.17G080700.1	1	-1	1	20	1871	1890	UGACAGAAGAGAGUGAGCAC	GUGCUCUCUCUCUUCUGUCA	Cleavage	1	TGACAGAAGAGAGTGAGCAC	-	Yes	Yes	-	Yes	-	GO:0005634,GO:0003677	-	Squamosa promoter-binding protein-like (SBP domain) transcription factor family protein
Known-miRNA3009	Glyma.05G019000.1	1	-1	1	20	1877	1896	UGACAGAAGAGAGUGAGCAC	GUGCUCUCUCUCUUCUGUCA	Cleavage	1	TGACAGAAGAGAGTGAGCAC	-	Yes	Yes	-	Yes	-	GO:0005634,GO:0003677	-	Squamosa promoter-binding protein-like (SBP domain) transcription factor family protein
Known-miRNA3009	Glyma.11G251500.16	1	-1	1	20	3210	3229	UGACAGAAGAGAGUGAGCAC	GUGCUCUCUCUCUUCUGUCA	Cleavage	1	TGACAGAAGAGAGTGAGCAC	-	Yes	Yes	-	Yes	-	GO:0005634,GO:0003677	SPL2	squamosa promoter binding protein-like 2
Known-miRNA3009	Glyma.11G251500.6	1	-1	1	20	3224	3243	UGACAGAAGAGAGUGAGCAC	GUGCUCUCUCUCUUCUGUCA	Cleavage	1	TGACAGAAGAGAGTGAGCAC	-	Yes	Yes	-	Yes	-	GO:0005634,GO:0003677	SPL2	squamosa promoter binding protein-like 2
Known-miRNA3009	Glyma.11G251500.9	1	-1	1	20	3233	3252	UGACAGAAGAGAGUGAGCAC	GUGCUCUCUCUCUUCUGUCA	Cleavage	1	TGACAGAAGAGAGTGAGCAC	-	Yes	Yes	-	Yes	-	GO:0005634,GO:0003677	SPL2	squamosa promoter binding protein-like 2
Known-miRNA3009	Glyma.11G251500.11	1	-1	1	20	3305	3324	UGACAGAAGAGAGUGAGCAC	GUGCUCUCUCUCUUCUGUCA	Cleavage	1	TGACAGAAGAGAGTGAGCAC	-	Yes	Yes	-	Yes	-	GO:0005634,GO:0003677	SPL2	squamosa promoter binding protein-like 2
Known-miRNA3009	Glyma.11G251500.5	1	-1	1	20	3377	3396	UGACAGAAGAGAGUGAGCAC	GUGCUCUCUCUCUUCUGUCA	Cleavage	1	TGACAGAAGAGAGTGAGCAC	-	Yes	Yes	-	Yes	-	GO:0005634,GO:0003677	SPL2	squamosa promoter binding protein-like 2
Known-miRNA3009	Glyma.11G251500.8	1	-1	1	20	3386	3405	UGACAGAAGAGAGUGAGCAC	GUGCUCUCUCUCUUCUGUCA	Cleavage	1	TGACAGAAGAGAGTGAGCAC	-	Yes	Yes	-	Yes	-	GO:0005634,GO:0003677	SPL2	squamosa promoter binding protein-like 2
Known-miRNA3009	Glyma.11G251500.1	1	-1	1	20	3650	3669	UGACAGAAGAGAGUGAGCAC	GUGCUCUCUCUCUUCUGUCA	Cleavage	1	TGACAGAAGAGAGTGAGCAC	-	Yes	Yes	-	Yes	-	GO:0005634,GO:0003677	SPL2	squamosa promoter binding protein-like 2
Known-miRNA3009	Glyma.12G226000.1	1	-1	1	20	1115	1134	UGACAGAAGAGAGUGAGCAC	AUGCUCCCUCUCUUCUGUCA	Cleavage	1	TGACAGAAGAGAGTGAGCAC	-	Yes	Yes	-	Yes	-	GO:0005634,GO:0003677	SPL12	squamosa promoter-binding protein-like 12
Known-miRNA3009	Glyma.13G274900.1	1	-1	1	20	1041	1060	UGACAGAAGAGAGUGAGCAC	AUGCUCCCUCUCUUCUGUCA	Cleavage	1	TGACAGAAGAGAGTGAGCAC	-	Yes	Yes	-	Yes	-	GO:0005634,GO:0003677	SPL12	squamosa promoter-binding protein-like 12
Known-miRNA3009	Glyma.03G246100.2	2	-1	1	20	37	56	UGACAGAAGAGAGUGAGCAC	AUGCUCUCUCUCUUCUGUCU	Cleavage	1	TGACAGAAGAGAGTGAGCAC	-	Yes	Yes	-	Yes	K08857	GO:0006468,GO:0005524,GO:0004672	ATNEK2,NEK2	NIMA-related kinase 2
Known-miRNA3009	Glyma.16G054500.3	2.5	-1	1	20	1044	1063	UGACAGAAGAGAGUGAGCAC	GUGCUCUCUAUCUUCUGUCA	Translation	1	TGACAGAAGAGAGTGAGCAC	-	Yes	Yes	-	Yes	-	GO:0005634,GO:0003677	-	Squamosa promoter-binding protein-like (SBP domain) transcription factor family protein
Known-miRNA3009	Glyma.16G054500.2	2.5	-1	1	20	1077	1096	UGACAGAAGAGAGUGAGCAC	GUGCUCUCUAUCUUCUGUCA	Translation	1	TGACAGAAGAGAGTGAGCAC	-	Yes	Yes	-	Yes	-	GO:0005634,GO:0003677	-	Squamosa promoter-binding protein-like (SBP domain) transcription factor family protein
Known-miRNA3009	Glyma.19G094000.2	2.5	-1	1	20	1299	1318	UGACAGAAGAGAGUGAGCAC	GUGCUCUCUAUCUUCUGUCA	Translation	1	TGACAGAAGAGAGTGAGCAC	-	Yes	Yes	-	Yes	-	GO:0005634,GO:0003677	-	Squamosa promoter-binding protein-like (SBP domain) transcription factor family protein
Known-miRNA3009	Glyma.16G054500.1	2.5	-1	1	20	1486	1505	UGACAGAAGAGAGUGAGCAC	GUGCUCUCUAUCUUCUGUCA	Translation	1	TGACAGAAGAGAGTGAGCAC	-	Yes	Yes	-	Yes	-	GO:0005634,GO:0003677	-	Squamosa promoter-binding protein-like (SBP domain) transcription factor family protein
Known-miRNA3009	Glyma.19G094000.1	2.5	-1	1	20	1570	1589	UGACAGAAGAGAGUGAGCAC	GUGCUCUCUAUCUUCUGUCA	Translation	1	TGACAGAAGAGAGTGAGCAC	-	Yes	Yes	-	Yes	-	GO:0005634,GO:0003677	-	Squamosa promoter-binding protein-like (SBP domain) transcription factor family protein
Known-miRNA3009	Glyma.07G199000.1	2.5	-1	1	20	681	700	UGACAGAAGAGAGUGAGCAC	AUGCUCUCUAUCUUCUGUCA	Translation	1	TGACAGAAGAGAGTGAGCAC	-	Yes	Yes	-	Yes	-	GO:0005634,GO:0003677	SPL3	squamosa promoter binding protein-like 3
Known-miRNA3009	Glyma.13G177400.1	2.5	-1	1	20	759	778	UGACAGAAGAGAGUGAGCAC	AUGCUCUCUAUCUUCUGUCA	Translation	1	TGACAGAAGAGAGTGAGCAC	-	Yes	Yes	-	Yes	-	GO:0005634,GO:0003677	SPL3	squamosa promoter binding protein-like 3
Known-miRNA3009	Glyma.07G199000.2	2.5	-1	1	20	775	794	UGACAGAAGAGAGUGAGCAC	AUGCUCUCUAUCUUCUGUCA	Translation	1	TGACAGAAGAGAGTGAGCAC	-	Yes	Yes	-	Yes	-	GO:0005634,GO:0003677	SPL4	squamosa promoter binding protein-like 4
Known-miRNA3009	Glyma.20G097200.2	3	-1	1	20	3060	3079	UGACAGAAGAGAGUGAGCAC	UUGUUUUCUCUCUUCUGUCA	Cleavage	1	TGACAGAAGAGAGTGAGCAC	-	Yes	Yes	-	Yes	-	-	-	Pentatricopeptide repeat (PPR-like) superfamily protein
Known-miRNA3009	Glyma.20G097200.1	3	-1	1	20	3226	3245	UGACAGAAGAGAGUGAGCAC	UUGUUUUCUCUCUUCUGUCA	Cleavage	1	TGACAGAAGAGAGTGAGCAC	-	Yes	Yes	-	Yes	-	-	-	Pentatricopeptide repeat (PPR-like) superfamily protein
Known-miRNA3010	Glyma.U015800.2	1	-1	1	20	434	453	UGACAGAAGAGAGUGAGCAC	GUGCUCUCUCUCUUCUGUCA	Cleavage	1	TGACAGAAGAGAGTGAGCAC	-	Yes	Yes	-	Yes	-	GO:0005634,GO:0003677	SPL10	squamosa promoter binding protein-like 10
Known-miRNA3010	Glyma.U015800.1	1	-1	1	20	437	456	UGACAGAAGAGAGUGAGCAC	GUGCUCUCUCUCUUCUGUCA	Cleavage	1	TGACAGAAGAGAGTGAGCAC	-	Yes	Yes	-	Yes	-	GO:0005634,GO:0003677	SPL9	squamosa promoter binding protein-like 9
Known-miRNA3010	Glyma.07G109500.1	1	-1	1	20	986	1005	UGACAGAAGAGAGUGAGCAC	GUGCUCUCUCUCUUCUGUCA	Cleavage	1	TGACAGAAGAGAGTGAGCAC	-	Yes	Yes	-	Yes	-	GO:0005634,GO:0003677	SPL9	squamosa promoter binding protein-like 9
Known-miRNA3010	Glyma.09G113800.1	1	-1	1	20	858	877	UGACAGAAGAGAGUGAGCAC	GUGCUCUCUCUCUUCUGUCA	Cleavage	1	TGACAGAAGAGAGTGAGCAC	-	Yes	Yes	-	Yes	-	GO:0005634,GO:0003677	SPL9	squamosa promoter binding protein-like 9
Known-miRNA3010	Glyma.05G204100.7	1	-1	1	20	1115	1134	UGACAGAAGAGAGUGAGCAC	GUGCUCUCUCUCUUCUGUCA	Cleavage	1	TGACAGAAGAGAGTGAGCAC	-	Yes	Yes	-	Yes	-	GO:0005634,GO:0003677	-	Squamosa promoter-binding protein-like (SBP domain) transcription factor family protein
Known-miRNA3010	Glyma.02G177500.1	1	-1	1	20	917	936	UGACAGAAGAGAGUGAGCAC	GUGCUCUCUCUCUUCUGUCA	Cleavage	1	TGACAGAAGAGAGTGAGCAC	-	Yes	Yes	-	Yes	-	GO:0005634,GO:0003677	SPL9	squamosa promoter binding protein-like 9
Known-miRNA3010	Glyma.08G011500.4	1	-1	1	20	1232	1251	UGACAGAAGAGAGUGAGCAC	GUGCUCUCUCUCUUCUGUCA	Cleavage	1	TGACAGAAGAGAGTGAGCAC	-	Yes	Yes	-	Yes	-	GO:0005634,GO:0003677	-	Squamosa promoter-binding protein-like (SBP domain) transcription factor family protein
Known-miRNA3010	Glyma.05G204100.6	1	-1	1	20	1213	1232	UGACAGAAGAGAGUGAGCAC	GUGCUCUCUCUCUUCUGUCA	Cleavage	1	TGACAGAAGAGAGTGAGCAC	-	Yes	Yes	-	Yes	-	GO:0005634,GO:0003677	-	Squamosa promoter-binding protein-like (SBP domain) transcription factor family protein
Known-miRNA3010	Glyma.05G204100.5	1	-1	1	20	1217	1236	UGACAGAAGAGAGUGAGCAC	GUGCUCUCUCUCUUCUGUCA	Cleavage	1	TGACAGAAGAGAGTGAGCAC	-	Yes	Yes	-	Yes	-	GO:0005634,GO:0003677	-	Squamosa promoter-binding protein-like (SBP domain) transcription factor family protein
Known-miRNA3010	Glyma.03G117600.1	1	-1	1	20	1149	1168	UGACAGAAGAGAGUGAGCAC	GUGCUCUCUCUCUUCUGUCA	Cleavage	1	TGACAGAAGAGAGTGAGCAC	-	Yes	Yes	-	Yes	-	GO:0005634,GO:0003677	SPL9	squamosa promoter binding protein-like 9
Known-miRNA3010	Glyma.18G005600.4	1	-1	1	20	1088	1107	UGACAGAAGAGAGUGAGCAC	GUGCUCUCUCUCUUCUGUCA	Cleavage	1	TGACAGAAGAGAGTGAGCAC	-	Yes	Yes	-	Yes	-	GO:0005634,GO:0003677	SPL2	squamosa promoter binding protein-like 2
Known-miRNA3010	Glyma.08G011500.3	1	-1	1	20	1286	1305	UGACAGAAGAGAGUGAGCAC	GUGCUCUCUCUCUUCUGUCA	Cleavage	1	TGACAGAAGAGAGTGAGCAC	-	Yes	Yes	-	Yes	-	GO:0005634,GO:0003677	-	Squamosa promoter-binding protein-like (SBP domain) transcription factor family protein
Known-miRNA3010	Glyma.01G075800.1	1	-1	1	20	1213	1232	UGACAGAAGAGAGUGAGCAC	GUGCUCUCUCUCUUCUGUCA	Cleavage	1	TGACAGAAGAGAGTGAGCAC	-	Yes	Yes	-	Yes	-	GO:0005634,GO:0003677	SPL10	squamosa promoter binding protein-like 10
Known-miRNA3010	Glyma.19G146000.1	1	-1	1	20	1146	1165	UGACAGAAGAGAGUGAGCAC	GUGCUCUCUCUCUUCUGUCA	Cleavage	1	TGACAGAAGAGAGTGAGCAC	-	Yes	Yes	-	Yes	-	GO:0005634,GO:0003677	SPL9	squamosa promoter binding protein-like 9
Known-miRNA3010	Glyma.18G005600.2	1	-1	1	20	1138	1157	UGACAGAAGAGAGUGAGCAC	GUGCUCUCUCUCUUCUGUCA	Cleavage	1	TGACAGAAGAGAGTGAGCAC	-	Yes	Yes	-	Yes	-	GO:0005634,GO:0003677	SPL2	squamosa promoter binding protein-like 2
Known-miRNA3010	Glyma.08G011500.2	1	-1	1	20	1354	1373	UGACAGAAGAGAGUGAGCAC	GUGCUCUCUCUCUUCUGUCA	Cleavage	1	TGACAGAAGAGAGTGAGCAC	-	Yes	Yes	-	Yes	-	GO:0005634,GO:0003677	-	Squamosa promoter-binding protein-like (SBP domain) transcription factor family protein
Known-miRNA3010	Glyma.08G011500.1	1	-1	1	20	1379	1398	UGACAGAAGAGAGUGAGCAC	GUGCUCUCUCUCUUCUGUCA	Cleavage	1	TGACAGAAGAGAGTGAGCAC	-	Yes	Yes	-	Yes	-	GO:0005634,GO:0003677	-	Squamosa promoter-binding protein-like (SBP domain) transcription factor family protein
Known-miRNA3010	Glyma.06G168600.3	1	-1	1	20	1283	1302	UGACAGAAGAGAGUGAGCAC	GUGCUCUCUCUCUUCUGUCA	Cleavage	1	TGACAGAAGAGAGTGAGCAC	-	Yes	Yes	-	Yes	-	GO:0005634,GO:0003677	-	Squamosa promoter-binding protein-like (SBP domain) transcription factor family protein
Known-miRNA3010	Glyma.04G197100.1	1	-1	1	20	1306	1325	UGACAGAAGAGAGUGAGCAC	GUGCUCUCUCUCUUCUGUCA	Cleavage	1	TGACAGAAGAGAGTGAGCAC	-	Yes	Yes	-	Yes	-	GO:0005634,GO:0003677	-	Squamosa promoter-binding protein-like (SBP domain) transcription factor family protein
Known-miRNA3010	Glyma.06G168600.4	1	-1	1	20	1291	1310	UGACAGAAGAGAGUGAGCAC	GUGCUCUCUCUCUUCUGUCA	Cleavage	1	TGACAGAAGAGAGTGAGCAC	-	Yes	Yes	-	Yes	-	GO:0005634,GO:0003677	-	Squamosa promoter-binding protein-like (SBP domain) transcription factor family protein
Known-miRNA3010	Glyma.03G143100.1	1	-1	1	20	1138	1157	UGACAGAAGAGAGUGAGCAC	GUGCUCUCUCUCUUCUGUCA	Cleavage	1	TGACAGAAGAGAGTGAGCAC	-	Yes	Yes	-	Yes	-	GO:0005634,GO:0003677	SPL9	squamosa promoter binding protein-like 9
Known-miRNA3010	Glyma.11G251500.4	1	-1	1	20	1239	1258	UGACAGAAGAGAGUGAGCAC	GUGCUCUCUCUCUUCUGUCA	Cleavage	1	TGACAGAAGAGAGTGAGCAC	-	Yes	Yes	-	Yes	-	GO:0005634,GO:0003677	SPL2	squamosa promoter binding protein-like 2
Known-miRNA3010	Glyma.11G251500.7	1	-1	1	20	1248	1267	UGACAGAAGAGAGUGAGCAC	GUGCUCUCUCUCUUCUGUCA	Cleavage	1	TGACAGAAGAGAGTGAGCAC	-	Yes	Yes	-	Yes	-	GO:0005634,GO:0003677	SPL2	squamosa promoter binding protein-like 2
Known-miRNA3010	Glyma.11G251500.17	1	-1	1	20	1289	1308	UGACAGAAGAGAGUGAGCAC	GUGCUCUCUCUCUUCUGUCA	Cleavage	1	TGACAGAAGAGAGTGAGCAC	-	Yes	Yes	-	Yes	-	GO:0005634,GO:0003677	SPL2	squamosa promoter binding protein-like 2
Known-miRNA3010	Glyma.11G251500.10	1	-1	1	20	1292	1311	UGACAGAAGAGAGUGAGCAC	GUGCUCUCUCUCUUCUGUCA	Cleavage	1	TGACAGAAGAGAGTGAGCAC	-	Yes	Yes	-	Yes	-	GO:0005634,GO:0003677	SPL2	squamosa promoter binding protein-like 2
Known-miRNA3010	Glyma.11G251500.14	1	-1	1	20	1301	1320	UGACAGAAGAGAGUGAGCAC	GUGCUCUCUCUCUUCUGUCA	Cleavage	1	TGACAGAAGAGAGTGAGCAC	-	Yes	Yes	-	Yes	-	GO:0005634,GO:0003677	SPL2	squamosa promoter binding protein-like 2
Known-miRNA3010	Glyma.11G251500.12	1	-1	1	20	1320	1339	UGACAGAAGAGAGUGAGCAC	GUGCUCUCUCUCUUCUGUCA	Cleavage	1	TGACAGAAGAGAGTGAGCAC	-	Yes	Yes	-	Yes	-	GO:0005634,GO:0003677	SPL2	squamosa promoter binding protein-like 2
Known-miRNA3010	Glyma.11G251500.20	1	-1	1	20	1320	1339	UGACAGAAGAGAGUGAGCAC	GUGCUCUCUCUCUUCUGUCA	Cleavage	1	TGACAGAAGAGAGTGAGCAC	-	Yes	Yes	-	Yes	-	GO:0005634,GO:0003677	SPL2	squamosa promoter binding protein-like 2
Known-miRNA3010	Glyma.11G251500.3	1	-1	1	20	1340	1359	UGACAGAAGAGAGUGAGCAC	GUGCUCUCUCUCUUCUGUCA	Cleavage	1	TGACAGAAGAGAGTGAGCAC	-	Yes	Yes	-	Yes	-	GO:0005634,GO:0003677	SPL2	squamosa promoter binding protein-like 2
Known-miRNA3010	Glyma.06G168600.2	1	-1	1	20	1409	1428	UGACAGAAGAGAGUGAGCAC	GUGCUCUCUCUCUUCUGUCA	Cleavage	1	TGACAGAAGAGAGTGAGCAC	-	Yes	Yes	-	Yes	-	GO:0005634,GO:0003677	-	Squamosa promoter-binding protein-like (SBP domain) transcription factor family protein
Known-miRNA3010	Glyma.18G005600.3	1	-1	1	20	1350	1369	UGACAGAAGAGAGUGAGCAC	GUGCUCUCUCUCUUCUGUCA	Cleavage	1	TGACAGAAGAGAGTGAGCAC	-	Yes	Yes	-	Yes	-	GO:0005634,GO:0003677	SPL2	squamosa promoter binding protein-like 2
Known-miRNA3010	Glyma.11G251500.15	1	-1	1	20	1398	1417	UGACAGAAGAGAGUGAGCAC	GUGCUCUCUCUCUUCUGUCA	Cleavage	1	TGACAGAAGAGAGTGAGCAC	-	Yes	Yes	-	Yes	-	GO:0005634,GO:0003677	SPL2	squamosa promoter binding protein-like 2
Known-miRNA3010	Glyma.06G168600.1	1	-1	1	20	1461	1480	UGACAGAAGAGAGUGAGCAC	GUGCUCUCUCUCUUCUGUCA	Cleavage	1	TGACAGAAGAGAGTGAGCAC	-	Yes	Yes	-	Yes	-	GO:0005634,GO:0003677	-	Squamosa promoter-binding protein-like (SBP domain) transcription factor family protein
Known-miRNA3010	Glyma.01G063700.9	1	-1	1	20	1153	1172	UGACAGAAGAGAGUGAGCAC	GUGCUCUCUCUCUUCUGUCA	Cleavage	1	TGACAGAAGAGAGTGAGCAC	-	Yes	Yes	-	Yes	-	GO:0005634,GO:0003677	-	Squamosa promoter-binding protein-like (SBP domain) transcription factor family protein
Known-miRNA3010	Glyma.11G251500.13	1	-1	1	20	1438	1457	UGACAGAAGAGAGUGAGCAC	GUGCUCUCUCUCUUCUGUCA	Cleavage	1	TGACAGAAGAGAGTGAGCAC	-	Yes	Yes	-	Yes	-	GO:0005634,GO:0003677	SPL2	squamosa promoter binding protein-like 2
Known-miRNA3010	Glyma.01G063700.2	1	-1	1	20	1235	1254	UGACAGAAGAGAGUGAGCAC	GUGCUCUCUCUCUUCUGUCA	Cleavage	1	TGACAGAAGAGAGTGAGCAC	-	Yes	Yes	-	Yes	-	GO:0005634,GO:0003677	-	Squamosa promoter-binding protein-like (SBP domain) transcription factor family protein
Known-miRNA3010	Glyma.11G251500.2	1	-1	1	20	1523	1542	UGACAGAAGAGAGUGAGCAC	GUGCUCUCUCUCUUCUGUCA	Cleavage	1	TGACAGAAGAGAGTGAGCAC	-	Yes	Yes	-	Yes	-	GO:0005634,GO:0003677	SPL2	squamosa promoter binding protein-like 2
Known-miRNA3010	Glyma.01G063700.4	1	-1	1	20	1274	1293	UGACAGAAGAGAGUGAGCAC	GUGCUCUCUCUCUUCUGUCA	Cleavage	1	TGACAGAAGAGAGTGAGCAC	-	Yes	Yes	-	Yes	-	GO:0005634,GO:0003677	-	Squamosa promoter-binding protein-like (SBP domain) transcription factor family protein
Known-miRNA3010	Glyma.01G063700.3	1	-1	1	20	1277	1296	UGACAGAAGAGAGUGAGCAC	GUGCUCUCUCUCUUCUGUCA	Cleavage	1	TGACAGAAGAGAGTGAGCAC	-	Yes	Yes	-	Yes	-	GO:0005634,GO:0003677	-	Squamosa promoter-binding protein-like (SBP domain) transcription factor family protein
Known-miRNA3010	Glyma.02G121300.4	1	-1	1	20	1193	1212	UGACAGAAGAGAGUGAGCAC	GUGCUCUCUCUCUUCUGUCA	Cleavage	1	TGACAGAAGAGAGTGAGCAC	-	Yes	Yes	-	Yes	-	GO:0005634,GO:0003677	-	Squamosa promoter-binding protein-like (SBP domain) transcription factor family protein
Known-miRNA3010	Glyma.05G204100.4	1	-1	1	20	1550	1569	UGACAGAAGAGAGUGAGCAC	GUGCUCUCUCUCUUCUGUCA	Cleavage	1	TGACAGAAGAGAGTGAGCAC	-	Yes	Yes	-	Yes	-	GO:0005634,GO:0003677	-	Squamosa promoter-binding protein-like (SBP domain) transcription factor family protein
Known-miRNA3010	Glyma.02G121300.3	1	-1	1	20	1237	1256	UGACAGAAGAGAGUGAGCAC	GUGCUCUCUCUCUUCUGUCA	Cleavage	1	TGACAGAAGAGAGTGAGCAC	-	Yes	Yes	-	Yes	-	GO:0005634,GO:0003677	-	Squamosa promoter-binding protein-like (SBP domain) transcription factor family protein
Known-miRNA3010	Glyma.05G204100.3	1	-1	1	20	1591	1610	UGACAGAAGAGAGUGAGCAC	GUGCUCUCUCUCUUCUGUCA	Cleavage	1	TGACAGAAGAGAGTGAGCAC	-	Yes	Yes	-	Yes	-	GO:0005634,GO:0003677	-	Squamosa promoter-binding protein-like (SBP domain) transcription factor family protein
Known-miRNA3010	Glyma.01G063700.5	1	-1	1	20	1351	1370	UGACAGAAGAGAGUGAGCAC	GUGCUCUCUCUCUUCUGUCA	Cleavage	1	TGACAGAAGAGAGTGAGCAC	-	Yes	Yes	-	Yes	-	GO:0005634,GO:0003677	-	Squamosa promoter-binding protein-like (SBP domain) transcription factor family protein
Known-miRNA3010	Glyma.01G063700.8	1	-1	1	20	1390	1409	UGACAGAAGAGAGUGAGCAC	GUGCUCUCUCUCUUCUGUCA	Cleavage	1	TGACAGAAGAGAGTGAGCAC	-	Yes	Yes	-	Yes	-	GO:0005634,GO:0003677	-	Squamosa promoter-binding protein-like (SBP domain) transcription factor family protein
Known-miRNA3010	Glyma.01G063700.6	1	-1	1	20	1393	1412	UGACAGAAGAGAGUGAGCAC	GUGCUCUCUCUCUUCUGUCA	Cleavage	1	TGACAGAAGAGAGTGAGCAC	-	Yes	Yes	-	Yes	-	GO:0005634,GO:0003677	-	Squamosa promoter-binding protein-like (SBP domain) transcription factor family protein
Known-miRNA3010	Glyma.01G063700.10	1	-1	1	20	1414	1433	UGACAGAAGAGAGUGAGCAC	GUGCUCUCUCUCUUCUGUCA	Cleavage	1	TGACAGAAGAGAGTGAGCAC	-	Yes	Yes	-	Yes	-	GO:0005634,GO:0003677	-	Squamosa promoter-binding protein-like (SBP domain) transcription factor family protein
Known-miRNA3010	Glyma.02G121300.2	1	-1	1	20	1386	1405	UGACAGAAGAGAGUGAGCAC	GUGCUCUCUCUCUUCUGUCA	Cleavage	1	TGACAGAAGAGAGTGAGCAC	-	Yes	Yes	-	Yes	-	GO:0005634,GO:0003677	-	Squamosa promoter-binding protein-like (SBP domain) transcription factor family protein
Known-miRNA3010	Glyma.01G063700.7	1	-1	1	20	1564	1583	UGACAGAAGAGAGUGAGCAC	GUGCUCUCUCUCUUCUGUCA	Cleavage	1	TGACAGAAGAGAGTGAGCAC	-	Yes	Yes	-	Yes	-	GO:0005634,GO:0003677	-	Squamosa promoter-binding protein-like (SBP domain) transcription factor family protein
Known-miRNA3010	Glyma.01G063700.1	1	-1	1	20	1567	1586	UGACAGAAGAGAGUGAGCAC	GUGCUCUCUCUCUUCUGUCA	Cleavage	1	TGACAGAAGAGAGTGAGCAC	-	Yes	Yes	-	Yes	-	GO:0005634,GO:0003677	-	Squamosa promoter-binding protein-like (SBP domain) transcription factor family protein
Known-miRNA3010	Glyma.04G159600.2	1	-1	1	20	1925	1944	UGACAGAAGAGAGUGAGCAC	GUGCUCUCUCUCUUCUGUCA	Cleavage	1	TGACAGAAGAGAGTGAGCAC	-	Yes	Yes	-	Yes	-	GO:0005634,GO:0003677	-	Squamosa promoter-binding protein-like (SBP domain) transcription factor family protein
Known-miRNA3010	Glyma.11G251500.19	1	-1	1	20	1921	1940	UGACAGAAGAGAGUGAGCAC	GUGCUCUCUCUCUUCUGUCA	Cleavage	1	TGACAGAAGAGAGTGAGCAC	-	Yes	Yes	-	Yes	-	GO:0005634,GO:0003677	SPL2	squamosa promoter binding protein-like 2
Known-miRNA3010	Glyma.18G005600.1	1	-1	1	20	1933	1952	UGACAGAAGAGAGUGAGCAC	GUGCUCUCUCUCUUCUGUCA	Cleavage	1	TGACAGAAGAGAGTGAGCAC	-	Yes	Yes	-	Yes	-	GO:0005634,GO:0003677	SPL2	squamosa promoter binding protein-like 2
Known-miRNA3010	Glyma.02G121300.1	1	-1	1	20	1689	1708	UGACAGAAGAGAGUGAGCAC	GUGCUCUCUCUCUUCUGUCA	Cleavage	1	TGACAGAAGAGAGTGAGCAC	-	Yes	Yes	-	Yes	-	GO:0005634,GO:0003677	-	Squamosa promoter-binding protein-like (SBP domain) transcription factor family protein
Known-miRNA3010	Glyma.04G159600.1	1	-1	1	20	1925	1944	UGACAGAAGAGAGUGAGCAC	GUGCUCUCUCUCUUCUGUCA	Cleavage	1	TGACAGAAGAGAGTGAGCAC	-	Yes	Yes	-	Yes	-	GO:0005634,GO:0003677	-	Squamosa promoter-binding protein-like (SBP domain) transcription factor family protein
Known-miRNA3010	Glyma.05G204100.2	1	-1	1	20	1331	1350	UGACAGAAGAGAGUGAGCAC	GUGCUCUCUCUCUUCUGUCA	Cleavage	1	TGACAGAAGAGAGTGAGCAC	-	Yes	Yes	-	Yes	-	GO:0005634,GO:0003677	-	Squamosa promoter-binding protein-like (SBP domain) transcription factor family protein
Known-miRNA3010	Glyma.05G019000.2	1	-1	1	20	1877	1896	UGACAGAAGAGAGUGAGCAC	GUGCUCUCUCUCUUCUGUCA	Cleavage	1	TGACAGAAGAGAGTGAGCAC	-	Yes	Yes	-	Yes	-	GO:0005634,GO:0003677	-	Squamosa promoter-binding protein-like (SBP domain) transcription factor family protein
Known-miRNA3010	Glyma.17G080700.2	1	-1	1	20	1823	1842	UGACAGAAGAGAGUGAGCAC	GUGCUCUCUCUCUUCUGUCA	Cleavage	1	TGACAGAAGAGAGTGAGCAC	-	Yes	Yes	-	Yes	-	GO:0005634,GO:0003677	-	Squamosa promoter-binding protein-like (SBP domain) transcription factor family protein
Known-miRNA3010	Glyma.05G204100.1	1	-1	1	20	1434	1453	UGACAGAAGAGAGUGAGCAC	GUGCUCUCUCUCUUCUGUCA	Cleavage	1	TGACAGAAGAGAGTGAGCAC	-	Yes	Yes	-	Yes	-	GO:0005634,GO:0003677	-	Squamosa promoter-binding protein-like (SBP domain) transcription factor family protein
Known-miRNA3010	Glyma.17G080700.1	1	-1	1	20	1871	1890	UGACAGAAGAGAGUGAGCAC	GUGCUCUCUCUCUUCUGUCA	Cleavage	1	TGACAGAAGAGAGTGAGCAC	-	Yes	Yes	-	Yes	-	GO:0005634,GO:0003677	-	Squamosa promoter-binding protein-like (SBP domain) transcription factor family protein
Known-miRNA3010	Glyma.05G019000.1	1	-1	1	20	1877	1896	UGACAGAAGAGAGUGAGCAC	GUGCUCUCUCUCUUCUGUCA	Cleavage	1	TGACAGAAGAGAGTGAGCAC	-	Yes	Yes	-	Yes	-	GO:0005634,GO:0003677	-	Squamosa promoter-binding protein-like (SBP domain) transcription factor family protein
Known-miRNA3010	Glyma.11G251500.16	1	-1	1	20	3210	3229	UGACAGAAGAGAGUGAGCAC	GUGCUCUCUCUCUUCUGUCA	Cleavage	1	TGACAGAAGAGAGTGAGCAC	-	Yes	Yes	-	Yes	-	GO:0005634,GO:0003677	SPL2	squamosa promoter binding protein-like 2
Known-miRNA3010	Glyma.11G251500.6	1	-1	1	20	3224	3243	UGACAGAAGAGAGUGAGCAC	GUGCUCUCUCUCUUCUGUCA	Cleavage	1	TGACAGAAGAGAGTGAGCAC	-	Yes	Yes	-	Yes	-	GO:0005634,GO:0003677	SPL2	squamosa promoter binding protein-like 2
Known-miRNA3010	Glyma.11G251500.9	1	-1	1	20	3233	3252	UGACAGAAGAGAGUGAGCAC	GUGCUCUCUCUCUUCUGUCA	Cleavage	1	TGACAGAAGAGAGTGAGCAC	-	Yes	Yes	-	Yes	-	GO:0005634,GO:0003677	SPL2	squamosa promoter binding protein-like 2
Known-miRNA3010	Glyma.11G251500.11	1	-1	1	20	3305	3324	UGACAGAAGAGAGUGAGCAC	GUGCUCUCUCUCUUCUGUCA	Cleavage	1	TGACAGAAGAGAGTGAGCAC	-	Yes	Yes	-	Yes	-	GO:0005634,GO:0003677	SPL2	squamosa promoter binding protein-like 2
Known-miRNA3010	Glyma.11G251500.5	1	-1	1	20	3377	3396	UGACAGAAGAGAGUGAGCAC	GUGCUCUCUCUCUUCUGUCA	Cleavage	1	TGACAGAAGAGAGTGAGCAC	-	Yes	Yes	-	Yes	-	GO:0005634,GO:0003677	SPL2	squamosa promoter binding protein-like 2
Known-miRNA3010	Glyma.11G251500.8	1	-1	1	20	3386	3405	UGACAGAAGAGAGUGAGCAC	GUGCUCUCUCUCUUCUGUCA	Cleavage	1	TGACAGAAGAGAGTGAGCAC	-	Yes	Yes	-	Yes	-	GO:0005634,GO:0003677	SPL2	squamosa promoter binding protein-like 2
Known-miRNA3010	Glyma.11G251500.1	1	-1	1	20	3650	3669	UGACAGAAGAGAGUGAGCAC	GUGCUCUCUCUCUUCUGUCA	Cleavage	1	TGACAGAAGAGAGTGAGCAC	-	Yes	Yes	-	Yes	-	GO:0005634,GO:0003677	SPL2	squamosa promoter binding protein-like 2
Known-miRNA3010	Glyma.12G226000.1	1	-1	1	20	1115	1134	UGACAGAAGAGAGUGAGCAC	AUGCUCCCUCUCUUCUGUCA	Cleavage	1	TGACAGAAGAGAGTGAGCAC	-	Yes	Yes	-	Yes	-	GO:0005634,GO:0003677	SPL12	squamosa promoter-binding protein-like 12
Known-miRNA3010	Glyma.13G274900.1	1	-1	1	20	1041	1060	UGACAGAAGAGAGUGAGCAC	AUGCUCCCUCUCUUCUGUCA	Cleavage	1	TGACAGAAGAGAGTGAGCAC	-	Yes	Yes	-	Yes	-	GO:0005634,GO:0003677	SPL12	squamosa promoter-binding protein-like 12
Known-miRNA3010	Glyma.03G246100.2	2	-1	1	20	37	56	UGACAGAAGAGAGUGAGCAC	AUGCUCUCUCUCUUCUGUCU	Cleavage	1	TGACAGAAGAGAGTGAGCAC	-	Yes	Yes	-	Yes	K08857	GO:0006468,GO:0005524,GO:0004672	ATNEK2,NEK2	NIMA-related kinase 2
Known-miRNA3010	Glyma.16G054500.3	2.5	-1	1	20	1044	1063	UGACAGAAGAGAGUGAGCAC	GUGCUCUCUAUCUUCUGUCA	Translation	1	TGACAGAAGAGAGTGAGCAC	-	Yes	Yes	-	Yes	-	GO:0005634,GO:0003677	-	Squamosa promoter-binding protein-like (SBP domain) transcription factor family protein
Known-miRNA3010	Glyma.16G054500.2	2.5	-1	1	20	1077	1096	UGACAGAAGAGAGUGAGCAC	GUGCUCUCUAUCUUCUGUCA	Translation	1	TGACAGAAGAGAGTGAGCAC	-	Yes	Yes	-	Yes	-	GO:0005634,GO:0003677	-	Squamosa promoter-binding protein-like (SBP domain) transcription factor family protein
Known-miRNA3010	Glyma.19G094000.2	2.5	-1	1	20	1299	1318	UGACAGAAGAGAGUGAGCAC	GUGCUCUCUAUCUUCUGUCA	Translation	1	TGACAGAAGAGAGTGAGCAC	-	Yes	Yes	-	Yes	-	GO:0005634,GO:0003677	-	Squamosa promoter-binding protein-like (SBP domain) transcription factor family protein
Known-miRNA3010	Glyma.16G054500.1	2.5	-1	1	20	1486	1505	UGACAGAAGAGAGUGAGCAC	GUGCUCUCUAUCUUCUGUCA	Translation	1	TGACAGAAGAGAGTGAGCAC	-	Yes	Yes	-	Yes	-	GO:0005634,GO:0003677	-	Squamosa promoter-binding protein-like (SBP domain) transcription factor family protein
Known-miRNA3010	Glyma.19G094000.1	2.5	-1	1	20	1570	1589	UGACAGAAGAGAGUGAGCAC	GUGCUCUCUAUCUUCUGUCA	Translation	1	TGACAGAAGAGAGTGAGCAC	-	Yes	Yes	-	Yes	-	GO:0005634,GO:0003677	-	Squamosa promoter-binding protein-like (SBP domain) transcription factor family protein
Known-miRNA3010	Glyma.07G199000.1	2.5	-1	1	20	681	700	UGACAGAAGAGAGUGAGCAC	AUGCUCUCUAUCUUCUGUCA	Translation	1	TGACAGAAGAGAGTGAGCAC	-	Yes	Yes	-	Yes	-	GO:0005634,GO:0003677	SPL3	squamosa promoter binding protein-like 3
Known-miRNA3010	Glyma.13G177400.1	2.5	-1	1	20	759	778	UGACAGAAGAGAGUGAGCAC	AUGCUCUCUAUCUUCUGUCA	Translation	1	TGACAGAAGAGAGTGAGCAC	-	Yes	Yes	-	Yes	-	GO:0005634,GO:0003677	SPL3	squamosa promoter binding protein-like 3
Known-miRNA3010	Glyma.07G199000.2	2.5	-1	1	20	775	794	UGACAGAAGAGAGUGAGCAC	AUGCUCUCUAUCUUCUGUCA	Translation	1	TGACAGAAGAGAGTGAGCAC	-	Yes	Yes	-	Yes	-	GO:0005634,GO:0003677	SPL4	squamosa promoter binding protein-like 4
Known-miRNA3010	Glyma.20G097200.2	3	-1	1	20	3060	3079	UGACAGAAGAGAGUGAGCAC	UUGUUUUCUCUCUUCUGUCA	Cleavage	1	TGACAGAAGAGAGTGAGCAC	-	Yes	Yes	-	Yes	-	-	-	Pentatricopeptide repeat (PPR-like) superfamily protein
Known-miRNA3010	Glyma.20G097200.1	3	-1	1	20	3226	3245	UGACAGAAGAGAGUGAGCAC	UUGUUUUCUCUCUUCUGUCA	Cleavage	1	TGACAGAAGAGAGTGAGCAC	-	Yes	Yes	-	Yes	-	-	-	Pentatricopeptide repeat (PPR-like) superfamily protein
Known-miRNA3011	Glyma.U015800.2	1	-1	1	20	434	453	UGACAGAAGAGAGUGAGCAC	GUGCUCUCUCUCUUCUGUCA	Cleavage	1	TGACAGAAGAGAGTGAGCAC	-	Yes	Yes	-	Yes	-	GO:0005634,GO:0003677	SPL10	squamosa promoter binding protein-like 10
Known-miRNA3011	Glyma.U015800.1	1	-1	1	20	437	456	UGACAGAAGAGAGUGAGCAC	GUGCUCUCUCUCUUCUGUCA	Cleavage	1	TGACAGAAGAGAGTGAGCAC	-	Yes	Yes	-	Yes	-	GO:0005634,GO:0003677	SPL9	squamosa promoter binding protein-like 9
Known-miRNA3011	Glyma.07G109500.1	1	-1	1	20	986	1005	UGACAGAAGAGAGUGAGCAC	GUGCUCUCUCUCUUCUGUCA	Cleavage	1	TGACAGAAGAGAGTGAGCAC	-	Yes	Yes	-	Yes	-	GO:0005634,GO:0003677	SPL9	squamosa promoter binding protein-like 9
Known-miRNA3011	Glyma.09G113800.1	1	-1	1	20	858	877	UGACAGAAGAGAGUGAGCAC	GUGCUCUCUCUCUUCUGUCA	Cleavage	1	TGACAGAAGAGAGTGAGCAC	-	Yes	Yes	-	Yes	-	GO:0005634,GO:0003677	SPL9	squamosa promoter binding protein-like 9
Known-miRNA3011	Glyma.05G204100.7	1	-1	1	20	1115	1134	UGACAGAAGAGAGUGAGCAC	GUGCUCUCUCUCUUCUGUCA	Cleavage	1	TGACAGAAGAGAGTGAGCAC	-	Yes	Yes	-	Yes	-	GO:0005634,GO:0003677	-	Squamosa promoter-binding protein-like (SBP domain) transcription factor family protein
Known-miRNA3011	Glyma.02G177500.1	1	-1	1	20	917	936	UGACAGAAGAGAGUGAGCAC	GUGCUCUCUCUCUUCUGUCA	Cleavage	1	TGACAGAAGAGAGTGAGCAC	-	Yes	Yes	-	Yes	-	GO:0005634,GO:0003677	SPL9	squamosa promoter binding protein-like 9
Known-miRNA3011	Glyma.08G011500.4	1	-1	1	20	1232	1251	UGACAGAAGAGAGUGAGCAC	GUGCUCUCUCUCUUCUGUCA	Cleavage	1	TGACAGAAGAGAGTGAGCAC	-	Yes	Yes	-	Yes	-	GO:0005634,GO:0003677	-	Squamosa promoter-binding protein-like (SBP domain) transcription factor family protein
Known-miRNA3011	Glyma.05G204100.6	1	-1	1	20	1213	1232	UGACAGAAGAGAGUGAGCAC	GUGCUCUCUCUCUUCUGUCA	Cleavage	1	TGACAGAAGAGAGTGAGCAC	-	Yes	Yes	-	Yes	-	GO:0005634,GO:0003677	-	Squamosa promoter-binding protein-like (SBP domain) transcription factor family protein
Known-miRNA3011	Glyma.05G204100.5	1	-1	1	20	1217	1236	UGACAGAAGAGAGUGAGCAC	GUGCUCUCUCUCUUCUGUCA	Cleavage	1	TGACAGAAGAGAGTGAGCAC	-	Yes	Yes	-	Yes	-	GO:0005634,GO:0003677	-	Squamosa promoter-binding protein-like (SBP domain) transcription factor family protein
Known-miRNA3011	Glyma.03G117600.1	1	-1	1	20	1149	1168	UGACAGAAGAGAGUGAGCAC	GUGCUCUCUCUCUUCUGUCA	Cleavage	1	TGACAGAAGAGAGTGAGCAC	-	Yes	Yes	-	Yes	-	GO:0005634,GO:0003677	SPL9	squamosa promoter binding protein-like 9
Known-miRNA3011	Glyma.18G005600.4	1	-1	1	20	1088	1107	UGACAGAAGAGAGUGAGCAC	GUGCUCUCUCUCUUCUGUCA	Cleavage	1	TGACAGAAGAGAGTGAGCAC	-	Yes	Yes	-	Yes	-	GO:0005634,GO:0003677	SPL2	squamosa promoter binding protein-like 2
Known-miRNA3011	Glyma.08G011500.3	1	-1	1	20	1286	1305	UGACAGAAGAGAGUGAGCAC	GUGCUCUCUCUCUUCUGUCA	Cleavage	1	TGACAGAAGAGAGTGAGCAC	-	Yes	Yes	-	Yes	-	GO:0005634,GO:0003677	-	Squamosa promoter-binding protein-like (SBP domain) transcription factor family protein
Known-miRNA3011	Glyma.01G075800.1	1	-1	1	20	1213	1232	UGACAGAAGAGAGUGAGCAC	GUGCUCUCUCUCUUCUGUCA	Cleavage	1	TGACAGAAGAGAGTGAGCAC	-	Yes	Yes	-	Yes	-	GO:0005634,GO:0003677	SPL10	squamosa promoter binding protein-like 10
Known-miRNA3011	Glyma.19G146000.1	1	-1	1	20	1146	1165	UGACAGAAGAGAGUGAGCAC	GUGCUCUCUCUCUUCUGUCA	Cleavage	1	TGACAGAAGAGAGTGAGCAC	-	Yes	Yes	-	Yes	-	GO:0005634,GO:0003677	SPL9	squamosa promoter binding protein-like 9
Known-miRNA3011	Glyma.18G005600.2	1	-1	1	20	1138	1157	UGACAGAAGAGAGUGAGCAC	GUGCUCUCUCUCUUCUGUCA	Cleavage	1	TGACAGAAGAGAGTGAGCAC	-	Yes	Yes	-	Yes	-	GO:0005634,GO:0003677	SPL2	squamosa promoter binding protein-like 2
Known-miRNA3011	Glyma.08G011500.2	1	-1	1	20	1354	1373	UGACAGAAGAGAGUGAGCAC	GUGCUCUCUCUCUUCUGUCA	Cleavage	1	TGACAGAAGAGAGTGAGCAC	-	Yes	Yes	-	Yes	-	GO:0005634,GO:0003677	-	Squamosa promoter-binding protein-like (SBP domain) transcription factor family protein
Known-miRNA3011	Glyma.08G011500.1	1	-1	1	20	1379	1398	UGACAGAAGAGAGUGAGCAC	GUGCUCUCUCUCUUCUGUCA	Cleavage	1	TGACAGAAGAGAGTGAGCAC	-	Yes	Yes	-	Yes	-	GO:0005634,GO:0003677	-	Squamosa promoter-binding protein-like (SBP domain) transcription factor family protein
Known-miRNA3011	Glyma.06G168600.3	1	-1	1	20	1283	1302	UGACAGAAGAGAGUGAGCAC	GUGCUCUCUCUCUUCUGUCA	Cleavage	1	TGACAGAAGAGAGTGAGCAC	-	Yes	Yes	-	Yes	-	GO:0005634,GO:0003677	-	Squamosa promoter-binding protein-like (SBP domain) transcription factor family protein
Known-miRNA3011	Glyma.04G197100.1	1	-1	1	20	1306	1325	UGACAGAAGAGAGUGAGCAC	GUGCUCUCUCUCUUCUGUCA	Cleavage	1	TGACAGAAGAGAGTGAGCAC	-	Yes	Yes	-	Yes	-	GO:0005634,GO:0003677	-	Squamosa promoter-binding protein-like (SBP domain) transcription factor family protein
Known-miRNA3011	Glyma.06G168600.4	1	-1	1	20	1291	1310	UGACAGAAGAGAGUGAGCAC	GUGCUCUCUCUCUUCUGUCA	Cleavage	1	TGACAGAAGAGAGTGAGCAC	-	Yes	Yes	-	Yes	-	GO:0005634,GO:0003677	-	Squamosa promoter-binding protein-like (SBP domain) transcription factor family protein
Known-miRNA3011	Glyma.03G143100.1	1	-1	1	20	1138	1157	UGACAGAAGAGAGUGAGCAC	GUGCUCUCUCUCUUCUGUCA	Cleavage	1	TGACAGAAGAGAGTGAGCAC	-	Yes	Yes	-	Yes	-	GO:0005634,GO:0003677	SPL9	squamosa promoter binding protein-like 9
Known-miRNA3011	Glyma.11G251500.4	1	-1	1	20	1239	1258	UGACAGAAGAGAGUGAGCAC	GUGCUCUCUCUCUUCUGUCA	Cleavage	1	TGACAGAAGAGAGTGAGCAC	-	Yes	Yes	-	Yes	-	GO:0005634,GO:0003677	SPL2	squamosa promoter binding protein-like 2
Known-miRNA3011	Glyma.11G251500.7	1	-1	1	20	1248	1267	UGACAGAAGAGAGUGAGCAC	GUGCUCUCUCUCUUCUGUCA	Cleavage	1	TGACAGAAGAGAGTGAGCAC	-	Yes	Yes	-	Yes	-	GO:0005634,GO:0003677	SPL2	squamosa promoter binding protein-like 2
Known-miRNA3011	Glyma.11G251500.17	1	-1	1	20	1289	1308	UGACAGAAGAGAGUGAGCAC	GUGCUCUCUCUCUUCUGUCA	Cleavage	1	TGACAGAAGAGAGTGAGCAC	-	Yes	Yes	-	Yes	-	GO:0005634,GO:0003677	SPL2	squamosa promoter binding protein-like 2
Known-miRNA3011	Glyma.11G251500.10	1	-1	1	20	1292	1311	UGACAGAAGAGAGUGAGCAC	GUGCUCUCUCUCUUCUGUCA	Cleavage	1	TGACAGAAGAGAGTGAGCAC	-	Yes	Yes	-	Yes	-	GO:0005634,GO:0003677	SPL2	squamosa promoter binding protein-like 2
Known-miRNA3011	Glyma.11G251500.14	1	-1	1	20	1301	1320	UGACAGAAGAGAGUGAGCAC	GUGCUCUCUCUCUUCUGUCA	Cleavage	1	TGACAGAAGAGAGTGAGCAC	-	Yes	Yes	-	Yes	-	GO:0005634,GO:0003677	SPL2	squamosa promoter binding protein-like 2
Known-miRNA3011	Glyma.11G251500.12	1	-1	1	20	1320	1339	UGACAGAAGAGAGUGAGCAC	GUGCUCUCUCUCUUCUGUCA	Cleavage	1	TGACAGAAGAGAGTGAGCAC	-	Yes	Yes	-	Yes	-	GO:0005634,GO:0003677	SPL2	squamosa promoter binding protein-like 2
Known-miRNA3011	Glyma.11G251500.20	1	-1	1	20	1320	1339	UGACAGAAGAGAGUGAGCAC	GUGCUCUCUCUCUUCUGUCA	Cleavage	1	TGACAGAAGAGAGTGAGCAC	-	Yes	Yes	-	Yes	-	GO:0005634,GO:0003677	SPL2	squamosa promoter binding protein-like 2
Known-miRNA3011	Glyma.11G251500.3	1	-1	1	20	1340	1359	UGACAGAAGAGAGUGAGCAC	GUGCUCUCUCUCUUCUGUCA	Cleavage	1	TGACAGAAGAGAGTGAGCAC	-	Yes	Yes	-	Yes	-	GO:0005634,GO:0003677	SPL2	squamosa promoter binding protein-like 2
Known-miRNA3011	Glyma.06G168600.2	1	-1	1	20	1409	1428	UGACAGAAGAGAGUGAGCAC	GUGCUCUCUCUCUUCUGUCA	Cleavage	1	TGACAGAAGAGAGTGAGCAC	-	Yes	Yes	-	Yes	-	GO:0005634,GO:0003677	-	Squamosa promoter-binding protein-like (SBP domain) transcription factor family protein
Known-miRNA3011	Glyma.18G005600.3	1	-1	1	20	1350	1369	UGACAGAAGAGAGUGAGCAC	GUGCUCUCUCUCUUCUGUCA	Cleavage	1	TGACAGAAGAGAGTGAGCAC	-	Yes	Yes	-	Yes	-	GO:0005634,GO:0003677	SPL2	squamosa promoter binding protein-like 2
Known-miRNA3011	Glyma.11G251500.15	1	-1	1	20	1398	1417	UGACAGAAGAGAGUGAGCAC	GUGCUCUCUCUCUUCUGUCA	Cleavage	1	TGACAGAAGAGAGTGAGCAC	-	Yes	Yes	-	Yes	-	GO:0005634,GO:0003677	SPL2	squamosa promoter binding protein-like 2
Known-miRNA3011	Glyma.06G168600.1	1	-1	1	20	1461	1480	UGACAGAAGAGAGUGAGCAC	GUGCUCUCUCUCUUCUGUCA	Cleavage	1	TGACAGAAGAGAGTGAGCAC	-	Yes	Yes	-	Yes	-	GO:0005634,GO:0003677	-	Squamosa promoter-binding protein-like (SBP domain) transcription factor family protein
Known-miRNA3011	Glyma.01G063700.9	1	-1	1	20	1153	1172	UGACAGAAGAGAGUGAGCAC	GUGCUCUCUCUCUUCUGUCA	Cleavage	1	TGACAGAAGAGAGTGAGCAC	-	Yes	Yes	-	Yes	-	GO:0005634,GO:0003677	-	Squamosa promoter-binding protein-like (SBP domain) transcription factor family protein
Known-miRNA3011	Glyma.11G251500.13	1	-1	1	20	1438	1457	UGACAGAAGAGAGUGAGCAC	GUGCUCUCUCUCUUCUGUCA	Cleavage	1	TGACAGAAGAGAGTGAGCAC	-	Yes	Yes	-	Yes	-	GO:0005634,GO:0003677	SPL2	squamosa promoter binding protein-like 2
Known-miRNA3011	Glyma.01G063700.2	1	-1	1	20	1235	1254	UGACAGAAGAGAGUGAGCAC	GUGCUCUCUCUCUUCUGUCA	Cleavage	1	TGACAGAAGAGAGTGAGCAC	-	Yes	Yes	-	Yes	-	GO:0005634,GO:0003677	-	Squamosa promoter-binding protein-like (SBP domain) transcription factor family protein
Known-miRNA3011	Glyma.11G251500.2	1	-1	1	20	1523	1542	UGACAGAAGAGAGUGAGCAC	GUGCUCUCUCUCUUCUGUCA	Cleavage	1	TGACAGAAGAGAGTGAGCAC	-	Yes	Yes	-	Yes	-	GO:0005634,GO:0003677	SPL2	squamosa promoter binding protein-like 2
Known-miRNA3011	Glyma.01G063700.4	1	-1	1	20	1274	1293	UGACAGAAGAGAGUGAGCAC	GUGCUCUCUCUCUUCUGUCA	Cleavage	1	TGACAGAAGAGAGTGAGCAC	-	Yes	Yes	-	Yes	-	GO:0005634,GO:0003677	-	Squamosa promoter-binding protein-like (SBP domain) transcription factor family protein
Known-miRNA3011	Glyma.01G063700.3	1	-1	1	20	1277	1296	UGACAGAAGAGAGUGAGCAC	GUGCUCUCUCUCUUCUGUCA	Cleavage	1	TGACAGAAGAGAGTGAGCAC	-	Yes	Yes	-	Yes	-	GO:0005634,GO:0003677	-	Squamosa promoter-binding protein-like (SBP domain) transcription factor family protein
Known-miRNA3011	Glyma.02G121300.4	1	-1	1	20	1193	1212	UGACAGAAGAGAGUGAGCAC	GUGCUCUCUCUCUUCUGUCA	Cleavage	1	TGACAGAAGAGAGTGAGCAC	-	Yes	Yes	-	Yes	-	GO:0005634,GO:0003677	-	Squamosa promoter-binding protein-like (SBP domain) transcription factor family protein
Known-miRNA3011	Glyma.05G204100.4	1	-1	1	20	1550	1569	UGACAGAAGAGAGUGAGCAC	GUGCUCUCUCUCUUCUGUCA	Cleavage	1	TGACAGAAGAGAGTGAGCAC	-	Yes	Yes	-	Yes	-	GO:0005634,GO:0003677	-	Squamosa promoter-binding protein-like (SBP domain) transcription factor family protein
Known-miRNA3011	Glyma.02G121300.3	1	-1	1	20	1237	1256	UGACAGAAGAGAGUGAGCAC	GUGCUCUCUCUCUUCUGUCA	Cleavage	1	TGACAGAAGAGAGTGAGCAC	-	Yes	Yes	-	Yes	-	GO:0005634,GO:0003677	-	Squamosa promoter-binding protein-like (SBP domain) transcription factor family protein
Known-miRNA3011	Glyma.05G204100.3	1	-1	1	20	1591	1610	UGACAGAAGAGAGUGAGCAC	GUGCUCUCUCUCUUCUGUCA	Cleavage	1	TGACAGAAGAGAGTGAGCAC	-	Yes	Yes	-	Yes	-	GO:0005634,GO:0003677	-	Squamosa promoter-binding protein-like (SBP domain) transcription factor family protein
Known-miRNA3011	Glyma.01G063700.5	1	-1	1	20	1351	1370	UGACAGAAGAGAGUGAGCAC	GUGCUCUCUCUCUUCUGUCA	Cleavage	1	TGACAGAAGAGAGTGAGCAC	-	Yes	Yes	-	Yes	-	GO:0005634,GO:0003677	-	Squamosa promoter-binding protein-like (SBP domain) transcription factor family protein
Known-miRNA3011	Glyma.01G063700.8	1	-1	1	20	1390	1409	UGACAGAAGAGAGUGAGCAC	GUGCUCUCUCUCUUCUGUCA	Cleavage	1	TGACAGAAGAGAGTGAGCAC	-	Yes	Yes	-	Yes	-	GO:0005634,GO:0003677	-	Squamosa promoter-binding protein-like (SBP domain) transcription factor family protein
Known-miRNA3011	Glyma.01G063700.6	1	-1	1	20	1393	1412	UGACAGAAGAGAGUGAGCAC	GUGCUCUCUCUCUUCUGUCA	Cleavage	1	TGACAGAAGAGAGTGAGCAC	-	Yes	Yes	-	Yes	-	GO:0005634,GO:0003677	-	Squamosa promoter-binding protein-like (SBP domain) transcription factor family protein
Known-miRNA3011	Glyma.01G063700.10	1	-1	1	20	1414	1433	UGACAGAAGAGAGUGAGCAC	GUGCUCUCUCUCUUCUGUCA	Cleavage	1	TGACAGAAGAGAGTGAGCAC	-	Yes	Yes	-	Yes	-	GO:0005634,GO:0003677	-	Squamosa promoter-binding protein-like (SBP domain) transcription factor family protein
Known-miRNA3011	Glyma.02G121300.2	1	-1	1	20	1386	1405	UGACAGAAGAGAGUGAGCAC	GUGCUCUCUCUCUUCUGUCA	Cleavage	1	TGACAGAAGAGAGTGAGCAC	-	Yes	Yes	-	Yes	-	GO:0005634,GO:0003677	-	Squamosa promoter-binding protein-like (SBP domain) transcription factor family protein
Known-miRNA3011	Glyma.01G063700.7	1	-1	1	20	1564	1583	UGACAGAAGAGAGUGAGCAC	GUGCUCUCUCUCUUCUGUCA	Cleavage	1	TGACAGAAGAGAGTGAGCAC	-	Yes	Yes	-	Yes	-	GO:0005634,GO:0003677	-	Squamosa promoter-binding protein-like (SBP domain) transcription factor family protein
Known-miRNA3011	Glyma.01G063700.1	1	-1	1	20	1567	1586	UGACAGAAGAGAGUGAGCAC	GUGCUCUCUCUCUUCUGUCA	Cleavage	1	TGACAGAAGAGAGTGAGCAC	-	Yes	Yes	-	Yes	-	GO:0005634,GO:0003677	-	Squamosa promoter-binding protein-like (SBP domain) transcription factor family protein
Known-miRNA3011	Glyma.04G159600.2	1	-1	1	20	1925	1944	UGACAGAAGAGAGUGAGCAC	GUGCUCUCUCUCUUCUGUCA	Cleavage	1	TGACAGAAGAGAGTGAGCAC	-	Yes	Yes	-	Yes	-	GO:0005634,GO:0003677	-	Squamosa promoter-binding protein-like (SBP domain) transcription factor family protein
Known-miRNA3011	Glyma.11G251500.19	1	-1	1	20	1921	1940	UGACAGAAGAGAGUGAGCAC	GUGCUCUCUCUCUUCUGUCA	Cleavage	1	TGACAGAAGAGAGTGAGCAC	-	Yes	Yes	-	Yes	-	GO:0005634,GO:0003677	SPL2	squamosa promoter binding protein-like 2
Known-miRNA3011	Glyma.18G005600.1	1	-1	1	20	1933	1952	UGACAGAAGAGAGUGAGCAC	GUGCUCUCUCUCUUCUGUCA	Cleavage	1	TGACAGAAGAGAGTGAGCAC	-	Yes	Yes	-	Yes	-	GO:0005634,GO:0003677	SPL2	squamosa promoter binding protein-like 2
Known-miRNA3011	Glyma.02G121300.1	1	-1	1	20	1689	1708	UGACAGAAGAGAGUGAGCAC	GUGCUCUCUCUCUUCUGUCA	Cleavage	1	TGACAGAAGAGAGTGAGCAC	-	Yes	Yes	-	Yes	-	GO:0005634,GO:0003677	-	Squamosa promoter-binding protein-like (SBP domain) transcription factor family protein
Known-miRNA3011	Glyma.04G159600.1	1	-1	1	20	1925	1944	UGACAGAAGAGAGUGAGCAC	GUGCUCUCUCUCUUCUGUCA	Cleavage	1	TGACAGAAGAGAGTGAGCAC	-	Yes	Yes	-	Yes	-	GO:0005634,GO:0003677	-	Squamosa promoter-binding protein-like (SBP domain) transcription factor family protein
Known-miRNA3011	Glyma.05G204100.2	1	-1	1	20	1331	1350	UGACAGAAGAGAGUGAGCAC	GUGCUCUCUCUCUUCUGUCA	Cleavage	1	TGACAGAAGAGAGTGAGCAC	-	Yes	Yes	-	Yes	-	GO:0005634,GO:0003677	-	Squamosa promoter-binding protein-like (SBP domain) transcription factor family protein
Known-miRNA3011	Glyma.05G019000.2	1	-1	1	20	1877	1896	UGACAGAAGAGAGUGAGCAC	GUGCUCUCUCUCUUCUGUCA	Cleavage	1	TGACAGAAGAGAGTGAGCAC	-	Yes	Yes	-	Yes	-	GO:0005634,GO:0003677	-	Squamosa promoter-binding protein-like (SBP domain) transcription factor family protein
Known-miRNA3011	Glyma.17G080700.2	1	-1	1	20	1823	1842	UGACAGAAGAGAGUGAGCAC	GUGCUCUCUCUCUUCUGUCA	Cleavage	1	TGACAGAAGAGAGTGAGCAC	-	Yes	Yes	-	Yes	-	GO:0005634,GO:0003677	-	Squamosa promoter-binding protein-like (SBP domain) transcription factor family protein
Known-miRNA3011	Glyma.05G204100.1	1	-1	1	20	1434	1453	UGACAGAAGAGAGUGAGCAC	GUGCUCUCUCUCUUCUGUCA	Cleavage	1	TGACAGAAGAGAGTGAGCAC	-	Yes	Yes	-	Yes	-	GO:0005634,GO:0003677	-	Squamosa promoter-binding protein-like (SBP domain) transcription factor family protein
Known-miRNA3011	Glyma.17G080700.1	1	-1	1	20	1871	1890	UGACAGAAGAGAGUGAGCAC	GUGCUCUCUCUCUUCUGUCA	Cleavage	1	TGACAGAAGAGAGTGAGCAC	-	Yes	Yes	-	Yes	-	GO:0005634,GO:0003677	-	Squamosa promoter-binding protein-like (SBP domain) transcription factor family protein
Known-miRNA3011	Glyma.05G019000.1	1	-1	1	20	1877	1896	UGACAGAAGAGAGUGAGCAC	GUGCUCUCUCUCUUCUGUCA	Cleavage	1	TGACAGAAGAGAGTGAGCAC	-	Yes	Yes	-	Yes	-	GO:0005634,GO:0003677	-	Squamosa promoter-binding protein-like (SBP domain) transcription factor family protein
Known-miRNA3011	Glyma.11G251500.16	1	-1	1	20	3210	3229	UGACAGAAGAGAGUGAGCAC	GUGCUCUCUCUCUUCUGUCA	Cleavage	1	TGACAGAAGAGAGTGAGCAC	-	Yes	Yes	-	Yes	-	GO:0005634,GO:0003677	SPL2	squamosa promoter binding protein-like 2
Known-miRNA3011	Glyma.11G251500.6	1	-1	1	20	3224	3243	UGACAGAAGAGAGUGAGCAC	GUGCUCUCUCUCUUCUGUCA	Cleavage	1	TGACAGAAGAGAGTGAGCAC	-	Yes	Yes	-	Yes	-	GO:0005634,GO:0003677	SPL2	squamosa promoter binding protein-like 2
Known-miRNA3011	Glyma.11G251500.9	1	-1	1	20	3233	3252	UGACAGAAGAGAGUGAGCAC	GUGCUCUCUCUCUUCUGUCA	Cleavage	1	TGACAGAAGAGAGTGAGCAC	-	Yes	Yes	-	Yes	-	GO:0005634,GO:0003677	SPL2	squamosa promoter binding protein-like 2
Known-miRNA3011	Glyma.11G251500.11	1	-1	1	20	3305	3324	UGACAGAAGAGAGUGAGCAC	GUGCUCUCUCUCUUCUGUCA	Cleavage	1	TGACAGAAGAGAGTGAGCAC	-	Yes	Yes	-	Yes	-	GO:0005634,GO:0003677	SPL2	squamosa promoter binding protein-like 2
Known-miRNA3011	Glyma.11G251500.5	1	-1	1	20	3377	3396	UGACAGAAGAGAGUGAGCAC	GUGCUCUCUCUCUUCUGUCA	Cleavage	1	TGACAGAAGAGAGTGAGCAC	-	Yes	Yes	-	Yes	-	GO:0005634,GO:0003677	SPL2	squamosa promoter binding protein-like 2
Known-miRNA3011	Glyma.11G251500.8	1	-1	1	20	3386	3405	UGACAGAAGAGAGUGAGCAC	GUGCUCUCUCUCUUCUGUCA	Cleavage	1	TGACAGAAGAGAGTGAGCAC	-	Yes	Yes	-	Yes	-	GO:0005634,GO:0003677	SPL2	squamosa promoter binding protein-like 2
Known-miRNA3011	Glyma.11G251500.1	1	-1	1	20	3650	3669	UGACAGAAGAGAGUGAGCAC	GUGCUCUCUCUCUUCUGUCA	Cleavage	1	TGACAGAAGAGAGTGAGCAC	-	Yes	Yes	-	Yes	-	GO:0005634,GO:0003677	SPL2	squamosa promoter binding protein-like 2
Known-miRNA3011	Glyma.12G226000.1	1	-1	1	20	1115	1134	UGACAGAAGAGAGUGAGCAC	AUGCUCCCUCUCUUCUGUCA	Cleavage	1	TGACAGAAGAGAGTGAGCAC	-	Yes	Yes	-	Yes	-	GO:0005634,GO:0003677	SPL12	squamosa promoter-binding protein-like 12
Known-miRNA3011	Glyma.13G274900.1	1	-1	1	20	1041	1060	UGACAGAAGAGAGUGAGCAC	AUGCUCCCUCUCUUCUGUCA	Cleavage	1	TGACAGAAGAGAGTGAGCAC	-	Yes	Yes	-	Yes	-	GO:0005634,GO:0003677	SPL12	squamosa promoter-binding protein-like 12
Known-miRNA3011	Glyma.03G246100.2	2	-1	1	20	37	56	UGACAGAAGAGAGUGAGCAC	AUGCUCUCUCUCUUCUGUCU	Cleavage	1	TGACAGAAGAGAGTGAGCAC	-	Yes	Yes	-	Yes	K08857	GO:0006468,GO:0005524,GO:0004672	ATNEK2,NEK2	NIMA-related kinase 2
Known-miRNA3011	Glyma.16G054500.3	2.5	-1	1	20	1044	1063	UGACAGAAGAGAGUGAGCAC	GUGCUCUCUAUCUUCUGUCA	Translation	1	TGACAGAAGAGAGTGAGCAC	-	Yes	Yes	-	Yes	-	GO:0005634,GO:0003677	-	Squamosa promoter-binding protein-like (SBP domain) transcription factor family protein
Known-miRNA3011	Glyma.16G054500.2	2.5	-1	1	20	1077	1096	UGACAGAAGAGAGUGAGCAC	GUGCUCUCUAUCUUCUGUCA	Translation	1	TGACAGAAGAGAGTGAGCAC	-	Yes	Yes	-	Yes	-	GO:0005634,GO:0003677	-	Squamosa promoter-binding protein-like (SBP domain) transcription factor family protein
Known-miRNA3011	Glyma.19G094000.2	2.5	-1	1	20	1299	1318	UGACAGAAGAGAGUGAGCAC	GUGCUCUCUAUCUUCUGUCA	Translation	1	TGACAGAAGAGAGTGAGCAC	-	Yes	Yes	-	Yes	-	GO:0005634,GO:0003677	-	Squamosa promoter-binding protein-like (SBP domain) transcription factor family protein
Known-miRNA3011	Glyma.16G054500.1	2.5	-1	1	20	1486	1505	UGACAGAAGAGAGUGAGCAC	GUGCUCUCUAUCUUCUGUCA	Translation	1	TGACAGAAGAGAGTGAGCAC	-	Yes	Yes	-	Yes	-	GO:0005634,GO:0003677	-	Squamosa promoter-binding protein-like (SBP domain) transcription factor family protein
Known-miRNA3011	Glyma.19G094000.1	2.5	-1	1	20	1570	1589	UGACAGAAGAGAGUGAGCAC	GUGCUCUCUAUCUUCUGUCA	Translation	1	TGACAGAAGAGAGTGAGCAC	-	Yes	Yes	-	Yes	-	GO:0005634,GO:0003677	-	Squamosa promoter-binding protein-like (SBP domain) transcription factor family protein
Known-miRNA3011	Glyma.07G199000.1	2.5	-1	1	20	681	700	UGACAGAAGAGAGUGAGCAC	AUGCUCUCUAUCUUCUGUCA	Translation	1	TGACAGAAGAGAGTGAGCAC	-	Yes	Yes	-	Yes	-	GO:0005634,GO:0003677	SPL3	squamosa promoter binding protein-like 3
Known-miRNA3011	Glyma.13G177400.1	2.5	-1	1	20	759	778	UGACAGAAGAGAGUGAGCAC	AUGCUCUCUAUCUUCUGUCA	Translation	1	TGACAGAAGAGAGTGAGCAC	-	Yes	Yes	-	Yes	-	GO:0005634,GO:0003677	SPL3	squamosa promoter binding protein-like 3
Known-miRNA3011	Glyma.07G199000.2	2.5	-1	1	20	775	794	UGACAGAAGAGAGUGAGCAC	AUGCUCUCUAUCUUCUGUCA	Translation	1	TGACAGAAGAGAGTGAGCAC	-	Yes	Yes	-	Yes	-	GO:0005634,GO:0003677	SPL4	squamosa promoter binding protein-like 4
Known-miRNA3011	Glyma.20G097200.2	3	-1	1	20	3060	3079	UGACAGAAGAGAGUGAGCAC	UUGUUUUCUCUCUUCUGUCA	Cleavage	1	TGACAGAAGAGAGTGAGCAC	-	Yes	Yes	-	Yes	-	-	-	Pentatricopeptide repeat (PPR-like) superfamily protein
Known-miRNA3011	Glyma.20G097200.1	3	-1	1	20	3226	3245	UGACAGAAGAGAGUGAGCAC	UUGUUUUCUCUCUUCUGUCA	Cleavage	1	TGACAGAAGAGAGTGAGCAC	-	Yes	Yes	-	Yes	-	-	-	Pentatricopeptide repeat (PPR-like) superfamily protein
Known-miRNA3012	Glyma.U015800.2	1	-1	1	20	434	453	UGACAGAAGAGAGUGAGCAC	GUGCUCUCUCUCUUCUGUCA	Cleavage	1	TGACAGAAGAGAGTGAGCAC	-	Yes	Yes	-	Yes	-	GO:0005634,GO:0003677	SPL10	squamosa promoter binding protein-like 10
Known-miRNA3012	Glyma.U015800.1	1	-1	1	20	437	456	UGACAGAAGAGAGUGAGCAC	GUGCUCUCUCUCUUCUGUCA	Cleavage	1	TGACAGAAGAGAGTGAGCAC	-	Yes	Yes	-	Yes	-	GO:0005634,GO:0003677	SPL9	squamosa promoter binding protein-like 9
Known-miRNA3012	Glyma.07G109500.1	1	-1	1	20	986	1005	UGACAGAAGAGAGUGAGCAC	GUGCUCUCUCUCUUCUGUCA	Cleavage	1	TGACAGAAGAGAGTGAGCAC	-	Yes	Yes	-	Yes	-	GO:0005634,GO:0003677	SPL9	squamosa promoter binding protein-like 9
Known-miRNA3012	Glyma.09G113800.1	1	-1	1	20	858	877	UGACAGAAGAGAGUGAGCAC	GUGCUCUCUCUCUUCUGUCA	Cleavage	1	TGACAGAAGAGAGTGAGCAC	-	Yes	Yes	-	Yes	-	GO:0005634,GO:0003677	SPL9	squamosa promoter binding protein-like 9
Known-miRNA3012	Glyma.05G204100.7	1	-1	1	20	1115	1134	UGACAGAAGAGAGUGAGCAC	GUGCUCUCUCUCUUCUGUCA	Cleavage	1	TGACAGAAGAGAGTGAGCAC	-	Yes	Yes	-	Yes	-	GO:0005634,GO:0003677	-	Squamosa promoter-binding protein-like (SBP domain) transcription factor family protein
Known-miRNA3012	Glyma.02G177500.1	1	-1	1	20	917	936	UGACAGAAGAGAGUGAGCAC	GUGCUCUCUCUCUUCUGUCA	Cleavage	1	TGACAGAAGAGAGTGAGCAC	-	Yes	Yes	-	Yes	-	GO:0005634,GO:0003677	SPL9	squamosa promoter binding protein-like 9
Known-miRNA3012	Glyma.08G011500.4	1	-1	1	20	1232	1251	UGACAGAAGAGAGUGAGCAC	GUGCUCUCUCUCUUCUGUCA	Cleavage	1	TGACAGAAGAGAGTGAGCAC	-	Yes	Yes	-	Yes	-	GO:0005634,GO:0003677	-	Squamosa promoter-binding protein-like (SBP domain) transcription factor family protein
Known-miRNA3012	Glyma.05G204100.6	1	-1	1	20	1213	1232	UGACAGAAGAGAGUGAGCAC	GUGCUCUCUCUCUUCUGUCA	Cleavage	1	TGACAGAAGAGAGTGAGCAC	-	Yes	Yes	-	Yes	-	GO:0005634,GO:0003677	-	Squamosa promoter-binding protein-like (SBP domain) transcription factor family protein
Known-miRNA3012	Glyma.05G204100.5	1	-1	1	20	1217	1236	UGACAGAAGAGAGUGAGCAC	GUGCUCUCUCUCUUCUGUCA	Cleavage	1	TGACAGAAGAGAGTGAGCAC	-	Yes	Yes	-	Yes	-	GO:0005634,GO:0003677	-	Squamosa promoter-binding protein-like (SBP domain) transcription factor family protein
Known-miRNA3012	Glyma.03G117600.1	1	-1	1	20	1149	1168	UGACAGAAGAGAGUGAGCAC	GUGCUCUCUCUCUUCUGUCA	Cleavage	1	TGACAGAAGAGAGTGAGCAC	-	Yes	Yes	-	Yes	-	GO:0005634,GO:0003677	SPL9	squamosa promoter binding protein-like 9
Known-miRNA3012	Glyma.18G005600.4	1	-1	1	20	1088	1107	UGACAGAAGAGAGUGAGCAC	GUGCUCUCUCUCUUCUGUCA	Cleavage	1	TGACAGAAGAGAGTGAGCAC	-	Yes	Yes	-	Yes	-	GO:0005634,GO:0003677	SPL2	squamosa promoter binding protein-like 2
Known-miRNA3012	Glyma.08G011500.3	1	-1	1	20	1286	1305	UGACAGAAGAGAGUGAGCAC	GUGCUCUCUCUCUUCUGUCA	Cleavage	1	TGACAGAAGAGAGTGAGCAC	-	Yes	Yes	-	Yes	-	GO:0005634,GO:0003677	-	Squamosa promoter-binding protein-like (SBP domain) transcription factor family protein
Known-miRNA3012	Glyma.01G075800.1	1	-1	1	20	1213	1232	UGACAGAAGAGAGUGAGCAC	GUGCUCUCUCUCUUCUGUCA	Cleavage	1	TGACAGAAGAGAGTGAGCAC	-	Yes	Yes	-	Yes	-	GO:0005634,GO:0003677	SPL10	squamosa promoter binding protein-like 10
Known-miRNA3012	Glyma.19G146000.1	1	-1	1	20	1146	1165	UGACAGAAGAGAGUGAGCAC	GUGCUCUCUCUCUUCUGUCA	Cleavage	1	TGACAGAAGAGAGTGAGCAC	-	Yes	Yes	-	Yes	-	GO:0005634,GO:0003677	SPL9	squamosa promoter binding protein-like 9
Known-miRNA3012	Glyma.18G005600.2	1	-1	1	20	1138	1157	UGACAGAAGAGAGUGAGCAC	GUGCUCUCUCUCUUCUGUCA	Cleavage	1	TGACAGAAGAGAGTGAGCAC	-	Yes	Yes	-	Yes	-	GO:0005634,GO:0003677	SPL2	squamosa promoter binding protein-like 2
Known-miRNA3012	Glyma.08G011500.2	1	-1	1	20	1354	1373	UGACAGAAGAGAGUGAGCAC	GUGCUCUCUCUCUUCUGUCA	Cleavage	1	TGACAGAAGAGAGTGAGCAC	-	Yes	Yes	-	Yes	-	GO:0005634,GO:0003677	-	Squamosa promoter-binding protein-like (SBP domain) transcription factor family protein
Known-miRNA3012	Glyma.08G011500.1	1	-1	1	20	1379	1398	UGACAGAAGAGAGUGAGCAC	GUGCUCUCUCUCUUCUGUCA	Cleavage	1	TGACAGAAGAGAGTGAGCAC	-	Yes	Yes	-	Yes	-	GO:0005634,GO:0003677	-	Squamosa promoter-binding protein-like (SBP domain) transcription factor family protein
Known-miRNA3012	Glyma.06G168600.3	1	-1	1	20	1283	1302	UGACAGAAGAGAGUGAGCAC	GUGCUCUCUCUCUUCUGUCA	Cleavage	1	TGACAGAAGAGAGTGAGCAC	-	Yes	Yes	-	Yes	-	GO:0005634,GO:0003677	-	Squamosa promoter-binding protein-like (SBP domain) transcription factor family protein
Known-miRNA3012	Glyma.04G197100.1	1	-1	1	20	1306	1325	UGACAGAAGAGAGUGAGCAC	GUGCUCUCUCUCUUCUGUCA	Cleavage	1	TGACAGAAGAGAGTGAGCAC	-	Yes	Yes	-	Yes	-	GO:0005634,GO:0003677	-	Squamosa promoter-binding protein-like (SBP domain) transcription factor family protein
Known-miRNA3012	Glyma.06G168600.4	1	-1	1	20	1291	1310	UGACAGAAGAGAGUGAGCAC	GUGCUCUCUCUCUUCUGUCA	Cleavage	1	TGACAGAAGAGAGTGAGCAC	-	Yes	Yes	-	Yes	-	GO:0005634,GO:0003677	-	Squamosa promoter-binding protein-like (SBP domain) transcription factor family protein
Known-miRNA3012	Glyma.03G143100.1	1	-1	1	20	1138	1157	UGACAGAAGAGAGUGAGCAC	GUGCUCUCUCUCUUCUGUCA	Cleavage	1	TGACAGAAGAGAGTGAGCAC	-	Yes	Yes	-	Yes	-	GO:0005634,GO:0003677	SPL9	squamosa promoter binding protein-like 9
Known-miRNA3012	Glyma.11G251500.4	1	-1	1	20	1239	1258	UGACAGAAGAGAGUGAGCAC	GUGCUCUCUCUCUUCUGUCA	Cleavage	1	TGACAGAAGAGAGTGAGCAC	-	Yes	Yes	-	Yes	-	GO:0005634,GO:0003677	SPL2	squamosa promoter binding protein-like 2
Known-miRNA3012	Glyma.11G251500.7	1	-1	1	20	1248	1267	UGACAGAAGAGAGUGAGCAC	GUGCUCUCUCUCUUCUGUCA	Cleavage	1	TGACAGAAGAGAGTGAGCAC	-	Yes	Yes	-	Yes	-	GO:0005634,GO:0003677	SPL2	squamosa promoter binding protein-like 2
Known-miRNA3012	Glyma.11G251500.17	1	-1	1	20	1289	1308	UGACAGAAGAGAGUGAGCAC	GUGCUCUCUCUCUUCUGUCA	Cleavage	1	TGACAGAAGAGAGTGAGCAC	-	Yes	Yes	-	Yes	-	GO:0005634,GO:0003677	SPL2	squamosa promoter binding protein-like 2
Known-miRNA3012	Glyma.11G251500.10	1	-1	1	20	1292	1311	UGACAGAAGAGAGUGAGCAC	GUGCUCUCUCUCUUCUGUCA	Cleavage	1	TGACAGAAGAGAGTGAGCAC	-	Yes	Yes	-	Yes	-	GO:0005634,GO:0003677	SPL2	squamosa promoter binding protein-like 2
Known-miRNA3012	Glyma.11G251500.14	1	-1	1	20	1301	1320	UGACAGAAGAGAGUGAGCAC	GUGCUCUCUCUCUUCUGUCA	Cleavage	1	TGACAGAAGAGAGTGAGCAC	-	Yes	Yes	-	Yes	-	GO:0005634,GO:0003677	SPL2	squamosa promoter binding protein-like 2
Known-miRNA3012	Glyma.11G251500.12	1	-1	1	20	1320	1339	UGACAGAAGAGAGUGAGCAC	GUGCUCUCUCUCUUCUGUCA	Cleavage	1	TGACAGAAGAGAGTGAGCAC	-	Yes	Yes	-	Yes	-	GO:0005634,GO:0003677	SPL2	squamosa promoter binding protein-like 2
Known-miRNA3012	Glyma.11G251500.20	1	-1	1	20	1320	1339	UGACAGAAGAGAGUGAGCAC	GUGCUCUCUCUCUUCUGUCA	Cleavage	1	TGACAGAAGAGAGTGAGCAC	-	Yes	Yes	-	Yes	-	GO:0005634,GO:0003677	SPL2	squamosa promoter binding protein-like 2
Known-miRNA3012	Glyma.11G251500.3	1	-1	1	20	1340	1359	UGACAGAAGAGAGUGAGCAC	GUGCUCUCUCUCUUCUGUCA	Cleavage	1	TGACAGAAGAGAGTGAGCAC	-	Yes	Yes	-	Yes	-	GO:0005634,GO:0003677	SPL2	squamosa promoter binding protein-like 2
Known-miRNA3012	Glyma.06G168600.2	1	-1	1	20	1409	1428	UGACAGAAGAGAGUGAGCAC	GUGCUCUCUCUCUUCUGUCA	Cleavage	1	TGACAGAAGAGAGTGAGCAC	-	Yes	Yes	-	Yes	-	GO:0005634,GO:0003677	-	Squamosa promoter-binding protein-like (SBP domain) transcription factor family protein
Known-miRNA3012	Glyma.18G005600.3	1	-1	1	20	1350	1369	UGACAGAAGAGAGUGAGCAC	GUGCUCUCUCUCUUCUGUCA	Cleavage	1	TGACAGAAGAGAGTGAGCAC	-	Yes	Yes	-	Yes	-	GO:0005634,GO:0003677	SPL2	squamosa promoter binding protein-like 2
Known-miRNA3012	Glyma.11G251500.15	1	-1	1	20	1398	1417	UGACAGAAGAGAGUGAGCAC	GUGCUCUCUCUCUUCUGUCA	Cleavage	1	TGACAGAAGAGAGTGAGCAC	-	Yes	Yes	-	Yes	-	GO:0005634,GO:0003677	SPL2	squamosa promoter binding protein-like 2
Known-miRNA3012	Glyma.06G168600.1	1	-1	1	20	1461	1480	UGACAGAAGAGAGUGAGCAC	GUGCUCUCUCUCUUCUGUCA	Cleavage	1	TGACAGAAGAGAGTGAGCAC	-	Yes	Yes	-	Yes	-	GO:0005634,GO:0003677	-	Squamosa promoter-binding protein-like (SBP domain) transcription factor family protein
Known-miRNA3012	Glyma.01G063700.9	1	-1	1	20	1153	1172	UGACAGAAGAGAGUGAGCAC	GUGCUCUCUCUCUUCUGUCA	Cleavage	1	TGACAGAAGAGAGTGAGCAC	-	Yes	Yes	-	Yes	-	GO:0005634,GO:0003677	-	Squamosa promoter-binding protein-like (SBP domain) transcription factor family protein
Known-miRNA3012	Glyma.11G251500.13	1	-1	1	20	1438	1457	UGACAGAAGAGAGUGAGCAC	GUGCUCUCUCUCUUCUGUCA	Cleavage	1	TGACAGAAGAGAGTGAGCAC	-	Yes	Yes	-	Yes	-	GO:0005634,GO:0003677	SPL2	squamosa promoter binding protein-like 2
Known-miRNA3012	Glyma.01G063700.2	1	-1	1	20	1235	1254	UGACAGAAGAGAGUGAGCAC	GUGCUCUCUCUCUUCUGUCA	Cleavage	1	TGACAGAAGAGAGTGAGCAC	-	Yes	Yes	-	Yes	-	GO:0005634,GO:0003677	-	Squamosa promoter-binding protein-like (SBP domain) transcription factor family protein
Known-miRNA3012	Glyma.11G251500.2	1	-1	1	20	1523	1542	UGACAGAAGAGAGUGAGCAC	GUGCUCUCUCUCUUCUGUCA	Cleavage	1	TGACAGAAGAGAGTGAGCAC	-	Yes	Yes	-	Yes	-	GO:0005634,GO:0003677	SPL2	squamosa promoter binding protein-like 2
Known-miRNA3012	Glyma.01G063700.4	1	-1	1	20	1274	1293	UGACAGAAGAGAGUGAGCAC	GUGCUCUCUCUCUUCUGUCA	Cleavage	1	TGACAGAAGAGAGTGAGCAC	-	Yes	Yes	-	Yes	-	GO:0005634,GO:0003677	-	Squamosa promoter-binding protein-like (SBP domain) transcription factor family protein
Known-miRNA3012	Glyma.01G063700.3	1	-1	1	20	1277	1296	UGACAGAAGAGAGUGAGCAC	GUGCUCUCUCUCUUCUGUCA	Cleavage	1	TGACAGAAGAGAGTGAGCAC	-	Yes	Yes	-	Yes	-	GO:0005634,GO:0003677	-	Squamosa promoter-binding protein-like (SBP domain) transcription factor family protein
Known-miRNA3012	Glyma.02G121300.4	1	-1	1	20	1193	1212	UGACAGAAGAGAGUGAGCAC	GUGCUCUCUCUCUUCUGUCA	Cleavage	1	TGACAGAAGAGAGTGAGCAC	-	Yes	Yes	-	Yes	-	GO:0005634,GO:0003677	-	Squamosa promoter-binding protein-like (SBP domain) transcription factor family protein
Known-miRNA3012	Glyma.05G204100.4	1	-1	1	20	1550	1569	UGACAGAAGAGAGUGAGCAC	GUGCUCUCUCUCUUCUGUCA	Cleavage	1	TGACAGAAGAGAGTGAGCAC	-	Yes	Yes	-	Yes	-	GO:0005634,GO:0003677	-	Squamosa promoter-binding protein-like (SBP domain) transcription factor family protein
Known-miRNA3012	Glyma.02G121300.3	1	-1	1	20	1237	1256	UGACAGAAGAGAGUGAGCAC	GUGCUCUCUCUCUUCUGUCA	Cleavage	1	TGACAGAAGAGAGTGAGCAC	-	Yes	Yes	-	Yes	-	GO:0005634,GO:0003677	-	Squamosa promoter-binding protein-like (SBP domain) transcription factor family protein
Known-miRNA3012	Glyma.05G204100.3	1	-1	1	20	1591	1610	UGACAGAAGAGAGUGAGCAC	GUGCUCUCUCUCUUCUGUCA	Cleavage	1	TGACAGAAGAGAGTGAGCAC	-	Yes	Yes	-	Yes	-	GO:0005634,GO:0003677	-	Squamosa promoter-binding protein-like (SBP domain) transcription factor family protein
Known-miRNA3012	Glyma.01G063700.5	1	-1	1	20	1351	1370	UGACAGAAGAGAGUGAGCAC	GUGCUCUCUCUCUUCUGUCA	Cleavage	1	TGACAGAAGAGAGTGAGCAC	-	Yes	Yes	-	Yes	-	GO:0005634,GO:0003677	-	Squamosa promoter-binding protein-like (SBP domain) transcription factor family protein
Known-miRNA3012	Glyma.01G063700.8	1	-1	1	20	1390	1409	UGACAGAAGAGAGUGAGCAC	GUGCUCUCUCUCUUCUGUCA	Cleavage	1	TGACAGAAGAGAGTGAGCAC	-	Yes	Yes	-	Yes	-	GO:0005634,GO:0003677	-	Squamosa promoter-binding protein-like (SBP domain) transcription factor family protein
Known-miRNA3012	Glyma.01G063700.6	1	-1	1	20	1393	1412	UGACAGAAGAGAGUGAGCAC	GUGCUCUCUCUCUUCUGUCA	Cleavage	1	TGACAGAAGAGAGTGAGCAC	-	Yes	Yes	-	Yes	-	GO:0005634,GO:0003677	-	Squamosa promoter-binding protein-like (SBP domain) transcription factor family protein
Known-miRNA3012	Glyma.01G063700.10	1	-1	1	20	1414	1433	UGACAGAAGAGAGUGAGCAC	GUGCUCUCUCUCUUCUGUCA	Cleavage	1	TGACAGAAGAGAGTGAGCAC	-	Yes	Yes	-	Yes	-	GO:0005634,GO:0003677	-	Squamosa promoter-binding protein-like (SBP domain) transcription factor family protein
Known-miRNA3012	Glyma.02G121300.2	1	-1	1	20	1386	1405	UGACAGAAGAGAGUGAGCAC	GUGCUCUCUCUCUUCUGUCA	Cleavage	1	TGACAGAAGAGAGTGAGCAC	-	Yes	Yes	-	Yes	-	GO:0005634,GO:0003677	-	Squamosa promoter-binding protein-like (SBP domain) transcription factor family protein
Known-miRNA3012	Glyma.01G063700.7	1	-1	1	20	1564	1583	UGACAGAAGAGAGUGAGCAC	GUGCUCUCUCUCUUCUGUCA	Cleavage	1	TGACAGAAGAGAGTGAGCAC	-	Yes	Yes	-	Yes	-	GO:0005634,GO:0003677	-	Squamosa promoter-binding protein-like (SBP domain) transcription factor family protein
Known-miRNA3012	Glyma.01G063700.1	1	-1	1	20	1567	1586	UGACAGAAGAGAGUGAGCAC	GUGCUCUCUCUCUUCUGUCA	Cleavage	1	TGACAGAAGAGAGTGAGCAC	-	Yes	Yes	-	Yes	-	GO:0005634,GO:0003677	-	Squamosa promoter-binding protein-like (SBP domain) transcription factor family protein
Known-miRNA3012	Glyma.04G159600.2	1	-1	1	20	1925	1944	UGACAGAAGAGAGUGAGCAC	GUGCUCUCUCUCUUCUGUCA	Cleavage	1	TGACAGAAGAGAGTGAGCAC	-	Yes	Yes	-	Yes	-	GO:0005634,GO:0003677	-	Squamosa promoter-binding protein-like (SBP domain) transcription factor family protein
Known-miRNA3012	Glyma.11G251500.19	1	-1	1	20	1921	1940	UGACAGAAGAGAGUGAGCAC	GUGCUCUCUCUCUUCUGUCA	Cleavage	1	TGACAGAAGAGAGTGAGCAC	-	Yes	Yes	-	Yes	-	GO:0005634,GO:0003677	SPL2	squamosa promoter binding protein-like 2
Known-miRNA3012	Glyma.18G005600.1	1	-1	1	20	1933	1952	UGACAGAAGAGAGUGAGCAC	GUGCUCUCUCUCUUCUGUCA	Cleavage	1	TGACAGAAGAGAGTGAGCAC	-	Yes	Yes	-	Yes	-	GO:0005634,GO:0003677	SPL2	squamosa promoter binding protein-like 2
Known-miRNA3012	Glyma.02G121300.1	1	-1	1	20	1689	1708	UGACAGAAGAGAGUGAGCAC	GUGCUCUCUCUCUUCUGUCA	Cleavage	1	TGACAGAAGAGAGTGAGCAC	-	Yes	Yes	-	Yes	-	GO:0005634,GO:0003677	-	Squamosa promoter-binding protein-like (SBP domain) transcription factor family protein
Known-miRNA3012	Glyma.04G159600.1	1	-1	1	20	1925	1944	UGACAGAAGAGAGUGAGCAC	GUGCUCUCUCUCUUCUGUCA	Cleavage	1	TGACAGAAGAGAGTGAGCAC	-	Yes	Yes	-	Yes	-	GO:0005634,GO:0003677	-	Squamosa promoter-binding protein-like (SBP domain) transcription factor family protein
Known-miRNA3012	Glyma.05G204100.2	1	-1	1	20	1331	1350	UGACAGAAGAGAGUGAGCAC	GUGCUCUCUCUCUUCUGUCA	Cleavage	1	TGACAGAAGAGAGTGAGCAC	-	Yes	Yes	-	Yes	-	GO:0005634,GO:0003677	-	Squamosa promoter-binding protein-like (SBP domain) transcription factor family protein
Known-miRNA3012	Glyma.05G019000.2	1	-1	1	20	1877	1896	UGACAGAAGAGAGUGAGCAC	GUGCUCUCUCUCUUCUGUCA	Cleavage	1	TGACAGAAGAGAGTGAGCAC	-	Yes	Yes	-	Yes	-	GO:0005634,GO:0003677	-	Squamosa promoter-binding protein-like (SBP domain) transcription factor family protein
Known-miRNA3012	Glyma.17G080700.2	1	-1	1	20	1823	1842	UGACAGAAGAGAGUGAGCAC	GUGCUCUCUCUCUUCUGUCA	Cleavage	1	TGACAGAAGAGAGTGAGCAC	-	Yes	Yes	-	Yes	-	GO:0005634,GO:0003677	-	Squamosa promoter-binding protein-like (SBP domain) transcription factor family protein
Known-miRNA3012	Glyma.05G204100.1	1	-1	1	20	1434	1453	UGACAGAAGAGAGUGAGCAC	GUGCUCUCUCUCUUCUGUCA	Cleavage	1	TGACAGAAGAGAGTGAGCAC	-	Yes	Yes	-	Yes	-	GO:0005634,GO:0003677	-	Squamosa promoter-binding protein-like (SBP domain) transcription factor family protein
Known-miRNA3012	Glyma.17G080700.1	1	-1	1	20	1871	1890	UGACAGAAGAGAGUGAGCAC	GUGCUCUCUCUCUUCUGUCA	Cleavage	1	TGACAGAAGAGAGTGAGCAC	-	Yes	Yes	-	Yes	-	GO:0005634,GO:0003677	-	Squamosa promoter-binding protein-like (SBP domain) transcription factor family protein
Known-miRNA3012	Glyma.05G019000.1	1	-1	1	20	1877	1896	UGACAGAAGAGAGUGAGCAC	GUGCUCUCUCUCUUCUGUCA	Cleavage	1	TGACAGAAGAGAGTGAGCAC	-	Yes	Yes	-	Yes	-	GO:0005634,GO:0003677	-	Squamosa promoter-binding protein-like (SBP domain) transcription factor family protein
Known-miRNA3012	Glyma.11G251500.16	1	-1	1	20	3210	3229	UGACAGAAGAGAGUGAGCAC	GUGCUCUCUCUCUUCUGUCA	Cleavage	1	TGACAGAAGAGAGTGAGCAC	-	Yes	Yes	-	Yes	-	GO:0005634,GO:0003677	SPL2	squamosa promoter binding protein-like 2
Known-miRNA3012	Glyma.11G251500.6	1	-1	1	20	3224	3243	UGACAGAAGAGAGUGAGCAC	GUGCUCUCUCUCUUCUGUCA	Cleavage	1	TGACAGAAGAGAGTGAGCAC	-	Yes	Yes	-	Yes	-	GO:0005634,GO:0003677	SPL2	squamosa promoter binding protein-like 2
Known-miRNA3012	Glyma.11G251500.9	1	-1	1	20	3233	3252	UGACAGAAGAGAGUGAGCAC	GUGCUCUCUCUCUUCUGUCA	Cleavage	1	TGACAGAAGAGAGTGAGCAC	-	Yes	Yes	-	Yes	-	GO:0005634,GO:0003677	SPL2	squamosa promoter binding protein-like 2
Known-miRNA3012	Glyma.11G251500.11	1	-1	1	20	3305	3324	UGACAGAAGAGAGUGAGCAC	GUGCUCUCUCUCUUCUGUCA	Cleavage	1	TGACAGAAGAGAGTGAGCAC	-	Yes	Yes	-	Yes	-	GO:0005634,GO:0003677	SPL2	squamosa promoter binding protein-like 2
Known-miRNA3012	Glyma.11G251500.5	1	-1	1	20	3377	3396	UGACAGAAGAGAGUGAGCAC	GUGCUCUCUCUCUUCUGUCA	Cleavage	1	TGACAGAAGAGAGTGAGCAC	-	Yes	Yes	-	Yes	-	GO:0005634,GO:0003677	SPL2	squamosa promoter binding protein-like 2
Known-miRNA3012	Glyma.11G251500.8	1	-1	1	20	3386	3405	UGACAGAAGAGAGUGAGCAC	GUGCUCUCUCUCUUCUGUCA	Cleavage	1	TGACAGAAGAGAGTGAGCAC	-	Yes	Yes	-	Yes	-	GO:0005634,GO:0003677	SPL2	squamosa promoter binding protein-like 2
Known-miRNA3012	Glyma.11G251500.1	1	-1	1	20	3650	3669	UGACAGAAGAGAGUGAGCAC	GUGCUCUCUCUCUUCUGUCA	Cleavage	1	TGACAGAAGAGAGTGAGCAC	-	Yes	Yes	-	Yes	-	GO:0005634,GO:0003677	SPL2	squamosa promoter binding protein-like 2
Known-miRNA3012	Glyma.12G226000.1	1	-1	1	20	1115	1134	UGACAGAAGAGAGUGAGCAC	AUGCUCCCUCUCUUCUGUCA	Cleavage	1	TGACAGAAGAGAGTGAGCAC	-	Yes	Yes	-	Yes	-	GO:0005634,GO:0003677	SPL12	squamosa promoter-binding protein-like 12
Known-miRNA3012	Glyma.13G274900.1	1	-1	1	20	1041	1060	UGACAGAAGAGAGUGAGCAC	AUGCUCCCUCUCUUCUGUCA	Cleavage	1	TGACAGAAGAGAGTGAGCAC	-	Yes	Yes	-	Yes	-	GO:0005634,GO:0003677	SPL12	squamosa promoter-binding protein-like 12
Known-miRNA3012	Glyma.03G246100.2	2	-1	1	20	37	56	UGACAGAAGAGAGUGAGCAC	AUGCUCUCUCUCUUCUGUCU	Cleavage	1	TGACAGAAGAGAGTGAGCAC	-	Yes	Yes	-	Yes	K08857	GO:0006468,GO:0005524,GO:0004672	ATNEK2,NEK2	NIMA-related kinase 2
Known-miRNA3012	Glyma.16G054500.3	2.5	-1	1	20	1044	1063	UGACAGAAGAGAGUGAGCAC	GUGCUCUCUAUCUUCUGUCA	Translation	1	TGACAGAAGAGAGTGAGCAC	-	Yes	Yes	-	Yes	-	GO:0005634,GO:0003677	-	Squamosa promoter-binding protein-like (SBP domain) transcription factor family protein
Known-miRNA3012	Glyma.16G054500.2	2.5	-1	1	20	1077	1096	UGACAGAAGAGAGUGAGCAC	GUGCUCUCUAUCUUCUGUCA	Translation	1	TGACAGAAGAGAGTGAGCAC	-	Yes	Yes	-	Yes	-	GO:0005634,GO:0003677	-	Squamosa promoter-binding protein-like (SBP domain) transcription factor family protein
Known-miRNA3012	Glyma.19G094000.2	2.5	-1	1	20	1299	1318	UGACAGAAGAGAGUGAGCAC	GUGCUCUCUAUCUUCUGUCA	Translation	1	TGACAGAAGAGAGTGAGCAC	-	Yes	Yes	-	Yes	-	GO:0005634,GO:0003677	-	Squamosa promoter-binding protein-like (SBP domain) transcription factor family protein
Known-miRNA3012	Glyma.16G054500.1	2.5	-1	1	20	1486	1505	UGACAGAAGAGAGUGAGCAC	GUGCUCUCUAUCUUCUGUCA	Translation	1	TGACAGAAGAGAGTGAGCAC	-	Yes	Yes	-	Yes	-	GO:0005634,GO:0003677	-	Squamosa promoter-binding protein-like (SBP domain) transcription factor family protein
Known-miRNA3012	Glyma.19G094000.1	2.5	-1	1	20	1570	1589	UGACAGAAGAGAGUGAGCAC	GUGCUCUCUAUCUUCUGUCA	Translation	1	TGACAGAAGAGAGTGAGCAC	-	Yes	Yes	-	Yes	-	GO:0005634,GO:0003677	-	Squamosa promoter-binding protein-like (SBP domain) transcription factor family protein
Known-miRNA3012	Glyma.07G199000.1	2.5	-1	1	20	681	700	UGACAGAAGAGAGUGAGCAC	AUGCUCUCUAUCUUCUGUCA	Translation	1	TGACAGAAGAGAGTGAGCAC	-	Yes	Yes	-	Yes	-	GO:0005634,GO:0003677	SPL3	squamosa promoter binding protein-like 3
Known-miRNA3012	Glyma.13G177400.1	2.5	-1	1	20	759	778	UGACAGAAGAGAGUGAGCAC	AUGCUCUCUAUCUUCUGUCA	Translation	1	TGACAGAAGAGAGTGAGCAC	-	Yes	Yes	-	Yes	-	GO:0005634,GO:0003677	SPL3	squamosa promoter binding protein-like 3
Known-miRNA3012	Glyma.07G199000.2	2.5	-1	1	20	775	794	UGACAGAAGAGAGUGAGCAC	AUGCUCUCUAUCUUCUGUCA	Translation	1	TGACAGAAGAGAGTGAGCAC	-	Yes	Yes	-	Yes	-	GO:0005634,GO:0003677	SPL4	squamosa promoter binding protein-like 4
Known-miRNA3012	Glyma.20G097200.2	3	-1	1	20	3060	3079	UGACAGAAGAGAGUGAGCAC	UUGUUUUCUCUCUUCUGUCA	Cleavage	1	TGACAGAAGAGAGTGAGCAC	-	Yes	Yes	-	Yes	-	-	-	Pentatricopeptide repeat (PPR-like) superfamily protein
Known-miRNA3012	Glyma.20G097200.1	3	-1	1	20	3226	3245	UGACAGAAGAGAGUGAGCAC	UUGUUUUCUCUCUUCUGUCA	Cleavage	1	TGACAGAAGAGAGTGAGCAC	-	Yes	Yes	-	Yes	-	-	-	Pentatricopeptide repeat (PPR-like) superfamily protein
Known-miRNA3013	Glyma.U015800.2	1	-1	1	20	434	453	UGACAGAAGAGAGUGAGCAC	GUGCUCUCUCUCUUCUGUCA	Cleavage	1	TGACAGAAGAGAGTGAGCAC	-	-	Yes	Yes	Yes	-	GO:0005634,GO:0003677	SPL10	squamosa promoter binding protein-like 10
Known-miRNA3013	Glyma.U015800.1	1	-1	1	20	437	456	UGACAGAAGAGAGUGAGCAC	GUGCUCUCUCUCUUCUGUCA	Cleavage	1	TGACAGAAGAGAGTGAGCAC	-	-	Yes	Yes	Yes	-	GO:0005634,GO:0003677	SPL9	squamosa promoter binding protein-like 9
Known-miRNA3013	Glyma.07G109500.1	1	-1	1	20	986	1005	UGACAGAAGAGAGUGAGCAC	GUGCUCUCUCUCUUCUGUCA	Cleavage	1	TGACAGAAGAGAGTGAGCAC	-	-	Yes	Yes	Yes	-	GO:0005634,GO:0003677	SPL9	squamosa promoter binding protein-like 9
Known-miRNA3013	Glyma.09G113800.1	1	-1	1	20	858	877	UGACAGAAGAGAGUGAGCAC	GUGCUCUCUCUCUUCUGUCA	Cleavage	1	TGACAGAAGAGAGTGAGCAC	-	-	Yes	Yes	Yes	-	GO:0005634,GO:0003677	SPL9	squamosa promoter binding protein-like 9
Known-miRNA3013	Glyma.05G204100.7	1	-1	1	20	1115	1134	UGACAGAAGAGAGUGAGCAC	GUGCUCUCUCUCUUCUGUCA	Cleavage	1	TGACAGAAGAGAGTGAGCAC	-	-	Yes	Yes	Yes	-	GO:0005634,GO:0003677	-	Squamosa promoter-binding protein-like (SBP domain) transcription factor family protein
Known-miRNA3013	Glyma.02G177500.1	1	-1	1	20	917	936	UGACAGAAGAGAGUGAGCAC	GUGCUCUCUCUCUUCUGUCA	Cleavage	1	TGACAGAAGAGAGTGAGCAC	-	-	Yes	Yes	Yes	-	GO:0005634,GO:0003677	SPL9	squamosa promoter binding protein-like 9
Known-miRNA3013	Glyma.08G011500.4	1	-1	1	20	1232	1251	UGACAGAAGAGAGUGAGCAC	GUGCUCUCUCUCUUCUGUCA	Cleavage	1	TGACAGAAGAGAGTGAGCAC	-	-	Yes	Yes	Yes	-	GO:0005634,GO:0003677	-	Squamosa promoter-binding protein-like (SBP domain) transcription factor family protein
Known-miRNA3013	Glyma.05G204100.6	1	-1	1	20	1213	1232	UGACAGAAGAGAGUGAGCAC	GUGCUCUCUCUCUUCUGUCA	Cleavage	1	TGACAGAAGAGAGTGAGCAC	-	-	Yes	Yes	Yes	-	GO:0005634,GO:0003677	-	Squamosa promoter-binding protein-like (SBP domain) transcription factor family protein
Known-miRNA3013	Glyma.05G204100.5	1	-1	1	20	1217	1236	UGACAGAAGAGAGUGAGCAC	GUGCUCUCUCUCUUCUGUCA	Cleavage	1	TGACAGAAGAGAGTGAGCAC	-	-	Yes	Yes	Yes	-	GO:0005634,GO:0003677	-	Squamosa promoter-binding protein-like (SBP domain) transcription factor family protein
Known-miRNA3013	Glyma.03G117600.1	1	-1	1	20	1149	1168	UGACAGAAGAGAGUGAGCAC	GUGCUCUCUCUCUUCUGUCA	Cleavage	1	TGACAGAAGAGAGTGAGCAC	-	-	Yes	Yes	Yes	-	GO:0005634,GO:0003677	SPL9	squamosa promoter binding protein-like 9
Known-miRNA3013	Glyma.18G005600.4	1	-1	1	20	1088	1107	UGACAGAAGAGAGUGAGCAC	GUGCUCUCUCUCUUCUGUCA	Cleavage	1	TGACAGAAGAGAGTGAGCAC	-	-	Yes	Yes	Yes	-	GO:0005634,GO:0003677	SPL2	squamosa promoter binding protein-like 2
Known-miRNA3013	Glyma.08G011500.3	1	-1	1	20	1286	1305	UGACAGAAGAGAGUGAGCAC	GUGCUCUCUCUCUUCUGUCA	Cleavage	1	TGACAGAAGAGAGTGAGCAC	-	-	Yes	Yes	Yes	-	GO:0005634,GO:0003677	-	Squamosa promoter-binding protein-like (SBP domain) transcription factor family protein
Known-miRNA3013	Glyma.01G075800.1	1	-1	1	20	1213	1232	UGACAGAAGAGAGUGAGCAC	GUGCUCUCUCUCUUCUGUCA	Cleavage	1	TGACAGAAGAGAGTGAGCAC	-	-	Yes	Yes	Yes	-	GO:0005634,GO:0003677	SPL10	squamosa promoter binding protein-like 10
Known-miRNA3013	Glyma.19G146000.1	1	-1	1	20	1146	1165	UGACAGAAGAGAGUGAGCAC	GUGCUCUCUCUCUUCUGUCA	Cleavage	1	TGACAGAAGAGAGTGAGCAC	-	-	Yes	Yes	Yes	-	GO:0005634,GO:0003677	SPL9	squamosa promoter binding protein-like 9
Known-miRNA3013	Glyma.18G005600.2	1	-1	1	20	1138	1157	UGACAGAAGAGAGUGAGCAC	GUGCUCUCUCUCUUCUGUCA	Cleavage	1	TGACAGAAGAGAGTGAGCAC	-	-	Yes	Yes	Yes	-	GO:0005634,GO:0003677	SPL2	squamosa promoter binding protein-like 2
Known-miRNA3013	Glyma.08G011500.2	1	-1	1	20	1354	1373	UGACAGAAGAGAGUGAGCAC	GUGCUCUCUCUCUUCUGUCA	Cleavage	1	TGACAGAAGAGAGTGAGCAC	-	-	Yes	Yes	Yes	-	GO:0005634,GO:0003677	-	Squamosa promoter-binding protein-like (SBP domain) transcription factor family protein
Known-miRNA3013	Glyma.08G011500.1	1	-1	1	20	1379	1398	UGACAGAAGAGAGUGAGCAC	GUGCUCUCUCUCUUCUGUCA	Cleavage	1	TGACAGAAGAGAGTGAGCAC	-	-	Yes	Yes	Yes	-	GO:0005634,GO:0003677	-	Squamosa promoter-binding protein-like (SBP domain) transcription factor family protein
Known-miRNA3013	Glyma.06G168600.3	1	-1	1	20	1283	1302	UGACAGAAGAGAGUGAGCAC	GUGCUCUCUCUCUUCUGUCA	Cleavage	1	TGACAGAAGAGAGTGAGCAC	-	-	Yes	Yes	Yes	-	GO:0005634,GO:0003677	-	Squamosa promoter-binding protein-like (SBP domain) transcription factor family protein
Known-miRNA3013	Glyma.04G197100.1	1	-1	1	20	1306	1325	UGACAGAAGAGAGUGAGCAC	GUGCUCUCUCUCUUCUGUCA	Cleavage	1	TGACAGAAGAGAGTGAGCAC	-	-	Yes	Yes	Yes	-	GO:0005634,GO:0003677	-	Squamosa promoter-binding protein-like (SBP domain) transcription factor family protein
Known-miRNA3013	Glyma.06G168600.4	1	-1	1	20	1291	1310	UGACAGAAGAGAGUGAGCAC	GUGCUCUCUCUCUUCUGUCA	Cleavage	1	TGACAGAAGAGAGTGAGCAC	-	-	Yes	Yes	Yes	-	GO:0005634,GO:0003677	-	Squamosa promoter-binding protein-like (SBP domain) transcription factor family protein
Known-miRNA3013	Glyma.03G143100.1	1	-1	1	20	1138	1157	UGACAGAAGAGAGUGAGCAC	GUGCUCUCUCUCUUCUGUCA	Cleavage	1	TGACAGAAGAGAGTGAGCAC	-	-	Yes	Yes	Yes	-	GO:0005634,GO:0003677	SPL9	squamosa promoter binding protein-like 9
Known-miRNA3013	Glyma.11G251500.4	1	-1	1	20	1239	1258	UGACAGAAGAGAGUGAGCAC	GUGCUCUCUCUCUUCUGUCA	Cleavage	1	TGACAGAAGAGAGTGAGCAC	-	-	Yes	Yes	Yes	-	GO:0005634,GO:0003677	SPL2	squamosa promoter binding protein-like 2
Known-miRNA3013	Glyma.11G251500.7	1	-1	1	20	1248	1267	UGACAGAAGAGAGUGAGCAC	GUGCUCUCUCUCUUCUGUCA	Cleavage	1	TGACAGAAGAGAGTGAGCAC	-	-	Yes	Yes	Yes	-	GO:0005634,GO:0003677	SPL2	squamosa promoter binding protein-like 2
Known-miRNA3013	Glyma.11G251500.17	1	-1	1	20	1289	1308	UGACAGAAGAGAGUGAGCAC	GUGCUCUCUCUCUUCUGUCA	Cleavage	1	TGACAGAAGAGAGTGAGCAC	-	-	Yes	Yes	Yes	-	GO:0005634,GO:0003677	SPL2	squamosa promoter binding protein-like 2
Known-miRNA3013	Glyma.11G251500.10	1	-1	1	20	1292	1311	UGACAGAAGAGAGUGAGCAC	GUGCUCUCUCUCUUCUGUCA	Cleavage	1	TGACAGAAGAGAGTGAGCAC	-	-	Yes	Yes	Yes	-	GO:0005634,GO:0003677	SPL2	squamosa promoter binding protein-like 2
Known-miRNA3013	Glyma.11G251500.14	1	-1	1	20	1301	1320	UGACAGAAGAGAGUGAGCAC	GUGCUCUCUCUCUUCUGUCA	Cleavage	1	TGACAGAAGAGAGTGAGCAC	-	-	Yes	Yes	Yes	-	GO:0005634,GO:0003677	SPL2	squamosa promoter binding protein-like 2
Known-miRNA3013	Glyma.11G251500.12	1	-1	1	20	1320	1339	UGACAGAAGAGAGUGAGCAC	GUGCUCUCUCUCUUCUGUCA	Cleavage	1	TGACAGAAGAGAGTGAGCAC	-	-	Yes	Yes	Yes	-	GO:0005634,GO:0003677	SPL2	squamosa promoter binding protein-like 2
Known-miRNA3013	Glyma.11G251500.20	1	-1	1	20	1320	1339	UGACAGAAGAGAGUGAGCAC	GUGCUCUCUCUCUUCUGUCA	Cleavage	1	TGACAGAAGAGAGTGAGCAC	-	-	Yes	Yes	Yes	-	GO:0005634,GO:0003677	SPL2	squamosa promoter binding protein-like 2
Known-miRNA3013	Glyma.11G251500.3	1	-1	1	20	1340	1359	UGACAGAAGAGAGUGAGCAC	GUGCUCUCUCUCUUCUGUCA	Cleavage	1	TGACAGAAGAGAGTGAGCAC	-	-	Yes	Yes	Yes	-	GO:0005634,GO:0003677	SPL2	squamosa promoter binding protein-like 2
Known-miRNA3013	Glyma.06G168600.2	1	-1	1	20	1409	1428	UGACAGAAGAGAGUGAGCAC	GUGCUCUCUCUCUUCUGUCA	Cleavage	1	TGACAGAAGAGAGTGAGCAC	-	-	Yes	Yes	Yes	-	GO:0005634,GO:0003677	-	Squamosa promoter-binding protein-like (SBP domain) transcription factor family protein
Known-miRNA3013	Glyma.18G005600.3	1	-1	1	20	1350	1369	UGACAGAAGAGAGUGAGCAC	GUGCUCUCUCUCUUCUGUCA	Cleavage	1	TGACAGAAGAGAGTGAGCAC	-	-	Yes	Yes	Yes	-	GO:0005634,GO:0003677	SPL2	squamosa promoter binding protein-like 2
Known-miRNA3013	Glyma.11G251500.15	1	-1	1	20	1398	1417	UGACAGAAGAGAGUGAGCAC	GUGCUCUCUCUCUUCUGUCA	Cleavage	1	TGACAGAAGAGAGTGAGCAC	-	-	Yes	Yes	Yes	-	GO:0005634,GO:0003677	SPL2	squamosa promoter binding protein-like 2
Known-miRNA3013	Glyma.06G168600.1	1	-1	1	20	1461	1480	UGACAGAAGAGAGUGAGCAC	GUGCUCUCUCUCUUCUGUCA	Cleavage	1	TGACAGAAGAGAGTGAGCAC	-	-	Yes	Yes	Yes	-	GO:0005634,GO:0003677	-	Squamosa promoter-binding protein-like (SBP domain) transcription factor family protein
Known-miRNA3013	Glyma.01G063700.9	1	-1	1	20	1153	1172	UGACAGAAGAGAGUGAGCAC	GUGCUCUCUCUCUUCUGUCA	Cleavage	1	TGACAGAAGAGAGTGAGCAC	-	-	Yes	Yes	Yes	-	GO:0005634,GO:0003677	-	Squamosa promoter-binding protein-like (SBP domain) transcription factor family protein
Known-miRNA3013	Glyma.11G251500.13	1	-1	1	20	1438	1457	UGACAGAAGAGAGUGAGCAC	GUGCUCUCUCUCUUCUGUCA	Cleavage	1	TGACAGAAGAGAGTGAGCAC	-	-	Yes	Yes	Yes	-	GO:0005634,GO:0003677	SPL2	squamosa promoter binding protein-like 2
Known-miRNA3013	Glyma.01G063700.2	1	-1	1	20	1235	1254	UGACAGAAGAGAGUGAGCAC	GUGCUCUCUCUCUUCUGUCA	Cleavage	1	TGACAGAAGAGAGTGAGCAC	-	-	Yes	Yes	Yes	-	GO:0005634,GO:0003677	-	Squamosa promoter-binding protein-like (SBP domain) transcription factor family protein
Known-miRNA3013	Glyma.11G251500.2	1	-1	1	20	1523	1542	UGACAGAAGAGAGUGAGCAC	GUGCUCUCUCUCUUCUGUCA	Cleavage	1	TGACAGAAGAGAGTGAGCAC	-	-	Yes	Yes	Yes	-	GO:0005634,GO:0003677	SPL2	squamosa promoter binding protein-like 2
Known-miRNA3013	Glyma.01G063700.4	1	-1	1	20	1274	1293	UGACAGAAGAGAGUGAGCAC	GUGCUCUCUCUCUUCUGUCA	Cleavage	1	TGACAGAAGAGAGTGAGCAC	-	-	Yes	Yes	Yes	-	GO:0005634,GO:0003677	-	Squamosa promoter-binding protein-like (SBP domain) transcription factor family protein
Known-miRNA3013	Glyma.01G063700.3	1	-1	1	20	1277	1296	UGACAGAAGAGAGUGAGCAC	GUGCUCUCUCUCUUCUGUCA	Cleavage	1	TGACAGAAGAGAGTGAGCAC	-	-	Yes	Yes	Yes	-	GO:0005634,GO:0003677	-	Squamosa promoter-binding protein-like (SBP domain) transcription factor family protein
Known-miRNA3013	Glyma.02G121300.4	1	-1	1	20	1193	1212	UGACAGAAGAGAGUGAGCAC	GUGCUCUCUCUCUUCUGUCA	Cleavage	1	TGACAGAAGAGAGTGAGCAC	-	-	Yes	Yes	Yes	-	GO:0005634,GO:0003677	-	Squamosa promoter-binding protein-like (SBP domain) transcription factor family protein
Known-miRNA3013	Glyma.05G204100.4	1	-1	1	20	1550	1569	UGACAGAAGAGAGUGAGCAC	GUGCUCUCUCUCUUCUGUCA	Cleavage	1	TGACAGAAGAGAGTGAGCAC	-	-	Yes	Yes	Yes	-	GO:0005634,GO:0003677	-	Squamosa promoter-binding protein-like (SBP domain) transcription factor family protein
Known-miRNA3013	Glyma.02G121300.3	1	-1	1	20	1237	1256	UGACAGAAGAGAGUGAGCAC	GUGCUCUCUCUCUUCUGUCA	Cleavage	1	TGACAGAAGAGAGTGAGCAC	-	-	Yes	Yes	Yes	-	GO:0005634,GO:0003677	-	Squamosa promoter-binding protein-like (SBP domain) transcription factor family protein
Known-miRNA3013	Glyma.05G204100.3	1	-1	1	20	1591	1610	UGACAGAAGAGAGUGAGCAC	GUGCUCUCUCUCUUCUGUCA	Cleavage	1	TGACAGAAGAGAGTGAGCAC	-	-	Yes	Yes	Yes	-	GO:0005634,GO:0003677	-	Squamosa promoter-binding protein-like (SBP domain) transcription factor family protein
Known-miRNA3013	Glyma.01G063700.5	1	-1	1	20	1351	1370	UGACAGAAGAGAGUGAGCAC	GUGCUCUCUCUCUUCUGUCA	Cleavage	1	TGACAGAAGAGAGTGAGCAC	-	-	Yes	Yes	Yes	-	GO:0005634,GO:0003677	-	Squamosa promoter-binding protein-like (SBP domain) transcription factor family protein
Known-miRNA3013	Glyma.01G063700.8	1	-1	1	20	1390	1409	UGACAGAAGAGAGUGAGCAC	GUGCUCUCUCUCUUCUGUCA	Cleavage	1	TGACAGAAGAGAGTGAGCAC	-	-	Yes	Yes	Yes	-	GO:0005634,GO:0003677	-	Squamosa promoter-binding protein-like (SBP domain) transcription factor family protein
Known-miRNA3013	Glyma.01G063700.6	1	-1	1	20	1393	1412	UGACAGAAGAGAGUGAGCAC	GUGCUCUCUCUCUUCUGUCA	Cleavage	1	TGACAGAAGAGAGTGAGCAC	-	-	Yes	Yes	Yes	-	GO:0005634,GO:0003677	-	Squamosa promoter-binding protein-like (SBP domain) transcription factor family protein
Known-miRNA3013	Glyma.01G063700.10	1	-1	1	20	1414	1433	UGACAGAAGAGAGUGAGCAC	GUGCUCUCUCUCUUCUGUCA	Cleavage	1	TGACAGAAGAGAGTGAGCAC	-	-	Yes	Yes	Yes	-	GO:0005634,GO:0003677	-	Squamosa promoter-binding protein-like (SBP domain) transcription factor family protein
Known-miRNA3013	Glyma.02G121300.2	1	-1	1	20	1386	1405	UGACAGAAGAGAGUGAGCAC	GUGCUCUCUCUCUUCUGUCA	Cleavage	1	TGACAGAAGAGAGTGAGCAC	-	-	Yes	Yes	Yes	-	GO:0005634,GO:0003677	-	Squamosa promoter-binding protein-like (SBP domain) transcription factor family protein
Known-miRNA3013	Glyma.01G063700.7	1	-1	1	20	1564	1583	UGACAGAAGAGAGUGAGCAC	GUGCUCUCUCUCUUCUGUCA	Cleavage	1	TGACAGAAGAGAGTGAGCAC	-	-	Yes	Yes	Yes	-	GO:0005634,GO:0003677	-	Squamosa promoter-binding protein-like (SBP domain) transcription factor family protein
Known-miRNA3013	Glyma.01G063700.1	1	-1	1	20	1567	1586	UGACAGAAGAGAGUGAGCAC	GUGCUCUCUCUCUUCUGUCA	Cleavage	1	TGACAGAAGAGAGTGAGCAC	-	-	Yes	Yes	Yes	-	GO:0005634,GO:0003677	-	Squamosa promoter-binding protein-like (SBP domain) transcription factor family protein
Known-miRNA3013	Glyma.04G159600.2	1	-1	1	20	1925	1944	UGACAGAAGAGAGUGAGCAC	GUGCUCUCUCUCUUCUGUCA	Cleavage	1	TGACAGAAGAGAGTGAGCAC	-	-	Yes	Yes	Yes	-	GO:0005634,GO:0003677	-	Squamosa promoter-binding protein-like (SBP domain) transcription factor family protein
Known-miRNA3013	Glyma.11G251500.19	1	-1	1	20	1921	1940	UGACAGAAGAGAGUGAGCAC	GUGCUCUCUCUCUUCUGUCA	Cleavage	1	TGACAGAAGAGAGTGAGCAC	-	-	Yes	Yes	Yes	-	GO:0005634,GO:0003677	SPL2	squamosa promoter binding protein-like 2
Known-miRNA3013	Glyma.18G005600.1	1	-1	1	20	1933	1952	UGACAGAAGAGAGUGAGCAC	GUGCUCUCUCUCUUCUGUCA	Cleavage	1	TGACAGAAGAGAGTGAGCAC	-	-	Yes	Yes	Yes	-	GO:0005634,GO:0003677	SPL2	squamosa promoter binding protein-like 2
Known-miRNA3013	Glyma.02G121300.1	1	-1	1	20	1689	1708	UGACAGAAGAGAGUGAGCAC	GUGCUCUCUCUCUUCUGUCA	Cleavage	1	TGACAGAAGAGAGTGAGCAC	-	-	Yes	Yes	Yes	-	GO:0005634,GO:0003677	-	Squamosa promoter-binding protein-like (SBP domain) transcription factor family protein
Known-miRNA3013	Glyma.04G159600.1	1	-1	1	20	1925	1944	UGACAGAAGAGAGUGAGCAC	GUGCUCUCUCUCUUCUGUCA	Cleavage	1	TGACAGAAGAGAGTGAGCAC	-	-	Yes	Yes	Yes	-	GO:0005634,GO:0003677	-	Squamosa promoter-binding protein-like (SBP domain) transcription factor family protein
Known-miRNA3013	Glyma.05G204100.2	1	-1	1	20	1331	1350	UGACAGAAGAGAGUGAGCAC	GUGCUCUCUCUCUUCUGUCA	Cleavage	1	TGACAGAAGAGAGTGAGCAC	-	-	Yes	Yes	Yes	-	GO:0005634,GO:0003677	-	Squamosa promoter-binding protein-like (SBP domain) transcription factor family protein
Known-miRNA3013	Glyma.05G019000.2	1	-1	1	20	1877	1896	UGACAGAAGAGAGUGAGCAC	GUGCUCUCUCUCUUCUGUCA	Cleavage	1	TGACAGAAGAGAGTGAGCAC	-	-	Yes	Yes	Yes	-	GO:0005634,GO:0003677	-	Squamosa promoter-binding protein-like (SBP domain) transcription factor family protein
Known-miRNA3013	Glyma.17G080700.2	1	-1	1	20	1823	1842	UGACAGAAGAGAGUGAGCAC	GUGCUCUCUCUCUUCUGUCA	Cleavage	1	TGACAGAAGAGAGTGAGCAC	-	-	Yes	Yes	Yes	-	GO:0005634,GO:0003677	-	Squamosa promoter-binding protein-like (SBP domain) transcription factor family protein
Known-miRNA3013	Glyma.05G204100.1	1	-1	1	20	1434	1453	UGACAGAAGAGAGUGAGCAC	GUGCUCUCUCUCUUCUGUCA	Cleavage	1	TGACAGAAGAGAGTGAGCAC	-	-	Yes	Yes	Yes	-	GO:0005634,GO:0003677	-	Squamosa promoter-binding protein-like (SBP domain) transcription factor family protein
Known-miRNA3013	Glyma.17G080700.1	1	-1	1	20	1871	1890	UGACAGAAGAGAGUGAGCAC	GUGCUCUCUCUCUUCUGUCA	Cleavage	1	TGACAGAAGAGAGTGAGCAC	-	-	Yes	Yes	Yes	-	GO:0005634,GO:0003677	-	Squamosa promoter-binding protein-like (SBP domain) transcription factor family protein
Known-miRNA3013	Glyma.05G019000.1	1	-1	1	20	1877	1896	UGACAGAAGAGAGUGAGCAC	GUGCUCUCUCUCUUCUGUCA	Cleavage	1	TGACAGAAGAGAGTGAGCAC	-	-	Yes	Yes	Yes	-	GO:0005634,GO:0003677	-	Squamosa promoter-binding protein-like (SBP domain) transcription factor family protein
Known-miRNA3013	Glyma.11G251500.16	1	-1	1	20	3210	3229	UGACAGAAGAGAGUGAGCAC	GUGCUCUCUCUCUUCUGUCA	Cleavage	1	TGACAGAAGAGAGTGAGCAC	-	-	Yes	Yes	Yes	-	GO:0005634,GO:0003677	SPL2	squamosa promoter binding protein-like 2
Known-miRNA3013	Glyma.11G251500.6	1	-1	1	20	3224	3243	UGACAGAAGAGAGUGAGCAC	GUGCUCUCUCUCUUCUGUCA	Cleavage	1	TGACAGAAGAGAGTGAGCAC	-	-	Yes	Yes	Yes	-	GO:0005634,GO:0003677	SPL2	squamosa promoter binding protein-like 2
Known-miRNA3013	Glyma.11G251500.9	1	-1	1	20	3233	3252	UGACAGAAGAGAGUGAGCAC	GUGCUCUCUCUCUUCUGUCA	Cleavage	1	TGACAGAAGAGAGTGAGCAC	-	-	Yes	Yes	Yes	-	GO:0005634,GO:0003677	SPL2	squamosa promoter binding protein-like 2
Known-miRNA3013	Glyma.11G251500.11	1	-1	1	20	3305	3324	UGACAGAAGAGAGUGAGCAC	GUGCUCUCUCUCUUCUGUCA	Cleavage	1	TGACAGAAGAGAGTGAGCAC	-	-	Yes	Yes	Yes	-	GO:0005634,GO:0003677	SPL2	squamosa promoter binding protein-like 2
Known-miRNA3013	Glyma.11G251500.5	1	-1	1	20	3377	3396	UGACAGAAGAGAGUGAGCAC	GUGCUCUCUCUCUUCUGUCA	Cleavage	1	TGACAGAAGAGAGTGAGCAC	-	-	Yes	Yes	Yes	-	GO:0005634,GO:0003677	SPL2	squamosa promoter binding protein-like 2
Known-miRNA3013	Glyma.11G251500.8	1	-1	1	20	3386	3405	UGACAGAAGAGAGUGAGCAC	GUGCUCUCUCUCUUCUGUCA	Cleavage	1	TGACAGAAGAGAGTGAGCAC	-	-	Yes	Yes	Yes	-	GO:0005634,GO:0003677	SPL2	squamosa promoter binding protein-like 2
Known-miRNA3013	Glyma.11G251500.1	1	-1	1	20	3650	3669	UGACAGAAGAGAGUGAGCAC	GUGCUCUCUCUCUUCUGUCA	Cleavage	1	TGACAGAAGAGAGTGAGCAC	-	-	Yes	Yes	Yes	-	GO:0005634,GO:0003677	SPL2	squamosa promoter binding protein-like 2
Known-miRNA3013	Glyma.12G226000.1	1	-1	1	20	1115	1134	UGACAGAAGAGAGUGAGCAC	AUGCUCCCUCUCUUCUGUCA	Cleavage	1	TGACAGAAGAGAGTGAGCAC	-	-	Yes	Yes	Yes	-	GO:0005634,GO:0003677	SPL12	squamosa promoter-binding protein-like 12
Known-miRNA3013	Glyma.13G274900.1	1	-1	1	20	1041	1060	UGACAGAAGAGAGUGAGCAC	AUGCUCCCUCUCUUCUGUCA	Cleavage	1	TGACAGAAGAGAGTGAGCAC	-	-	Yes	Yes	Yes	-	GO:0005634,GO:0003677	SPL12	squamosa promoter-binding protein-like 12
Known-miRNA3013	Glyma.03G246100.2	2	-1	1	20	37	56	UGACAGAAGAGAGUGAGCAC	AUGCUCUCUCUCUUCUGUCU	Cleavage	1	TGACAGAAGAGAGTGAGCAC	-	-	Yes	Yes	Yes	K08857	GO:0006468,GO:0005524,GO:0004672	ATNEK2,NEK2	NIMA-related kinase 2
Known-miRNA3013	Glyma.16G054500.3	2.5	-1	1	20	1044	1063	UGACAGAAGAGAGUGAGCAC	GUGCUCUCUAUCUUCUGUCA	Translation	1	TGACAGAAGAGAGTGAGCAC	-	-	Yes	Yes	Yes	-	GO:0005634,GO:0003677	-	Squamosa promoter-binding protein-like (SBP domain) transcription factor family protein
Known-miRNA3013	Glyma.16G054500.2	2.5	-1	1	20	1077	1096	UGACAGAAGAGAGUGAGCAC	GUGCUCUCUAUCUUCUGUCA	Translation	1	TGACAGAAGAGAGTGAGCAC	-	-	Yes	Yes	Yes	-	GO:0005634,GO:0003677	-	Squamosa promoter-binding protein-like (SBP domain) transcription factor family protein
Known-miRNA3013	Glyma.19G094000.2	2.5	-1	1	20	1299	1318	UGACAGAAGAGAGUGAGCAC	GUGCUCUCUAUCUUCUGUCA	Translation	1	TGACAGAAGAGAGTGAGCAC	-	-	Yes	Yes	Yes	-	GO:0005634,GO:0003677	-	Squamosa promoter-binding protein-like (SBP domain) transcription factor family protein
Known-miRNA3013	Glyma.16G054500.1	2.5	-1	1	20	1486	1505	UGACAGAAGAGAGUGAGCAC	GUGCUCUCUAUCUUCUGUCA	Translation	1	TGACAGAAGAGAGTGAGCAC	-	-	Yes	Yes	Yes	-	GO:0005634,GO:0003677	-	Squamosa promoter-binding protein-like (SBP domain) transcription factor family protein
Known-miRNA3013	Glyma.19G094000.1	2.5	-1	1	20	1570	1589	UGACAGAAGAGAGUGAGCAC	GUGCUCUCUAUCUUCUGUCA	Translation	1	TGACAGAAGAGAGTGAGCAC	-	-	Yes	Yes	Yes	-	GO:0005634,GO:0003677	-	Squamosa promoter-binding protein-like (SBP domain) transcription factor family protein
Known-miRNA3013	Glyma.07G199000.1	2.5	-1	1	20	681	700	UGACAGAAGAGAGUGAGCAC	AUGCUCUCUAUCUUCUGUCA	Translation	1	TGACAGAAGAGAGTGAGCAC	-	-	Yes	Yes	Yes	-	GO:0005634,GO:0003677	SPL3	squamosa promoter binding protein-like 3
Known-miRNA3013	Glyma.13G177400.1	2.5	-1	1	20	759	778	UGACAGAAGAGAGUGAGCAC	AUGCUCUCUAUCUUCUGUCA	Translation	1	TGACAGAAGAGAGTGAGCAC	-	-	Yes	Yes	Yes	-	GO:0005634,GO:0003677	SPL3	squamosa promoter binding protein-like 3
Known-miRNA3013	Glyma.07G199000.2	2.5	-1	1	20	775	794	UGACAGAAGAGAGUGAGCAC	AUGCUCUCUAUCUUCUGUCA	Translation	1	TGACAGAAGAGAGTGAGCAC	-	-	Yes	Yes	Yes	-	GO:0005634,GO:0003677	SPL4	squamosa promoter binding protein-like 4
Known-miRNA3013	Glyma.20G097200.2	3	-1	1	20	3060	3079	UGACAGAAGAGAGUGAGCAC	UUGUUUUCUCUCUUCUGUCA	Cleavage	1	TGACAGAAGAGAGTGAGCAC	-	-	Yes	Yes	Yes	-	-	-	Pentatricopeptide repeat (PPR-like) superfamily protein
Known-miRNA3013	Glyma.20G097200.1	3	-1	1	20	3226	3245	UGACAGAAGAGAGUGAGCAC	UUGUUUUCUCUCUUCUGUCA	Cleavage	1	TGACAGAAGAGAGTGAGCAC	-	-	Yes	Yes	Yes	-	-	-	Pentatricopeptide repeat (PPR-like) superfamily protein
Known-miRNA3014	Glyma.09G113800.1	-	-1	1	21	858	878	UUGACAGAAGAGAGAGAGCAC	GUGCUCUCUCUCUUCUGUCAA	Cleavage	1	TTGACAGAAGAGAGAGAGCAC	-	Yes	Yes	Yes	Yes	-	GO:0005634,GO:0003677	SPL9	squamosa promoter binding protein-like 9
Known-miRNA3014	Glyma.02G177500.1	-	-1	1	21	917	937	UUGACAGAAGAGAGAGAGCAC	GUGCUCUCUCUCUUCUGUCAA	Cleavage	1	TTGACAGAAGAGAGAGAGCAC	-	Yes	Yes	Yes	Yes	-	GO:0005634,GO:0003677	SPL9	squamosa promoter binding protein-like 9
Known-miRNA3014	Glyma.18G005600.4	-	-1	1	21	1088	1108	UUGACAGAAGAGAGAGAGCAC	GUGCUCUCUCUCUUCUGUCAA	Cleavage	1	TTGACAGAAGAGAGAGAGCAC	-	Yes	Yes	Yes	Yes	-	GO:0005634,GO:0003677	SPL2	squamosa promoter binding protein-like 2
Known-miRNA3014	Glyma.19G146000.1	-	-1	1	21	1146	1166	UUGACAGAAGAGAGAGAGCAC	GUGCUCUCUCUCUUCUGUCAA	Cleavage	1	TTGACAGAAGAGAGAGAGCAC	-	Yes	Yes	Yes	Yes	-	GO:0005634,GO:0003677	SPL9	squamosa promoter binding protein-like 9
Known-miRNA3014	Glyma.18G005600.2	-	-1	1	21	1138	1158	UUGACAGAAGAGAGAGAGCAC	GUGCUCUCUCUCUUCUGUCAA	Cleavage	1	TTGACAGAAGAGAGAGAGCAC	-	Yes	Yes	Yes	Yes	-	GO:0005634,GO:0003677	SPL2	squamosa promoter binding protein-like 2
Known-miRNA3014	Glyma.03G143100.1	-	-1	1	21	1138	1158	UUGACAGAAGAGAGAGAGCAC	GUGCUCUCUCUCUUCUGUCAA	Cleavage	1	TTGACAGAAGAGAGAGAGCAC	-	Yes	Yes	Yes	Yes	-	GO:0005634,GO:0003677	SPL9	squamosa promoter binding protein-like 9
Known-miRNA3014	Glyma.11G251500.4	-	-1	1	21	1239	1259	UUGACAGAAGAGAGAGAGCAC	GUGCUCUCUCUCUUCUGUCAA	Cleavage	1	TTGACAGAAGAGAGAGAGCAC	-	Yes	Yes	Yes	Yes	-	GO:0005634,GO:0003677	SPL2	squamosa promoter binding protein-like 2
Known-miRNA3014	Glyma.11G251500.7	-	-1	1	21	1248	1268	UUGACAGAAGAGAGAGAGCAC	GUGCUCUCUCUCUUCUGUCAA	Cleavage	1	TTGACAGAAGAGAGAGAGCAC	-	Yes	Yes	Yes	Yes	-	GO:0005634,GO:0003677	SPL2	squamosa promoter binding protein-like 2
Known-miRNA3014	Glyma.11G251500.17	-	-1	1	21	1289	1309	UUGACAGAAGAGAGAGAGCAC	GUGCUCUCUCUCUUCUGUCAA	Cleavage	1	TTGACAGAAGAGAGAGAGCAC	-	Yes	Yes	Yes	Yes	-	GO:0005634,GO:0003677	SPL2	squamosa promoter binding protein-like 2
Known-miRNA3014	Glyma.11G251500.10	-	-1	1	21	1292	1312	UUGACAGAAGAGAGAGAGCAC	GUGCUCUCUCUCUUCUGUCAA	Cleavage	1	TTGACAGAAGAGAGAGAGCAC	-	Yes	Yes	Yes	Yes	-	GO:0005634,GO:0003677	SPL2	squamosa promoter binding protein-like 2
Known-miRNA3014	Glyma.11G251500.14	-	-1	1	21	1301	1321	UUGACAGAAGAGAGAGAGCAC	GUGCUCUCUCUCUUCUGUCAA	Cleavage	1	TTGACAGAAGAGAGAGAGCAC	-	Yes	Yes	Yes	Yes	-	GO:0005634,GO:0003677	SPL2	squamosa promoter binding protein-like 2
Known-miRNA3014	Glyma.11G251500.20	-	-1	1	21	1320	1340	UUGACAGAAGAGAGAGAGCAC	GUGCUCUCUCUCUUCUGUCAA	Cleavage	1	TTGACAGAAGAGAGAGAGCAC	-	Yes	Yes	Yes	Yes	-	GO:0005634,GO:0003677	SPL2	squamosa promoter binding protein-like 2
Known-miRNA3014	Glyma.11G251500.12	-	-1	1	21	1320	1340	UUGACAGAAGAGAGAGAGCAC	GUGCUCUCUCUCUUCUGUCAA	Cleavage	1	TTGACAGAAGAGAGAGAGCAC	-	Yes	Yes	Yes	Yes	-	GO:0005634,GO:0003677	SPL2	squamosa promoter binding protein-like 2
Known-miRNA3014	Glyma.11G251500.3	-	-1	1	21	1340	1360	UUGACAGAAGAGAGAGAGCAC	GUGCUCUCUCUCUUCUGUCAA	Cleavage	1	TTGACAGAAGAGAGAGAGCAC	-	Yes	Yes	Yes	Yes	-	GO:0005634,GO:0003677	SPL2	squamosa promoter binding protein-like 2
Known-miRNA3014	Glyma.18G005600.3	-	-1	1	21	1350	1370	UUGACAGAAGAGAGAGAGCAC	GUGCUCUCUCUCUUCUGUCAA	Cleavage	1	TTGACAGAAGAGAGAGAGCAC	-	Yes	Yes	Yes	Yes	-	GO:0005634,GO:0003677	SPL2	squamosa promoter binding protein-like 2
Known-miRNA3014	Glyma.11G251500.15	-	-1	1	21	1398	1418	UUGACAGAAGAGAGAGAGCAC	GUGCUCUCUCUCUUCUGUCAA	Cleavage	1	TTGACAGAAGAGAGAGAGCAC	-	Yes	Yes	Yes	Yes	-	GO:0005634,GO:0003677	SPL2	squamosa promoter binding protein-like 2
Known-miRNA3014	Glyma.11G251500.13	-	-1	1	21	1438	1458	UUGACAGAAGAGAGAGAGCAC	GUGCUCUCUCUCUUCUGUCAA	Cleavage	1	TTGACAGAAGAGAGAGAGCAC	-	Yes	Yes	Yes	Yes	-	GO:0005634,GO:0003677	SPL2	squamosa promoter binding protein-like 2
Known-miRNA3014	Glyma.11G251500.2	-	-1	1	21	1523	1543	UUGACAGAAGAGAGAGAGCAC	GUGCUCUCUCUCUUCUGUCAA	Cleavage	1	TTGACAGAAGAGAGAGAGCAC	-	Yes	Yes	Yes	Yes	-	GO:0005634,GO:0003677	SPL2	squamosa promoter binding protein-like 2
Known-miRNA3014	Glyma.11G251500.19	-	-1	1	21	1921	1941	UUGACAGAAGAGAGAGAGCAC	GUGCUCUCUCUCUUCUGUCAA	Cleavage	1	TTGACAGAAGAGAGAGAGCAC	-	Yes	Yes	Yes	Yes	-	GO:0005634,GO:0003677	SPL2	squamosa promoter binding protein-like 2
Known-miRNA3014	Glyma.18G005600.1	-	-1	1	21	1933	1953	UUGACAGAAGAGAGAGAGCAC	GUGCUCUCUCUCUUCUGUCAA	Cleavage	1	TTGACAGAAGAGAGAGAGCAC	-	Yes	Yes	Yes	Yes	-	GO:0005634,GO:0003677	SPL2	squamosa promoter binding protein-like 2
Known-miRNA3014	Glyma.11G251500.16	-	-1	1	21	3210	3230	UUGACAGAAGAGAGAGAGCAC	GUGCUCUCUCUCUUCUGUCAA	Cleavage	1	TTGACAGAAGAGAGAGAGCAC	-	Yes	Yes	Yes	Yes	-	GO:0005634,GO:0003677	SPL2	squamosa promoter binding protein-like 2
Known-miRNA3014	Glyma.11G251500.6	-	-1	1	21	3224	3244	UUGACAGAAGAGAGAGAGCAC	GUGCUCUCUCUCUUCUGUCAA	Cleavage	1	TTGACAGAAGAGAGAGAGCAC	-	Yes	Yes	Yes	Yes	-	GO:0005634,GO:0003677	SPL2	squamosa promoter binding protein-like 2
Known-miRNA3014	Glyma.11G251500.9	-	-1	1	21	3233	3253	UUGACAGAAGAGAGAGAGCAC	GUGCUCUCUCUCUUCUGUCAA	Cleavage	1	TTGACAGAAGAGAGAGAGCAC	-	Yes	Yes	Yes	Yes	-	GO:0005634,GO:0003677	SPL2	squamosa promoter binding protein-like 2
Known-miRNA3014	Glyma.11G251500.11	-	-1	1	21	3305	3325	UUGACAGAAGAGAGAGAGCAC	GUGCUCUCUCUCUUCUGUCAA	Cleavage	1	TTGACAGAAGAGAGAGAGCAC	-	Yes	Yes	Yes	Yes	-	GO:0005634,GO:0003677	SPL2	squamosa promoter binding protein-like 2
Known-miRNA3014	Glyma.11G251500.5	-	-1	1	21	3377	3397	UUGACAGAAGAGAGAGAGCAC	GUGCUCUCUCUCUUCUGUCAA	Cleavage	1	TTGACAGAAGAGAGAGAGCAC	-	Yes	Yes	Yes	Yes	-	GO:0005634,GO:0003677	SPL2	squamosa promoter binding protein-like 2
Known-miRNA3014	Glyma.11G251500.8	-	-1	1	21	3386	3406	UUGACAGAAGAGAGAGAGCAC	GUGCUCUCUCUCUUCUGUCAA	Cleavage	1	TTGACAGAAGAGAGAGAGCAC	-	Yes	Yes	Yes	Yes	-	GO:0005634,GO:0003677	SPL2	squamosa promoter binding protein-like 2
Known-miRNA3014	Glyma.11G251500.1	-	-1	1	21	3650	3670	UUGACAGAAGAGAGAGAGCAC	GUGCUCUCUCUCUUCUGUCAA	Cleavage	1	TTGACAGAAGAGAGAGAGCAC	-	Yes	Yes	Yes	Yes	-	GO:0005634,GO:0003677	SPL2	squamosa promoter binding protein-like 2
Known-miRNA3014	Glyma.01G063700.9	1	-1	1	21	1153	1173	UUGACAGAAGAGAGAGAGCAC	GUGCUCUCUCUCUUCUGUCAG	Cleavage	1	TTGACAGAAGAGAGAGAGCAC	-	Yes	Yes	Yes	Yes	-	GO:0005634,GO:0003677	-	Squamosa promoter-binding protein-like (SBP domain) transcription factor family protein
Known-miRNA3014	Glyma.01G063700.2	1	-1	1	21	1235	1255	UUGACAGAAGAGAGAGAGCAC	GUGCUCUCUCUCUUCUGUCAG	Cleavage	1	TTGACAGAAGAGAGAGAGCAC	-	Yes	Yes	Yes	Yes	-	GO:0005634,GO:0003677	-	Squamosa promoter-binding protein-like (SBP domain) transcription factor family protein
Known-miRNA3014	Glyma.01G063700.4	1	-1	1	21	1274	1294	UUGACAGAAGAGAGAGAGCAC	GUGCUCUCUCUCUUCUGUCAG	Cleavage	1	TTGACAGAAGAGAGAGAGCAC	-	Yes	Yes	Yes	Yes	-	GO:0005634,GO:0003677	-	Squamosa promoter-binding protein-like (SBP domain) transcription factor family protein
Known-miRNA3014	Glyma.01G063700.3	1	-1	1	21	1277	1297	UUGACAGAAGAGAGAGAGCAC	GUGCUCUCUCUCUUCUGUCAG	Cleavage	1	TTGACAGAAGAGAGAGAGCAC	-	Yes	Yes	Yes	Yes	-	GO:0005634,GO:0003677	-	Squamosa promoter-binding protein-like (SBP domain) transcription factor family protein
Known-miRNA3014	Glyma.02G121300.4	1	-1	1	21	1193	1213	UUGACAGAAGAGAGAGAGCAC	GUGCUCUCUCUCUUCUGUCAG	Cleavage	1	TTGACAGAAGAGAGAGAGCAC	-	Yes	Yes	Yes	Yes	-	GO:0005634,GO:0003677	-	Squamosa promoter-binding protein-like (SBP domain) transcription factor family protein
Known-miRNA3014	Glyma.02G121300.3	1	-1	1	21	1237	1257	UUGACAGAAGAGAGAGAGCAC	GUGCUCUCUCUCUUCUGUCAG	Cleavage	1	TTGACAGAAGAGAGAGAGCAC	-	Yes	Yes	Yes	Yes	-	GO:0005634,GO:0003677	-	Squamosa promoter-binding protein-like (SBP domain) transcription factor family protein
Known-miRNA3014	Glyma.01G063700.5	1	-1	1	21	1351	1371	UUGACAGAAGAGAGAGAGCAC	GUGCUCUCUCUCUUCUGUCAG	Cleavage	1	TTGACAGAAGAGAGAGAGCAC	-	Yes	Yes	Yes	Yes	-	GO:0005634,GO:0003677	-	Squamosa promoter-binding protein-like (SBP domain) transcription factor family protein
Known-miRNA3014	Glyma.01G063700.8	1	-1	1	21	1390	1410	UUGACAGAAGAGAGAGAGCAC	GUGCUCUCUCUCUUCUGUCAG	Cleavage	1	TTGACAGAAGAGAGAGAGCAC	-	Yes	Yes	Yes	Yes	-	GO:0005634,GO:0003677	-	Squamosa promoter-binding protein-like (SBP domain) transcription factor family protein
Known-miRNA3014	Glyma.01G063700.6	1	-1	1	21	1393	1413	UUGACAGAAGAGAGAGAGCAC	GUGCUCUCUCUCUUCUGUCAG	Cleavage	1	TTGACAGAAGAGAGAGAGCAC	-	Yes	Yes	Yes	Yes	-	GO:0005634,GO:0003677	-	Squamosa promoter-binding protein-like (SBP domain) transcription factor family protein
Known-miRNA3014	Glyma.01G063700.10	1	-1	1	21	1414	1434	UUGACAGAAGAGAGAGAGCAC	GUGCUCUCUCUCUUCUGUCAG	Cleavage	1	TTGACAGAAGAGAGAGAGCAC	-	Yes	Yes	Yes	Yes	-	GO:0005634,GO:0003677	-	Squamosa promoter-binding protein-like (SBP domain) transcription factor family protein
Known-miRNA3014	Glyma.02G121300.2	1	-1	1	21	1386	1406	UUGACAGAAGAGAGAGAGCAC	GUGCUCUCUCUCUUCUGUCAG	Cleavage	1	TTGACAGAAGAGAGAGAGCAC	-	Yes	Yes	Yes	Yes	-	GO:0005634,GO:0003677	-	Squamosa promoter-binding protein-like (SBP domain) transcription factor family protein
Known-miRNA3014	Glyma.01G063700.7	1	-1	1	21	1564	1584	UUGACAGAAGAGAGAGAGCAC	GUGCUCUCUCUCUUCUGUCAG	Cleavage	1	TTGACAGAAGAGAGAGAGCAC	-	Yes	Yes	Yes	Yes	-	GO:0005634,GO:0003677	-	Squamosa promoter-binding protein-like (SBP domain) transcription factor family protein
Known-miRNA3014	Glyma.01G063700.1	1	-1	1	21	1567	1587	UUGACAGAAGAGAGAGAGCAC	GUGCUCUCUCUCUUCUGUCAG	Cleavage	1	TTGACAGAAGAGAGAGAGCAC	-	Yes	Yes	Yes	Yes	-	GO:0005634,GO:0003677	-	Squamosa promoter-binding protein-like (SBP domain) transcription factor family protein
Known-miRNA3014	Glyma.02G121300.1	1	-1	1	21	1689	1709	UUGACAGAAGAGAGAGAGCAC	GUGCUCUCUCUCUUCUGUCAG	Cleavage	1	TTGACAGAAGAGAGAGAGCAC	-	Yes	Yes	Yes	Yes	-	GO:0005634,GO:0003677	-	Squamosa promoter-binding protein-like (SBP domain) transcription factor family protein
Known-miRNA3014	Glyma.U015800.2	1	-1	1	21	434	454	UUGACAGAAGAGAGAGAGCAC	GUGCUCUCUCUCUUCUGUCAU	Cleavage	1	TTGACAGAAGAGAGAGAGCAC	-	Yes	Yes	Yes	Yes	-	GO:0005634,GO:0003677	SPL10	squamosa promoter binding protein-like 10
Known-miRNA3014	Glyma.U015800.1	1	-1	1	21	437	457	UUGACAGAAGAGAGAGAGCAC	GUGCUCUCUCUCUUCUGUCAU	Cleavage	1	TTGACAGAAGAGAGAGAGCAC	-	Yes	Yes	Yes	Yes	-	GO:0005634,GO:0003677	SPL9	squamosa promoter binding protein-like 9
Known-miRNA3014	Glyma.07G109500.1	1	-1	1	21	986	1006	UUGACAGAAGAGAGAGAGCAC	GUGCUCUCUCUCUUCUGUCAU	Cleavage	1	TTGACAGAAGAGAGAGAGCAC	-	Yes	Yes	Yes	Yes	-	GO:0005634,GO:0003677	SPL9	squamosa promoter binding protein-like 9
Known-miRNA3014	Glyma.05G204100.7	1	-1	1	21	1115	1135	UUGACAGAAGAGAGAGAGCAC	GUGCUCUCUCUCUUCUGUCAU	Cleavage	1	TTGACAGAAGAGAGAGAGCAC	-	Yes	Yes	Yes	Yes	-	GO:0005634,GO:0003677	-	Squamosa promoter-binding protein-like (SBP domain) transcription factor family protein
Known-miRNA3014	Glyma.08G011500.4	1	-1	1	21	1232	1252	UUGACAGAAGAGAGAGAGCAC	GUGCUCUCUCUCUUCUGUCAU	Cleavage	1	TTGACAGAAGAGAGAGAGCAC	-	Yes	Yes	Yes	Yes	-	GO:0005634,GO:0003677	-	Squamosa promoter-binding protein-like (SBP domain) transcription factor family protein
Known-miRNA3014	Glyma.05G204100.6	1	-1	1	21	1213	1233	UUGACAGAAGAGAGAGAGCAC	GUGCUCUCUCUCUUCUGUCAU	Cleavage	1	TTGACAGAAGAGAGAGAGCAC	-	Yes	Yes	Yes	Yes	-	GO:0005634,GO:0003677	-	Squamosa promoter-binding protein-like (SBP domain) transcription factor family protein
Known-miRNA3014	Glyma.05G204100.5	1	-1	1	21	1217	1237	UUGACAGAAGAGAGAGAGCAC	GUGCUCUCUCUCUUCUGUCAU	Cleavage	1	TTGACAGAAGAGAGAGAGCAC	-	Yes	Yes	Yes	Yes	-	GO:0005634,GO:0003677	-	Squamosa promoter-binding protein-like (SBP domain) transcription factor family protein
Known-miRNA3014	Glyma.03G117600.1	1	-1	1	21	1149	1169	UUGACAGAAGAGAGAGAGCAC	GUGCUCUCUCUCUUCUGUCAU	Cleavage	1	TTGACAGAAGAGAGAGAGCAC	-	Yes	Yes	Yes	Yes	-	GO:0005634,GO:0003677	SPL9	squamosa promoter binding protein-like 9
Known-miRNA3014	Glyma.08G011500.3	1	-1	1	21	1286	1306	UUGACAGAAGAGAGAGAGCAC	GUGCUCUCUCUCUUCUGUCAU	Cleavage	1	TTGACAGAAGAGAGAGAGCAC	-	Yes	Yes	Yes	Yes	-	GO:0005634,GO:0003677	-	Squamosa promoter-binding protein-like (SBP domain) transcription factor family protein
Known-miRNA3014	Glyma.01G075800.1	1	-1	1	21	1213	1233	UUGACAGAAGAGAGAGAGCAC	GUGCUCUCUCUCUUCUGUCAU	Cleavage	1	TTGACAGAAGAGAGAGAGCAC	-	Yes	Yes	Yes	Yes	-	GO:0005634,GO:0003677	SPL10	squamosa promoter binding protein-like 10
Known-miRNA3014	Glyma.08G011500.2	1	-1	1	21	1354	1374	UUGACAGAAGAGAGAGAGCAC	GUGCUCUCUCUCUUCUGUCAU	Cleavage	1	TTGACAGAAGAGAGAGAGCAC	-	Yes	Yes	Yes	Yes	-	GO:0005634,GO:0003677	-	Squamosa promoter-binding protein-like (SBP domain) transcription factor family protein
Known-miRNA3014	Glyma.08G011500.1	1	-1	1	21	1379	1399	UUGACAGAAGAGAGAGAGCAC	GUGCUCUCUCUCUUCUGUCAU	Cleavage	1	TTGACAGAAGAGAGAGAGCAC	-	Yes	Yes	Yes	Yes	-	GO:0005634,GO:0003677	-	Squamosa promoter-binding protein-like (SBP domain) transcription factor family protein
Known-miRNA3014	Glyma.06G168600.3	1	-1	1	21	1283	1303	UUGACAGAAGAGAGAGAGCAC	GUGCUCUCUCUCUUCUGUCAU	Cleavage	1	TTGACAGAAGAGAGAGAGCAC	-	Yes	Yes	Yes	Yes	-	GO:0005634,GO:0003677	-	Squamosa promoter-binding protein-like (SBP domain) transcription factor family protein
Known-miRNA3014	Glyma.04G197100.1	1	-1	1	21	1306	1326	UUGACAGAAGAGAGAGAGCAC	GUGCUCUCUCUCUUCUGUCAU	Cleavage	1	TTGACAGAAGAGAGAGAGCAC	-	Yes	Yes	Yes	Yes	-	GO:0005634,GO:0003677	-	Squamosa promoter-binding protein-like (SBP domain) transcription factor family protein
Known-miRNA3014	Glyma.06G168600.4	1	-1	1	21	1291	1311	UUGACAGAAGAGAGAGAGCAC	GUGCUCUCUCUCUUCUGUCAU	Cleavage	1	TTGACAGAAGAGAGAGAGCAC	-	Yes	Yes	Yes	Yes	-	GO:0005634,GO:0003677	-	Squamosa promoter-binding protein-like (SBP domain) transcription factor family protein
Known-miRNA3014	Glyma.06G168600.2	1	-1	1	21	1409	1429	UUGACAGAAGAGAGAGAGCAC	GUGCUCUCUCUCUUCUGUCAU	Cleavage	1	TTGACAGAAGAGAGAGAGCAC	-	Yes	Yes	Yes	Yes	-	GO:0005634,GO:0003677	-	Squamosa promoter-binding protein-like (SBP domain) transcription factor family protein
Known-miRNA3014	Glyma.06G168600.1	1	-1	1	21	1461	1481	UUGACAGAAGAGAGAGAGCAC	GUGCUCUCUCUCUUCUGUCAU	Cleavage	1	TTGACAGAAGAGAGAGAGCAC	-	Yes	Yes	Yes	Yes	-	GO:0005634,GO:0003677	-	Squamosa promoter-binding protein-like (SBP domain) transcription factor family protein
Known-miRNA3014	Glyma.05G204100.4	1	-1	1	21	1550	1570	UUGACAGAAGAGAGAGAGCAC	GUGCUCUCUCUCUUCUGUCAU	Cleavage	1	TTGACAGAAGAGAGAGAGCAC	-	Yes	Yes	Yes	Yes	-	GO:0005634,GO:0003677	-	Squamosa promoter-binding protein-like (SBP domain) transcription factor family protein
Known-miRNA3014	Glyma.05G204100.3	1	-1	1	21	1591	1611	UUGACAGAAGAGAGAGAGCAC	GUGCUCUCUCUCUUCUGUCAU	Cleavage	1	TTGACAGAAGAGAGAGAGCAC	-	Yes	Yes	Yes	Yes	-	GO:0005634,GO:0003677	-	Squamosa promoter-binding protein-like (SBP domain) transcription factor family protein
Known-miRNA3014	Glyma.04G159600.2	1	-1	1	21	1925	1945	UUGACAGAAGAGAGAGAGCAC	GUGCUCUCUCUCUUCUGUCAU	Cleavage	1	TTGACAGAAGAGAGAGAGCAC	-	Yes	Yes	Yes	Yes	-	GO:0005634,GO:0003677	-	Squamosa promoter-binding protein-like (SBP domain) transcription factor family protein
Known-miRNA3014	Glyma.04G159600.1	1	-1	1	21	1925	1945	UUGACAGAAGAGAGAGAGCAC	GUGCUCUCUCUCUUCUGUCAU	Cleavage	1	TTGACAGAAGAGAGAGAGCAC	-	Yes	Yes	Yes	Yes	-	GO:0005634,GO:0003677	-	Squamosa promoter-binding protein-like (SBP domain) transcription factor family protein
Known-miRNA3014	Glyma.05G204100.2	1	-1	1	21	1331	1351	UUGACAGAAGAGAGAGAGCAC	GUGCUCUCUCUCUUCUGUCAU	Cleavage	1	TTGACAGAAGAGAGAGAGCAC	-	Yes	Yes	Yes	Yes	-	GO:0005634,GO:0003677	-	Squamosa promoter-binding protein-like (SBP domain) transcription factor family protein
Known-miRNA3014	Glyma.05G019000.2	1	-1	1	21	1877	1897	UUGACAGAAGAGAGAGAGCAC	GUGCUCUCUCUCUUCUGUCAU	Cleavage	1	TTGACAGAAGAGAGAGAGCAC	-	Yes	Yes	Yes	Yes	-	GO:0005634,GO:0003677	-	Squamosa promoter-binding protein-like (SBP domain) transcription factor family protein
Known-miRNA3014	Glyma.17G080700.2	1	-1	1	21	1823	1843	UUGACAGAAGAGAGAGAGCAC	GUGCUCUCUCUCUUCUGUCAU	Cleavage	1	TTGACAGAAGAGAGAGAGCAC	-	Yes	Yes	Yes	Yes	-	GO:0005634,GO:0003677	-	Squamosa promoter-binding protein-like (SBP domain) transcription factor family protein
Known-miRNA3014	Glyma.05G204100.1	1	-1	1	21	1434	1454	UUGACAGAAGAGAGAGAGCAC	GUGCUCUCUCUCUUCUGUCAU	Cleavage	1	TTGACAGAAGAGAGAGAGCAC	-	Yes	Yes	Yes	Yes	-	GO:0005634,GO:0003677	-	Squamosa promoter-binding protein-like (SBP domain) transcription factor family protein
Known-miRNA3014	Glyma.17G080700.1	1	-1	1	21	1871	1891	UUGACAGAAGAGAGAGAGCAC	GUGCUCUCUCUCUUCUGUCAU	Cleavage	1	TTGACAGAAGAGAGAGAGCAC	-	Yes	Yes	Yes	Yes	-	GO:0005634,GO:0003677	-	Squamosa promoter-binding protein-like (SBP domain) transcription factor family protein
Known-miRNA3014	Glyma.05G019000.1	1	-1	1	21	1877	1897	UUGACAGAAGAGAGAGAGCAC	GUGCUCUCUCUCUUCUGUCAU	Cleavage	1	TTGACAGAAGAGAGAGAGCAC	-	Yes	Yes	Yes	Yes	-	GO:0005634,GO:0003677	-	Squamosa promoter-binding protein-like (SBP domain) transcription factor family protein
Known-miRNA3014	Glyma.U025800.1	1	-1	1	21	867	887	UUGACAGAAGAGAGAGAGCAC	UAGCUCUCUCUCUUCUGUCAG	Cleavage	1	TTGACAGAAGAGAGAGAGCAC	-	Yes	Yes	Yes	Yes	-	GO:0005634,GO:0003677	SPL12	squamosa promoter-binding protein-like 12
Known-miRNA3014	Glyma.12G226000.1	1	-1	1	21	1115	1135	UUGACAGAAGAGAGAGAGCAC	AUGCUCCCUCUCUUCUGUCAA	Cleavage	1	TTGACAGAAGAGAGAGAGCAC	-	Yes	Yes	Yes	Yes	-	GO:0005634,GO:0003677	SPL12	squamosa promoter-binding protein-like 12
Known-miRNA3014	Glyma.13G274900.1	1	-1	1	21	1041	1061	UUGACAGAAGAGAGAGAGCAC	AUGCUCCCUCUCUUCUGUCAA	Cleavage	1	TTGACAGAAGAGAGAGAGCAC	-	Yes	Yes	Yes	Yes	-	GO:0005634,GO:0003677	SPL12	squamosa promoter-binding protein-like 12
Known-miRNA3014	Glyma.06G238100.1	1	-1	1	21	636	656	UUGACAGAAGAGAGAGAGCAC	AAGCUCUCUCUCUUCUGUCAC	Cleavage	1	TTGACAGAAGAGAGAGAGCAC	-	Yes	Yes	Yes	Yes	-	GO:0005634,GO:0003677	SPL12	squamosa promoter-binding protein-like 12
Known-miRNA3014	Glyma.16G054500.3	1.5	-1	1	21	1044	1064	UUGACAGAAGAGAGAGAGCAC	GUGCUCUCUAUCUUCUGUCAA	Cleavage	1	TTGACAGAAGAGAGAGAGCAC	-	Yes	Yes	Yes	Yes	-	GO:0005634,GO:0003677	-	Squamosa promoter-binding protein-like (SBP domain) transcription factor family protein
Known-miRNA3014	Glyma.16G054500.2	1.5	-1	1	21	1077	1097	UUGACAGAAGAGAGAGAGCAC	GUGCUCUCUAUCUUCUGUCAA	Cleavage	1	TTGACAGAAGAGAGAGAGCAC	-	Yes	Yes	Yes	Yes	-	GO:0005634,GO:0003677	-	Squamosa promoter-binding protein-like (SBP domain) transcription factor family protein
Known-miRNA3014	Glyma.19G094000.2	1.5	-1	1	21	1299	1319	UUGACAGAAGAGAGAGAGCAC	GUGCUCUCUAUCUUCUGUCAA	Cleavage	1	TTGACAGAAGAGAGAGAGCAC	-	Yes	Yes	Yes	Yes	-	GO:0005634,GO:0003677	-	Squamosa promoter-binding protein-like (SBP domain) transcription factor family protein
Known-miRNA3014	Glyma.16G054500.1	1.5	-1	1	21	1486	1506	UUGACAGAAGAGAGAGAGCAC	GUGCUCUCUAUCUUCUGUCAA	Cleavage	1	TTGACAGAAGAGAGAGAGCAC	-	Yes	Yes	Yes	Yes	-	GO:0005634,GO:0003677	-	Squamosa promoter-binding protein-like (SBP domain) transcription factor family protein
Known-miRNA3014	Glyma.19G094000.1	1.5	-1	1	21	1570	1590	UUGACAGAAGAGAGAGAGCAC	GUGCUCUCUAUCUUCUGUCAA	Cleavage	1	TTGACAGAAGAGAGAGAGCAC	-	Yes	Yes	Yes	Yes	-	GO:0005634,GO:0003677	-	Squamosa promoter-binding protein-like (SBP domain) transcription factor family protein
Known-miRNA3014	Glyma.07G199000.1	1.5	-1	1	21	681	701	UUGACAGAAGAGAGAGAGCAC	AUGCUCUCUAUCUUCUGUCAA	Cleavage	1	TTGACAGAAGAGAGAGAGCAC	-	Yes	Yes	Yes	Yes	-	GO:0005634,GO:0003677	SPL3	squamosa promoter binding protein-like 3
Known-miRNA3014	Glyma.13G177400.1	1.5	-1	1	21	759	779	UUGACAGAAGAGAGAGAGCAC	AUGCUCUCUAUCUUCUGUCAA	Cleavage	1	TTGACAGAAGAGAGAGAGCAC	-	Yes	Yes	Yes	Yes	-	GO:0005634,GO:0003677	SPL3	squamosa promoter binding protein-like 3
Known-miRNA3014	Glyma.07G199000.2	1.5	-1	1	21	775	795	UUGACAGAAGAGAGAGAGCAC	AUGCUCUCUAUCUUCUGUCAA	Cleavage	1	TTGACAGAAGAGAGAGAGCAC	-	Yes	Yes	Yes	Yes	-	GO:0005634,GO:0003677	SPL4	squamosa promoter binding protein-like 4
Known-miRNA3014	Glyma.18G080500.2	2	-1	1	21	13	33	UUGACAGAAGAGAGAGAGCAC	UCACUCUCUCUCUUCUGUCAU	Cleavage	1	TTGACAGAAGAGAGAGAGCAC	-	Yes	Yes	Yes	Yes	-	-	-	-
Known-miRNA3014	Glyma.18G080500.1	2	-1	1	21	169	189	UUGACAGAAGAGAGAGAGCAC	UCACUCUCUCUCUUCUGUCAU	Cleavage	1	TTGACAGAAGAGAGAGAGCAC	-	Yes	Yes	Yes	Yes	-	-	-	-
Known-miRNA3014	Glyma.03G246100.2	2.5	-1	1	21	37	57	UUGACAGAAGAGAGAGAGCAC	AUGCUCUCUCUCUUCUGUCUU	Cleavage	1	TTGACAGAAGAGAGAGAGCAC	-	Yes	Yes	Yes	Yes	K08857	GO:0006468,GO:0005524,GO:0004672	ATNEK2,NEK2	NIMA-related kinase 2
Known-miRNA3014	Glyma.10G197800.3	2.5	-1	1	21	31	51	UUGACAGAAGAGAGAGAGCAC	GUUCUCUCUCUCUUCUUUCAA	Cleavage	1	TTGACAGAAGAGAGAGAGCAC	-	Yes	Yes	Yes	Yes	K10526	GO:0008152,GO:0003824	OPCL1	OPC-8:0 CoA ligase1
Known-miRNA3014	Glyma.20G097200.2	3	-1	1	21	3060	3080	UUGACAGAAGAGAGAGAGCAC	UUGUUUUCUCUCUUCUGUCAG	Cleavage	1	TTGACAGAAGAGAGAGAGCAC	-	Yes	Yes	Yes	Yes	-	-	-	Pentatricopeptide repeat (PPR-like) superfamily protein
Known-miRNA3014	Glyma.20G097200.1	3	-1	1	21	3226	3246	UUGACAGAAGAGAGAGAGCAC	UUGUUUUCUCUCUUCUGUCAG	Cleavage	1	TTGACAGAAGAGAGAGAGCAC	-	Yes	Yes	Yes	Yes	-	-	-	Pentatricopeptide repeat (PPR-like) superfamily protein
Known-miRNA3015	Glyma.09G113800.1	-	-1	1	21	858	878	UUGACAGAAGAGAGAGAGCAC	GUGCUCUCUCUCUUCUGUCAA	Cleavage	1	TTGACAGAAGAGAGAGAGCAC	-	Yes	Yes	Yes	Yes	-	GO:0005634,GO:0003677	SPL9	squamosa promoter binding protein-like 9
Known-miRNA3015	Glyma.02G177500.1	-	-1	1	21	917	937	UUGACAGAAGAGAGAGAGCAC	GUGCUCUCUCUCUUCUGUCAA	Cleavage	1	TTGACAGAAGAGAGAGAGCAC	-	Yes	Yes	Yes	Yes	-	GO:0005634,GO:0003677	SPL9	squamosa promoter binding protein-like 9
Known-miRNA3015	Glyma.18G005600.4	-	-1	1	21	1088	1108	UUGACAGAAGAGAGAGAGCAC	GUGCUCUCUCUCUUCUGUCAA	Cleavage	1	TTGACAGAAGAGAGAGAGCAC	-	Yes	Yes	Yes	Yes	-	GO:0005634,GO:0003677	SPL2	squamosa promoter binding protein-like 2
Known-miRNA3015	Glyma.19G146000.1	-	-1	1	21	1146	1166	UUGACAGAAGAGAGAGAGCAC	GUGCUCUCUCUCUUCUGUCAA	Cleavage	1	TTGACAGAAGAGAGAGAGCAC	-	Yes	Yes	Yes	Yes	-	GO:0005634,GO:0003677	SPL9	squamosa promoter binding protein-like 9
Known-miRNA3015	Glyma.18G005600.2	-	-1	1	21	1138	1158	UUGACAGAAGAGAGAGAGCAC	GUGCUCUCUCUCUUCUGUCAA	Cleavage	1	TTGACAGAAGAGAGAGAGCAC	-	Yes	Yes	Yes	Yes	-	GO:0005634,GO:0003677	SPL2	squamosa promoter binding protein-like 2
Known-miRNA3015	Glyma.03G143100.1	-	-1	1	21	1138	1158	UUGACAGAAGAGAGAGAGCAC	GUGCUCUCUCUCUUCUGUCAA	Cleavage	1	TTGACAGAAGAGAGAGAGCAC	-	Yes	Yes	Yes	Yes	-	GO:0005634,GO:0003677	SPL9	squamosa promoter binding protein-like 9
Known-miRNA3015	Glyma.11G251500.4	-	-1	1	21	1239	1259	UUGACAGAAGAGAGAGAGCAC	GUGCUCUCUCUCUUCUGUCAA	Cleavage	1	TTGACAGAAGAGAGAGAGCAC	-	Yes	Yes	Yes	Yes	-	GO:0005634,GO:0003677	SPL2	squamosa promoter binding protein-like 2
Known-miRNA3015	Glyma.11G251500.7	-	-1	1	21	1248	1268	UUGACAGAAGAGAGAGAGCAC	GUGCUCUCUCUCUUCUGUCAA	Cleavage	1	TTGACAGAAGAGAGAGAGCAC	-	Yes	Yes	Yes	Yes	-	GO:0005634,GO:0003677	SPL2	squamosa promoter binding protein-like 2
Known-miRNA3015	Glyma.11G251500.17	-	-1	1	21	1289	1309	UUGACAGAAGAGAGAGAGCAC	GUGCUCUCUCUCUUCUGUCAA	Cleavage	1	TTGACAGAAGAGAGAGAGCAC	-	Yes	Yes	Yes	Yes	-	GO:0005634,GO:0003677	SPL2	squamosa promoter binding protein-like 2
Known-miRNA3015	Glyma.11G251500.10	-	-1	1	21	1292	1312	UUGACAGAAGAGAGAGAGCAC	GUGCUCUCUCUCUUCUGUCAA	Cleavage	1	TTGACAGAAGAGAGAGAGCAC	-	Yes	Yes	Yes	Yes	-	GO:0005634,GO:0003677	SPL2	squamosa promoter binding protein-like 2
Known-miRNA3015	Glyma.11G251500.14	-	-1	1	21	1301	1321	UUGACAGAAGAGAGAGAGCAC	GUGCUCUCUCUCUUCUGUCAA	Cleavage	1	TTGACAGAAGAGAGAGAGCAC	-	Yes	Yes	Yes	Yes	-	GO:0005634,GO:0003677	SPL2	squamosa promoter binding protein-like 2
Known-miRNA3015	Glyma.11G251500.20	-	-1	1	21	1320	1340	UUGACAGAAGAGAGAGAGCAC	GUGCUCUCUCUCUUCUGUCAA	Cleavage	1	TTGACAGAAGAGAGAGAGCAC	-	Yes	Yes	Yes	Yes	-	GO:0005634,GO:0003677	SPL2	squamosa promoter binding protein-like 2
Known-miRNA3015	Glyma.11G251500.12	-	-1	1	21	1320	1340	UUGACAGAAGAGAGAGAGCAC	GUGCUCUCUCUCUUCUGUCAA	Cleavage	1	TTGACAGAAGAGAGAGAGCAC	-	Yes	Yes	Yes	Yes	-	GO:0005634,GO:0003677	SPL2	squamosa promoter binding protein-like 2
Known-miRNA3015	Glyma.11G251500.3	-	-1	1	21	1340	1360	UUGACAGAAGAGAGAGAGCAC	GUGCUCUCUCUCUUCUGUCAA	Cleavage	1	TTGACAGAAGAGAGAGAGCAC	-	Yes	Yes	Yes	Yes	-	GO:0005634,GO:0003677	SPL2	squamosa promoter binding protein-like 2
Known-miRNA3015	Glyma.18G005600.3	-	-1	1	21	1350	1370	UUGACAGAAGAGAGAGAGCAC	GUGCUCUCUCUCUUCUGUCAA	Cleavage	1	TTGACAGAAGAGAGAGAGCAC	-	Yes	Yes	Yes	Yes	-	GO:0005634,GO:0003677	SPL2	squamosa promoter binding protein-like 2
Known-miRNA3015	Glyma.11G251500.15	-	-1	1	21	1398	1418	UUGACAGAAGAGAGAGAGCAC	GUGCUCUCUCUCUUCUGUCAA	Cleavage	1	TTGACAGAAGAGAGAGAGCAC	-	Yes	Yes	Yes	Yes	-	GO:0005634,GO:0003677	SPL2	squamosa promoter binding protein-like 2
Known-miRNA3015	Glyma.11G251500.13	-	-1	1	21	1438	1458	UUGACAGAAGAGAGAGAGCAC	GUGCUCUCUCUCUUCUGUCAA	Cleavage	1	TTGACAGAAGAGAGAGAGCAC	-	Yes	Yes	Yes	Yes	-	GO:0005634,GO:0003677	SPL2	squamosa promoter binding protein-like 2
Known-miRNA3015	Glyma.11G251500.2	-	-1	1	21	1523	1543	UUGACAGAAGAGAGAGAGCAC	GUGCUCUCUCUCUUCUGUCAA	Cleavage	1	TTGACAGAAGAGAGAGAGCAC	-	Yes	Yes	Yes	Yes	-	GO:0005634,GO:0003677	SPL2	squamosa promoter binding protein-like 2
Known-miRNA3015	Glyma.11G251500.19	-	-1	1	21	1921	1941	UUGACAGAAGAGAGAGAGCAC	GUGCUCUCUCUCUUCUGUCAA	Cleavage	1	TTGACAGAAGAGAGAGAGCAC	-	Yes	Yes	Yes	Yes	-	GO:0005634,GO:0003677	SPL2	squamosa promoter binding protein-like 2
Known-miRNA3015	Glyma.18G005600.1	-	-1	1	21	1933	1953	UUGACAGAAGAGAGAGAGCAC	GUGCUCUCUCUCUUCUGUCAA	Cleavage	1	TTGACAGAAGAGAGAGAGCAC	-	Yes	Yes	Yes	Yes	-	GO:0005634,GO:0003677	SPL2	squamosa promoter binding protein-like 2
Known-miRNA3015	Glyma.11G251500.16	-	-1	1	21	3210	3230	UUGACAGAAGAGAGAGAGCAC	GUGCUCUCUCUCUUCUGUCAA	Cleavage	1	TTGACAGAAGAGAGAGAGCAC	-	Yes	Yes	Yes	Yes	-	GO:0005634,GO:0003677	SPL2	squamosa promoter binding protein-like 2
Known-miRNA3015	Glyma.11G251500.6	-	-1	1	21	3224	3244	UUGACAGAAGAGAGAGAGCAC	GUGCUCUCUCUCUUCUGUCAA	Cleavage	1	TTGACAGAAGAGAGAGAGCAC	-	Yes	Yes	Yes	Yes	-	GO:0005634,GO:0003677	SPL2	squamosa promoter binding protein-like 2
Known-miRNA3015	Glyma.11G251500.9	-	-1	1	21	3233	3253	UUGACAGAAGAGAGAGAGCAC	GUGCUCUCUCUCUUCUGUCAA	Cleavage	1	TTGACAGAAGAGAGAGAGCAC	-	Yes	Yes	Yes	Yes	-	GO:0005634,GO:0003677	SPL2	squamosa promoter binding protein-like 2
Known-miRNA3015	Glyma.11G251500.11	-	-1	1	21	3305	3325	UUGACAGAAGAGAGAGAGCAC	GUGCUCUCUCUCUUCUGUCAA	Cleavage	1	TTGACAGAAGAGAGAGAGCAC	-	Yes	Yes	Yes	Yes	-	GO:0005634,GO:0003677	SPL2	squamosa promoter binding protein-like 2
Known-miRNA3015	Glyma.11G251500.5	-	-1	1	21	3377	3397	UUGACAGAAGAGAGAGAGCAC	GUGCUCUCUCUCUUCUGUCAA	Cleavage	1	TTGACAGAAGAGAGAGAGCAC	-	Yes	Yes	Yes	Yes	-	GO:0005634,GO:0003677	SPL2	squamosa promoter binding protein-like 2
Known-miRNA3015	Glyma.11G251500.8	-	-1	1	21	3386	3406	UUGACAGAAGAGAGAGAGCAC	GUGCUCUCUCUCUUCUGUCAA	Cleavage	1	TTGACAGAAGAGAGAGAGCAC	-	Yes	Yes	Yes	Yes	-	GO:0005634,GO:0003677	SPL2	squamosa promoter binding protein-like 2
Known-miRNA3015	Glyma.11G251500.1	-	-1	1	21	3650	3670	UUGACAGAAGAGAGAGAGCAC	GUGCUCUCUCUCUUCUGUCAA	Cleavage	1	TTGACAGAAGAGAGAGAGCAC	-	Yes	Yes	Yes	Yes	-	GO:0005634,GO:0003677	SPL2	squamosa promoter binding protein-like 2
Known-miRNA3015	Glyma.01G063700.9	1	-1	1	21	1153	1173	UUGACAGAAGAGAGAGAGCAC	GUGCUCUCUCUCUUCUGUCAG	Cleavage	1	TTGACAGAAGAGAGAGAGCAC	-	Yes	Yes	Yes	Yes	-	GO:0005634,GO:0003677	-	Squamosa promoter-binding protein-like (SBP domain) transcription factor family protein
Known-miRNA3015	Glyma.01G063700.2	1	-1	1	21	1235	1255	UUGACAGAAGAGAGAGAGCAC	GUGCUCUCUCUCUUCUGUCAG	Cleavage	1	TTGACAGAAGAGAGAGAGCAC	-	Yes	Yes	Yes	Yes	-	GO:0005634,GO:0003677	-	Squamosa promoter-binding protein-like (SBP domain) transcription factor family protein
Known-miRNA3015	Glyma.01G063700.4	1	-1	1	21	1274	1294	UUGACAGAAGAGAGAGAGCAC	GUGCUCUCUCUCUUCUGUCAG	Cleavage	1	TTGACAGAAGAGAGAGAGCAC	-	Yes	Yes	Yes	Yes	-	GO:0005634,GO:0003677	-	Squamosa promoter-binding protein-like (SBP domain) transcription factor family protein
Known-miRNA3015	Glyma.01G063700.3	1	-1	1	21	1277	1297	UUGACAGAAGAGAGAGAGCAC	GUGCUCUCUCUCUUCUGUCAG	Cleavage	1	TTGACAGAAGAGAGAGAGCAC	-	Yes	Yes	Yes	Yes	-	GO:0005634,GO:0003677	-	Squamosa promoter-binding protein-like (SBP domain) transcription factor family protein
Known-miRNA3015	Glyma.02G121300.4	1	-1	1	21	1193	1213	UUGACAGAAGAGAGAGAGCAC	GUGCUCUCUCUCUUCUGUCAG	Cleavage	1	TTGACAGAAGAGAGAGAGCAC	-	Yes	Yes	Yes	Yes	-	GO:0005634,GO:0003677	-	Squamosa promoter-binding protein-like (SBP domain) transcription factor family protein
Known-miRNA3015	Glyma.02G121300.3	1	-1	1	21	1237	1257	UUGACAGAAGAGAGAGAGCAC	GUGCUCUCUCUCUUCUGUCAG	Cleavage	1	TTGACAGAAGAGAGAGAGCAC	-	Yes	Yes	Yes	Yes	-	GO:0005634,GO:0003677	-	Squamosa promoter-binding protein-like (SBP domain) transcription factor family protein
Known-miRNA3015	Glyma.01G063700.5	1	-1	1	21	1351	1371	UUGACAGAAGAGAGAGAGCAC	GUGCUCUCUCUCUUCUGUCAG	Cleavage	1	TTGACAGAAGAGAGAGAGCAC	-	Yes	Yes	Yes	Yes	-	GO:0005634,GO:0003677	-	Squamosa promoter-binding protein-like (SBP domain) transcription factor family protein
Known-miRNA3015	Glyma.01G063700.8	1	-1	1	21	1390	1410	UUGACAGAAGAGAGAGAGCAC	GUGCUCUCUCUCUUCUGUCAG	Cleavage	1	TTGACAGAAGAGAGAGAGCAC	-	Yes	Yes	Yes	Yes	-	GO:0005634,GO:0003677	-	Squamosa promoter-binding protein-like (SBP domain) transcription factor family protein
Known-miRNA3015	Glyma.01G063700.6	1	-1	1	21	1393	1413	UUGACAGAAGAGAGAGAGCAC	GUGCUCUCUCUCUUCUGUCAG	Cleavage	1	TTGACAGAAGAGAGAGAGCAC	-	Yes	Yes	Yes	Yes	-	GO:0005634,GO:0003677	-	Squamosa promoter-binding protein-like (SBP domain) transcription factor family protein
Known-miRNA3015	Glyma.01G063700.10	1	-1	1	21	1414	1434	UUGACAGAAGAGAGAGAGCAC	GUGCUCUCUCUCUUCUGUCAG	Cleavage	1	TTGACAGAAGAGAGAGAGCAC	-	Yes	Yes	Yes	Yes	-	GO:0005634,GO:0003677	-	Squamosa promoter-binding protein-like (SBP domain) transcription factor family protein
Known-miRNA3015	Glyma.02G121300.2	1	-1	1	21	1386	1406	UUGACAGAAGAGAGAGAGCAC	GUGCUCUCUCUCUUCUGUCAG	Cleavage	1	TTGACAGAAGAGAGAGAGCAC	-	Yes	Yes	Yes	Yes	-	GO:0005634,GO:0003677	-	Squamosa promoter-binding protein-like (SBP domain) transcription factor family protein
Known-miRNA3015	Glyma.01G063700.7	1	-1	1	21	1564	1584	UUGACAGAAGAGAGAGAGCAC	GUGCUCUCUCUCUUCUGUCAG	Cleavage	1	TTGACAGAAGAGAGAGAGCAC	-	Yes	Yes	Yes	Yes	-	GO:0005634,GO:0003677	-	Squamosa promoter-binding protein-like (SBP domain) transcription factor family protein
Known-miRNA3015	Glyma.01G063700.1	1	-1	1	21	1567	1587	UUGACAGAAGAGAGAGAGCAC	GUGCUCUCUCUCUUCUGUCAG	Cleavage	1	TTGACAGAAGAGAGAGAGCAC	-	Yes	Yes	Yes	Yes	-	GO:0005634,GO:0003677	-	Squamosa promoter-binding protein-like (SBP domain) transcription factor family protein
Known-miRNA3015	Glyma.02G121300.1	1	-1	1	21	1689	1709	UUGACAGAAGAGAGAGAGCAC	GUGCUCUCUCUCUUCUGUCAG	Cleavage	1	TTGACAGAAGAGAGAGAGCAC	-	Yes	Yes	Yes	Yes	-	GO:0005634,GO:0003677	-	Squamosa promoter-binding protein-like (SBP domain) transcription factor family protein
Known-miRNA3015	Glyma.U015800.2	1	-1	1	21	434	454	UUGACAGAAGAGAGAGAGCAC	GUGCUCUCUCUCUUCUGUCAU	Cleavage	1	TTGACAGAAGAGAGAGAGCAC	-	Yes	Yes	Yes	Yes	-	GO:0005634,GO:0003677	SPL10	squamosa promoter binding protein-like 10
Known-miRNA3015	Glyma.U015800.1	1	-1	1	21	437	457	UUGACAGAAGAGAGAGAGCAC	GUGCUCUCUCUCUUCUGUCAU	Cleavage	1	TTGACAGAAGAGAGAGAGCAC	-	Yes	Yes	Yes	Yes	-	GO:0005634,GO:0003677	SPL9	squamosa promoter binding protein-like 9
Known-miRNA3015	Glyma.07G109500.1	1	-1	1	21	986	1006	UUGACAGAAGAGAGAGAGCAC	GUGCUCUCUCUCUUCUGUCAU	Cleavage	1	TTGACAGAAGAGAGAGAGCAC	-	Yes	Yes	Yes	Yes	-	GO:0005634,GO:0003677	SPL9	squamosa promoter binding protein-like 9
Known-miRNA3015	Glyma.05G204100.7	1	-1	1	21	1115	1135	UUGACAGAAGAGAGAGAGCAC	GUGCUCUCUCUCUUCUGUCAU	Cleavage	1	TTGACAGAAGAGAGAGAGCAC	-	Yes	Yes	Yes	Yes	-	GO:0005634,GO:0003677	-	Squamosa promoter-binding protein-like (SBP domain) transcription factor family protein
Known-miRNA3015	Glyma.08G011500.4	1	-1	1	21	1232	1252	UUGACAGAAGAGAGAGAGCAC	GUGCUCUCUCUCUUCUGUCAU	Cleavage	1	TTGACAGAAGAGAGAGAGCAC	-	Yes	Yes	Yes	Yes	-	GO:0005634,GO:0003677	-	Squamosa promoter-binding protein-like (SBP domain) transcription factor family protein
Known-miRNA3015	Glyma.05G204100.6	1	-1	1	21	1213	1233	UUGACAGAAGAGAGAGAGCAC	GUGCUCUCUCUCUUCUGUCAU	Cleavage	1	TTGACAGAAGAGAGAGAGCAC	-	Yes	Yes	Yes	Yes	-	GO:0005634,GO:0003677	-	Squamosa promoter-binding protein-like (SBP domain) transcription factor family protein
Known-miRNA3015	Glyma.05G204100.5	1	-1	1	21	1217	1237	UUGACAGAAGAGAGAGAGCAC	GUGCUCUCUCUCUUCUGUCAU	Cleavage	1	TTGACAGAAGAGAGAGAGCAC	-	Yes	Yes	Yes	Yes	-	GO:0005634,GO:0003677	-	Squamosa promoter-binding protein-like (SBP domain) transcription factor family protein
Known-miRNA3015	Glyma.03G117600.1	1	-1	1	21	1149	1169	UUGACAGAAGAGAGAGAGCAC	GUGCUCUCUCUCUUCUGUCAU	Cleavage	1	TTGACAGAAGAGAGAGAGCAC	-	Yes	Yes	Yes	Yes	-	GO:0005634,GO:0003677	SPL9	squamosa promoter binding protein-like 9
Known-miRNA3015	Glyma.08G011500.3	1	-1	1	21	1286	1306	UUGACAGAAGAGAGAGAGCAC	GUGCUCUCUCUCUUCUGUCAU	Cleavage	1	TTGACAGAAGAGAGAGAGCAC	-	Yes	Yes	Yes	Yes	-	GO:0005634,GO:0003677	-	Squamosa promoter-binding protein-like (SBP domain) transcription factor family protein
Known-miRNA3015	Glyma.01G075800.1	1	-1	1	21	1213	1233	UUGACAGAAGAGAGAGAGCAC	GUGCUCUCUCUCUUCUGUCAU	Cleavage	1	TTGACAGAAGAGAGAGAGCAC	-	Yes	Yes	Yes	Yes	-	GO:0005634,GO:0003677	SPL10	squamosa promoter binding protein-like 10
Known-miRNA3015	Glyma.08G011500.2	1	-1	1	21	1354	1374	UUGACAGAAGAGAGAGAGCAC	GUGCUCUCUCUCUUCUGUCAU	Cleavage	1	TTGACAGAAGAGAGAGAGCAC	-	Yes	Yes	Yes	Yes	-	GO:0005634,GO:0003677	-	Squamosa promoter-binding protein-like (SBP domain) transcription factor family protein
Known-miRNA3015	Glyma.08G011500.1	1	-1	1	21	1379	1399	UUGACAGAAGAGAGAGAGCAC	GUGCUCUCUCUCUUCUGUCAU	Cleavage	1	TTGACAGAAGAGAGAGAGCAC	-	Yes	Yes	Yes	Yes	-	GO:0005634,GO:0003677	-	Squamosa promoter-binding protein-like (SBP domain) transcription factor family protein
Known-miRNA3015	Glyma.06G168600.3	1	-1	1	21	1283	1303	UUGACAGAAGAGAGAGAGCAC	GUGCUCUCUCUCUUCUGUCAU	Cleavage	1	TTGACAGAAGAGAGAGAGCAC	-	Yes	Yes	Yes	Yes	-	GO:0005634,GO:0003677	-	Squamosa promoter-binding protein-like (SBP domain) transcription factor family protein
Known-miRNA3015	Glyma.04G197100.1	1	-1	1	21	1306	1326	UUGACAGAAGAGAGAGAGCAC	GUGCUCUCUCUCUUCUGUCAU	Cleavage	1	TTGACAGAAGAGAGAGAGCAC	-	Yes	Yes	Yes	Yes	-	GO:0005634,GO:0003677	-	Squamosa promoter-binding protein-like (SBP domain) transcription factor family protein
Known-miRNA3015	Glyma.06G168600.4	1	-1	1	21	1291	1311	UUGACAGAAGAGAGAGAGCAC	GUGCUCUCUCUCUUCUGUCAU	Cleavage	1	TTGACAGAAGAGAGAGAGCAC	-	Yes	Yes	Yes	Yes	-	GO:0005634,GO:0003677	-	Squamosa promoter-binding protein-like (SBP domain) transcription factor family protein
Known-miRNA3015	Glyma.06G168600.2	1	-1	1	21	1409	1429	UUGACAGAAGAGAGAGAGCAC	GUGCUCUCUCUCUUCUGUCAU	Cleavage	1	TTGACAGAAGAGAGAGAGCAC	-	Yes	Yes	Yes	Yes	-	GO:0005634,GO:0003677	-	Squamosa promoter-binding protein-like (SBP domain) transcription factor family protein
Known-miRNA3015	Glyma.06G168600.1	1	-1	1	21	1461	1481	UUGACAGAAGAGAGAGAGCAC	GUGCUCUCUCUCUUCUGUCAU	Cleavage	1	TTGACAGAAGAGAGAGAGCAC	-	Yes	Yes	Yes	Yes	-	GO:0005634,GO:0003677	-	Squamosa promoter-binding protein-like (SBP domain) transcription factor family protein
Known-miRNA3015	Glyma.05G204100.4	1	-1	1	21	1550	1570	UUGACAGAAGAGAGAGAGCAC	GUGCUCUCUCUCUUCUGUCAU	Cleavage	1	TTGACAGAAGAGAGAGAGCAC	-	Yes	Yes	Yes	Yes	-	GO:0005634,GO:0003677	-	Squamosa promoter-binding protein-like (SBP domain) transcription factor family protein
Known-miRNA3015	Glyma.05G204100.3	1	-1	1	21	1591	1611	UUGACAGAAGAGAGAGAGCAC	GUGCUCUCUCUCUUCUGUCAU	Cleavage	1	TTGACAGAAGAGAGAGAGCAC	-	Yes	Yes	Yes	Yes	-	GO:0005634,GO:0003677	-	Squamosa promoter-binding protein-like (SBP domain) transcription factor family protein
Known-miRNA3015	Glyma.04G159600.2	1	-1	1	21	1925	1945	UUGACAGAAGAGAGAGAGCAC	GUGCUCUCUCUCUUCUGUCAU	Cleavage	1	TTGACAGAAGAGAGAGAGCAC	-	Yes	Yes	Yes	Yes	-	GO:0005634,GO:0003677	-	Squamosa promoter-binding protein-like (SBP domain) transcription factor family protein
Known-miRNA3015	Glyma.04G159600.1	1	-1	1	21	1925	1945	UUGACAGAAGAGAGAGAGCAC	GUGCUCUCUCUCUUCUGUCAU	Cleavage	1	TTGACAGAAGAGAGAGAGCAC	-	Yes	Yes	Yes	Yes	-	GO:0005634,GO:0003677	-	Squamosa promoter-binding protein-like (SBP domain) transcription factor family protein
Known-miRNA3015	Glyma.05G204100.2	1	-1	1	21	1331	1351	UUGACAGAAGAGAGAGAGCAC	GUGCUCUCUCUCUUCUGUCAU	Cleavage	1	TTGACAGAAGAGAGAGAGCAC	-	Yes	Yes	Yes	Yes	-	GO:0005634,GO:0003677	-	Squamosa promoter-binding protein-like (SBP domain) transcription factor family protein
Known-miRNA3015	Glyma.05G019000.2	1	-1	1	21	1877	1897	UUGACAGAAGAGAGAGAGCAC	GUGCUCUCUCUCUUCUGUCAU	Cleavage	1	TTGACAGAAGAGAGAGAGCAC	-	Yes	Yes	Yes	Yes	-	GO:0005634,GO:0003677	-	Squamosa promoter-binding protein-like (SBP domain) transcription factor family protein
Known-miRNA3015	Glyma.17G080700.2	1	-1	1	21	1823	1843	UUGACAGAAGAGAGAGAGCAC	GUGCUCUCUCUCUUCUGUCAU	Cleavage	1	TTGACAGAAGAGAGAGAGCAC	-	Yes	Yes	Yes	Yes	-	GO:0005634,GO:0003677	-	Squamosa promoter-binding protein-like (SBP domain) transcription factor family protein
Known-miRNA3015	Glyma.05G204100.1	1	-1	1	21	1434	1454	UUGACAGAAGAGAGAGAGCAC	GUGCUCUCUCUCUUCUGUCAU	Cleavage	1	TTGACAGAAGAGAGAGAGCAC	-	Yes	Yes	Yes	Yes	-	GO:0005634,GO:0003677	-	Squamosa promoter-binding protein-like (SBP domain) transcription factor family protein
Known-miRNA3015	Glyma.17G080700.1	1	-1	1	21	1871	1891	UUGACAGAAGAGAGAGAGCAC	GUGCUCUCUCUCUUCUGUCAU	Cleavage	1	TTGACAGAAGAGAGAGAGCAC	-	Yes	Yes	Yes	Yes	-	GO:0005634,GO:0003677	-	Squamosa promoter-binding protein-like (SBP domain) transcription factor family protein
Known-miRNA3015	Glyma.05G019000.1	1	-1	1	21	1877	1897	UUGACAGAAGAGAGAGAGCAC	GUGCUCUCUCUCUUCUGUCAU	Cleavage	1	TTGACAGAAGAGAGAGAGCAC	-	Yes	Yes	Yes	Yes	-	GO:0005634,GO:0003677	-	Squamosa promoter-binding protein-like (SBP domain) transcription factor family protein
Known-miRNA3015	Glyma.U025800.1	1	-1	1	21	867	887	UUGACAGAAGAGAGAGAGCAC	UAGCUCUCUCUCUUCUGUCAG	Cleavage	1	TTGACAGAAGAGAGAGAGCAC	-	Yes	Yes	Yes	Yes	-	GO:0005634,GO:0003677	SPL12	squamosa promoter-binding protein-like 12
Known-miRNA3015	Glyma.12G226000.1	1	-1	1	21	1115	1135	UUGACAGAAGAGAGAGAGCAC	AUGCUCCCUCUCUUCUGUCAA	Cleavage	1	TTGACAGAAGAGAGAGAGCAC	-	Yes	Yes	Yes	Yes	-	GO:0005634,GO:0003677	SPL12	squamosa promoter-binding protein-like 12
Known-miRNA3015	Glyma.13G274900.1	1	-1	1	21	1041	1061	UUGACAGAAGAGAGAGAGCAC	AUGCUCCCUCUCUUCUGUCAA	Cleavage	1	TTGACAGAAGAGAGAGAGCAC	-	Yes	Yes	Yes	Yes	-	GO:0005634,GO:0003677	SPL12	squamosa promoter-binding protein-like 12
Known-miRNA3015	Glyma.06G238100.1	1	-1	1	21	636	656	UUGACAGAAGAGAGAGAGCAC	AAGCUCUCUCUCUUCUGUCAC	Cleavage	1	TTGACAGAAGAGAGAGAGCAC	-	Yes	Yes	Yes	Yes	-	GO:0005634,GO:0003677	SPL12	squamosa promoter-binding protein-like 12
Known-miRNA3015	Glyma.16G054500.3	1.5	-1	1	21	1044	1064	UUGACAGAAGAGAGAGAGCAC	GUGCUCUCUAUCUUCUGUCAA	Cleavage	1	TTGACAGAAGAGAGAGAGCAC	-	Yes	Yes	Yes	Yes	-	GO:0005634,GO:0003677	-	Squamosa promoter-binding protein-like (SBP domain) transcription factor family protein
Known-miRNA3015	Glyma.16G054500.2	1.5	-1	1	21	1077	1097	UUGACAGAAGAGAGAGAGCAC	GUGCUCUCUAUCUUCUGUCAA	Cleavage	1	TTGACAGAAGAGAGAGAGCAC	-	Yes	Yes	Yes	Yes	-	GO:0005634,GO:0003677	-	Squamosa promoter-binding protein-like (SBP domain) transcription factor family protein
Known-miRNA3015	Glyma.19G094000.2	1.5	-1	1	21	1299	1319	UUGACAGAAGAGAGAGAGCAC	GUGCUCUCUAUCUUCUGUCAA	Cleavage	1	TTGACAGAAGAGAGAGAGCAC	-	Yes	Yes	Yes	Yes	-	GO:0005634,GO:0003677	-	Squamosa promoter-binding protein-like (SBP domain) transcription factor family protein
Known-miRNA3015	Glyma.16G054500.1	1.5	-1	1	21	1486	1506	UUGACAGAAGAGAGAGAGCAC	GUGCUCUCUAUCUUCUGUCAA	Cleavage	1	TTGACAGAAGAGAGAGAGCAC	-	Yes	Yes	Yes	Yes	-	GO:0005634,GO:0003677	-	Squamosa promoter-binding protein-like (SBP domain) transcription factor family protein
Known-miRNA3015	Glyma.19G094000.1	1.5	-1	1	21	1570	1590	UUGACAGAAGAGAGAGAGCAC	GUGCUCUCUAUCUUCUGUCAA	Cleavage	1	TTGACAGAAGAGAGAGAGCAC	-	Yes	Yes	Yes	Yes	-	GO:0005634,GO:0003677	-	Squamosa promoter-binding protein-like (SBP domain) transcription factor family protein
Known-miRNA3015	Glyma.07G199000.1	1.5	-1	1	21	681	701	UUGACAGAAGAGAGAGAGCAC	AUGCUCUCUAUCUUCUGUCAA	Cleavage	1	TTGACAGAAGAGAGAGAGCAC	-	Yes	Yes	Yes	Yes	-	GO:0005634,GO:0003677	SPL3	squamosa promoter binding protein-like 3
Known-miRNA3015	Glyma.13G177400.1	1.5	-1	1	21	759	779	UUGACAGAAGAGAGAGAGCAC	AUGCUCUCUAUCUUCUGUCAA	Cleavage	1	TTGACAGAAGAGAGAGAGCAC	-	Yes	Yes	Yes	Yes	-	GO:0005634,GO:0003677	SPL3	squamosa promoter binding protein-like 3
Known-miRNA3015	Glyma.07G199000.2	1.5	-1	1	21	775	795	UUGACAGAAGAGAGAGAGCAC	AUGCUCUCUAUCUUCUGUCAA	Cleavage	1	TTGACAGAAGAGAGAGAGCAC	-	Yes	Yes	Yes	Yes	-	GO:0005634,GO:0003677	SPL4	squamosa promoter binding protein-like 4
Known-miRNA3015	Glyma.18G080500.2	2	-1	1	21	13	33	UUGACAGAAGAGAGAGAGCAC	UCACUCUCUCUCUUCUGUCAU	Cleavage	1	TTGACAGAAGAGAGAGAGCAC	-	Yes	Yes	Yes	Yes	-	-	-	-
Known-miRNA3015	Glyma.18G080500.1	2	-1	1	21	169	189	UUGACAGAAGAGAGAGAGCAC	UCACUCUCUCUCUUCUGUCAU	Cleavage	1	TTGACAGAAGAGAGAGAGCAC	-	Yes	Yes	Yes	Yes	-	-	-	-
Known-miRNA3015	Glyma.03G246100.2	2.5	-1	1	21	37	57	UUGACAGAAGAGAGAGAGCAC	AUGCUCUCUCUCUUCUGUCUU	Cleavage	1	TTGACAGAAGAGAGAGAGCAC	-	Yes	Yes	Yes	Yes	K08857	GO:0006468,GO:0005524,GO:0004672	ATNEK2,NEK2	NIMA-related kinase 2
Known-miRNA3015	Glyma.10G197800.3	2.5	-1	1	21	31	51	UUGACAGAAGAGAGAGAGCAC	GUUCUCUCUCUCUUCUUUCAA	Cleavage	1	TTGACAGAAGAGAGAGAGCAC	-	Yes	Yes	Yes	Yes	K10526	GO:0008152,GO:0003824	OPCL1	OPC-8:0 CoA ligase1
Known-miRNA3015	Glyma.20G097200.2	3	-1	1	21	3060	3080	UUGACAGAAGAGAGAGAGCAC	UUGUUUUCUCUCUUCUGUCAG	Cleavage	1	TTGACAGAAGAGAGAGAGCAC	-	Yes	Yes	Yes	Yes	-	-	-	Pentatricopeptide repeat (PPR-like) superfamily protein
Known-miRNA3015	Glyma.20G097200.1	3	-1	1	21	3226	3246	UUGACAGAAGAGAGAGAGCAC	UUGUUUUCUCUCUUCUGUCAG	Cleavage	1	TTGACAGAAGAGAGAGAGCAC	-	Yes	Yes	Yes	Yes	-	-	-	Pentatricopeptide repeat (PPR-like) superfamily protein
Known-miRNA3016	Glyma.09G113800.1	1	-1	1	21	858	878	UUGACAGAAGAGAGUGAGCAC	GUGCUCUCUCUCUUCUGUCAA	Cleavage	1	TTGACAGAAGAGAGTGAGCAC	Yes	-	-	Yes	-	-	GO:0005634,GO:0003677	SPL9	squamosa promoter binding protein-like 9
Known-miRNA3016	Glyma.02G177500.1	1	-1	1	21	917	937	UUGACAGAAGAGAGUGAGCAC	GUGCUCUCUCUCUUCUGUCAA	Cleavage	1	TTGACAGAAGAGAGTGAGCAC	Yes	-	-	Yes	-	-	GO:0005634,GO:0003677	SPL9	squamosa promoter binding protein-like 9
Known-miRNA3016	Glyma.18G005600.4	1	-1	1	21	1088	1108	UUGACAGAAGAGAGUGAGCAC	GUGCUCUCUCUCUUCUGUCAA	Cleavage	1	TTGACAGAAGAGAGTGAGCAC	Yes	-	-	Yes	-	-	GO:0005634,GO:0003677	SPL2	squamosa promoter binding protein-like 2
Known-miRNA3016	Glyma.19G146000.1	1	-1	1	21	1146	1166	UUGACAGAAGAGAGUGAGCAC	GUGCUCUCUCUCUUCUGUCAA	Cleavage	1	TTGACAGAAGAGAGTGAGCAC	Yes	-	-	Yes	-	-	GO:0005634,GO:0003677	SPL9	squamosa promoter binding protein-like 9
Known-miRNA3016	Glyma.18G005600.2	1	-1	1	21	1138	1158	UUGACAGAAGAGAGUGAGCAC	GUGCUCUCUCUCUUCUGUCAA	Cleavage	1	TTGACAGAAGAGAGTGAGCAC	Yes	-	-	Yes	-	-	GO:0005634,GO:0003677	SPL2	squamosa promoter binding protein-like 2
Known-miRNA3016	Glyma.03G143100.1	1	-1	1	21	1138	1158	UUGACAGAAGAGAGUGAGCAC	GUGCUCUCUCUCUUCUGUCAA	Cleavage	1	TTGACAGAAGAGAGTGAGCAC	Yes	-	-	Yes	-	-	GO:0005634,GO:0003677	SPL9	squamosa promoter binding protein-like 9
Known-miRNA3016	Glyma.11G251500.4	1	-1	1	21	1239	1259	UUGACAGAAGAGAGUGAGCAC	GUGCUCUCUCUCUUCUGUCAA	Cleavage	1	TTGACAGAAGAGAGTGAGCAC	Yes	-	-	Yes	-	-	GO:0005634,GO:0003677	SPL2	squamosa promoter binding protein-like 2
Known-miRNA3016	Glyma.11G251500.7	1	-1	1	21	1248	1268	UUGACAGAAGAGAGUGAGCAC	GUGCUCUCUCUCUUCUGUCAA	Cleavage	1	TTGACAGAAGAGAGTGAGCAC	Yes	-	-	Yes	-	-	GO:0005634,GO:0003677	SPL2	squamosa promoter binding protein-like 2
Known-miRNA3016	Glyma.11G251500.17	1	-1	1	21	1289	1309	UUGACAGAAGAGAGUGAGCAC	GUGCUCUCUCUCUUCUGUCAA	Cleavage	1	TTGACAGAAGAGAGTGAGCAC	Yes	-	-	Yes	-	-	GO:0005634,GO:0003677	SPL2	squamosa promoter binding protein-like 2
Known-miRNA3016	Glyma.11G251500.10	1	-1	1	21	1292	1312	UUGACAGAAGAGAGUGAGCAC	GUGCUCUCUCUCUUCUGUCAA	Cleavage	1	TTGACAGAAGAGAGTGAGCAC	Yes	-	-	Yes	-	-	GO:0005634,GO:0003677	SPL2	squamosa promoter binding protein-like 2
Known-miRNA3016	Glyma.11G251500.14	1	-1	1	21	1301	1321	UUGACAGAAGAGAGUGAGCAC	GUGCUCUCUCUCUUCUGUCAA	Cleavage	1	TTGACAGAAGAGAGTGAGCAC	Yes	-	-	Yes	-	-	GO:0005634,GO:0003677	SPL2	squamosa promoter binding protein-like 2
Known-miRNA3016	Glyma.11G251500.20	1	-1	1	21	1320	1340	UUGACAGAAGAGAGUGAGCAC	GUGCUCUCUCUCUUCUGUCAA	Cleavage	1	TTGACAGAAGAGAGTGAGCAC	Yes	-	-	Yes	-	-	GO:0005634,GO:0003677	SPL2	squamosa promoter binding protein-like 2
Known-miRNA3016	Glyma.11G251500.12	1	-1	1	21	1320	1340	UUGACAGAAGAGAGUGAGCAC	GUGCUCUCUCUCUUCUGUCAA	Cleavage	1	TTGACAGAAGAGAGTGAGCAC	Yes	-	-	Yes	-	-	GO:0005634,GO:0003677	SPL2	squamosa promoter binding protein-like 2
Known-miRNA3016	Glyma.11G251500.3	1	-1	1	21	1340	1360	UUGACAGAAGAGAGUGAGCAC	GUGCUCUCUCUCUUCUGUCAA	Cleavage	1	TTGACAGAAGAGAGTGAGCAC	Yes	-	-	Yes	-	-	GO:0005634,GO:0003677	SPL2	squamosa promoter binding protein-like 2
Known-miRNA3016	Glyma.18G005600.3	1	-1	1	21	1350	1370	UUGACAGAAGAGAGUGAGCAC	GUGCUCUCUCUCUUCUGUCAA	Cleavage	1	TTGACAGAAGAGAGTGAGCAC	Yes	-	-	Yes	-	-	GO:0005634,GO:0003677	SPL2	squamosa promoter binding protein-like 2
Known-miRNA3016	Glyma.11G251500.15	1	-1	1	21	1398	1418	UUGACAGAAGAGAGUGAGCAC	GUGCUCUCUCUCUUCUGUCAA	Cleavage	1	TTGACAGAAGAGAGTGAGCAC	Yes	-	-	Yes	-	-	GO:0005634,GO:0003677	SPL2	squamosa promoter binding protein-like 2
Known-miRNA3016	Glyma.11G251500.13	1	-1	1	21	1438	1458	UUGACAGAAGAGAGUGAGCAC	GUGCUCUCUCUCUUCUGUCAA	Cleavage	1	TTGACAGAAGAGAGTGAGCAC	Yes	-	-	Yes	-	-	GO:0005634,GO:0003677	SPL2	squamosa promoter binding protein-like 2
Known-miRNA3016	Glyma.11G251500.2	1	-1	1	21	1523	1543	UUGACAGAAGAGAGUGAGCAC	GUGCUCUCUCUCUUCUGUCAA	Cleavage	1	TTGACAGAAGAGAGTGAGCAC	Yes	-	-	Yes	-	-	GO:0005634,GO:0003677	SPL2	squamosa promoter binding protein-like 2
Known-miRNA3016	Glyma.11G251500.19	1	-1	1	21	1921	1941	UUGACAGAAGAGAGUGAGCAC	GUGCUCUCUCUCUUCUGUCAA	Cleavage	1	TTGACAGAAGAGAGTGAGCAC	Yes	-	-	Yes	-	-	GO:0005634,GO:0003677	SPL2	squamosa promoter binding protein-like 2
Known-miRNA3016	Glyma.18G005600.1	1	-1	1	21	1933	1953	UUGACAGAAGAGAGUGAGCAC	GUGCUCUCUCUCUUCUGUCAA	Cleavage	1	TTGACAGAAGAGAGTGAGCAC	Yes	-	-	Yes	-	-	GO:0005634,GO:0003677	SPL2	squamosa promoter binding protein-like 2
Known-miRNA3016	Glyma.11G251500.16	1	-1	1	21	3210	3230	UUGACAGAAGAGAGUGAGCAC	GUGCUCUCUCUCUUCUGUCAA	Cleavage	1	TTGACAGAAGAGAGTGAGCAC	Yes	-	-	Yes	-	-	GO:0005634,GO:0003677	SPL2	squamosa promoter binding protein-like 2
Known-miRNA3016	Glyma.11G251500.6	1	-1	1	21	3224	3244	UUGACAGAAGAGAGUGAGCAC	GUGCUCUCUCUCUUCUGUCAA	Cleavage	1	TTGACAGAAGAGAGTGAGCAC	Yes	-	-	Yes	-	-	GO:0005634,GO:0003677	SPL2	squamosa promoter binding protein-like 2
Known-miRNA3016	Glyma.11G251500.9	1	-1	1	21	3233	3253	UUGACAGAAGAGAGUGAGCAC	GUGCUCUCUCUCUUCUGUCAA	Cleavage	1	TTGACAGAAGAGAGTGAGCAC	Yes	-	-	Yes	-	-	GO:0005634,GO:0003677	SPL2	squamosa promoter binding protein-like 2
Known-miRNA3016	Glyma.11G251500.11	1	-1	1	21	3305	3325	UUGACAGAAGAGAGUGAGCAC	GUGCUCUCUCUCUUCUGUCAA	Cleavage	1	TTGACAGAAGAGAGTGAGCAC	Yes	-	-	Yes	-	-	GO:0005634,GO:0003677	SPL2	squamosa promoter binding protein-like 2
Known-miRNA3016	Glyma.11G251500.5	1	-1	1	21	3377	3397	UUGACAGAAGAGAGUGAGCAC	GUGCUCUCUCUCUUCUGUCAA	Cleavage	1	TTGACAGAAGAGAGTGAGCAC	Yes	-	-	Yes	-	-	GO:0005634,GO:0003677	SPL2	squamosa promoter binding protein-like 2
Known-miRNA3016	Glyma.11G251500.8	1	-1	1	21	3386	3406	UUGACAGAAGAGAGUGAGCAC	GUGCUCUCUCUCUUCUGUCAA	Cleavage	1	TTGACAGAAGAGAGTGAGCAC	Yes	-	-	Yes	-	-	GO:0005634,GO:0003677	SPL2	squamosa promoter binding protein-like 2
Known-miRNA3016	Glyma.11G251500.1	1	-1	1	21	3650	3670	UUGACAGAAGAGAGUGAGCAC	GUGCUCUCUCUCUUCUGUCAA	Cleavage	1	TTGACAGAAGAGAGTGAGCAC	Yes	-	-	Yes	-	-	GO:0005634,GO:0003677	SPL2	squamosa promoter binding protein-like 2
Known-miRNA3016	Glyma.12G226000.1	1	-1	1	21	1115	1135	UUGACAGAAGAGAGUGAGCAC	AUGCUCCCUCUCUUCUGUCAA	Cleavage	1	TTGACAGAAGAGAGTGAGCAC	Yes	-	-	Yes	-	-	GO:0005634,GO:0003677	SPL12	squamosa promoter-binding protein-like 12
Known-miRNA3016	Glyma.13G274900.1	1	-1	1	21	1041	1061	UUGACAGAAGAGAGUGAGCAC	AUGCUCCCUCUCUUCUGUCAA	Cleavage	1	TTGACAGAAGAGAGTGAGCAC	Yes	-	-	Yes	-	-	GO:0005634,GO:0003677	SPL12	squamosa promoter-binding protein-like 12
Known-miRNA3016	Glyma.01G063700.9	2	-1	1	21	1153	1173	UUGACAGAAGAGAGUGAGCAC	GUGCUCUCUCUCUUCUGUCAG	Cleavage	1	TTGACAGAAGAGAGTGAGCAC	Yes	-	-	Yes	-	-	GO:0005634,GO:0003677	-	Squamosa promoter-binding protein-like (SBP domain) transcription factor family protein
Known-miRNA3016	Glyma.01G063700.2	2	-1	1	21	1235	1255	UUGACAGAAGAGAGUGAGCAC	GUGCUCUCUCUCUUCUGUCAG	Cleavage	1	TTGACAGAAGAGAGTGAGCAC	Yes	-	-	Yes	-	-	GO:0005634,GO:0003677	-	Squamosa promoter-binding protein-like (SBP domain) transcription factor family protein
Known-miRNA3016	Glyma.01G063700.4	2	-1	1	21	1274	1294	UUGACAGAAGAGAGUGAGCAC	GUGCUCUCUCUCUUCUGUCAG	Cleavage	1	TTGACAGAAGAGAGTGAGCAC	Yes	-	-	Yes	-	-	GO:0005634,GO:0003677	-	Squamosa promoter-binding protein-like (SBP domain) transcription factor family protein
Known-miRNA3016	Glyma.01G063700.3	2	-1	1	21	1277	1297	UUGACAGAAGAGAGUGAGCAC	GUGCUCUCUCUCUUCUGUCAG	Cleavage	1	TTGACAGAAGAGAGTGAGCAC	Yes	-	-	Yes	-	-	GO:0005634,GO:0003677	-	Squamosa promoter-binding protein-like (SBP domain) transcription factor family protein
Known-miRNA3016	Glyma.02G121300.4	2	-1	1	21	1193	1213	UUGACAGAAGAGAGUGAGCAC	GUGCUCUCUCUCUUCUGUCAG	Cleavage	1	TTGACAGAAGAGAGTGAGCAC	Yes	-	-	Yes	-	-	GO:0005634,GO:0003677	-	Squamosa promoter-binding protein-like (SBP domain) transcription factor family protein
Known-miRNA3016	Glyma.02G121300.3	2	-1	1	21	1237	1257	UUGACAGAAGAGAGUGAGCAC	GUGCUCUCUCUCUUCUGUCAG	Cleavage	1	TTGACAGAAGAGAGTGAGCAC	Yes	-	-	Yes	-	-	GO:0005634,GO:0003677	-	Squamosa promoter-binding protein-like (SBP domain) transcription factor family protein
Known-miRNA3016	Glyma.01G063700.5	2	-1	1	21	1351	1371	UUGACAGAAGAGAGUGAGCAC	GUGCUCUCUCUCUUCUGUCAG	Cleavage	1	TTGACAGAAGAGAGTGAGCAC	Yes	-	-	Yes	-	-	GO:0005634,GO:0003677	-	Squamosa promoter-binding protein-like (SBP domain) transcription factor family protein
Known-miRNA3016	Glyma.01G063700.8	2	-1	1	21	1390	1410	UUGACAGAAGAGAGUGAGCAC	GUGCUCUCUCUCUUCUGUCAG	Cleavage	1	TTGACAGAAGAGAGTGAGCAC	Yes	-	-	Yes	-	-	GO:0005634,GO:0003677	-	Squamosa promoter-binding protein-like (SBP domain) transcription factor family protein
Known-miRNA3016	Glyma.01G063700.6	2	-1	1	21	1393	1413	UUGACAGAAGAGAGUGAGCAC	GUGCUCUCUCUCUUCUGUCAG	Cleavage	1	TTGACAGAAGAGAGTGAGCAC	Yes	-	-	Yes	-	-	GO:0005634,GO:0003677	-	Squamosa promoter-binding protein-like (SBP domain) transcription factor family protein
Known-miRNA3016	Glyma.01G063700.10	2	-1	1	21	1414	1434	UUGACAGAAGAGAGUGAGCAC	GUGCUCUCUCUCUUCUGUCAG	Cleavage	1	TTGACAGAAGAGAGTGAGCAC	Yes	-	-	Yes	-	-	GO:0005634,GO:0003677	-	Squamosa promoter-binding protein-like (SBP domain) transcription factor family protein
Known-miRNA3016	Glyma.02G121300.2	2	-1	1	21	1386	1406	UUGACAGAAGAGAGUGAGCAC	GUGCUCUCUCUCUUCUGUCAG	Cleavage	1	TTGACAGAAGAGAGTGAGCAC	Yes	-	-	Yes	-	-	GO:0005634,GO:0003677	-	Squamosa promoter-binding protein-like (SBP domain) transcription factor family protein
Known-miRNA3016	Glyma.01G063700.7	2	-1	1	21	1564	1584	UUGACAGAAGAGAGUGAGCAC	GUGCUCUCUCUCUUCUGUCAG	Cleavage	1	TTGACAGAAGAGAGTGAGCAC	Yes	-	-	Yes	-	-	GO:0005634,GO:0003677	-	Squamosa promoter-binding protein-like (SBP domain) transcription factor family protein
Known-miRNA3016	Glyma.01G063700.1	2	-1	1	21	1567	1587	UUGACAGAAGAGAGUGAGCAC	GUGCUCUCUCUCUUCUGUCAG	Cleavage	1	TTGACAGAAGAGAGTGAGCAC	Yes	-	-	Yes	-	-	GO:0005634,GO:0003677	-	Squamosa promoter-binding protein-like (SBP domain) transcription factor family protein
Known-miRNA3016	Glyma.02G121300.1	2	-1	1	21	1689	1709	UUGACAGAAGAGAGUGAGCAC	GUGCUCUCUCUCUUCUGUCAG	Cleavage	1	TTGACAGAAGAGAGTGAGCAC	Yes	-	-	Yes	-	-	GO:0005634,GO:0003677	-	Squamosa promoter-binding protein-like (SBP domain) transcription factor family protein
Known-miRNA3016	Glyma.U015800.2	2	-1	1	21	434	454	UUGACAGAAGAGAGUGAGCAC	GUGCUCUCUCUCUUCUGUCAU	Cleavage	1	TTGACAGAAGAGAGTGAGCAC	Yes	-	-	Yes	-	-	GO:0005634,GO:0003677	SPL10	squamosa promoter binding protein-like 10
Known-miRNA3016	Glyma.U015800.1	2	-1	1	21	437	457	UUGACAGAAGAGAGUGAGCAC	GUGCUCUCUCUCUUCUGUCAU	Cleavage	1	TTGACAGAAGAGAGTGAGCAC	Yes	-	-	Yes	-	-	GO:0005634,GO:0003677	SPL9	squamosa promoter binding protein-like 9
Known-miRNA3016	Glyma.07G109500.1	2	-1	1	21	986	1006	UUGACAGAAGAGAGUGAGCAC	GUGCUCUCUCUCUUCUGUCAU	Cleavage	1	TTGACAGAAGAGAGTGAGCAC	Yes	-	-	Yes	-	-	GO:0005634,GO:0003677	SPL9	squamosa promoter binding protein-like 9
Known-miRNA3016	Glyma.05G204100.7	2	-1	1	21	1115	1135	UUGACAGAAGAGAGUGAGCAC	GUGCUCUCUCUCUUCUGUCAU	Cleavage	1	TTGACAGAAGAGAGTGAGCAC	Yes	-	-	Yes	-	-	GO:0005634,GO:0003677	-	Squamosa promoter-binding protein-like (SBP domain) transcription factor family protein
Known-miRNA3016	Glyma.08G011500.4	2	-1	1	21	1232	1252	UUGACAGAAGAGAGUGAGCAC	GUGCUCUCUCUCUUCUGUCAU	Cleavage	1	TTGACAGAAGAGAGTGAGCAC	Yes	-	-	Yes	-	-	GO:0005634,GO:0003677	-	Squamosa promoter-binding protein-like (SBP domain) transcription factor family protein
Known-miRNA3016	Glyma.05G204100.6	2	-1	1	21	1213	1233	UUGACAGAAGAGAGUGAGCAC	GUGCUCUCUCUCUUCUGUCAU	Cleavage	1	TTGACAGAAGAGAGTGAGCAC	Yes	-	-	Yes	-	-	GO:0005634,GO:0003677	-	Squamosa promoter-binding protein-like (SBP domain) transcription factor family protein
Known-miRNA3016	Glyma.05G204100.5	2	-1	1	21	1217	1237	UUGACAGAAGAGAGUGAGCAC	GUGCUCUCUCUCUUCUGUCAU	Cleavage	1	TTGACAGAAGAGAGTGAGCAC	Yes	-	-	Yes	-	-	GO:0005634,GO:0003677	-	Squamosa promoter-binding protein-like (SBP domain) transcription factor family protein
Known-miRNA3016	Glyma.03G117600.1	2	-1	1	21	1149	1169	UUGACAGAAGAGAGUGAGCAC	GUGCUCUCUCUCUUCUGUCAU	Cleavage	1	TTGACAGAAGAGAGTGAGCAC	Yes	-	-	Yes	-	-	GO:0005634,GO:0003677	SPL9	squamosa promoter binding protein-like 9
Known-miRNA3016	Glyma.08G011500.3	2	-1	1	21	1286	1306	UUGACAGAAGAGAGUGAGCAC	GUGCUCUCUCUCUUCUGUCAU	Cleavage	1	TTGACAGAAGAGAGTGAGCAC	Yes	-	-	Yes	-	-	GO:0005634,GO:0003677	-	Squamosa promoter-binding protein-like (SBP domain) transcription factor family protein
Known-miRNA3016	Glyma.01G075800.1	2	-1	1	21	1213	1233	UUGACAGAAGAGAGUGAGCAC	GUGCUCUCUCUCUUCUGUCAU	Cleavage	1	TTGACAGAAGAGAGTGAGCAC	Yes	-	-	Yes	-	-	GO:0005634,GO:0003677	SPL10	squamosa promoter binding protein-like 10
Known-miRNA3016	Glyma.08G011500.2	2	-1	1	21	1354	1374	UUGACAGAAGAGAGUGAGCAC	GUGCUCUCUCUCUUCUGUCAU	Cleavage	1	TTGACAGAAGAGAGTGAGCAC	Yes	-	-	Yes	-	-	GO:0005634,GO:0003677	-	Squamosa promoter-binding protein-like (SBP domain) transcription factor family protein
Known-miRNA3016	Glyma.08G011500.1	2	-1	1	21	1379	1399	UUGACAGAAGAGAGUGAGCAC	GUGCUCUCUCUCUUCUGUCAU	Cleavage	1	TTGACAGAAGAGAGTGAGCAC	Yes	-	-	Yes	-	-	GO:0005634,GO:0003677	-	Squamosa promoter-binding protein-like (SBP domain) transcription factor family protein
Known-miRNA3016	Glyma.06G168600.3	2	-1	1	21	1283	1303	UUGACAGAAGAGAGUGAGCAC	GUGCUCUCUCUCUUCUGUCAU	Cleavage	1	TTGACAGAAGAGAGTGAGCAC	Yes	-	-	Yes	-	-	GO:0005634,GO:0003677	-	Squamosa promoter-binding protein-like (SBP domain) transcription factor family protein
Known-miRNA3016	Glyma.04G197100.1	2	-1	1	21	1306	1326	UUGACAGAAGAGAGUGAGCAC	GUGCUCUCUCUCUUCUGUCAU	Cleavage	1	TTGACAGAAGAGAGTGAGCAC	Yes	-	-	Yes	-	-	GO:0005634,GO:0003677	-	Squamosa promoter-binding protein-like (SBP domain) transcription factor family protein
Known-miRNA3016	Glyma.06G168600.4	2	-1	1	21	1291	1311	UUGACAGAAGAGAGUGAGCAC	GUGCUCUCUCUCUUCUGUCAU	Cleavage	1	TTGACAGAAGAGAGTGAGCAC	Yes	-	-	Yes	-	-	GO:0005634,GO:0003677	-	Squamosa promoter-binding protein-like (SBP domain) transcription factor family protein
Known-miRNA3016	Glyma.06G168600.2	2	-1	1	21	1409	1429	UUGACAGAAGAGAGUGAGCAC	GUGCUCUCUCUCUUCUGUCAU	Cleavage	1	TTGACAGAAGAGAGTGAGCAC	Yes	-	-	Yes	-	-	GO:0005634,GO:0003677	-	Squamosa promoter-binding protein-like (SBP domain) transcription factor family protein
Known-miRNA3016	Glyma.06G168600.1	2	-1	1	21	1461	1481	UUGACAGAAGAGAGUGAGCAC	GUGCUCUCUCUCUUCUGUCAU	Cleavage	1	TTGACAGAAGAGAGTGAGCAC	Yes	-	-	Yes	-	-	GO:0005634,GO:0003677	-	Squamosa promoter-binding protein-like (SBP domain) transcription factor family protein
Known-miRNA3016	Glyma.05G204100.4	2	-1	1	21	1550	1570	UUGACAGAAGAGAGUGAGCAC	GUGCUCUCUCUCUUCUGUCAU	Cleavage	1	TTGACAGAAGAGAGTGAGCAC	Yes	-	-	Yes	-	-	GO:0005634,GO:0003677	-	Squamosa promoter-binding protein-like (SBP domain) transcription factor family protein
Known-miRNA3016	Glyma.05G204100.3	2	-1	1	21	1591	1611	UUGACAGAAGAGAGUGAGCAC	GUGCUCUCUCUCUUCUGUCAU	Cleavage	1	TTGACAGAAGAGAGTGAGCAC	Yes	-	-	Yes	-	-	GO:0005634,GO:0003677	-	Squamosa promoter-binding protein-like (SBP domain) transcription factor family protein
Known-miRNA3016	Glyma.04G159600.2	2	-1	1	21	1925	1945	UUGACAGAAGAGAGUGAGCAC	GUGCUCUCUCUCUUCUGUCAU	Cleavage	1	TTGACAGAAGAGAGTGAGCAC	Yes	-	-	Yes	-	-	GO:0005634,GO:0003677	-	Squamosa promoter-binding protein-like (SBP domain) transcription factor family protein
Known-miRNA3016	Glyma.04G159600.1	2	-1	1	21	1925	1945	UUGACAGAAGAGAGUGAGCAC	GUGCUCUCUCUCUUCUGUCAU	Cleavage	1	TTGACAGAAGAGAGTGAGCAC	Yes	-	-	Yes	-	-	GO:0005634,GO:0003677	-	Squamosa promoter-binding protein-like (SBP domain) transcription factor family protein
Known-miRNA3016	Glyma.05G204100.2	2	-1	1	21	1331	1351	UUGACAGAAGAGAGUGAGCAC	GUGCUCUCUCUCUUCUGUCAU	Cleavage	1	TTGACAGAAGAGAGTGAGCAC	Yes	-	-	Yes	-	-	GO:0005634,GO:0003677	-	Squamosa promoter-binding protein-like (SBP domain) transcription factor family protein
Known-miRNA3016	Glyma.05G019000.2	2	-1	1	21	1877	1897	UUGACAGAAGAGAGUGAGCAC	GUGCUCUCUCUCUUCUGUCAU	Cleavage	1	TTGACAGAAGAGAGTGAGCAC	Yes	-	-	Yes	-	-	GO:0005634,GO:0003677	-	Squamosa promoter-binding protein-like (SBP domain) transcription factor family protein
Known-miRNA3016	Glyma.17G080700.2	2	-1	1	21	1823	1843	UUGACAGAAGAGAGUGAGCAC	GUGCUCUCUCUCUUCUGUCAU	Cleavage	1	TTGACAGAAGAGAGTGAGCAC	Yes	-	-	Yes	-	-	GO:0005634,GO:0003677	-	Squamosa promoter-binding protein-like (SBP domain) transcription factor family protein
Known-miRNA3016	Glyma.05G204100.1	2	-1	1	21	1434	1454	UUGACAGAAGAGAGUGAGCAC	GUGCUCUCUCUCUUCUGUCAU	Cleavage	1	TTGACAGAAGAGAGTGAGCAC	Yes	-	-	Yes	-	-	GO:0005634,GO:0003677	-	Squamosa promoter-binding protein-like (SBP domain) transcription factor family protein
Known-miRNA3016	Glyma.17G080700.1	2	-1	1	21	1871	1891	UUGACAGAAGAGAGUGAGCAC	GUGCUCUCUCUCUUCUGUCAU	Cleavage	1	TTGACAGAAGAGAGTGAGCAC	Yes	-	-	Yes	-	-	GO:0005634,GO:0003677	-	Squamosa promoter-binding protein-like (SBP domain) transcription factor family protein
Known-miRNA3016	Glyma.05G019000.1	2	-1	1	21	1877	1897	UUGACAGAAGAGAGUGAGCAC	GUGCUCUCUCUCUUCUGUCAU	Cleavage	1	TTGACAGAAGAGAGTGAGCAC	Yes	-	-	Yes	-	-	GO:0005634,GO:0003677	-	Squamosa promoter-binding protein-like (SBP domain) transcription factor family protein
Known-miRNA3016	Glyma.16G054500.3	2.5	-1	1	21	1044	1064	UUGACAGAAGAGAGUGAGCAC	GUGCUCUCUAUCUUCUGUCAA	Cleavage	1	TTGACAGAAGAGAGTGAGCAC	Yes	-	-	Yes	-	-	GO:0005634,GO:0003677	-	Squamosa promoter-binding protein-like (SBP domain) transcription factor family protein
Known-miRNA3016	Glyma.16G054500.2	2.5	-1	1	21	1077	1097	UUGACAGAAGAGAGUGAGCAC	GUGCUCUCUAUCUUCUGUCAA	Cleavage	1	TTGACAGAAGAGAGTGAGCAC	Yes	-	-	Yes	-	-	GO:0005634,GO:0003677	-	Squamosa promoter-binding protein-like (SBP domain) transcription factor family protein
Known-miRNA3016	Glyma.19G094000.2	2.5	-1	1	21	1299	1319	UUGACAGAAGAGAGUGAGCAC	GUGCUCUCUAUCUUCUGUCAA	Cleavage	1	TTGACAGAAGAGAGTGAGCAC	Yes	-	-	Yes	-	-	GO:0005634,GO:0003677	-	Squamosa promoter-binding protein-like (SBP domain) transcription factor family protein
Known-miRNA3016	Glyma.16G054500.1	2.5	-1	1	21	1486	1506	UUGACAGAAGAGAGUGAGCAC	GUGCUCUCUAUCUUCUGUCAA	Cleavage	1	TTGACAGAAGAGAGTGAGCAC	Yes	-	-	Yes	-	-	GO:0005634,GO:0003677	-	Squamosa promoter-binding protein-like (SBP domain) transcription factor family protein
Known-miRNA3016	Glyma.19G094000.1	2.5	-1	1	21	1570	1590	UUGACAGAAGAGAGUGAGCAC	GUGCUCUCUAUCUUCUGUCAA	Cleavage	1	TTGACAGAAGAGAGTGAGCAC	Yes	-	-	Yes	-	-	GO:0005634,GO:0003677	-	Squamosa promoter-binding protein-like (SBP domain) transcription factor family protein
Known-miRNA3016	Glyma.07G199000.1	2.5	-1	1	21	681	701	UUGACAGAAGAGAGUGAGCAC	AUGCUCUCUAUCUUCUGUCAA	Cleavage	1	TTGACAGAAGAGAGTGAGCAC	Yes	-	-	Yes	-	-	GO:0005634,GO:0003677	SPL3	squamosa promoter binding protein-like 3
Known-miRNA3016	Glyma.13G177400.1	2.5	-1	1	21	759	779	UUGACAGAAGAGAGUGAGCAC	AUGCUCUCUAUCUUCUGUCAA	Cleavage	1	TTGACAGAAGAGAGTGAGCAC	Yes	-	-	Yes	-	-	GO:0005634,GO:0003677	SPL3	squamosa promoter binding protein-like 3
Known-miRNA3016	Glyma.07G199000.2	2.5	-1	1	21	775	795	UUGACAGAAGAGAGUGAGCAC	AUGCUCUCUAUCUUCUGUCAA	Cleavage	1	TTGACAGAAGAGAGTGAGCAC	Yes	-	-	Yes	-	-	GO:0005634,GO:0003677	SPL4	squamosa promoter binding protein-like 4
Known-miRNA3017	Glyma.09G113800.1	1	-1	1	21	858	878	UUGACAGAAGAGAGUGAGCAC	GUGCUCUCUCUCUUCUGUCAA	Cleavage	1	TTGACAGAAGAGAGTGAGCAC	Yes	-	-	Yes	-	-	GO:0005634,GO:0003677	SPL9	squamosa promoter binding protein-like 9
Known-miRNA3017	Glyma.02G177500.1	1	-1	1	21	917	937	UUGACAGAAGAGAGUGAGCAC	GUGCUCUCUCUCUUCUGUCAA	Cleavage	1	TTGACAGAAGAGAGTGAGCAC	Yes	-	-	Yes	-	-	GO:0005634,GO:0003677	SPL9	squamosa promoter binding protein-like 9
Known-miRNA3017	Glyma.18G005600.4	1	-1	1	21	1088	1108	UUGACAGAAGAGAGUGAGCAC	GUGCUCUCUCUCUUCUGUCAA	Cleavage	1	TTGACAGAAGAGAGTGAGCAC	Yes	-	-	Yes	-	-	GO:0005634,GO:0003677	SPL2	squamosa promoter binding protein-like 2
Known-miRNA3017	Glyma.19G146000.1	1	-1	1	21	1146	1166	UUGACAGAAGAGAGUGAGCAC	GUGCUCUCUCUCUUCUGUCAA	Cleavage	1	TTGACAGAAGAGAGTGAGCAC	Yes	-	-	Yes	-	-	GO:0005634,GO:0003677	SPL9	squamosa promoter binding protein-like 9
Known-miRNA3017	Glyma.18G005600.2	1	-1	1	21	1138	1158	UUGACAGAAGAGAGUGAGCAC	GUGCUCUCUCUCUUCUGUCAA	Cleavage	1	TTGACAGAAGAGAGTGAGCAC	Yes	-	-	Yes	-	-	GO:0005634,GO:0003677	SPL2	squamosa promoter binding protein-like 2
Known-miRNA3017	Glyma.03G143100.1	1	-1	1	21	1138	1158	UUGACAGAAGAGAGUGAGCAC	GUGCUCUCUCUCUUCUGUCAA	Cleavage	1	TTGACAGAAGAGAGTGAGCAC	Yes	-	-	Yes	-	-	GO:0005634,GO:0003677	SPL9	squamosa promoter binding protein-like 9
Known-miRNA3017	Glyma.11G251500.4	1	-1	1	21	1239	1259	UUGACAGAAGAGAGUGAGCAC	GUGCUCUCUCUCUUCUGUCAA	Cleavage	1	TTGACAGAAGAGAGTGAGCAC	Yes	-	-	Yes	-	-	GO:0005634,GO:0003677	SPL2	squamosa promoter binding protein-like 2
Known-miRNA3017	Glyma.11G251500.7	1	-1	1	21	1248	1268	UUGACAGAAGAGAGUGAGCAC	GUGCUCUCUCUCUUCUGUCAA	Cleavage	1	TTGACAGAAGAGAGTGAGCAC	Yes	-	-	Yes	-	-	GO:0005634,GO:0003677	SPL2	squamosa promoter binding protein-like 2
Known-miRNA3017	Glyma.11G251500.17	1	-1	1	21	1289	1309	UUGACAGAAGAGAGUGAGCAC	GUGCUCUCUCUCUUCUGUCAA	Cleavage	1	TTGACAGAAGAGAGTGAGCAC	Yes	-	-	Yes	-	-	GO:0005634,GO:0003677	SPL2	squamosa promoter binding protein-like 2
Known-miRNA3017	Glyma.11G251500.10	1	-1	1	21	1292	1312	UUGACAGAAGAGAGUGAGCAC	GUGCUCUCUCUCUUCUGUCAA	Cleavage	1	TTGACAGAAGAGAGTGAGCAC	Yes	-	-	Yes	-	-	GO:0005634,GO:0003677	SPL2	squamosa promoter binding protein-like 2
Known-miRNA3017	Glyma.11G251500.14	1	-1	1	21	1301	1321	UUGACAGAAGAGAGUGAGCAC	GUGCUCUCUCUCUUCUGUCAA	Cleavage	1	TTGACAGAAGAGAGTGAGCAC	Yes	-	-	Yes	-	-	GO:0005634,GO:0003677	SPL2	squamosa promoter binding protein-like 2
Known-miRNA3017	Glyma.11G251500.12	1	-1	1	21	1320	1340	UUGACAGAAGAGAGUGAGCAC	GUGCUCUCUCUCUUCUGUCAA	Cleavage	1	TTGACAGAAGAGAGTGAGCAC	Yes	-	-	Yes	-	-	GO:0005634,GO:0003677	SPL2	squamosa promoter binding protein-like 2
Known-miRNA3017	Glyma.11G251500.20	1	-1	1	21	1320	1340	UUGACAGAAGAGAGUGAGCAC	GUGCUCUCUCUCUUCUGUCAA	Cleavage	1	TTGACAGAAGAGAGTGAGCAC	Yes	-	-	Yes	-	-	GO:0005634,GO:0003677	SPL2	squamosa promoter binding protein-like 2
Known-miRNA3017	Glyma.11G251500.3	1	-1	1	21	1340	1360	UUGACAGAAGAGAGUGAGCAC	GUGCUCUCUCUCUUCUGUCAA	Cleavage	1	TTGACAGAAGAGAGTGAGCAC	Yes	-	-	Yes	-	-	GO:0005634,GO:0003677	SPL2	squamosa promoter binding protein-like 2
Known-miRNA3017	Glyma.18G005600.3	1	-1	1	21	1350	1370	UUGACAGAAGAGAGUGAGCAC	GUGCUCUCUCUCUUCUGUCAA	Cleavage	1	TTGACAGAAGAGAGTGAGCAC	Yes	-	-	Yes	-	-	GO:0005634,GO:0003677	SPL2	squamosa promoter binding protein-like 2
Known-miRNA3017	Glyma.11G251500.15	1	-1	1	21	1398	1418	UUGACAGAAGAGAGUGAGCAC	GUGCUCUCUCUCUUCUGUCAA	Cleavage	1	TTGACAGAAGAGAGTGAGCAC	Yes	-	-	Yes	-	-	GO:0005634,GO:0003677	SPL2	squamosa promoter binding protein-like 2
Known-miRNA3017	Glyma.11G251500.13	1	-1	1	21	1438	1458	UUGACAGAAGAGAGUGAGCAC	GUGCUCUCUCUCUUCUGUCAA	Cleavage	1	TTGACAGAAGAGAGTGAGCAC	Yes	-	-	Yes	-	-	GO:0005634,GO:0003677	SPL2	squamosa promoter binding protein-like 2
Known-miRNA3017	Glyma.11G251500.2	1	-1	1	21	1523	1543	UUGACAGAAGAGAGUGAGCAC	GUGCUCUCUCUCUUCUGUCAA	Cleavage	1	TTGACAGAAGAGAGTGAGCAC	Yes	-	-	Yes	-	-	GO:0005634,GO:0003677	SPL2	squamosa promoter binding protein-like 2
Known-miRNA3017	Glyma.11G251500.19	1	-1	1	21	1921	1941	UUGACAGAAGAGAGUGAGCAC	GUGCUCUCUCUCUUCUGUCAA	Cleavage	1	TTGACAGAAGAGAGTGAGCAC	Yes	-	-	Yes	-	-	GO:0005634,GO:0003677	SPL2	squamosa promoter binding protein-like 2
Known-miRNA3017	Glyma.18G005600.1	1	-1	1	21	1933	1953	UUGACAGAAGAGAGUGAGCAC	GUGCUCUCUCUCUUCUGUCAA	Cleavage	1	TTGACAGAAGAGAGTGAGCAC	Yes	-	-	Yes	-	-	GO:0005634,GO:0003677	SPL2	squamosa promoter binding protein-like 2
Known-miRNA3017	Glyma.11G251500.16	1	-1	1	21	3210	3230	UUGACAGAAGAGAGUGAGCAC	GUGCUCUCUCUCUUCUGUCAA	Cleavage	1	TTGACAGAAGAGAGTGAGCAC	Yes	-	-	Yes	-	-	GO:0005634,GO:0003677	SPL2	squamosa promoter binding protein-like 2
Known-miRNA3017	Glyma.11G251500.6	1	-1	1	21	3224	3244	UUGACAGAAGAGAGUGAGCAC	GUGCUCUCUCUCUUCUGUCAA	Cleavage	1	TTGACAGAAGAGAGTGAGCAC	Yes	-	-	Yes	-	-	GO:0005634,GO:0003677	SPL2	squamosa promoter binding protein-like 2
Known-miRNA3017	Glyma.11G251500.9	1	-1	1	21	3233	3253	UUGACAGAAGAGAGUGAGCAC	GUGCUCUCUCUCUUCUGUCAA	Cleavage	1	TTGACAGAAGAGAGTGAGCAC	Yes	-	-	Yes	-	-	GO:0005634,GO:0003677	SPL2	squamosa promoter binding protein-like 2
Known-miRNA3017	Glyma.11G251500.11	1	-1	1	21	3305	3325	UUGACAGAAGAGAGUGAGCAC	GUGCUCUCUCUCUUCUGUCAA	Cleavage	1	TTGACAGAAGAGAGTGAGCAC	Yes	-	-	Yes	-	-	GO:0005634,GO:0003677	SPL2	squamosa promoter binding protein-like 2
Known-miRNA3017	Glyma.11G251500.5	1	-1	1	21	3377	3397	UUGACAGAAGAGAGUGAGCAC	GUGCUCUCUCUCUUCUGUCAA	Cleavage	1	TTGACAGAAGAGAGTGAGCAC	Yes	-	-	Yes	-	-	GO:0005634,GO:0003677	SPL2	squamosa promoter binding protein-like 2
Known-miRNA3017	Glyma.11G251500.8	1	-1	1	21	3386	3406	UUGACAGAAGAGAGUGAGCAC	GUGCUCUCUCUCUUCUGUCAA	Cleavage	1	TTGACAGAAGAGAGTGAGCAC	Yes	-	-	Yes	-	-	GO:0005634,GO:0003677	SPL2	squamosa promoter binding protein-like 2
Known-miRNA3017	Glyma.11G251500.1	1	-1	1	21	3650	3670	UUGACAGAAGAGAGUGAGCAC	GUGCUCUCUCUCUUCUGUCAA	Cleavage	1	TTGACAGAAGAGAGTGAGCAC	Yes	-	-	Yes	-	-	GO:0005634,GO:0003677	SPL2	squamosa promoter binding protein-like 2
Known-miRNA3017	Glyma.12G226000.1	1	-1	1	21	1115	1135	UUGACAGAAGAGAGUGAGCAC	AUGCUCCCUCUCUUCUGUCAA	Cleavage	1	TTGACAGAAGAGAGTGAGCAC	Yes	-	-	Yes	-	-	GO:0005634,GO:0003677	SPL12	squamosa promoter-binding protein-like 12
Known-miRNA3017	Glyma.13G274900.1	1	-1	1	21	1041	1061	UUGACAGAAGAGAGUGAGCAC	AUGCUCCCUCUCUUCUGUCAA	Cleavage	1	TTGACAGAAGAGAGTGAGCAC	Yes	-	-	Yes	-	-	GO:0005634,GO:0003677	SPL12	squamosa promoter-binding protein-like 12
Known-miRNA3017	Glyma.01G063700.9	2	-1	1	21	1153	1173	UUGACAGAAGAGAGUGAGCAC	GUGCUCUCUCUCUUCUGUCAG	Cleavage	1	TTGACAGAAGAGAGTGAGCAC	Yes	-	-	Yes	-	-	GO:0005634,GO:0003677	-	Squamosa promoter-binding protein-like (SBP domain) transcription factor family protein
Known-miRNA3017	Glyma.01G063700.2	2	-1	1	21	1235	1255	UUGACAGAAGAGAGUGAGCAC	GUGCUCUCUCUCUUCUGUCAG	Cleavage	1	TTGACAGAAGAGAGTGAGCAC	Yes	-	-	Yes	-	-	GO:0005634,GO:0003677	-	Squamosa promoter-binding protein-like (SBP domain) transcription factor family protein
Known-miRNA3017	Glyma.01G063700.4	2	-1	1	21	1274	1294	UUGACAGAAGAGAGUGAGCAC	GUGCUCUCUCUCUUCUGUCAG	Cleavage	1	TTGACAGAAGAGAGTGAGCAC	Yes	-	-	Yes	-	-	GO:0005634,GO:0003677	-	Squamosa promoter-binding protein-like (SBP domain) transcription factor family protein
Known-miRNA3017	Glyma.01G063700.3	2	-1	1	21	1277	1297	UUGACAGAAGAGAGUGAGCAC	GUGCUCUCUCUCUUCUGUCAG	Cleavage	1	TTGACAGAAGAGAGTGAGCAC	Yes	-	-	Yes	-	-	GO:0005634,GO:0003677	-	Squamosa promoter-binding protein-like (SBP domain) transcription factor family protein
Known-miRNA3017	Glyma.02G121300.4	2	-1	1	21	1193	1213	UUGACAGAAGAGAGUGAGCAC	GUGCUCUCUCUCUUCUGUCAG	Cleavage	1	TTGACAGAAGAGAGTGAGCAC	Yes	-	-	Yes	-	-	GO:0005634,GO:0003677	-	Squamosa promoter-binding protein-like (SBP domain) transcription factor family protein
Known-miRNA3017	Glyma.02G121300.3	2	-1	1	21	1237	1257	UUGACAGAAGAGAGUGAGCAC	GUGCUCUCUCUCUUCUGUCAG	Cleavage	1	TTGACAGAAGAGAGTGAGCAC	Yes	-	-	Yes	-	-	GO:0005634,GO:0003677	-	Squamosa promoter-binding protein-like (SBP domain) transcription factor family protein
Known-miRNA3017	Glyma.01G063700.5	2	-1	1	21	1351	1371	UUGACAGAAGAGAGUGAGCAC	GUGCUCUCUCUCUUCUGUCAG	Cleavage	1	TTGACAGAAGAGAGTGAGCAC	Yes	-	-	Yes	-	-	GO:0005634,GO:0003677	-	Squamosa promoter-binding protein-like (SBP domain) transcription factor family protein
Known-miRNA3017	Glyma.01G063700.8	2	-1	1	21	1390	1410	UUGACAGAAGAGAGUGAGCAC	GUGCUCUCUCUCUUCUGUCAG	Cleavage	1	TTGACAGAAGAGAGTGAGCAC	Yes	-	-	Yes	-	-	GO:0005634,GO:0003677	-	Squamosa promoter-binding protein-like (SBP domain) transcription factor family protein
Known-miRNA3017	Glyma.01G063700.6	2	-1	1	21	1393	1413	UUGACAGAAGAGAGUGAGCAC	GUGCUCUCUCUCUUCUGUCAG	Cleavage	1	TTGACAGAAGAGAGTGAGCAC	Yes	-	-	Yes	-	-	GO:0005634,GO:0003677	-	Squamosa promoter-binding protein-like (SBP domain) transcription factor family protein
Known-miRNA3017	Glyma.01G063700.10	2	-1	1	21	1414	1434	UUGACAGAAGAGAGUGAGCAC	GUGCUCUCUCUCUUCUGUCAG	Cleavage	1	TTGACAGAAGAGAGTGAGCAC	Yes	-	-	Yes	-	-	GO:0005634,GO:0003677	-	Squamosa promoter-binding protein-like (SBP domain) transcription factor family protein
Known-miRNA3017	Glyma.02G121300.2	2	-1	1	21	1386	1406	UUGACAGAAGAGAGUGAGCAC	GUGCUCUCUCUCUUCUGUCAG	Cleavage	1	TTGACAGAAGAGAGTGAGCAC	Yes	-	-	Yes	-	-	GO:0005634,GO:0003677	-	Squamosa promoter-binding protein-like (SBP domain) transcription factor family protein
Known-miRNA3017	Glyma.01G063700.7	2	-1	1	21	1564	1584	UUGACAGAAGAGAGUGAGCAC	GUGCUCUCUCUCUUCUGUCAG	Cleavage	1	TTGACAGAAGAGAGTGAGCAC	Yes	-	-	Yes	-	-	GO:0005634,GO:0003677	-	Squamosa promoter-binding protein-like (SBP domain) transcription factor family protein
Known-miRNA3017	Glyma.01G063700.1	2	-1	1	21	1567	1587	UUGACAGAAGAGAGUGAGCAC	GUGCUCUCUCUCUUCUGUCAG	Cleavage	1	TTGACAGAAGAGAGTGAGCAC	Yes	-	-	Yes	-	-	GO:0005634,GO:0003677	-	Squamosa promoter-binding protein-like (SBP domain) transcription factor family protein
Known-miRNA3017	Glyma.02G121300.1	2	-1	1	21	1689	1709	UUGACAGAAGAGAGUGAGCAC	GUGCUCUCUCUCUUCUGUCAG	Cleavage	1	TTGACAGAAGAGAGTGAGCAC	Yes	-	-	Yes	-	-	GO:0005634,GO:0003677	-	Squamosa promoter-binding protein-like (SBP domain) transcription factor family protein
Known-miRNA3017	Glyma.U015800.2	2	-1	1	21	434	454	UUGACAGAAGAGAGUGAGCAC	GUGCUCUCUCUCUUCUGUCAU	Cleavage	1	TTGACAGAAGAGAGTGAGCAC	Yes	-	-	Yes	-	-	GO:0005634,GO:0003677	SPL10	squamosa promoter binding protein-like 10
Known-miRNA3017	Glyma.U015800.1	2	-1	1	21	437	457	UUGACAGAAGAGAGUGAGCAC	GUGCUCUCUCUCUUCUGUCAU	Cleavage	1	TTGACAGAAGAGAGTGAGCAC	Yes	-	-	Yes	-	-	GO:0005634,GO:0003677	SPL9	squamosa promoter binding protein-like 9
Known-miRNA3017	Glyma.07G109500.1	2	-1	1	21	986	1006	UUGACAGAAGAGAGUGAGCAC	GUGCUCUCUCUCUUCUGUCAU	Cleavage	1	TTGACAGAAGAGAGTGAGCAC	Yes	-	-	Yes	-	-	GO:0005634,GO:0003677	SPL9	squamosa promoter binding protein-like 9
Known-miRNA3017	Glyma.05G204100.7	2	-1	1	21	1115	1135	UUGACAGAAGAGAGUGAGCAC	GUGCUCUCUCUCUUCUGUCAU	Cleavage	1	TTGACAGAAGAGAGTGAGCAC	Yes	-	-	Yes	-	-	GO:0005634,GO:0003677	-	Squamosa promoter-binding protein-like (SBP domain) transcription factor family protein
Known-miRNA3017	Glyma.08G011500.4	2	-1	1	21	1232	1252	UUGACAGAAGAGAGUGAGCAC	GUGCUCUCUCUCUUCUGUCAU	Cleavage	1	TTGACAGAAGAGAGTGAGCAC	Yes	-	-	Yes	-	-	GO:0005634,GO:0003677	-	Squamosa promoter-binding protein-like (SBP domain) transcription factor family protein
Known-miRNA3017	Glyma.05G204100.6	2	-1	1	21	1213	1233	UUGACAGAAGAGAGUGAGCAC	GUGCUCUCUCUCUUCUGUCAU	Cleavage	1	TTGACAGAAGAGAGTGAGCAC	Yes	-	-	Yes	-	-	GO:0005634,GO:0003677	-	Squamosa promoter-binding protein-like (SBP domain) transcription factor family protein
Known-miRNA3017	Glyma.05G204100.5	2	-1	1	21	1217	1237	UUGACAGAAGAGAGUGAGCAC	GUGCUCUCUCUCUUCUGUCAU	Cleavage	1	TTGACAGAAGAGAGTGAGCAC	Yes	-	-	Yes	-	-	GO:0005634,GO:0003677	-	Squamosa promoter-binding protein-like (SBP domain) transcription factor family protein
Known-miRNA3017	Glyma.03G117600.1	2	-1	1	21	1149	1169	UUGACAGAAGAGAGUGAGCAC	GUGCUCUCUCUCUUCUGUCAU	Cleavage	1	TTGACAGAAGAGAGTGAGCAC	Yes	-	-	Yes	-	-	GO:0005634,GO:0003677	SPL9	squamosa promoter binding protein-like 9
Known-miRNA3017	Glyma.08G011500.3	2	-1	1	21	1286	1306	UUGACAGAAGAGAGUGAGCAC	GUGCUCUCUCUCUUCUGUCAU	Cleavage	1	TTGACAGAAGAGAGTGAGCAC	Yes	-	-	Yes	-	-	GO:0005634,GO:0003677	-	Squamosa promoter-binding protein-like (SBP domain) transcription factor family protein
Known-miRNA3017	Glyma.01G075800.1	2	-1	1	21	1213	1233	UUGACAGAAGAGAGUGAGCAC	GUGCUCUCUCUCUUCUGUCAU	Cleavage	1	TTGACAGAAGAGAGTGAGCAC	Yes	-	-	Yes	-	-	GO:0005634,GO:0003677	SPL10	squamosa promoter binding protein-like 10
Known-miRNA3017	Glyma.08G011500.2	2	-1	1	21	1354	1374	UUGACAGAAGAGAGUGAGCAC	GUGCUCUCUCUCUUCUGUCAU	Cleavage	1	TTGACAGAAGAGAGTGAGCAC	Yes	-	-	Yes	-	-	GO:0005634,GO:0003677	-	Squamosa promoter-binding protein-like (SBP domain) transcription factor family protein
Known-miRNA3017	Glyma.08G011500.1	2	-1	1	21	1379	1399	UUGACAGAAGAGAGUGAGCAC	GUGCUCUCUCUCUUCUGUCAU	Cleavage	1	TTGACAGAAGAGAGTGAGCAC	Yes	-	-	Yes	-	-	GO:0005634,GO:0003677	-	Squamosa promoter-binding protein-like (SBP domain) transcription factor family protein
Known-miRNA3017	Glyma.06G168600.3	2	-1	1	21	1283	1303	UUGACAGAAGAGAGUGAGCAC	GUGCUCUCUCUCUUCUGUCAU	Cleavage	1	TTGACAGAAGAGAGTGAGCAC	Yes	-	-	Yes	-	-	GO:0005634,GO:0003677	-	Squamosa promoter-binding protein-like (SBP domain) transcription factor family protein
Known-miRNA3017	Glyma.04G197100.1	2	-1	1	21	1306	1326	UUGACAGAAGAGAGUGAGCAC	GUGCUCUCUCUCUUCUGUCAU	Cleavage	1	TTGACAGAAGAGAGTGAGCAC	Yes	-	-	Yes	-	-	GO:0005634,GO:0003677	-	Squamosa promoter-binding protein-like (SBP domain) transcription factor family protein
Known-miRNA3017	Glyma.06G168600.4	2	-1	1	21	1291	1311	UUGACAGAAGAGAGUGAGCAC	GUGCUCUCUCUCUUCUGUCAU	Cleavage	1	TTGACAGAAGAGAGTGAGCAC	Yes	-	-	Yes	-	-	GO:0005634,GO:0003677	-	Squamosa promoter-binding protein-like (SBP domain) transcription factor family protein
Known-miRNA3017	Glyma.06G168600.2	2	-1	1	21	1409	1429	UUGACAGAAGAGAGUGAGCAC	GUGCUCUCUCUCUUCUGUCAU	Cleavage	1	TTGACAGAAGAGAGTGAGCAC	Yes	-	-	Yes	-	-	GO:0005634,GO:0003677	-	Squamosa promoter-binding protein-like (SBP domain) transcription factor family protein
Known-miRNA3017	Glyma.06G168600.1	2	-1	1	21	1461	1481	UUGACAGAAGAGAGUGAGCAC	GUGCUCUCUCUCUUCUGUCAU	Cleavage	1	TTGACAGAAGAGAGTGAGCAC	Yes	-	-	Yes	-	-	GO:0005634,GO:0003677	-	Squamosa promoter-binding protein-like (SBP domain) transcription factor family protein
Known-miRNA3017	Glyma.05G204100.4	2	-1	1	21	1550	1570	UUGACAGAAGAGAGUGAGCAC	GUGCUCUCUCUCUUCUGUCAU	Cleavage	1	TTGACAGAAGAGAGTGAGCAC	Yes	-	-	Yes	-	-	GO:0005634,GO:0003677	-	Squamosa promoter-binding protein-like (SBP domain) transcription factor family protein
Known-miRNA3017	Glyma.05G204100.3	2	-1	1	21	1591	1611	UUGACAGAAGAGAGUGAGCAC	GUGCUCUCUCUCUUCUGUCAU	Cleavage	1	TTGACAGAAGAGAGTGAGCAC	Yes	-	-	Yes	-	-	GO:0005634,GO:0003677	-	Squamosa promoter-binding protein-like (SBP domain) transcription factor family protein
Known-miRNA3017	Glyma.04G159600.2	2	-1	1	21	1925	1945	UUGACAGAAGAGAGUGAGCAC	GUGCUCUCUCUCUUCUGUCAU	Cleavage	1	TTGACAGAAGAGAGTGAGCAC	Yes	-	-	Yes	-	-	GO:0005634,GO:0003677	-	Squamosa promoter-binding protein-like (SBP domain) transcription factor family protein
Known-miRNA3017	Glyma.04G159600.1	2	-1	1	21	1925	1945	UUGACAGAAGAGAGUGAGCAC	GUGCUCUCUCUCUUCUGUCAU	Cleavage	1	TTGACAGAAGAGAGTGAGCAC	Yes	-	-	Yes	-	-	GO:0005634,GO:0003677	-	Squamosa promoter-binding protein-like (SBP domain) transcription factor family protein
Known-miRNA3017	Glyma.05G204100.2	2	-1	1	21	1331	1351	UUGACAGAAGAGAGUGAGCAC	GUGCUCUCUCUCUUCUGUCAU	Cleavage	1	TTGACAGAAGAGAGTGAGCAC	Yes	-	-	Yes	-	-	GO:0005634,GO:0003677	-	Squamosa promoter-binding protein-like (SBP domain) transcription factor family protein
Known-miRNA3017	Glyma.05G019000.2	2	-1	1	21	1877	1897	UUGACAGAAGAGAGUGAGCAC	GUGCUCUCUCUCUUCUGUCAU	Cleavage	1	TTGACAGAAGAGAGTGAGCAC	Yes	-	-	Yes	-	-	GO:0005634,GO:0003677	-	Squamosa promoter-binding protein-like (SBP domain) transcription factor family protein
Known-miRNA3017	Glyma.17G080700.2	2	-1	1	21	1823	1843	UUGACAGAAGAGAGUGAGCAC	GUGCUCUCUCUCUUCUGUCAU	Cleavage	1	TTGACAGAAGAGAGTGAGCAC	Yes	-	-	Yes	-	-	GO:0005634,GO:0003677	-	Squamosa promoter-binding protein-like (SBP domain) transcription factor family protein
Known-miRNA3017	Glyma.05G204100.1	2	-1	1	21	1434	1454	UUGACAGAAGAGAGUGAGCAC	GUGCUCUCUCUCUUCUGUCAU	Cleavage	1	TTGACAGAAGAGAGTGAGCAC	Yes	-	-	Yes	-	-	GO:0005634,GO:0003677	-	Squamosa promoter-binding protein-like (SBP domain) transcription factor family protein
Known-miRNA3017	Glyma.17G080700.1	2	-1	1	21	1871	1891	UUGACAGAAGAGAGUGAGCAC	GUGCUCUCUCUCUUCUGUCAU	Cleavage	1	TTGACAGAAGAGAGTGAGCAC	Yes	-	-	Yes	-	-	GO:0005634,GO:0003677	-	Squamosa promoter-binding protein-like (SBP domain) transcription factor family protein
Known-miRNA3017	Glyma.05G019000.1	2	-1	1	21	1877	1897	UUGACAGAAGAGAGUGAGCAC	GUGCUCUCUCUCUUCUGUCAU	Cleavage	1	TTGACAGAAGAGAGTGAGCAC	Yes	-	-	Yes	-	-	GO:0005634,GO:0003677	-	Squamosa promoter-binding protein-like (SBP domain) transcription factor family protein
Known-miRNA3017	Glyma.16G054500.3	2.5	-1	1	21	1044	1064	UUGACAGAAGAGAGUGAGCAC	GUGCUCUCUAUCUUCUGUCAA	Cleavage	1	TTGACAGAAGAGAGTGAGCAC	Yes	-	-	Yes	-	-	GO:0005634,GO:0003677	-	Squamosa promoter-binding protein-like (SBP domain) transcription factor family protein
Known-miRNA3017	Glyma.16G054500.2	2.5	-1	1	21	1077	1097	UUGACAGAAGAGAGUGAGCAC	GUGCUCUCUAUCUUCUGUCAA	Cleavage	1	TTGACAGAAGAGAGTGAGCAC	Yes	-	-	Yes	-	-	GO:0005634,GO:0003677	-	Squamosa promoter-binding protein-like (SBP domain) transcription factor family protein
Known-miRNA3017	Glyma.19G094000.2	2.5	-1	1	21	1299	1319	UUGACAGAAGAGAGUGAGCAC	GUGCUCUCUAUCUUCUGUCAA	Cleavage	1	TTGACAGAAGAGAGTGAGCAC	Yes	-	-	Yes	-	-	GO:0005634,GO:0003677	-	Squamosa promoter-binding protein-like (SBP domain) transcription factor family protein
Known-miRNA3017	Glyma.16G054500.1	2.5	-1	1	21	1486	1506	UUGACAGAAGAGAGUGAGCAC	GUGCUCUCUAUCUUCUGUCAA	Cleavage	1	TTGACAGAAGAGAGTGAGCAC	Yes	-	-	Yes	-	-	GO:0005634,GO:0003677	-	Squamosa promoter-binding protein-like (SBP domain) transcription factor family protein
Known-miRNA3017	Glyma.19G094000.1	2.5	-1	1	21	1570	1590	UUGACAGAAGAGAGUGAGCAC	GUGCUCUCUAUCUUCUGUCAA	Cleavage	1	TTGACAGAAGAGAGTGAGCAC	Yes	-	-	Yes	-	-	GO:0005634,GO:0003677	-	Squamosa promoter-binding protein-like (SBP domain) transcription factor family protein
Known-miRNA3017	Glyma.07G199000.1	2.5	-1	1	21	681	701	UUGACAGAAGAGAGUGAGCAC	AUGCUCUCUAUCUUCUGUCAA	Cleavage	1	TTGACAGAAGAGAGTGAGCAC	Yes	-	-	Yes	-	-	GO:0005634,GO:0003677	SPL3	squamosa promoter binding protein-like 3
Known-miRNA3017	Glyma.13G177400.1	2.5	-1	1	21	759	779	UUGACAGAAGAGAGUGAGCAC	AUGCUCUCUAUCUUCUGUCAA	Cleavage	1	TTGACAGAAGAGAGTGAGCAC	Yes	-	-	Yes	-	-	GO:0005634,GO:0003677	SPL3	squamosa promoter binding protein-like 3
Known-miRNA3017	Glyma.07G199000.2	2.5	-1	1	21	775	795	UUGACAGAAGAGAGUGAGCAC	AUGCUCUCUAUCUUCUGUCAA	Cleavage	1	TTGACAGAAGAGAGTGAGCAC	Yes	-	-	Yes	-	-	GO:0005634,GO:0003677	SPL4	squamosa promoter binding protein-like 4
Known-miRNA3018	Glyma.09G113800.1	1	-1	1	21	858	878	UUGACAGAAGAGAGUGAGCAC	GUGCUCUCUCUCUUCUGUCAA	Cleavage	1	TTGACAGAAGAGAGTGAGCAC	Yes	-	-	Yes	-	-	GO:0005634,GO:0003677	SPL9	squamosa promoter binding protein-like 9
Known-miRNA3018	Glyma.02G177500.1	1	-1	1	21	917	937	UUGACAGAAGAGAGUGAGCAC	GUGCUCUCUCUCUUCUGUCAA	Cleavage	1	TTGACAGAAGAGAGTGAGCAC	Yes	-	-	Yes	-	-	GO:0005634,GO:0003677	SPL9	squamosa promoter binding protein-like 9
Known-miRNA3018	Glyma.18G005600.4	1	-1	1	21	1088	1108	UUGACAGAAGAGAGUGAGCAC	GUGCUCUCUCUCUUCUGUCAA	Cleavage	1	TTGACAGAAGAGAGTGAGCAC	Yes	-	-	Yes	-	-	GO:0005634,GO:0003677	SPL2	squamosa promoter binding protein-like 2
Known-miRNA3018	Glyma.19G146000.1	1	-1	1	21	1146	1166	UUGACAGAAGAGAGUGAGCAC	GUGCUCUCUCUCUUCUGUCAA	Cleavage	1	TTGACAGAAGAGAGTGAGCAC	Yes	-	-	Yes	-	-	GO:0005634,GO:0003677	SPL9	squamosa promoter binding protein-like 9
Known-miRNA3018	Glyma.18G005600.2	1	-1	1	21	1138	1158	UUGACAGAAGAGAGUGAGCAC	GUGCUCUCUCUCUUCUGUCAA	Cleavage	1	TTGACAGAAGAGAGTGAGCAC	Yes	-	-	Yes	-	-	GO:0005634,GO:0003677	SPL2	squamosa promoter binding protein-like 2
Known-miRNA3018	Glyma.03G143100.1	1	-1	1	21	1138	1158	UUGACAGAAGAGAGUGAGCAC	GUGCUCUCUCUCUUCUGUCAA	Cleavage	1	TTGACAGAAGAGAGTGAGCAC	Yes	-	-	Yes	-	-	GO:0005634,GO:0003677	SPL9	squamosa promoter binding protein-like 9
Known-miRNA3018	Glyma.11G251500.4	1	-1	1	21	1239	1259	UUGACAGAAGAGAGUGAGCAC	GUGCUCUCUCUCUUCUGUCAA	Cleavage	1	TTGACAGAAGAGAGTGAGCAC	Yes	-	-	Yes	-	-	GO:0005634,GO:0003677	SPL2	squamosa promoter binding protein-like 2
Known-miRNA3018	Glyma.11G251500.7	1	-1	1	21	1248	1268	UUGACAGAAGAGAGUGAGCAC	GUGCUCUCUCUCUUCUGUCAA	Cleavage	1	TTGACAGAAGAGAGTGAGCAC	Yes	-	-	Yes	-	-	GO:0005634,GO:0003677	SPL2	squamosa promoter binding protein-like 2
Known-miRNA3018	Glyma.11G251500.17	1	-1	1	21	1289	1309	UUGACAGAAGAGAGUGAGCAC	GUGCUCUCUCUCUUCUGUCAA	Cleavage	1	TTGACAGAAGAGAGTGAGCAC	Yes	-	-	Yes	-	-	GO:0005634,GO:0003677	SPL2	squamosa promoter binding protein-like 2
Known-miRNA3018	Glyma.11G251500.10	1	-1	1	21	1292	1312	UUGACAGAAGAGAGUGAGCAC	GUGCUCUCUCUCUUCUGUCAA	Cleavage	1	TTGACAGAAGAGAGTGAGCAC	Yes	-	-	Yes	-	-	GO:0005634,GO:0003677	SPL2	squamosa promoter binding protein-like 2
Known-miRNA3018	Glyma.11G251500.14	1	-1	1	21	1301	1321	UUGACAGAAGAGAGUGAGCAC	GUGCUCUCUCUCUUCUGUCAA	Cleavage	1	TTGACAGAAGAGAGTGAGCAC	Yes	-	-	Yes	-	-	GO:0005634,GO:0003677	SPL2	squamosa promoter binding protein-like 2
Known-miRNA3018	Glyma.11G251500.12	1	-1	1	21	1320	1340	UUGACAGAAGAGAGUGAGCAC	GUGCUCUCUCUCUUCUGUCAA	Cleavage	1	TTGACAGAAGAGAGTGAGCAC	Yes	-	-	Yes	-	-	GO:0005634,GO:0003677	SPL2	squamosa promoter binding protein-like 2
Known-miRNA3018	Glyma.11G251500.20	1	-1	1	21	1320	1340	UUGACAGAAGAGAGUGAGCAC	GUGCUCUCUCUCUUCUGUCAA	Cleavage	1	TTGACAGAAGAGAGTGAGCAC	Yes	-	-	Yes	-	-	GO:0005634,GO:0003677	SPL2	squamosa promoter binding protein-like 2
Known-miRNA3018	Glyma.11G251500.3	1	-1	1	21	1340	1360	UUGACAGAAGAGAGUGAGCAC	GUGCUCUCUCUCUUCUGUCAA	Cleavage	1	TTGACAGAAGAGAGTGAGCAC	Yes	-	-	Yes	-	-	GO:0005634,GO:0003677	SPL2	squamosa promoter binding protein-like 2
Known-miRNA3018	Glyma.18G005600.3	1	-1	1	21	1350	1370	UUGACAGAAGAGAGUGAGCAC	GUGCUCUCUCUCUUCUGUCAA	Cleavage	1	TTGACAGAAGAGAGTGAGCAC	Yes	-	-	Yes	-	-	GO:0005634,GO:0003677	SPL2	squamosa promoter binding protein-like 2
Known-miRNA3018	Glyma.11G251500.15	1	-1	1	21	1398	1418	UUGACAGAAGAGAGUGAGCAC	GUGCUCUCUCUCUUCUGUCAA	Cleavage	1	TTGACAGAAGAGAGTGAGCAC	Yes	-	-	Yes	-	-	GO:0005634,GO:0003677	SPL2	squamosa promoter binding protein-like 2
Known-miRNA3018	Glyma.11G251500.13	1	-1	1	21	1438	1458	UUGACAGAAGAGAGUGAGCAC	GUGCUCUCUCUCUUCUGUCAA	Cleavage	1	TTGACAGAAGAGAGTGAGCAC	Yes	-	-	Yes	-	-	GO:0005634,GO:0003677	SPL2	squamosa promoter binding protein-like 2
Known-miRNA3018	Glyma.11G251500.2	1	-1	1	21	1523	1543	UUGACAGAAGAGAGUGAGCAC	GUGCUCUCUCUCUUCUGUCAA	Cleavage	1	TTGACAGAAGAGAGTGAGCAC	Yes	-	-	Yes	-	-	GO:0005634,GO:0003677	SPL2	squamosa promoter binding protein-like 2
Known-miRNA3018	Glyma.11G251500.19	1	-1	1	21	1921	1941	UUGACAGAAGAGAGUGAGCAC	GUGCUCUCUCUCUUCUGUCAA	Cleavage	1	TTGACAGAAGAGAGTGAGCAC	Yes	-	-	Yes	-	-	GO:0005634,GO:0003677	SPL2	squamosa promoter binding protein-like 2
Known-miRNA3018	Glyma.18G005600.1	1	-1	1	21	1933	1953	UUGACAGAAGAGAGUGAGCAC	GUGCUCUCUCUCUUCUGUCAA	Cleavage	1	TTGACAGAAGAGAGTGAGCAC	Yes	-	-	Yes	-	-	GO:0005634,GO:0003677	SPL2	squamosa promoter binding protein-like 2
Known-miRNA3018	Glyma.11G251500.16	1	-1	1	21	3210	3230	UUGACAGAAGAGAGUGAGCAC	GUGCUCUCUCUCUUCUGUCAA	Cleavage	1	TTGACAGAAGAGAGTGAGCAC	Yes	-	-	Yes	-	-	GO:0005634,GO:0003677	SPL2	squamosa promoter binding protein-like 2
Known-miRNA3018	Glyma.11G251500.6	1	-1	1	21	3224	3244	UUGACAGAAGAGAGUGAGCAC	GUGCUCUCUCUCUUCUGUCAA	Cleavage	1	TTGACAGAAGAGAGTGAGCAC	Yes	-	-	Yes	-	-	GO:0005634,GO:0003677	SPL2	squamosa promoter binding protein-like 2
Known-miRNA3018	Glyma.11G251500.9	1	-1	1	21	3233	3253	UUGACAGAAGAGAGUGAGCAC	GUGCUCUCUCUCUUCUGUCAA	Cleavage	1	TTGACAGAAGAGAGTGAGCAC	Yes	-	-	Yes	-	-	GO:0005634,GO:0003677	SPL2	squamosa promoter binding protein-like 2
Known-miRNA3018	Glyma.11G251500.11	1	-1	1	21	3305	3325	UUGACAGAAGAGAGUGAGCAC	GUGCUCUCUCUCUUCUGUCAA	Cleavage	1	TTGACAGAAGAGAGTGAGCAC	Yes	-	-	Yes	-	-	GO:0005634,GO:0003677	SPL2	squamosa promoter binding protein-like 2
Known-miRNA3018	Glyma.11G251500.5	1	-1	1	21	3377	3397	UUGACAGAAGAGAGUGAGCAC	GUGCUCUCUCUCUUCUGUCAA	Cleavage	1	TTGACAGAAGAGAGTGAGCAC	Yes	-	-	Yes	-	-	GO:0005634,GO:0003677	SPL2	squamosa promoter binding protein-like 2
Known-miRNA3018	Glyma.11G251500.8	1	-1	1	21	3386	3406	UUGACAGAAGAGAGUGAGCAC	GUGCUCUCUCUCUUCUGUCAA	Cleavage	1	TTGACAGAAGAGAGTGAGCAC	Yes	-	-	Yes	-	-	GO:0005634,GO:0003677	SPL2	squamosa promoter binding protein-like 2
Known-miRNA3018	Glyma.11G251500.1	1	-1	1	21	3650	3670	UUGACAGAAGAGAGUGAGCAC	GUGCUCUCUCUCUUCUGUCAA	Cleavage	1	TTGACAGAAGAGAGTGAGCAC	Yes	-	-	Yes	-	-	GO:0005634,GO:0003677	SPL2	squamosa promoter binding protein-like 2
Known-miRNA3018	Glyma.12G226000.1	1	-1	1	21	1115	1135	UUGACAGAAGAGAGUGAGCAC	AUGCUCCCUCUCUUCUGUCAA	Cleavage	1	TTGACAGAAGAGAGTGAGCAC	Yes	-	-	Yes	-	-	GO:0005634,GO:0003677	SPL12	squamosa promoter-binding protein-like 12
Known-miRNA3018	Glyma.13G274900.1	1	-1	1	21	1041	1061	UUGACAGAAGAGAGUGAGCAC	AUGCUCCCUCUCUUCUGUCAA	Cleavage	1	TTGACAGAAGAGAGTGAGCAC	Yes	-	-	Yes	-	-	GO:0005634,GO:0003677	SPL12	squamosa promoter-binding protein-like 12
Known-miRNA3018	Glyma.01G063700.9	2	-1	1	21	1153	1173	UUGACAGAAGAGAGUGAGCAC	GUGCUCUCUCUCUUCUGUCAG	Cleavage	1	TTGACAGAAGAGAGTGAGCAC	Yes	-	-	Yes	-	-	GO:0005634,GO:0003677	-	Squamosa promoter-binding protein-like (SBP domain) transcription factor family protein
Known-miRNA3018	Glyma.01G063700.2	2	-1	1	21	1235	1255	UUGACAGAAGAGAGUGAGCAC	GUGCUCUCUCUCUUCUGUCAG	Cleavage	1	TTGACAGAAGAGAGTGAGCAC	Yes	-	-	Yes	-	-	GO:0005634,GO:0003677	-	Squamosa promoter-binding protein-like (SBP domain) transcription factor family protein
Known-miRNA3018	Glyma.01G063700.4	2	-1	1	21	1274	1294	UUGACAGAAGAGAGUGAGCAC	GUGCUCUCUCUCUUCUGUCAG	Cleavage	1	TTGACAGAAGAGAGTGAGCAC	Yes	-	-	Yes	-	-	GO:0005634,GO:0003677	-	Squamosa promoter-binding protein-like (SBP domain) transcription factor family protein
Known-miRNA3018	Glyma.01G063700.3	2	-1	1	21	1277	1297	UUGACAGAAGAGAGUGAGCAC	GUGCUCUCUCUCUUCUGUCAG	Cleavage	1	TTGACAGAAGAGAGTGAGCAC	Yes	-	-	Yes	-	-	GO:0005634,GO:0003677	-	Squamosa promoter-binding protein-like (SBP domain) transcription factor family protein
Known-miRNA3018	Glyma.02G121300.4	2	-1	1	21	1193	1213	UUGACAGAAGAGAGUGAGCAC	GUGCUCUCUCUCUUCUGUCAG	Cleavage	1	TTGACAGAAGAGAGTGAGCAC	Yes	-	-	Yes	-	-	GO:0005634,GO:0003677	-	Squamosa promoter-binding protein-like (SBP domain) transcription factor family protein
Known-miRNA3018	Glyma.02G121300.3	2	-1	1	21	1237	1257	UUGACAGAAGAGAGUGAGCAC	GUGCUCUCUCUCUUCUGUCAG	Cleavage	1	TTGACAGAAGAGAGTGAGCAC	Yes	-	-	Yes	-	-	GO:0005634,GO:0003677	-	Squamosa promoter-binding protein-like (SBP domain) transcription factor family protein
Known-miRNA3018	Glyma.01G063700.5	2	-1	1	21	1351	1371	UUGACAGAAGAGAGUGAGCAC	GUGCUCUCUCUCUUCUGUCAG	Cleavage	1	TTGACAGAAGAGAGTGAGCAC	Yes	-	-	Yes	-	-	GO:0005634,GO:0003677	-	Squamosa promoter-binding protein-like (SBP domain) transcription factor family protein
Known-miRNA3018	Glyma.01G063700.8	2	-1	1	21	1390	1410	UUGACAGAAGAGAGUGAGCAC	GUGCUCUCUCUCUUCUGUCAG	Cleavage	1	TTGACAGAAGAGAGTGAGCAC	Yes	-	-	Yes	-	-	GO:0005634,GO:0003677	-	Squamosa promoter-binding protein-like (SBP domain) transcription factor family protein
Known-miRNA3018	Glyma.01G063700.6	2	-1	1	21	1393	1413	UUGACAGAAGAGAGUGAGCAC	GUGCUCUCUCUCUUCUGUCAG	Cleavage	1	TTGACAGAAGAGAGTGAGCAC	Yes	-	-	Yes	-	-	GO:0005634,GO:0003677	-	Squamosa promoter-binding protein-like (SBP domain) transcription factor family protein
Known-miRNA3018	Glyma.01G063700.10	2	-1	1	21	1414	1434	UUGACAGAAGAGAGUGAGCAC	GUGCUCUCUCUCUUCUGUCAG	Cleavage	1	TTGACAGAAGAGAGTGAGCAC	Yes	-	-	Yes	-	-	GO:0005634,GO:0003677	-	Squamosa promoter-binding protein-like (SBP domain) transcription factor family protein
Known-miRNA3018	Glyma.02G121300.2	2	-1	1	21	1386	1406	UUGACAGAAGAGAGUGAGCAC	GUGCUCUCUCUCUUCUGUCAG	Cleavage	1	TTGACAGAAGAGAGTGAGCAC	Yes	-	-	Yes	-	-	GO:0005634,GO:0003677	-	Squamosa promoter-binding protein-like (SBP domain) transcription factor family protein
Known-miRNA3018	Glyma.01G063700.7	2	-1	1	21	1564	1584	UUGACAGAAGAGAGUGAGCAC	GUGCUCUCUCUCUUCUGUCAG	Cleavage	1	TTGACAGAAGAGAGTGAGCAC	Yes	-	-	Yes	-	-	GO:0005634,GO:0003677	-	Squamosa promoter-binding protein-like (SBP domain) transcription factor family protein
Known-miRNA3018	Glyma.01G063700.1	2	-1	1	21	1567	1587	UUGACAGAAGAGAGUGAGCAC	GUGCUCUCUCUCUUCUGUCAG	Cleavage	1	TTGACAGAAGAGAGTGAGCAC	Yes	-	-	Yes	-	-	GO:0005634,GO:0003677	-	Squamosa promoter-binding protein-like (SBP domain) transcription factor family protein
Known-miRNA3018	Glyma.02G121300.1	2	-1	1	21	1689	1709	UUGACAGAAGAGAGUGAGCAC	GUGCUCUCUCUCUUCUGUCAG	Cleavage	1	TTGACAGAAGAGAGTGAGCAC	Yes	-	-	Yes	-	-	GO:0005634,GO:0003677	-	Squamosa promoter-binding protein-like (SBP domain) transcription factor family protein
Known-miRNA3018	Glyma.U015800.2	2	-1	1	21	434	454	UUGACAGAAGAGAGUGAGCAC	GUGCUCUCUCUCUUCUGUCAU	Cleavage	1	TTGACAGAAGAGAGTGAGCAC	Yes	-	-	Yes	-	-	GO:0005634,GO:0003677	SPL10	squamosa promoter binding protein-like 10
Known-miRNA3018	Glyma.U015800.1	2	-1	1	21	437	457	UUGACAGAAGAGAGUGAGCAC	GUGCUCUCUCUCUUCUGUCAU	Cleavage	1	TTGACAGAAGAGAGTGAGCAC	Yes	-	-	Yes	-	-	GO:0005634,GO:0003677	SPL9	squamosa promoter binding protein-like 9
Known-miRNA3018	Glyma.07G109500.1	2	-1	1	21	986	1006	UUGACAGAAGAGAGUGAGCAC	GUGCUCUCUCUCUUCUGUCAU	Cleavage	1	TTGACAGAAGAGAGTGAGCAC	Yes	-	-	Yes	-	-	GO:0005634,GO:0003677	SPL9	squamosa promoter binding protein-like 9
Known-miRNA3018	Glyma.05G204100.7	2	-1	1	21	1115	1135	UUGACAGAAGAGAGUGAGCAC	GUGCUCUCUCUCUUCUGUCAU	Cleavage	1	TTGACAGAAGAGAGTGAGCAC	Yes	-	-	Yes	-	-	GO:0005634,GO:0003677	-	Squamosa promoter-binding protein-like (SBP domain) transcription factor family protein
Known-miRNA3018	Glyma.08G011500.4	2	-1	1	21	1232	1252	UUGACAGAAGAGAGUGAGCAC	GUGCUCUCUCUCUUCUGUCAU	Cleavage	1	TTGACAGAAGAGAGTGAGCAC	Yes	-	-	Yes	-	-	GO:0005634,GO:0003677	-	Squamosa promoter-binding protein-like (SBP domain) transcription factor family protein
Known-miRNA3018	Glyma.05G204100.6	2	-1	1	21	1213	1233	UUGACAGAAGAGAGUGAGCAC	GUGCUCUCUCUCUUCUGUCAU	Cleavage	1	TTGACAGAAGAGAGTGAGCAC	Yes	-	-	Yes	-	-	GO:0005634,GO:0003677	-	Squamosa promoter-binding protein-like (SBP domain) transcription factor family protein
Known-miRNA3018	Glyma.05G204100.5	2	-1	1	21	1217	1237	UUGACAGAAGAGAGUGAGCAC	GUGCUCUCUCUCUUCUGUCAU	Cleavage	1	TTGACAGAAGAGAGTGAGCAC	Yes	-	-	Yes	-	-	GO:0005634,GO:0003677	-	Squamosa promoter-binding protein-like (SBP domain) transcription factor family protein
Known-miRNA3018	Glyma.03G117600.1	2	-1	1	21	1149	1169	UUGACAGAAGAGAGUGAGCAC	GUGCUCUCUCUCUUCUGUCAU	Cleavage	1	TTGACAGAAGAGAGTGAGCAC	Yes	-	-	Yes	-	-	GO:0005634,GO:0003677	SPL9	squamosa promoter binding protein-like 9
Known-miRNA3018	Glyma.08G011500.3	2	-1	1	21	1286	1306	UUGACAGAAGAGAGUGAGCAC	GUGCUCUCUCUCUUCUGUCAU	Cleavage	1	TTGACAGAAGAGAGTGAGCAC	Yes	-	-	Yes	-	-	GO:0005634,GO:0003677	-	Squamosa promoter-binding protein-like (SBP domain) transcription factor family protein
Known-miRNA3018	Glyma.01G075800.1	2	-1	1	21	1213	1233	UUGACAGAAGAGAGUGAGCAC	GUGCUCUCUCUCUUCUGUCAU	Cleavage	1	TTGACAGAAGAGAGTGAGCAC	Yes	-	-	Yes	-	-	GO:0005634,GO:0003677	SPL10	squamosa promoter binding protein-like 10
Known-miRNA3018	Glyma.08G011500.2	2	-1	1	21	1354	1374	UUGACAGAAGAGAGUGAGCAC	GUGCUCUCUCUCUUCUGUCAU	Cleavage	1	TTGACAGAAGAGAGTGAGCAC	Yes	-	-	Yes	-	-	GO:0005634,GO:0003677	-	Squamosa promoter-binding protein-like (SBP domain) transcription factor family protein
Known-miRNA3018	Glyma.08G011500.1	2	-1	1	21	1379	1399	UUGACAGAAGAGAGUGAGCAC	GUGCUCUCUCUCUUCUGUCAU	Cleavage	1	TTGACAGAAGAGAGTGAGCAC	Yes	-	-	Yes	-	-	GO:0005634,GO:0003677	-	Squamosa promoter-binding protein-like (SBP domain) transcription factor family protein
Known-miRNA3018	Glyma.06G168600.3	2	-1	1	21	1283	1303	UUGACAGAAGAGAGUGAGCAC	GUGCUCUCUCUCUUCUGUCAU	Cleavage	1	TTGACAGAAGAGAGTGAGCAC	Yes	-	-	Yes	-	-	GO:0005634,GO:0003677	-	Squamosa promoter-binding protein-like (SBP domain) transcription factor family protein
Known-miRNA3018	Glyma.04G197100.1	2	-1	1	21	1306	1326	UUGACAGAAGAGAGUGAGCAC	GUGCUCUCUCUCUUCUGUCAU	Cleavage	1	TTGACAGAAGAGAGTGAGCAC	Yes	-	-	Yes	-	-	GO:0005634,GO:0003677	-	Squamosa promoter-binding protein-like (SBP domain) transcription factor family protein
Known-miRNA3018	Glyma.06G168600.4	2	-1	1	21	1291	1311	UUGACAGAAGAGAGUGAGCAC	GUGCUCUCUCUCUUCUGUCAU	Cleavage	1	TTGACAGAAGAGAGTGAGCAC	Yes	-	-	Yes	-	-	GO:0005634,GO:0003677	-	Squamosa promoter-binding protein-like (SBP domain) transcription factor family protein
Known-miRNA3018	Glyma.06G168600.2	2	-1	1	21	1409	1429	UUGACAGAAGAGAGUGAGCAC	GUGCUCUCUCUCUUCUGUCAU	Cleavage	1	TTGACAGAAGAGAGTGAGCAC	Yes	-	-	Yes	-	-	GO:0005634,GO:0003677	-	Squamosa promoter-binding protein-like (SBP domain) transcription factor family protein
Known-miRNA3018	Glyma.06G168600.1	2	-1	1	21	1461	1481	UUGACAGAAGAGAGUGAGCAC	GUGCUCUCUCUCUUCUGUCAU	Cleavage	1	TTGACAGAAGAGAGTGAGCAC	Yes	-	-	Yes	-	-	GO:0005634,GO:0003677	-	Squamosa promoter-binding protein-like (SBP domain) transcription factor family protein
Known-miRNA3018	Glyma.05G204100.4	2	-1	1	21	1550	1570	UUGACAGAAGAGAGUGAGCAC	GUGCUCUCUCUCUUCUGUCAU	Cleavage	1	TTGACAGAAGAGAGTGAGCAC	Yes	-	-	Yes	-	-	GO:0005634,GO:0003677	-	Squamosa promoter-binding protein-like (SBP domain) transcription factor family protein
Known-miRNA3018	Glyma.05G204100.3	2	-1	1	21	1591	1611	UUGACAGAAGAGAGUGAGCAC	GUGCUCUCUCUCUUCUGUCAU	Cleavage	1	TTGACAGAAGAGAGTGAGCAC	Yes	-	-	Yes	-	-	GO:0005634,GO:0003677	-	Squamosa promoter-binding protein-like (SBP domain) transcription factor family protein
Known-miRNA3018	Glyma.04G159600.2	2	-1	1	21	1925	1945	UUGACAGAAGAGAGUGAGCAC	GUGCUCUCUCUCUUCUGUCAU	Cleavage	1	TTGACAGAAGAGAGTGAGCAC	Yes	-	-	Yes	-	-	GO:0005634,GO:0003677	-	Squamosa promoter-binding protein-like (SBP domain) transcription factor family protein
Known-miRNA3018	Glyma.04G159600.1	2	-1	1	21	1925	1945	UUGACAGAAGAGAGUGAGCAC	GUGCUCUCUCUCUUCUGUCAU	Cleavage	1	TTGACAGAAGAGAGTGAGCAC	Yes	-	-	Yes	-	-	GO:0005634,GO:0003677	-	Squamosa promoter-binding protein-like (SBP domain) transcription factor family protein
Known-miRNA3018	Glyma.05G204100.2	2	-1	1	21	1331	1351	UUGACAGAAGAGAGUGAGCAC	GUGCUCUCUCUCUUCUGUCAU	Cleavage	1	TTGACAGAAGAGAGTGAGCAC	Yes	-	-	Yes	-	-	GO:0005634,GO:0003677	-	Squamosa promoter-binding protein-like (SBP domain) transcription factor family protein
Known-miRNA3018	Glyma.05G019000.2	2	-1	1	21	1877	1897	UUGACAGAAGAGAGUGAGCAC	GUGCUCUCUCUCUUCUGUCAU	Cleavage	1	TTGACAGAAGAGAGTGAGCAC	Yes	-	-	Yes	-	-	GO:0005634,GO:0003677	-	Squamosa promoter-binding protein-like (SBP domain) transcription factor family protein
Known-miRNA3018	Glyma.17G080700.2	2	-1	1	21	1823	1843	UUGACAGAAGAGAGUGAGCAC	GUGCUCUCUCUCUUCUGUCAU	Cleavage	1	TTGACAGAAGAGAGTGAGCAC	Yes	-	-	Yes	-	-	GO:0005634,GO:0003677	-	Squamosa promoter-binding protein-like (SBP domain) transcription factor family protein
Known-miRNA3018	Glyma.05G204100.1	2	-1	1	21	1434	1454	UUGACAGAAGAGAGUGAGCAC	GUGCUCUCUCUCUUCUGUCAU	Cleavage	1	TTGACAGAAGAGAGTGAGCAC	Yes	-	-	Yes	-	-	GO:0005634,GO:0003677	-	Squamosa promoter-binding protein-like (SBP domain) transcription factor family protein
Known-miRNA3018	Glyma.17G080700.1	2	-1	1	21	1871	1891	UUGACAGAAGAGAGUGAGCAC	GUGCUCUCUCUCUUCUGUCAU	Cleavage	1	TTGACAGAAGAGAGTGAGCAC	Yes	-	-	Yes	-	-	GO:0005634,GO:0003677	-	Squamosa promoter-binding protein-like (SBP domain) transcription factor family protein
Known-miRNA3018	Glyma.05G019000.1	2	-1	1	21	1877	1897	UUGACAGAAGAGAGUGAGCAC	GUGCUCUCUCUCUUCUGUCAU	Cleavage	1	TTGACAGAAGAGAGTGAGCAC	Yes	-	-	Yes	-	-	GO:0005634,GO:0003677	-	Squamosa promoter-binding protein-like (SBP domain) transcription factor family protein
Known-miRNA3018	Glyma.16G054500.3	2.5	-1	1	21	1044	1064	UUGACAGAAGAGAGUGAGCAC	GUGCUCUCUAUCUUCUGUCAA	Cleavage	1	TTGACAGAAGAGAGTGAGCAC	Yes	-	-	Yes	-	-	GO:0005634,GO:0003677	-	Squamosa promoter-binding protein-like (SBP domain) transcription factor family protein
Known-miRNA3018	Glyma.16G054500.2	2.5	-1	1	21	1077	1097	UUGACAGAAGAGAGUGAGCAC	GUGCUCUCUAUCUUCUGUCAA	Cleavage	1	TTGACAGAAGAGAGTGAGCAC	Yes	-	-	Yes	-	-	GO:0005634,GO:0003677	-	Squamosa promoter-binding protein-like (SBP domain) transcription factor family protein
Known-miRNA3018	Glyma.19G094000.2	2.5	-1	1	21	1299	1319	UUGACAGAAGAGAGUGAGCAC	GUGCUCUCUAUCUUCUGUCAA	Cleavage	1	TTGACAGAAGAGAGTGAGCAC	Yes	-	-	Yes	-	-	GO:0005634,GO:0003677	-	Squamosa promoter-binding protein-like (SBP domain) transcription factor family protein
Known-miRNA3018	Glyma.16G054500.1	2.5	-1	1	21	1486	1506	UUGACAGAAGAGAGUGAGCAC	GUGCUCUCUAUCUUCUGUCAA	Cleavage	1	TTGACAGAAGAGAGTGAGCAC	Yes	-	-	Yes	-	-	GO:0005634,GO:0003677	-	Squamosa promoter-binding protein-like (SBP domain) transcription factor family protein
Known-miRNA3018	Glyma.19G094000.1	2.5	-1	1	21	1570	1590	UUGACAGAAGAGAGUGAGCAC	GUGCUCUCUAUCUUCUGUCAA	Cleavage	1	TTGACAGAAGAGAGTGAGCAC	Yes	-	-	Yes	-	-	GO:0005634,GO:0003677	-	Squamosa promoter-binding protein-like (SBP domain) transcription factor family protein
Known-miRNA3018	Glyma.07G199000.1	2.5	-1	1	21	681	701	UUGACAGAAGAGAGUGAGCAC	AUGCUCUCUAUCUUCUGUCAA	Cleavage	1	TTGACAGAAGAGAGTGAGCAC	Yes	-	-	Yes	-	-	GO:0005634,GO:0003677	SPL3	squamosa promoter binding protein-like 3
Known-miRNA3018	Glyma.13G177400.1	2.5	-1	1	21	759	779	UUGACAGAAGAGAGUGAGCAC	AUGCUCUCUAUCUUCUGUCAA	Cleavage	1	TTGACAGAAGAGAGTGAGCAC	Yes	-	-	Yes	-	-	GO:0005634,GO:0003677	SPL3	squamosa promoter binding protein-like 3
Known-miRNA3018	Glyma.07G199000.2	2.5	-1	1	21	775	795	UUGACAGAAGAGAGUGAGCAC	AUGCUCUCUAUCUUCUGUCAA	Cleavage	1	TTGACAGAAGAGAGTGAGCAC	Yes	-	-	Yes	-	-	GO:0005634,GO:0003677	SPL4	squamosa promoter binding protein-like 4
Known-miRNA3019	Glyma.09G113800.1	1	-1	1	21	858	878	UUGACAGAAGAGAGUGAGCAC	GUGCUCUCUCUCUUCUGUCAA	Cleavage	1	TTGACAGAAGAGAGTGAGCAC	Yes	-	-	Yes	-	-	GO:0005634,GO:0003677	SPL9	squamosa promoter binding protein-like 9
Known-miRNA3019	Glyma.02G177500.1	1	-1	1	21	917	937	UUGACAGAAGAGAGUGAGCAC	GUGCUCUCUCUCUUCUGUCAA	Cleavage	1	TTGACAGAAGAGAGTGAGCAC	Yes	-	-	Yes	-	-	GO:0005634,GO:0003677	SPL9	squamosa promoter binding protein-like 9
Known-miRNA3019	Glyma.18G005600.4	1	-1	1	21	1088	1108	UUGACAGAAGAGAGUGAGCAC	GUGCUCUCUCUCUUCUGUCAA	Cleavage	1	TTGACAGAAGAGAGTGAGCAC	Yes	-	-	Yes	-	-	GO:0005634,GO:0003677	SPL2	squamosa promoter binding protein-like 2
Known-miRNA3019	Glyma.19G146000.1	1	-1	1	21	1146	1166	UUGACAGAAGAGAGUGAGCAC	GUGCUCUCUCUCUUCUGUCAA	Cleavage	1	TTGACAGAAGAGAGTGAGCAC	Yes	-	-	Yes	-	-	GO:0005634,GO:0003677	SPL9	squamosa promoter binding protein-like 9
Known-miRNA3019	Glyma.18G005600.2	1	-1	1	21	1138	1158	UUGACAGAAGAGAGUGAGCAC	GUGCUCUCUCUCUUCUGUCAA	Cleavage	1	TTGACAGAAGAGAGTGAGCAC	Yes	-	-	Yes	-	-	GO:0005634,GO:0003677	SPL2	squamosa promoter binding protein-like 2
Known-miRNA3019	Glyma.03G143100.1	1	-1	1	21	1138	1158	UUGACAGAAGAGAGUGAGCAC	GUGCUCUCUCUCUUCUGUCAA	Cleavage	1	TTGACAGAAGAGAGTGAGCAC	Yes	-	-	Yes	-	-	GO:0005634,GO:0003677	SPL9	squamosa promoter binding protein-like 9
Known-miRNA3019	Glyma.11G251500.4	1	-1	1	21	1239	1259	UUGACAGAAGAGAGUGAGCAC	GUGCUCUCUCUCUUCUGUCAA	Cleavage	1	TTGACAGAAGAGAGTGAGCAC	Yes	-	-	Yes	-	-	GO:0005634,GO:0003677	SPL2	squamosa promoter binding protein-like 2
Known-miRNA3019	Glyma.11G251500.7	1	-1	1	21	1248	1268	UUGACAGAAGAGAGUGAGCAC	GUGCUCUCUCUCUUCUGUCAA	Cleavage	1	TTGACAGAAGAGAGTGAGCAC	Yes	-	-	Yes	-	-	GO:0005634,GO:0003677	SPL2	squamosa promoter binding protein-like 2
Known-miRNA3019	Glyma.11G251500.17	1	-1	1	21	1289	1309	UUGACAGAAGAGAGUGAGCAC	GUGCUCUCUCUCUUCUGUCAA	Cleavage	1	TTGACAGAAGAGAGTGAGCAC	Yes	-	-	Yes	-	-	GO:0005634,GO:0003677	SPL2	squamosa promoter binding protein-like 2
Known-miRNA3019	Glyma.11G251500.10	1	-1	1	21	1292	1312	UUGACAGAAGAGAGUGAGCAC	GUGCUCUCUCUCUUCUGUCAA	Cleavage	1	TTGACAGAAGAGAGTGAGCAC	Yes	-	-	Yes	-	-	GO:0005634,GO:0003677	SPL2	squamosa promoter binding protein-like 2
Known-miRNA3019	Glyma.11G251500.14	1	-1	1	21	1301	1321	UUGACAGAAGAGAGUGAGCAC	GUGCUCUCUCUCUUCUGUCAA	Cleavage	1	TTGACAGAAGAGAGTGAGCAC	Yes	-	-	Yes	-	-	GO:0005634,GO:0003677	SPL2	squamosa promoter binding protein-like 2
Known-miRNA3019	Glyma.11G251500.12	1	-1	1	21	1320	1340	UUGACAGAAGAGAGUGAGCAC	GUGCUCUCUCUCUUCUGUCAA	Cleavage	1	TTGACAGAAGAGAGTGAGCAC	Yes	-	-	Yes	-	-	GO:0005634,GO:0003677	SPL2	squamosa promoter binding protein-like 2
Known-miRNA3019	Glyma.11G251500.20	1	-1	1	21	1320	1340	UUGACAGAAGAGAGUGAGCAC	GUGCUCUCUCUCUUCUGUCAA	Cleavage	1	TTGACAGAAGAGAGTGAGCAC	Yes	-	-	Yes	-	-	GO:0005634,GO:0003677	SPL2	squamosa promoter binding protein-like 2
Known-miRNA3019	Glyma.11G251500.3	1	-1	1	21	1340	1360	UUGACAGAAGAGAGUGAGCAC	GUGCUCUCUCUCUUCUGUCAA	Cleavage	1	TTGACAGAAGAGAGTGAGCAC	Yes	-	-	Yes	-	-	GO:0005634,GO:0003677	SPL2	squamosa promoter binding protein-like 2
Known-miRNA3019	Glyma.18G005600.3	1	-1	1	21	1350	1370	UUGACAGAAGAGAGUGAGCAC	GUGCUCUCUCUCUUCUGUCAA	Cleavage	1	TTGACAGAAGAGAGTGAGCAC	Yes	-	-	Yes	-	-	GO:0005634,GO:0003677	SPL2	squamosa promoter binding protein-like 2
Known-miRNA3019	Glyma.11G251500.15	1	-1	1	21	1398	1418	UUGACAGAAGAGAGUGAGCAC	GUGCUCUCUCUCUUCUGUCAA	Cleavage	1	TTGACAGAAGAGAGTGAGCAC	Yes	-	-	Yes	-	-	GO:0005634,GO:0003677	SPL2	squamosa promoter binding protein-like 2
Known-miRNA3019	Glyma.11G251500.13	1	-1	1	21	1438	1458	UUGACAGAAGAGAGUGAGCAC	GUGCUCUCUCUCUUCUGUCAA	Cleavage	1	TTGACAGAAGAGAGTGAGCAC	Yes	-	-	Yes	-	-	GO:0005634,GO:0003677	SPL2	squamosa promoter binding protein-like 2
Known-miRNA3019	Glyma.11G251500.2	1	-1	1	21	1523	1543	UUGACAGAAGAGAGUGAGCAC	GUGCUCUCUCUCUUCUGUCAA	Cleavage	1	TTGACAGAAGAGAGTGAGCAC	Yes	-	-	Yes	-	-	GO:0005634,GO:0003677	SPL2	squamosa promoter binding protein-like 2
Known-miRNA3019	Glyma.11G251500.19	1	-1	1	21	1921	1941	UUGACAGAAGAGAGUGAGCAC	GUGCUCUCUCUCUUCUGUCAA	Cleavage	1	TTGACAGAAGAGAGTGAGCAC	Yes	-	-	Yes	-	-	GO:0005634,GO:0003677	SPL2	squamosa promoter binding protein-like 2
Known-miRNA3019	Glyma.18G005600.1	1	-1	1	21	1933	1953	UUGACAGAAGAGAGUGAGCAC	GUGCUCUCUCUCUUCUGUCAA	Cleavage	1	TTGACAGAAGAGAGTGAGCAC	Yes	-	-	Yes	-	-	GO:0005634,GO:0003677	SPL2	squamosa promoter binding protein-like 2
Known-miRNA3019	Glyma.11G251500.16	1	-1	1	21	3210	3230	UUGACAGAAGAGAGUGAGCAC	GUGCUCUCUCUCUUCUGUCAA	Cleavage	1	TTGACAGAAGAGAGTGAGCAC	Yes	-	-	Yes	-	-	GO:0005634,GO:0003677	SPL2	squamosa promoter binding protein-like 2
Known-miRNA3019	Glyma.11G251500.6	1	-1	1	21	3224	3244	UUGACAGAAGAGAGUGAGCAC	GUGCUCUCUCUCUUCUGUCAA	Cleavage	1	TTGACAGAAGAGAGTGAGCAC	Yes	-	-	Yes	-	-	GO:0005634,GO:0003677	SPL2	squamosa promoter binding protein-like 2
Known-miRNA3019	Glyma.11G251500.9	1	-1	1	21	3233	3253	UUGACAGAAGAGAGUGAGCAC	GUGCUCUCUCUCUUCUGUCAA	Cleavage	1	TTGACAGAAGAGAGTGAGCAC	Yes	-	-	Yes	-	-	GO:0005634,GO:0003677	SPL2	squamosa promoter binding protein-like 2
Known-miRNA3019	Glyma.11G251500.11	1	-1	1	21	3305	3325	UUGACAGAAGAGAGUGAGCAC	GUGCUCUCUCUCUUCUGUCAA	Cleavage	1	TTGACAGAAGAGAGTGAGCAC	Yes	-	-	Yes	-	-	GO:0005634,GO:0003677	SPL2	squamosa promoter binding protein-like 2
Known-miRNA3019	Glyma.11G251500.5	1	-1	1	21	3377	3397	UUGACAGAAGAGAGUGAGCAC	GUGCUCUCUCUCUUCUGUCAA	Cleavage	1	TTGACAGAAGAGAGTGAGCAC	Yes	-	-	Yes	-	-	GO:0005634,GO:0003677	SPL2	squamosa promoter binding protein-like 2
Known-miRNA3019	Glyma.11G251500.8	1	-1	1	21	3386	3406	UUGACAGAAGAGAGUGAGCAC	GUGCUCUCUCUCUUCUGUCAA	Cleavage	1	TTGACAGAAGAGAGTGAGCAC	Yes	-	-	Yes	-	-	GO:0005634,GO:0003677	SPL2	squamosa promoter binding protein-like 2
Known-miRNA3019	Glyma.11G251500.1	1	-1	1	21	3650	3670	UUGACAGAAGAGAGUGAGCAC	GUGCUCUCUCUCUUCUGUCAA	Cleavage	1	TTGACAGAAGAGAGTGAGCAC	Yes	-	-	Yes	-	-	GO:0005634,GO:0003677	SPL2	squamosa promoter binding protein-like 2
Known-miRNA3019	Glyma.12G226000.1	1	-1	1	21	1115	1135	UUGACAGAAGAGAGUGAGCAC	AUGCUCCCUCUCUUCUGUCAA	Cleavage	1	TTGACAGAAGAGAGTGAGCAC	Yes	-	-	Yes	-	-	GO:0005634,GO:0003677	SPL12	squamosa promoter-binding protein-like 12
Known-miRNA3019	Glyma.13G274900.1	1	-1	1	21	1041	1061	UUGACAGAAGAGAGUGAGCAC	AUGCUCCCUCUCUUCUGUCAA	Cleavage	1	TTGACAGAAGAGAGTGAGCAC	Yes	-	-	Yes	-	-	GO:0005634,GO:0003677	SPL12	squamosa promoter-binding protein-like 12
Known-miRNA3019	Glyma.01G063700.9	2	-1	1	21	1153	1173	UUGACAGAAGAGAGUGAGCAC	GUGCUCUCUCUCUUCUGUCAG	Cleavage	1	TTGACAGAAGAGAGTGAGCAC	Yes	-	-	Yes	-	-	GO:0005634,GO:0003677	-	Squamosa promoter-binding protein-like (SBP domain) transcription factor family protein
Known-miRNA3019	Glyma.01G063700.2	2	-1	1	21	1235	1255	UUGACAGAAGAGAGUGAGCAC	GUGCUCUCUCUCUUCUGUCAG	Cleavage	1	TTGACAGAAGAGAGTGAGCAC	Yes	-	-	Yes	-	-	GO:0005634,GO:0003677	-	Squamosa promoter-binding protein-like (SBP domain) transcription factor family protein
Known-miRNA3019	Glyma.01G063700.4	2	-1	1	21	1274	1294	UUGACAGAAGAGAGUGAGCAC	GUGCUCUCUCUCUUCUGUCAG	Cleavage	1	TTGACAGAAGAGAGTGAGCAC	Yes	-	-	Yes	-	-	GO:0005634,GO:0003677	-	Squamosa promoter-binding protein-like (SBP domain) transcription factor family protein
Known-miRNA3019	Glyma.01G063700.3	2	-1	1	21	1277	1297	UUGACAGAAGAGAGUGAGCAC	GUGCUCUCUCUCUUCUGUCAG	Cleavage	1	TTGACAGAAGAGAGTGAGCAC	Yes	-	-	Yes	-	-	GO:0005634,GO:0003677	-	Squamosa promoter-binding protein-like (SBP domain) transcription factor family protein
Known-miRNA3019	Glyma.02G121300.4	2	-1	1	21	1193	1213	UUGACAGAAGAGAGUGAGCAC	GUGCUCUCUCUCUUCUGUCAG	Cleavage	1	TTGACAGAAGAGAGTGAGCAC	Yes	-	-	Yes	-	-	GO:0005634,GO:0003677	-	Squamosa promoter-binding protein-like (SBP domain) transcription factor family protein
Known-miRNA3019	Glyma.02G121300.3	2	-1	1	21	1237	1257	UUGACAGAAGAGAGUGAGCAC	GUGCUCUCUCUCUUCUGUCAG	Cleavage	1	TTGACAGAAGAGAGTGAGCAC	Yes	-	-	Yes	-	-	GO:0005634,GO:0003677	-	Squamosa promoter-binding protein-like (SBP domain) transcription factor family protein
Known-miRNA3019	Glyma.01G063700.5	2	-1	1	21	1351	1371	UUGACAGAAGAGAGUGAGCAC	GUGCUCUCUCUCUUCUGUCAG	Cleavage	1	TTGACAGAAGAGAGTGAGCAC	Yes	-	-	Yes	-	-	GO:0005634,GO:0003677	-	Squamosa promoter-binding protein-like (SBP domain) transcription factor family protein
Known-miRNA3019	Glyma.01G063700.8	2	-1	1	21	1390	1410	UUGACAGAAGAGAGUGAGCAC	GUGCUCUCUCUCUUCUGUCAG	Cleavage	1	TTGACAGAAGAGAGTGAGCAC	Yes	-	-	Yes	-	-	GO:0005634,GO:0003677	-	Squamosa promoter-binding protein-like (SBP domain) transcription factor family protein
Known-miRNA3019	Glyma.01G063700.6	2	-1	1	21	1393	1413	UUGACAGAAGAGAGUGAGCAC	GUGCUCUCUCUCUUCUGUCAG	Cleavage	1	TTGACAGAAGAGAGTGAGCAC	Yes	-	-	Yes	-	-	GO:0005634,GO:0003677	-	Squamosa promoter-binding protein-like (SBP domain) transcription factor family protein
Known-miRNA3019	Glyma.01G063700.10	2	-1	1	21	1414	1434	UUGACAGAAGAGAGUGAGCAC	GUGCUCUCUCUCUUCUGUCAG	Cleavage	1	TTGACAGAAGAGAGTGAGCAC	Yes	-	-	Yes	-	-	GO:0005634,GO:0003677	-	Squamosa promoter-binding protein-like (SBP domain) transcription factor family protein
Known-miRNA3019	Glyma.02G121300.2	2	-1	1	21	1386	1406	UUGACAGAAGAGAGUGAGCAC	GUGCUCUCUCUCUUCUGUCAG	Cleavage	1	TTGACAGAAGAGAGTGAGCAC	Yes	-	-	Yes	-	-	GO:0005634,GO:0003677	-	Squamosa promoter-binding protein-like (SBP domain) transcription factor family protein
Known-miRNA3019	Glyma.01G063700.7	2	-1	1	21	1564	1584	UUGACAGAAGAGAGUGAGCAC	GUGCUCUCUCUCUUCUGUCAG	Cleavage	1	TTGACAGAAGAGAGTGAGCAC	Yes	-	-	Yes	-	-	GO:0005634,GO:0003677	-	Squamosa promoter-binding protein-like (SBP domain) transcription factor family protein
Known-miRNA3019	Glyma.01G063700.1	2	-1	1	21	1567	1587	UUGACAGAAGAGAGUGAGCAC	GUGCUCUCUCUCUUCUGUCAG	Cleavage	1	TTGACAGAAGAGAGTGAGCAC	Yes	-	-	Yes	-	-	GO:0005634,GO:0003677	-	Squamosa promoter-binding protein-like (SBP domain) transcription factor family protein
Known-miRNA3019	Glyma.02G121300.1	2	-1	1	21	1689	1709	UUGACAGAAGAGAGUGAGCAC	GUGCUCUCUCUCUUCUGUCAG	Cleavage	1	TTGACAGAAGAGAGTGAGCAC	Yes	-	-	Yes	-	-	GO:0005634,GO:0003677	-	Squamosa promoter-binding protein-like (SBP domain) transcription factor family protein
Known-miRNA3019	Glyma.U015800.2	2	-1	1	21	434	454	UUGACAGAAGAGAGUGAGCAC	GUGCUCUCUCUCUUCUGUCAU	Cleavage	1	TTGACAGAAGAGAGTGAGCAC	Yes	-	-	Yes	-	-	GO:0005634,GO:0003677	SPL10	squamosa promoter binding protein-like 10
Known-miRNA3019	Glyma.U015800.1	2	-1	1	21	437	457	UUGACAGAAGAGAGUGAGCAC	GUGCUCUCUCUCUUCUGUCAU	Cleavage	1	TTGACAGAAGAGAGTGAGCAC	Yes	-	-	Yes	-	-	GO:0005634,GO:0003677	SPL9	squamosa promoter binding protein-like 9
Known-miRNA3019	Glyma.07G109500.1	2	-1	1	21	986	1006	UUGACAGAAGAGAGUGAGCAC	GUGCUCUCUCUCUUCUGUCAU	Cleavage	1	TTGACAGAAGAGAGTGAGCAC	Yes	-	-	Yes	-	-	GO:0005634,GO:0003677	SPL9	squamosa promoter binding protein-like 9
Known-miRNA3019	Glyma.05G204100.7	2	-1	1	21	1115	1135	UUGACAGAAGAGAGUGAGCAC	GUGCUCUCUCUCUUCUGUCAU	Cleavage	1	TTGACAGAAGAGAGTGAGCAC	Yes	-	-	Yes	-	-	GO:0005634,GO:0003677	-	Squamosa promoter-binding protein-like (SBP domain) transcription factor family protein
Known-miRNA3019	Glyma.08G011500.4	2	-1	1	21	1232	1252	UUGACAGAAGAGAGUGAGCAC	GUGCUCUCUCUCUUCUGUCAU	Cleavage	1	TTGACAGAAGAGAGTGAGCAC	Yes	-	-	Yes	-	-	GO:0005634,GO:0003677	-	Squamosa promoter-binding protein-like (SBP domain) transcription factor family protein
Known-miRNA3019	Glyma.05G204100.6	2	-1	1	21	1213	1233	UUGACAGAAGAGAGUGAGCAC	GUGCUCUCUCUCUUCUGUCAU	Cleavage	1	TTGACAGAAGAGAGTGAGCAC	Yes	-	-	Yes	-	-	GO:0005634,GO:0003677	-	Squamosa promoter-binding protein-like (SBP domain) transcription factor family protein
Known-miRNA3019	Glyma.05G204100.5	2	-1	1	21	1217	1237	UUGACAGAAGAGAGUGAGCAC	GUGCUCUCUCUCUUCUGUCAU	Cleavage	1	TTGACAGAAGAGAGTGAGCAC	Yes	-	-	Yes	-	-	GO:0005634,GO:0003677	-	Squamosa promoter-binding protein-like (SBP domain) transcription factor family protein
Known-miRNA3019	Glyma.03G117600.1	2	-1	1	21	1149	1169	UUGACAGAAGAGAGUGAGCAC	GUGCUCUCUCUCUUCUGUCAU	Cleavage	1	TTGACAGAAGAGAGTGAGCAC	Yes	-	-	Yes	-	-	GO:0005634,GO:0003677	SPL9	squamosa promoter binding protein-like 9
Known-miRNA3019	Glyma.08G011500.3	2	-1	1	21	1286	1306	UUGACAGAAGAGAGUGAGCAC	GUGCUCUCUCUCUUCUGUCAU	Cleavage	1	TTGACAGAAGAGAGTGAGCAC	Yes	-	-	Yes	-	-	GO:0005634,GO:0003677	-	Squamosa promoter-binding protein-like (SBP domain) transcription factor family protein
Known-miRNA3019	Glyma.01G075800.1	2	-1	1	21	1213	1233	UUGACAGAAGAGAGUGAGCAC	GUGCUCUCUCUCUUCUGUCAU	Cleavage	1	TTGACAGAAGAGAGTGAGCAC	Yes	-	-	Yes	-	-	GO:0005634,GO:0003677	SPL10	squamosa promoter binding protein-like 10
Known-miRNA3019	Glyma.08G011500.2	2	-1	1	21	1354	1374	UUGACAGAAGAGAGUGAGCAC	GUGCUCUCUCUCUUCUGUCAU	Cleavage	1	TTGACAGAAGAGAGTGAGCAC	Yes	-	-	Yes	-	-	GO:0005634,GO:0003677	-	Squamosa promoter-binding protein-like (SBP domain) transcription factor family protein
Known-miRNA3019	Glyma.08G011500.1	2	-1	1	21	1379	1399	UUGACAGAAGAGAGUGAGCAC	GUGCUCUCUCUCUUCUGUCAU	Cleavage	1	TTGACAGAAGAGAGTGAGCAC	Yes	-	-	Yes	-	-	GO:0005634,GO:0003677	-	Squamosa promoter-binding protein-like (SBP domain) transcription factor family protein
Known-miRNA3019	Glyma.06G168600.3	2	-1	1	21	1283	1303	UUGACAGAAGAGAGUGAGCAC	GUGCUCUCUCUCUUCUGUCAU	Cleavage	1	TTGACAGAAGAGAGTGAGCAC	Yes	-	-	Yes	-	-	GO:0005634,GO:0003677	-	Squamosa promoter-binding protein-like (SBP domain) transcription factor family protein
Known-miRNA3019	Glyma.04G197100.1	2	-1	1	21	1306	1326	UUGACAGAAGAGAGUGAGCAC	GUGCUCUCUCUCUUCUGUCAU	Cleavage	1	TTGACAGAAGAGAGTGAGCAC	Yes	-	-	Yes	-	-	GO:0005634,GO:0003677	-	Squamosa promoter-binding protein-like (SBP domain) transcription factor family protein
Known-miRNA3019	Glyma.06G168600.4	2	-1	1	21	1291	1311	UUGACAGAAGAGAGUGAGCAC	GUGCUCUCUCUCUUCUGUCAU	Cleavage	1	TTGACAGAAGAGAGTGAGCAC	Yes	-	-	Yes	-	-	GO:0005634,GO:0003677	-	Squamosa promoter-binding protein-like (SBP domain) transcription factor family protein
Known-miRNA3019	Glyma.06G168600.2	2	-1	1	21	1409	1429	UUGACAGAAGAGAGUGAGCAC	GUGCUCUCUCUCUUCUGUCAU	Cleavage	1	TTGACAGAAGAGAGTGAGCAC	Yes	-	-	Yes	-	-	GO:0005634,GO:0003677	-	Squamosa promoter-binding protein-like (SBP domain) transcription factor family protein
Known-miRNA3019	Glyma.06G168600.1	2	-1	1	21	1461	1481	UUGACAGAAGAGAGUGAGCAC	GUGCUCUCUCUCUUCUGUCAU	Cleavage	1	TTGACAGAAGAGAGTGAGCAC	Yes	-	-	Yes	-	-	GO:0005634,GO:0003677	-	Squamosa promoter-binding protein-like (SBP domain) transcription factor family protein
Known-miRNA3019	Glyma.05G204100.4	2	-1	1	21	1550	1570	UUGACAGAAGAGAGUGAGCAC	GUGCUCUCUCUCUUCUGUCAU	Cleavage	1	TTGACAGAAGAGAGTGAGCAC	Yes	-	-	Yes	-	-	GO:0005634,GO:0003677	-	Squamosa promoter-binding protein-like (SBP domain) transcription factor family protein
Known-miRNA3019	Glyma.05G204100.3	2	-1	1	21	1591	1611	UUGACAGAAGAGAGUGAGCAC	GUGCUCUCUCUCUUCUGUCAU	Cleavage	1	TTGACAGAAGAGAGTGAGCAC	Yes	-	-	Yes	-	-	GO:0005634,GO:0003677	-	Squamosa promoter-binding protein-like (SBP domain) transcription factor family protein
Known-miRNA3019	Glyma.04G159600.2	2	-1	1	21	1925	1945	UUGACAGAAGAGAGUGAGCAC	GUGCUCUCUCUCUUCUGUCAU	Cleavage	1	TTGACAGAAGAGAGTGAGCAC	Yes	-	-	Yes	-	-	GO:0005634,GO:0003677	-	Squamosa promoter-binding protein-like (SBP domain) transcription factor family protein
Known-miRNA3019	Glyma.04G159600.1	2	-1	1	21	1925	1945	UUGACAGAAGAGAGUGAGCAC	GUGCUCUCUCUCUUCUGUCAU	Cleavage	1	TTGACAGAAGAGAGTGAGCAC	Yes	-	-	Yes	-	-	GO:0005634,GO:0003677	-	Squamosa promoter-binding protein-like (SBP domain) transcription factor family protein
Known-miRNA3019	Glyma.05G204100.2	2	-1	1	21	1331	1351	UUGACAGAAGAGAGUGAGCAC	GUGCUCUCUCUCUUCUGUCAU	Cleavage	1	TTGACAGAAGAGAGTGAGCAC	Yes	-	-	Yes	-	-	GO:0005634,GO:0003677	-	Squamosa promoter-binding protein-like (SBP domain) transcription factor family protein
Known-miRNA3019	Glyma.05G019000.2	2	-1	1	21	1877	1897	UUGACAGAAGAGAGUGAGCAC	GUGCUCUCUCUCUUCUGUCAU	Cleavage	1	TTGACAGAAGAGAGTGAGCAC	Yes	-	-	Yes	-	-	GO:0005634,GO:0003677	-	Squamosa promoter-binding protein-like (SBP domain) transcription factor family protein
Known-miRNA3019	Glyma.17G080700.2	2	-1	1	21	1823	1843	UUGACAGAAGAGAGUGAGCAC	GUGCUCUCUCUCUUCUGUCAU	Cleavage	1	TTGACAGAAGAGAGTGAGCAC	Yes	-	-	Yes	-	-	GO:0005634,GO:0003677	-	Squamosa promoter-binding protein-like (SBP domain) transcription factor family protein
Known-miRNA3019	Glyma.05G204100.1	2	-1	1	21	1434	1454	UUGACAGAAGAGAGUGAGCAC	GUGCUCUCUCUCUUCUGUCAU	Cleavage	1	TTGACAGAAGAGAGTGAGCAC	Yes	-	-	Yes	-	-	GO:0005634,GO:0003677	-	Squamosa promoter-binding protein-like (SBP domain) transcription factor family protein
Known-miRNA3019	Glyma.17G080700.1	2	-1	1	21	1871	1891	UUGACAGAAGAGAGUGAGCAC	GUGCUCUCUCUCUUCUGUCAU	Cleavage	1	TTGACAGAAGAGAGTGAGCAC	Yes	-	-	Yes	-	-	GO:0005634,GO:0003677	-	Squamosa promoter-binding protein-like (SBP domain) transcription factor family protein
Known-miRNA3019	Glyma.05G019000.1	2	-1	1	21	1877	1897	UUGACAGAAGAGAGUGAGCAC	GUGCUCUCUCUCUUCUGUCAU	Cleavage	1	TTGACAGAAGAGAGTGAGCAC	Yes	-	-	Yes	-	-	GO:0005634,GO:0003677	-	Squamosa promoter-binding protein-like (SBP domain) transcription factor family protein
Known-miRNA3019	Glyma.16G054500.3	2.5	-1	1	21	1044	1064	UUGACAGAAGAGAGUGAGCAC	GUGCUCUCUAUCUUCUGUCAA	Cleavage	1	TTGACAGAAGAGAGTGAGCAC	Yes	-	-	Yes	-	-	GO:0005634,GO:0003677	-	Squamosa promoter-binding protein-like (SBP domain) transcription factor family protein
Known-miRNA3019	Glyma.16G054500.2	2.5	-1	1	21	1077	1097	UUGACAGAAGAGAGUGAGCAC	GUGCUCUCUAUCUUCUGUCAA	Cleavage	1	TTGACAGAAGAGAGTGAGCAC	Yes	-	-	Yes	-	-	GO:0005634,GO:0003677	-	Squamosa promoter-binding protein-like (SBP domain) transcription factor family protein
Known-miRNA3019	Glyma.19G094000.2	2.5	-1	1	21	1299	1319	UUGACAGAAGAGAGUGAGCAC	GUGCUCUCUAUCUUCUGUCAA	Cleavage	1	TTGACAGAAGAGAGTGAGCAC	Yes	-	-	Yes	-	-	GO:0005634,GO:0003677	-	Squamosa promoter-binding protein-like (SBP domain) transcription factor family protein
Known-miRNA3019	Glyma.16G054500.1	2.5	-1	1	21	1486	1506	UUGACAGAAGAGAGUGAGCAC	GUGCUCUCUAUCUUCUGUCAA	Cleavage	1	TTGACAGAAGAGAGTGAGCAC	Yes	-	-	Yes	-	-	GO:0005634,GO:0003677	-	Squamosa promoter-binding protein-like (SBP domain) transcription factor family protein
Known-miRNA3019	Glyma.19G094000.1	2.5	-1	1	21	1570	1590	UUGACAGAAGAGAGUGAGCAC	GUGCUCUCUAUCUUCUGUCAA	Cleavage	1	TTGACAGAAGAGAGTGAGCAC	Yes	-	-	Yes	-	-	GO:0005634,GO:0003677	-	Squamosa promoter-binding protein-like (SBP domain) transcription factor family protein
Known-miRNA3019	Glyma.07G199000.1	2.5	-1	1	21	681	701	UUGACAGAAGAGAGUGAGCAC	AUGCUCUCUAUCUUCUGUCAA	Cleavage	1	TTGACAGAAGAGAGTGAGCAC	Yes	-	-	Yes	-	-	GO:0005634,GO:0003677	SPL3	squamosa promoter binding protein-like 3
Known-miRNA3019	Glyma.13G177400.1	2.5	-1	1	21	759	779	UUGACAGAAGAGAGUGAGCAC	AUGCUCUCUAUCUUCUGUCAA	Cleavage	1	TTGACAGAAGAGAGTGAGCAC	Yes	-	-	Yes	-	-	GO:0005634,GO:0003677	SPL3	squamosa promoter binding protein-like 3
Known-miRNA3019	Glyma.07G199000.2	2.5	-1	1	21	775	795	UUGACAGAAGAGAGUGAGCAC	AUGCUCUCUAUCUUCUGUCAA	Cleavage	1	TTGACAGAAGAGAGTGAGCAC	Yes	-	-	Yes	-	-	GO:0005634,GO:0003677	SPL4	squamosa promoter binding protein-like 4
Known-miRNA3020	Glyma.16G054500.3	-	-1	1	20	1044	1063	UGACAGAAGAUAGAGAGCAC	GUGCUCUCUAUCUUCUGUCA	Cleavage	1	TGACAGAAGATAGAGAGCAC	-	Yes	-	Yes	Yes	-	GO:0005634,GO:0003677	-	Squamosa promoter-binding protein-like (SBP domain) transcription factor family protein
Known-miRNA3020	Glyma.16G054500.2	-	-1	1	20	1077	1096	UGACAGAAGAUAGAGAGCAC	GUGCUCUCUAUCUUCUGUCA	Cleavage	1	TGACAGAAGATAGAGAGCAC	-	Yes	-	Yes	Yes	-	GO:0005634,GO:0003677	-	Squamosa promoter-binding protein-like (SBP domain) transcription factor family protein
Known-miRNA3020	Glyma.19G094000.2	-	-1	1	20	1299	1318	UGACAGAAGAUAGAGAGCAC	GUGCUCUCUAUCUUCUGUCA	Cleavage	1	TGACAGAAGATAGAGAGCAC	-	Yes	-	Yes	Yes	-	GO:0005634,GO:0003677	-	Squamosa promoter-binding protein-like (SBP domain) transcription factor family protein
Known-miRNA3020	Glyma.16G054500.1	-	-1	1	20	1486	1505	UGACAGAAGAUAGAGAGCAC	GUGCUCUCUAUCUUCUGUCA	Cleavage	1	TGACAGAAGATAGAGAGCAC	-	Yes	-	Yes	Yes	-	GO:0005634,GO:0003677	-	Squamosa promoter-binding protein-like (SBP domain) transcription factor family protein
Known-miRNA3020	Glyma.19G094000.1	-	-1	1	20	1570	1589	UGACAGAAGAUAGAGAGCAC	GUGCUCUCUAUCUUCUGUCA	Cleavage	1	TGACAGAAGATAGAGAGCAC	-	Yes	-	Yes	Yes	-	GO:0005634,GO:0003677	-	Squamosa promoter-binding protein-like (SBP domain) transcription factor family protein
Known-miRNA3020	Glyma.07G199000.1	-	-1	1	20	681	700	UGACAGAAGAUAGAGAGCAC	AUGCUCUCUAUCUUCUGUCA	Cleavage	1	TGACAGAAGATAGAGAGCAC	-	Yes	-	Yes	Yes	-	GO:0005634,GO:0003677	SPL3	squamosa promoter binding protein-like 3
Known-miRNA3020	Glyma.13G177400.1	-	-1	1	20	759	778	UGACAGAAGAUAGAGAGCAC	AUGCUCUCUAUCUUCUGUCA	Cleavage	1	TGACAGAAGATAGAGAGCAC	-	Yes	-	Yes	Yes	-	GO:0005634,GO:0003677	SPL3	squamosa promoter binding protein-like 3
Known-miRNA3020	Glyma.07G199000.2	-	-1	1	20	775	794	UGACAGAAGAUAGAGAGCAC	AUGCUCUCUAUCUUCUGUCA	Cleavage	1	TGACAGAAGATAGAGAGCAC	-	Yes	-	Yes	Yes	-	GO:0005634,GO:0003677	SPL4	squamosa promoter binding protein-like 4
Known-miRNA3020	Glyma.U015800.2	1.5	-1	1	20	434	453	UGACAGAAGAUAGAGAGCAC	GUGCUCUCUCUCUUCUGUCA	Translation	1	TGACAGAAGATAGAGAGCAC	-	Yes	-	Yes	Yes	-	GO:0005634,GO:0003677	SPL10	squamosa promoter binding protein-like 10
Known-miRNA3020	Glyma.U015800.1	1.5	-1	1	20	437	456	UGACAGAAGAUAGAGAGCAC	GUGCUCUCUCUCUUCUGUCA	Translation	1	TGACAGAAGATAGAGAGCAC	-	Yes	-	Yes	Yes	-	GO:0005634,GO:0003677	SPL9	squamosa promoter binding protein-like 9
Known-miRNA3020	Glyma.07G109500.1	1.5	-1	1	20	986	1005	UGACAGAAGAUAGAGAGCAC	GUGCUCUCUCUCUUCUGUCA	Translation	1	TGACAGAAGATAGAGAGCAC	-	Yes	-	Yes	Yes	-	GO:0005634,GO:0003677	SPL9	squamosa promoter binding protein-like 9
Known-miRNA3020	Glyma.09G113800.1	1.5	-1	1	20	858	877	UGACAGAAGAUAGAGAGCAC	GUGCUCUCUCUCUUCUGUCA	Translation	1	TGACAGAAGATAGAGAGCAC	-	Yes	-	Yes	Yes	-	GO:0005634,GO:0003677	SPL9	squamosa promoter binding protein-like 9
Known-miRNA3020	Glyma.05G204100.7	1.5	-1	1	20	1115	1134	UGACAGAAGAUAGAGAGCAC	GUGCUCUCUCUCUUCUGUCA	Translation	1	TGACAGAAGATAGAGAGCAC	-	Yes	-	Yes	Yes	-	GO:0005634,GO:0003677	-	Squamosa promoter-binding protein-like (SBP domain) transcription factor family protein
Known-miRNA3020	Glyma.02G177500.1	1.5	-1	1	20	917	936	UGACAGAAGAUAGAGAGCAC	GUGCUCUCUCUCUUCUGUCA	Translation	1	TGACAGAAGATAGAGAGCAC	-	Yes	-	Yes	Yes	-	GO:0005634,GO:0003677	SPL9	squamosa promoter binding protein-like 9
Known-miRNA3020	Glyma.08G011500.4	1.5	-1	1	20	1232	1251	UGACAGAAGAUAGAGAGCAC	GUGCUCUCUCUCUUCUGUCA	Translation	1	TGACAGAAGATAGAGAGCAC	-	Yes	-	Yes	Yes	-	GO:0005634,GO:0003677	-	Squamosa promoter-binding protein-like (SBP domain) transcription factor family protein
Known-miRNA3020	Glyma.05G204100.6	1.5	-1	1	20	1213	1232	UGACAGAAGAUAGAGAGCAC	GUGCUCUCUCUCUUCUGUCA	Translation	1	TGACAGAAGATAGAGAGCAC	-	Yes	-	Yes	Yes	-	GO:0005634,GO:0003677	-	Squamosa promoter-binding protein-like (SBP domain) transcription factor family protein
Known-miRNA3020	Glyma.05G204100.5	1.5	-1	1	20	1217	1236	UGACAGAAGAUAGAGAGCAC	GUGCUCUCUCUCUUCUGUCA	Translation	1	TGACAGAAGATAGAGAGCAC	-	Yes	-	Yes	Yes	-	GO:0005634,GO:0003677	-	Squamosa promoter-binding protein-like (SBP domain) transcription factor family protein
Known-miRNA3020	Glyma.03G117600.1	1.5	-1	1	20	1149	1168	UGACAGAAGAUAGAGAGCAC	GUGCUCUCUCUCUUCUGUCA	Translation	1	TGACAGAAGATAGAGAGCAC	-	Yes	-	Yes	Yes	-	GO:0005634,GO:0003677	SPL9	squamosa promoter binding protein-like 9
Known-miRNA3020	Glyma.18G005600.4	1.5	-1	1	20	1088	1107	UGACAGAAGAUAGAGAGCAC	GUGCUCUCUCUCUUCUGUCA	Translation	1	TGACAGAAGATAGAGAGCAC	-	Yes	-	Yes	Yes	-	GO:0005634,GO:0003677	SPL2	squamosa promoter binding protein-like 2
Known-miRNA3020	Glyma.08G011500.3	1.5	-1	1	20	1286	1305	UGACAGAAGAUAGAGAGCAC	GUGCUCUCUCUCUUCUGUCA	Translation	1	TGACAGAAGATAGAGAGCAC	-	Yes	-	Yes	Yes	-	GO:0005634,GO:0003677	-	Squamosa promoter-binding protein-like (SBP domain) transcription factor family protein
Known-miRNA3020	Glyma.01G075800.1	1.5	-1	1	20	1213	1232	UGACAGAAGAUAGAGAGCAC	GUGCUCUCUCUCUUCUGUCA	Translation	1	TGACAGAAGATAGAGAGCAC	-	Yes	-	Yes	Yes	-	GO:0005634,GO:0003677	SPL10	squamosa promoter binding protein-like 10
Known-miRNA3020	Glyma.19G146000.1	1.5	-1	1	20	1146	1165	UGACAGAAGAUAGAGAGCAC	GUGCUCUCUCUCUUCUGUCA	Translation	1	TGACAGAAGATAGAGAGCAC	-	Yes	-	Yes	Yes	-	GO:0005634,GO:0003677	SPL9	squamosa promoter binding protein-like 9
Known-miRNA3020	Glyma.18G005600.2	1.5	-1	1	20	1138	1157	UGACAGAAGAUAGAGAGCAC	GUGCUCUCUCUCUUCUGUCA	Translation	1	TGACAGAAGATAGAGAGCAC	-	Yes	-	Yes	Yes	-	GO:0005634,GO:0003677	SPL2	squamosa promoter binding protein-like 2
Known-miRNA3020	Glyma.08G011500.2	1.5	-1	1	20	1354	1373	UGACAGAAGAUAGAGAGCAC	GUGCUCUCUCUCUUCUGUCA	Translation	1	TGACAGAAGATAGAGAGCAC	-	Yes	-	Yes	Yes	-	GO:0005634,GO:0003677	-	Squamosa promoter-binding protein-like (SBP domain) transcription factor family protein
Known-miRNA3020	Glyma.08G011500.1	1.5	-1	1	20	1379	1398	UGACAGAAGAUAGAGAGCAC	GUGCUCUCUCUCUUCUGUCA	Translation	1	TGACAGAAGATAGAGAGCAC	-	Yes	-	Yes	Yes	-	GO:0005634,GO:0003677	-	Squamosa promoter-binding protein-like (SBP domain) transcription factor family protein
Known-miRNA3020	Glyma.06G168600.3	1.5	-1	1	20	1283	1302	UGACAGAAGAUAGAGAGCAC	GUGCUCUCUCUCUUCUGUCA	Translation	1	TGACAGAAGATAGAGAGCAC	-	Yes	-	Yes	Yes	-	GO:0005634,GO:0003677	-	Squamosa promoter-binding protein-like (SBP domain) transcription factor family protein
Known-miRNA3020	Glyma.04G197100.1	1.5	-1	1	20	1306	1325	UGACAGAAGAUAGAGAGCAC	GUGCUCUCUCUCUUCUGUCA	Translation	1	TGACAGAAGATAGAGAGCAC	-	Yes	-	Yes	Yes	-	GO:0005634,GO:0003677	-	Squamosa promoter-binding protein-like (SBP domain) transcription factor family protein
Known-miRNA3020	Glyma.03G143100.1	1.5	-1	1	20	1138	1157	UGACAGAAGAUAGAGAGCAC	GUGCUCUCUCUCUUCUGUCA	Translation	1	TGACAGAAGATAGAGAGCAC	-	Yes	-	Yes	Yes	-	GO:0005634,GO:0003677	SPL9	squamosa promoter binding protein-like 9
Known-miRNA3020	Glyma.06G168600.4	1.5	-1	1	20	1291	1310	UGACAGAAGAUAGAGAGCAC	GUGCUCUCUCUCUUCUGUCA	Translation	1	TGACAGAAGATAGAGAGCAC	-	Yes	-	Yes	Yes	-	GO:0005634,GO:0003677	-	Squamosa promoter-binding protein-like (SBP domain) transcription factor family protein
Known-miRNA3020	Glyma.11G251500.4	1.5	-1	1	20	1239	1258	UGACAGAAGAUAGAGAGCAC	GUGCUCUCUCUCUUCUGUCA	Translation	1	TGACAGAAGATAGAGAGCAC	-	Yes	-	Yes	Yes	-	GO:0005634,GO:0003677	SPL2	squamosa promoter binding protein-like 2
Known-miRNA3020	Glyma.11G251500.7	1.5	-1	1	20	1248	1267	UGACAGAAGAUAGAGAGCAC	GUGCUCUCUCUCUUCUGUCA	Translation	1	TGACAGAAGATAGAGAGCAC	-	Yes	-	Yes	Yes	-	GO:0005634,GO:0003677	SPL2	squamosa promoter binding protein-like 2
Known-miRNA3020	Glyma.11G251500.17	1.5	-1	1	20	1289	1308	UGACAGAAGAUAGAGAGCAC	GUGCUCUCUCUCUUCUGUCA	Translation	1	TGACAGAAGATAGAGAGCAC	-	Yes	-	Yes	Yes	-	GO:0005634,GO:0003677	SPL2	squamosa promoter binding protein-like 2
Known-miRNA3020	Glyma.11G251500.10	1.5	-1	1	20	1292	1311	UGACAGAAGAUAGAGAGCAC	GUGCUCUCUCUCUUCUGUCA	Translation	1	TGACAGAAGATAGAGAGCAC	-	Yes	-	Yes	Yes	-	GO:0005634,GO:0003677	SPL2	squamosa promoter binding protein-like 2
Known-miRNA3020	Glyma.11G251500.14	1.5	-1	1	20	1301	1320	UGACAGAAGAUAGAGAGCAC	GUGCUCUCUCUCUUCUGUCA	Translation	1	TGACAGAAGATAGAGAGCAC	-	Yes	-	Yes	Yes	-	GO:0005634,GO:0003677	SPL2	squamosa promoter binding protein-like 2
Known-miRNA3020	Glyma.11G251500.12	1.5	-1	1	20	1320	1339	UGACAGAAGAUAGAGAGCAC	GUGCUCUCUCUCUUCUGUCA	Translation	1	TGACAGAAGATAGAGAGCAC	-	Yes	-	Yes	Yes	-	GO:0005634,GO:0003677	SPL2	squamosa promoter binding protein-like 2
Known-miRNA3020	Glyma.11G251500.20	1.5	-1	1	20	1320	1339	UGACAGAAGAUAGAGAGCAC	GUGCUCUCUCUCUUCUGUCA	Translation	1	TGACAGAAGATAGAGAGCAC	-	Yes	-	Yes	Yes	-	GO:0005634,GO:0003677	SPL2	squamosa promoter binding protein-like 2
Known-miRNA3020	Glyma.11G251500.3	1.5	-1	1	20	1340	1359	UGACAGAAGAUAGAGAGCAC	GUGCUCUCUCUCUUCUGUCA	Translation	1	TGACAGAAGATAGAGAGCAC	-	Yes	-	Yes	Yes	-	GO:0005634,GO:0003677	SPL2	squamosa promoter binding protein-like 2
Known-miRNA3020	Glyma.06G168600.2	1.5	-1	1	20	1409	1428	UGACAGAAGAUAGAGAGCAC	GUGCUCUCUCUCUUCUGUCA	Translation	1	TGACAGAAGATAGAGAGCAC	-	Yes	-	Yes	Yes	-	GO:0005634,GO:0003677	-	Squamosa promoter-binding protein-like (SBP domain) transcription factor family protein
Known-miRNA3020	Glyma.18G005600.3	1.5	-1	1	20	1350	1369	UGACAGAAGAUAGAGAGCAC	GUGCUCUCUCUCUUCUGUCA	Translation	1	TGACAGAAGATAGAGAGCAC	-	Yes	-	Yes	Yes	-	GO:0005634,GO:0003677	SPL2	squamosa promoter binding protein-like 2
Known-miRNA3020	Glyma.11G251500.15	1.5	-1	1	20	1398	1417	UGACAGAAGAUAGAGAGCAC	GUGCUCUCUCUCUUCUGUCA	Translation	1	TGACAGAAGATAGAGAGCAC	-	Yes	-	Yes	Yes	-	GO:0005634,GO:0003677	SPL2	squamosa promoter binding protein-like 2
Known-miRNA3020	Glyma.06G168600.1	1.5	-1	1	20	1461	1480	UGACAGAAGAUAGAGAGCAC	GUGCUCUCUCUCUUCUGUCA	Translation	1	TGACAGAAGATAGAGAGCAC	-	Yes	-	Yes	Yes	-	GO:0005634,GO:0003677	-	Squamosa promoter-binding protein-like (SBP domain) transcription factor family protein
Known-miRNA3020	Glyma.01G063700.9	1.5	-1	1	20	1153	1172	UGACAGAAGAUAGAGAGCAC	GUGCUCUCUCUCUUCUGUCA	Translation	1	TGACAGAAGATAGAGAGCAC	-	Yes	-	Yes	Yes	-	GO:0005634,GO:0003677	-	Squamosa promoter-binding protein-like (SBP domain) transcription factor family protein
Known-miRNA3020	Glyma.11G251500.13	1.5	-1	1	20	1438	1457	UGACAGAAGAUAGAGAGCAC	GUGCUCUCUCUCUUCUGUCA	Translation	1	TGACAGAAGATAGAGAGCAC	-	Yes	-	Yes	Yes	-	GO:0005634,GO:0003677	SPL2	squamosa promoter binding protein-like 2
Known-miRNA3020	Glyma.01G063700.2	1.5	-1	1	20	1235	1254	UGACAGAAGAUAGAGAGCAC	GUGCUCUCUCUCUUCUGUCA	Translation	1	TGACAGAAGATAGAGAGCAC	-	Yes	-	Yes	Yes	-	GO:0005634,GO:0003677	-	Squamosa promoter-binding protein-like (SBP domain) transcription factor family protein
Known-miRNA3020	Glyma.11G251500.2	1.5	-1	1	20	1523	1542	UGACAGAAGAUAGAGAGCAC	GUGCUCUCUCUCUUCUGUCA	Translation	1	TGACAGAAGATAGAGAGCAC	-	Yes	-	Yes	Yes	-	GO:0005634,GO:0003677	SPL2	squamosa promoter binding protein-like 2
Known-miRNA3020	Glyma.01G063700.4	1.5	-1	1	20	1274	1293	UGACAGAAGAUAGAGAGCAC	GUGCUCUCUCUCUUCUGUCA	Translation	1	TGACAGAAGATAGAGAGCAC	-	Yes	-	Yes	Yes	-	GO:0005634,GO:0003677	-	Squamosa promoter-binding protein-like (SBP domain) transcription factor family protein
Known-miRNA3020	Glyma.01G063700.3	1.5	-1	1	20	1277	1296	UGACAGAAGAUAGAGAGCAC	GUGCUCUCUCUCUUCUGUCA	Translation	1	TGACAGAAGATAGAGAGCAC	-	Yes	-	Yes	Yes	-	GO:0005634,GO:0003677	-	Squamosa promoter-binding protein-like (SBP domain) transcription factor family protein
Known-miRNA3020	Glyma.02G121300.4	1.5	-1	1	20	1193	1212	UGACAGAAGAUAGAGAGCAC	GUGCUCUCUCUCUUCUGUCA	Translation	1	TGACAGAAGATAGAGAGCAC	-	Yes	-	Yes	Yes	-	GO:0005634,GO:0003677	-	Squamosa promoter-binding protein-like (SBP domain) transcription factor family protein
Known-miRNA3020	Glyma.05G204100.4	1.5	-1	1	20	1550	1569	UGACAGAAGAUAGAGAGCAC	GUGCUCUCUCUCUUCUGUCA	Translation	1	TGACAGAAGATAGAGAGCAC	-	Yes	-	Yes	Yes	-	GO:0005634,GO:0003677	-	Squamosa promoter-binding protein-like (SBP domain) transcription factor family protein
Known-miRNA3020	Glyma.02G121300.3	1.5	-1	1	20	1237	1256	UGACAGAAGAUAGAGAGCAC	GUGCUCUCUCUCUUCUGUCA	Translation	1	TGACAGAAGATAGAGAGCAC	-	Yes	-	Yes	Yes	-	GO:0005634,GO:0003677	-	Squamosa promoter-binding protein-like (SBP domain) transcription factor family protein
Known-miRNA3020	Glyma.05G204100.3	1.5	-1	1	20	1591	1610	UGACAGAAGAUAGAGAGCAC	GUGCUCUCUCUCUUCUGUCA	Translation	1	TGACAGAAGATAGAGAGCAC	-	Yes	-	Yes	Yes	-	GO:0005634,GO:0003677	-	Squamosa promoter-binding protein-like (SBP domain) transcription factor family protein
Known-miRNA3020	Glyma.01G063700.5	1.5	-1	1	20	1351	1370	UGACAGAAGAUAGAGAGCAC	GUGCUCUCUCUCUUCUGUCA	Translation	1	TGACAGAAGATAGAGAGCAC	-	Yes	-	Yes	Yes	-	GO:0005634,GO:0003677	-	Squamosa promoter-binding protein-like (SBP domain) transcription factor family protein
Known-miRNA3020	Glyma.01G063700.8	1.5	-1	1	20	1390	1409	UGACAGAAGAUAGAGAGCAC	GUGCUCUCUCUCUUCUGUCA	Translation	1	TGACAGAAGATAGAGAGCAC	-	Yes	-	Yes	Yes	-	GO:0005634,GO:0003677	-	Squamosa promoter-binding protein-like (SBP domain) transcription factor family protein
Known-miRNA3020	Glyma.01G063700.6	1.5	-1	1	20	1393	1412	UGACAGAAGAUAGAGAGCAC	GUGCUCUCUCUCUUCUGUCA	Translation	1	TGACAGAAGATAGAGAGCAC	-	Yes	-	Yes	Yes	-	GO:0005634,GO:0003677	-	Squamosa promoter-binding protein-like (SBP domain) transcription factor family protein
Known-miRNA3020	Glyma.01G063700.10	1.5	-1	1	20	1414	1433	UGACAGAAGAUAGAGAGCAC	GUGCUCUCUCUCUUCUGUCA	Translation	1	TGACAGAAGATAGAGAGCAC	-	Yes	-	Yes	Yes	-	GO:0005634,GO:0003677	-	Squamosa promoter-binding protein-like (SBP domain) transcription factor family protein
Known-miRNA3020	Glyma.02G121300.2	1.5	-1	1	20	1386	1405	UGACAGAAGAUAGAGAGCAC	GUGCUCUCUCUCUUCUGUCA	Translation	1	TGACAGAAGATAGAGAGCAC	-	Yes	-	Yes	Yes	-	GO:0005634,GO:0003677	-	Squamosa promoter-binding protein-like (SBP domain) transcription factor family protein
Known-miRNA3020	Glyma.01G063700.7	1.5	-1	1	20	1564	1583	UGACAGAAGAUAGAGAGCAC	GUGCUCUCUCUCUUCUGUCA	Translation	1	TGACAGAAGATAGAGAGCAC	-	Yes	-	Yes	Yes	-	GO:0005634,GO:0003677	-	Squamosa promoter-binding protein-like (SBP domain) transcription factor family protein
Known-miRNA3020	Glyma.01G063700.1	1.5	-1	1	20	1567	1586	UGACAGAAGAUAGAGAGCAC	GUGCUCUCUCUCUUCUGUCA	Translation	1	TGACAGAAGATAGAGAGCAC	-	Yes	-	Yes	Yes	-	GO:0005634,GO:0003677	-	Squamosa promoter-binding protein-like (SBP domain) transcription factor family protein
Known-miRNA3020	Glyma.04G159600.2	1.5	-1	1	20	1925	1944	UGACAGAAGAUAGAGAGCAC	GUGCUCUCUCUCUUCUGUCA	Translation	1	TGACAGAAGATAGAGAGCAC	-	Yes	-	Yes	Yes	-	GO:0005634,GO:0003677	-	Squamosa promoter-binding protein-like (SBP domain) transcription factor family protein
Known-miRNA3020	Glyma.11G251500.19	1.5	-1	1	20	1921	1940	UGACAGAAGAUAGAGAGCAC	GUGCUCUCUCUCUUCUGUCA	Translation	1	TGACAGAAGATAGAGAGCAC	-	Yes	-	Yes	Yes	-	GO:0005634,GO:0003677	SPL2	squamosa promoter binding protein-like 2
Known-miRNA3020	Glyma.18G005600.1	1.5	-1	1	20	1933	1952	UGACAGAAGAUAGAGAGCAC	GUGCUCUCUCUCUUCUGUCA	Translation	1	TGACAGAAGATAGAGAGCAC	-	Yes	-	Yes	Yes	-	GO:0005634,GO:0003677	SPL2	squamosa promoter binding protein-like 2
Known-miRNA3020	Glyma.02G121300.1	1.5	-1	1	20	1689	1708	UGACAGAAGAUAGAGAGCAC	GUGCUCUCUCUCUUCUGUCA	Translation	1	TGACAGAAGATAGAGAGCAC	-	Yes	-	Yes	Yes	-	GO:0005634,GO:0003677	-	Squamosa promoter-binding protein-like (SBP domain) transcription factor family protein
Known-miRNA3020	Glyma.04G159600.1	1.5	-1	1	20	1925	1944	UGACAGAAGAUAGAGAGCAC	GUGCUCUCUCUCUUCUGUCA	Translation	1	TGACAGAAGATAGAGAGCAC	-	Yes	-	Yes	Yes	-	GO:0005634,GO:0003677	-	Squamosa promoter-binding protein-like (SBP domain) transcription factor family protein
Known-miRNA3020	Glyma.05G204100.2	1.5	-1	1	20	1331	1350	UGACAGAAGAUAGAGAGCAC	GUGCUCUCUCUCUUCUGUCA	Translation	1	TGACAGAAGATAGAGAGCAC	-	Yes	-	Yes	Yes	-	GO:0005634,GO:0003677	-	Squamosa promoter-binding protein-like (SBP domain) transcription factor family protein
Known-miRNA3020	Glyma.05G019000.2	1.5	-1	1	20	1877	1896	UGACAGAAGAUAGAGAGCAC	GUGCUCUCUCUCUUCUGUCA	Translation	1	TGACAGAAGATAGAGAGCAC	-	Yes	-	Yes	Yes	-	GO:0005634,GO:0003677	-	Squamosa promoter-binding protein-like (SBP domain) transcription factor family protein
Known-miRNA3020	Glyma.17G080700.2	1.5	-1	1	20	1823	1842	UGACAGAAGAUAGAGAGCAC	GUGCUCUCUCUCUUCUGUCA	Translation	1	TGACAGAAGATAGAGAGCAC	-	Yes	-	Yes	Yes	-	GO:0005634,GO:0003677	-	Squamosa promoter-binding protein-like (SBP domain) transcription factor family protein
Known-miRNA3020	Glyma.05G204100.1	1.5	-1	1	20	1434	1453	UGACAGAAGAUAGAGAGCAC	GUGCUCUCUCUCUUCUGUCA	Translation	1	TGACAGAAGATAGAGAGCAC	-	Yes	-	Yes	Yes	-	GO:0005634,GO:0003677	-	Squamosa promoter-binding protein-like (SBP domain) transcription factor family protein
Known-miRNA3020	Glyma.17G080700.1	1.5	-1	1	20	1871	1890	UGACAGAAGAUAGAGAGCAC	GUGCUCUCUCUCUUCUGUCA	Translation	1	TGACAGAAGATAGAGAGCAC	-	Yes	-	Yes	Yes	-	GO:0005634,GO:0003677	-	Squamosa promoter-binding protein-like (SBP domain) transcription factor family protein
Known-miRNA3020	Glyma.05G019000.1	1.5	-1	1	20	1877	1896	UGACAGAAGAUAGAGAGCAC	GUGCUCUCUCUCUUCUGUCA	Translation	1	TGACAGAAGATAGAGAGCAC	-	Yes	-	Yes	Yes	-	GO:0005634,GO:0003677	-	Squamosa promoter-binding protein-like (SBP domain) transcription factor family protein
Known-miRNA3020	Glyma.11G251500.16	1.5	-1	1	20	3210	3229	UGACAGAAGAUAGAGAGCAC	GUGCUCUCUCUCUUCUGUCA	Translation	1	TGACAGAAGATAGAGAGCAC	-	Yes	-	Yes	Yes	-	GO:0005634,GO:0003677	SPL2	squamosa promoter binding protein-like 2
Known-miRNA3020	Glyma.11G251500.6	1.5	-1	1	20	3224	3243	UGACAGAAGAUAGAGAGCAC	GUGCUCUCUCUCUUCUGUCA	Translation	1	TGACAGAAGATAGAGAGCAC	-	Yes	-	Yes	Yes	-	GO:0005634,GO:0003677	SPL2	squamosa promoter binding protein-like 2
Known-miRNA3020	Glyma.11G251500.9	1.5	-1	1	20	3233	3252	UGACAGAAGAUAGAGAGCAC	GUGCUCUCUCUCUUCUGUCA	Translation	1	TGACAGAAGATAGAGAGCAC	-	Yes	-	Yes	Yes	-	GO:0005634,GO:0003677	SPL2	squamosa promoter binding protein-like 2
Known-miRNA3020	Glyma.11G251500.11	1.5	-1	1	20	3305	3324	UGACAGAAGAUAGAGAGCAC	GUGCUCUCUCUCUUCUGUCA	Translation	1	TGACAGAAGATAGAGAGCAC	-	Yes	-	Yes	Yes	-	GO:0005634,GO:0003677	SPL2	squamosa promoter binding protein-like 2
Known-miRNA3020	Glyma.11G251500.5	1.5	-1	1	20	3377	3396	UGACAGAAGAUAGAGAGCAC	GUGCUCUCUCUCUUCUGUCA	Translation	1	TGACAGAAGATAGAGAGCAC	-	Yes	-	Yes	Yes	-	GO:0005634,GO:0003677	SPL2	squamosa promoter binding protein-like 2
Known-miRNA3020	Glyma.11G251500.8	1.5	-1	1	20	3386	3405	UGACAGAAGAUAGAGAGCAC	GUGCUCUCUCUCUUCUGUCA	Translation	1	TGACAGAAGATAGAGAGCAC	-	Yes	-	Yes	Yes	-	GO:0005634,GO:0003677	SPL2	squamosa promoter binding protein-like 2
Known-miRNA3020	Glyma.11G251500.1	1.5	-1	1	20	3650	3669	UGACAGAAGAUAGAGAGCAC	GUGCUCUCUCUCUUCUGUCA	Translation	1	TGACAGAAGATAGAGAGCAC	-	Yes	-	Yes	Yes	-	GO:0005634,GO:0003677	SPL2	squamosa promoter binding protein-like 2
Known-miRNA3020	Glyma.06G238100.1	2.5	-1	1	20	636	655	UGACAGAAGAUAGAGAGCAC	AAGCUCUCUCUCUUCUGUCA	Translation	1	TGACAGAAGATAGAGAGCAC	-	Yes	-	Yes	Yes	-	GO:0005634,GO:0003677	SPL12	squamosa promoter-binding protein-like 12
Known-miRNA3020	Glyma.U025800.1	2.5	-1	1	20	867	886	UGACAGAAGAUAGAGAGCAC	UAGCUCUCUCUCUUCUGUCA	Translation	1	TGACAGAAGATAGAGAGCAC	-	Yes	-	Yes	Yes	-	GO:0005634,GO:0003677	SPL12	squamosa promoter-binding protein-like 12
Known-miRNA3020	Glyma.03G246100.2	2.5	-1	1	20	37	56	UGACAGAAGAUAGAGAGCAC	AUGCUCUCUCUCUUCUGUCU	Translation	1	TGACAGAAGATAGAGAGCAC	-	Yes	-	Yes	Yes	K08857	GO:0006468,GO:0005524,GO:0004672	ATNEK2,NEK2	NIMA-related kinase 2
Known-miRNA3020	Glyma.07G097100.1	2.5	-1	1	20	465	484	UGACAGAAGAUAGAGAGCAC	UUUCUCUCUAUAUUCUGUCA	Cleavage	1	TGACAGAAGATAGAGAGCAC	-	Yes	-	Yes	Yes	-	-	-	Reticulon family protein
Known-miRNA3020	Glyma.12G226000.1	2.5	-1	1	20	1115	1134	UGACAGAAGAUAGAGAGCAC	AUGCUCCCUCUCUUCUGUCA	Translation	1	TGACAGAAGATAGAGAGCAC	-	Yes	-	Yes	Yes	-	GO:0005634,GO:0003677	SPL12	squamosa promoter-binding protein-like 12
Known-miRNA3020	Glyma.13G274900.1	2.5	-1	1	20	1041	1060	UGACAGAAGAUAGAGAGCAC	AUGCUCCCUCUCUUCUGUCA	Translation	1	TGACAGAAGATAGAGAGCAC	-	Yes	-	Yes	Yes	-	GO:0005634,GO:0003677	SPL12	squamosa promoter-binding protein-like 12
Known-miRNA3020	Glyma.18G293400.2	3	-1	1	20	277	297	UGACAGAAGA-UAGAGAGCAC	GUGCUCUCUAGUCUUCUGUCA	Translation	1	TGACAGAAGATAGAGAGCAC	-	Yes	-	Yes	Yes	-	-	-	-
Known-miRNA3020	Glyma.05G242200.1	3	-1	1	20	366	386	UGACAGAAG-AUAGAGAGCAC	GUGCUCUCUAUACUUCUGUCA	Cleavage	1	TGACAGAAGATAGAGAGCAC	-	Yes	-	Yes	Yes	-	-	-	-
Known-miRNA3020	Glyma.18G293400.1	3	-1	1	20	277	297	UGACAGAAGA-UAGAGAGCAC	GUGCUCUCUAGUCUUCUGUCA	Translation	1	TGACAGAAGATAGAGAGCAC	-	Yes	-	Yes	Yes	-	-	-	-
Known-miRNA3021	Glyma.16G054500.3	-	-1	1	21	1044	1064	UUGACAGAAGAUAGAGAGCAC	GUGCUCUCUAUCUUCUGUCAA	Cleavage	1	TTGACAGAAGATAGAGAGCAC	-	Yes	-	Yes	Yes	-	GO:0005634,GO:0003677	-	Squamosa promoter-binding protein-like (SBP domain) transcription factor family protein
Known-miRNA3021	Glyma.16G054500.2	-	-1	1	21	1077	1097	UUGACAGAAGAUAGAGAGCAC	GUGCUCUCUAUCUUCUGUCAA	Cleavage	1	TTGACAGAAGATAGAGAGCAC	-	Yes	-	Yes	Yes	-	GO:0005634,GO:0003677	-	Squamosa promoter-binding protein-like (SBP domain) transcription factor family protein
Known-miRNA3021	Glyma.19G094000.2	-	-1	1	21	1299	1319	UUGACAGAAGAUAGAGAGCAC	GUGCUCUCUAUCUUCUGUCAA	Cleavage	1	TTGACAGAAGATAGAGAGCAC	-	Yes	-	Yes	Yes	-	GO:0005634,GO:0003677	-	Squamosa promoter-binding protein-like (SBP domain) transcription factor family protein
Known-miRNA3021	Glyma.16G054500.1	-	-1	1	21	1486	1506	UUGACAGAAGAUAGAGAGCAC	GUGCUCUCUAUCUUCUGUCAA	Cleavage	1	TTGACAGAAGATAGAGAGCAC	-	Yes	-	Yes	Yes	-	GO:0005634,GO:0003677	-	Squamosa promoter-binding protein-like (SBP domain) transcription factor family protein
Known-miRNA3021	Glyma.19G094000.1	-	-1	1	21	1570	1590	UUGACAGAAGAUAGAGAGCAC	GUGCUCUCUAUCUUCUGUCAA	Cleavage	1	TTGACAGAAGATAGAGAGCAC	-	Yes	-	Yes	Yes	-	GO:0005634,GO:0003677	-	Squamosa promoter-binding protein-like (SBP domain) transcription factor family protein
Known-miRNA3021	Glyma.07G199000.1	-	-1	1	21	681	701	UUGACAGAAGAUAGAGAGCAC	AUGCUCUCUAUCUUCUGUCAA	Cleavage	1	TTGACAGAAGATAGAGAGCAC	-	Yes	-	Yes	Yes	-	GO:0005634,GO:0003677	SPL3	squamosa promoter binding protein-like 3
Known-miRNA3021	Glyma.13G177400.1	-	-1	1	21	759	779	UUGACAGAAGAUAGAGAGCAC	AUGCUCUCUAUCUUCUGUCAA	Cleavage	1	TTGACAGAAGATAGAGAGCAC	-	Yes	-	Yes	Yes	-	GO:0005634,GO:0003677	SPL3	squamosa promoter binding protein-like 3
Known-miRNA3021	Glyma.07G199000.2	-	-1	1	21	775	795	UUGACAGAAGAUAGAGAGCAC	AUGCUCUCUAUCUUCUGUCAA	Cleavage	1	TTGACAGAAGATAGAGAGCAC	-	Yes	-	Yes	Yes	-	GO:0005634,GO:0003677	SPL4	squamosa promoter binding protein-like 4
Known-miRNA3021	Glyma.09G113800.1	1.5	-1	1	21	858	878	UUGACAGAAGAUAGAGAGCAC	GUGCUCUCUCUCUUCUGUCAA	Cleavage	1	TTGACAGAAGATAGAGAGCAC	-	Yes	-	Yes	Yes	-	GO:0005634,GO:0003677	SPL9	squamosa promoter binding protein-like 9
Known-miRNA3021	Glyma.02G177500.1	1.5	-1	1	21	917	937	UUGACAGAAGAUAGAGAGCAC	GUGCUCUCUCUCUUCUGUCAA	Cleavage	1	TTGACAGAAGATAGAGAGCAC	-	Yes	-	Yes	Yes	-	GO:0005634,GO:0003677	SPL9	squamosa promoter binding protein-like 9
Known-miRNA3021	Glyma.18G005600.4	1.5	-1	1	21	1088	1108	UUGACAGAAGAUAGAGAGCAC	GUGCUCUCUCUCUUCUGUCAA	Cleavage	1	TTGACAGAAGATAGAGAGCAC	-	Yes	-	Yes	Yes	-	GO:0005634,GO:0003677	SPL2	squamosa promoter binding protein-like 2
Known-miRNA3021	Glyma.19G146000.1	1.5	-1	1	21	1146	1166	UUGACAGAAGAUAGAGAGCAC	GUGCUCUCUCUCUUCUGUCAA	Cleavage	1	TTGACAGAAGATAGAGAGCAC	-	Yes	-	Yes	Yes	-	GO:0005634,GO:0003677	SPL9	squamosa promoter binding protein-like 9
Known-miRNA3021	Glyma.18G005600.2	1.5	-1	1	21	1138	1158	UUGACAGAAGAUAGAGAGCAC	GUGCUCUCUCUCUUCUGUCAA	Cleavage	1	TTGACAGAAGATAGAGAGCAC	-	Yes	-	Yes	Yes	-	GO:0005634,GO:0003677	SPL2	squamosa promoter binding protein-like 2
Known-miRNA3021	Glyma.03G143100.1	1.5	-1	1	21	1138	1158	UUGACAGAAGAUAGAGAGCAC	GUGCUCUCUCUCUUCUGUCAA	Cleavage	1	TTGACAGAAGATAGAGAGCAC	-	Yes	-	Yes	Yes	-	GO:0005634,GO:0003677	SPL9	squamosa promoter binding protein-like 9
Known-miRNA3021	Glyma.11G251500.4	1.5	-1	1	21	1239	1259	UUGACAGAAGAUAGAGAGCAC	GUGCUCUCUCUCUUCUGUCAA	Cleavage	1	TTGACAGAAGATAGAGAGCAC	-	Yes	-	Yes	Yes	-	GO:0005634,GO:0003677	SPL2	squamosa promoter binding protein-like 2
Known-miRNA3021	Glyma.11G251500.7	1.5	-1	1	21	1248	1268	UUGACAGAAGAUAGAGAGCAC	GUGCUCUCUCUCUUCUGUCAA	Cleavage	1	TTGACAGAAGATAGAGAGCAC	-	Yes	-	Yes	Yes	-	GO:0005634,GO:0003677	SPL2	squamosa promoter binding protein-like 2
Known-miRNA3021	Glyma.11G251500.17	1.5	-1	1	21	1289	1309	UUGACAGAAGAUAGAGAGCAC	GUGCUCUCUCUCUUCUGUCAA	Cleavage	1	TTGACAGAAGATAGAGAGCAC	-	Yes	-	Yes	Yes	-	GO:0005634,GO:0003677	SPL2	squamosa promoter binding protein-like 2
Known-miRNA3021	Glyma.11G251500.10	1.5	-1	1	21	1292	1312	UUGACAGAAGAUAGAGAGCAC	GUGCUCUCUCUCUUCUGUCAA	Cleavage	1	TTGACAGAAGATAGAGAGCAC	-	Yes	-	Yes	Yes	-	GO:0005634,GO:0003677	SPL2	squamosa promoter binding protein-like 2
Known-miRNA3021	Glyma.11G251500.14	1.5	-1	1	21	1301	1321	UUGACAGAAGAUAGAGAGCAC	GUGCUCUCUCUCUUCUGUCAA	Cleavage	1	TTGACAGAAGATAGAGAGCAC	-	Yes	-	Yes	Yes	-	GO:0005634,GO:0003677	SPL2	squamosa promoter binding protein-like 2
Known-miRNA3021	Glyma.11G251500.12	1.5	-1	1	21	1320	1340	UUGACAGAAGAUAGAGAGCAC	GUGCUCUCUCUCUUCUGUCAA	Cleavage	1	TTGACAGAAGATAGAGAGCAC	-	Yes	-	Yes	Yes	-	GO:0005634,GO:0003677	SPL2	squamosa promoter binding protein-like 2
Known-miRNA3021	Glyma.11G251500.20	1.5	-1	1	21	1320	1340	UUGACAGAAGAUAGAGAGCAC	GUGCUCUCUCUCUUCUGUCAA	Cleavage	1	TTGACAGAAGATAGAGAGCAC	-	Yes	-	Yes	Yes	-	GO:0005634,GO:0003677	SPL2	squamosa promoter binding protein-like 2
Known-miRNA3021	Glyma.11G251500.3	1.5	-1	1	21	1340	1360	UUGACAGAAGAUAGAGAGCAC	GUGCUCUCUCUCUUCUGUCAA	Cleavage	1	TTGACAGAAGATAGAGAGCAC	-	Yes	-	Yes	Yes	-	GO:0005634,GO:0003677	SPL2	squamosa promoter binding protein-like 2
Known-miRNA3021	Glyma.18G005600.3	1.5	-1	1	21	1350	1370	UUGACAGAAGAUAGAGAGCAC	GUGCUCUCUCUCUUCUGUCAA	Cleavage	1	TTGACAGAAGATAGAGAGCAC	-	Yes	-	Yes	Yes	-	GO:0005634,GO:0003677	SPL2	squamosa promoter binding protein-like 2
Known-miRNA3021	Glyma.11G251500.15	1.5	-1	1	21	1398	1418	UUGACAGAAGAUAGAGAGCAC	GUGCUCUCUCUCUUCUGUCAA	Cleavage	1	TTGACAGAAGATAGAGAGCAC	-	Yes	-	Yes	Yes	-	GO:0005634,GO:0003677	SPL2	squamosa promoter binding protein-like 2
Known-miRNA3021	Glyma.11G251500.13	1.5	-1	1	21	1438	1458	UUGACAGAAGAUAGAGAGCAC	GUGCUCUCUCUCUUCUGUCAA	Cleavage	1	TTGACAGAAGATAGAGAGCAC	-	Yes	-	Yes	Yes	-	GO:0005634,GO:0003677	SPL2	squamosa promoter binding protein-like 2
Known-miRNA3021	Glyma.11G251500.2	1.5	-1	1	21	1523	1543	UUGACAGAAGAUAGAGAGCAC	GUGCUCUCUCUCUUCUGUCAA	Cleavage	1	TTGACAGAAGATAGAGAGCAC	-	Yes	-	Yes	Yes	-	GO:0005634,GO:0003677	SPL2	squamosa promoter binding protein-like 2
Known-miRNA3021	Glyma.11G251500.19	1.5	-1	1	21	1921	1941	UUGACAGAAGAUAGAGAGCAC	GUGCUCUCUCUCUUCUGUCAA	Cleavage	1	TTGACAGAAGATAGAGAGCAC	-	Yes	-	Yes	Yes	-	GO:0005634,GO:0003677	SPL2	squamosa promoter binding protein-like 2
Known-miRNA3021	Glyma.18G005600.1	1.5	-1	1	21	1933	1953	UUGACAGAAGAUAGAGAGCAC	GUGCUCUCUCUCUUCUGUCAA	Cleavage	1	TTGACAGAAGATAGAGAGCAC	-	Yes	-	Yes	Yes	-	GO:0005634,GO:0003677	SPL2	squamosa promoter binding protein-like 2
Known-miRNA3021	Glyma.11G251500.16	1.5	-1	1	21	3210	3230	UUGACAGAAGAUAGAGAGCAC	GUGCUCUCUCUCUUCUGUCAA	Cleavage	1	TTGACAGAAGATAGAGAGCAC	-	Yes	-	Yes	Yes	-	GO:0005634,GO:0003677	SPL2	squamosa promoter binding protein-like 2
Known-miRNA3021	Glyma.11G251500.6	1.5	-1	1	21	3224	3244	UUGACAGAAGAUAGAGAGCAC	GUGCUCUCUCUCUUCUGUCAA	Cleavage	1	TTGACAGAAGATAGAGAGCAC	-	Yes	-	Yes	Yes	-	GO:0005634,GO:0003677	SPL2	squamosa promoter binding protein-like 2
Known-miRNA3021	Glyma.11G251500.9	1.5	-1	1	21	3233	3253	UUGACAGAAGAUAGAGAGCAC	GUGCUCUCUCUCUUCUGUCAA	Cleavage	1	TTGACAGAAGATAGAGAGCAC	-	Yes	-	Yes	Yes	-	GO:0005634,GO:0003677	SPL2	squamosa promoter binding protein-like 2
Known-miRNA3021	Glyma.11G251500.11	1.5	-1	1	21	3305	3325	UUGACAGAAGAUAGAGAGCAC	GUGCUCUCUCUCUUCUGUCAA	Cleavage	1	TTGACAGAAGATAGAGAGCAC	-	Yes	-	Yes	Yes	-	GO:0005634,GO:0003677	SPL2	squamosa promoter binding protein-like 2
Known-miRNA3021	Glyma.11G251500.5	1.5	-1	1	21	3377	3397	UUGACAGAAGAUAGAGAGCAC	GUGCUCUCUCUCUUCUGUCAA	Cleavage	1	TTGACAGAAGATAGAGAGCAC	-	Yes	-	Yes	Yes	-	GO:0005634,GO:0003677	SPL2	squamosa promoter binding protein-like 2
Known-miRNA3021	Glyma.11G251500.8	1.5	-1	1	21	3386	3406	UUGACAGAAGAUAGAGAGCAC	GUGCUCUCUCUCUUCUGUCAA	Cleavage	1	TTGACAGAAGATAGAGAGCAC	-	Yes	-	Yes	Yes	-	GO:0005634,GO:0003677	SPL2	squamosa promoter binding protein-like 2
Known-miRNA3021	Glyma.11G251500.1	1.5	-1	1	21	3650	3670	UUGACAGAAGAUAGAGAGCAC	GUGCUCUCUCUCUUCUGUCAA	Cleavage	1	TTGACAGAAGATAGAGAGCAC	-	Yes	-	Yes	Yes	-	GO:0005634,GO:0003677	SPL2	squamosa promoter binding protein-like 2
Known-miRNA3021	Glyma.01G063700.9	2.5	-1	1	21	1153	1173	UUGACAGAAGAUAGAGAGCAC	GUGCUCUCUCUCUUCUGUCAG	Cleavage	1	TTGACAGAAGATAGAGAGCAC	-	Yes	-	Yes	Yes	-	GO:0005634,GO:0003677	-	Squamosa promoter-binding protein-like (SBP domain) transcription factor family protein
Known-miRNA3021	Glyma.01G063700.2	2.5	-1	1	21	1235	1255	UUGACAGAAGAUAGAGAGCAC	GUGCUCUCUCUCUUCUGUCAG	Cleavage	1	TTGACAGAAGATAGAGAGCAC	-	Yes	-	Yes	Yes	-	GO:0005634,GO:0003677	-	Squamosa promoter-binding protein-like (SBP domain) transcription factor family protein
Known-miRNA3021	Glyma.01G063700.4	2.5	-1	1	21	1274	1294	UUGACAGAAGAUAGAGAGCAC	GUGCUCUCUCUCUUCUGUCAG	Cleavage	1	TTGACAGAAGATAGAGAGCAC	-	Yes	-	Yes	Yes	-	GO:0005634,GO:0003677	-	Squamosa promoter-binding protein-like (SBP domain) transcription factor family protein
Known-miRNA3021	Glyma.01G063700.3	2.5	-1	1	21	1277	1297	UUGACAGAAGAUAGAGAGCAC	GUGCUCUCUCUCUUCUGUCAG	Cleavage	1	TTGACAGAAGATAGAGAGCAC	-	Yes	-	Yes	Yes	-	GO:0005634,GO:0003677	-	Squamosa promoter-binding protein-like (SBP domain) transcription factor family protein
Known-miRNA3021	Glyma.02G121300.4	2.5	-1	1	21	1193	1213	UUGACAGAAGAUAGAGAGCAC	GUGCUCUCUCUCUUCUGUCAG	Cleavage	1	TTGACAGAAGATAGAGAGCAC	-	Yes	-	Yes	Yes	-	GO:0005634,GO:0003677	-	Squamosa promoter-binding protein-like (SBP domain) transcription factor family protein
Known-miRNA3021	Glyma.02G121300.3	2.5	-1	1	21	1237	1257	UUGACAGAAGAUAGAGAGCAC	GUGCUCUCUCUCUUCUGUCAG	Cleavage	1	TTGACAGAAGATAGAGAGCAC	-	Yes	-	Yes	Yes	-	GO:0005634,GO:0003677	-	Squamosa promoter-binding protein-like (SBP domain) transcription factor family protein
Known-miRNA3021	Glyma.01G063700.5	2.5	-1	1	21	1351	1371	UUGACAGAAGAUAGAGAGCAC	GUGCUCUCUCUCUUCUGUCAG	Cleavage	1	TTGACAGAAGATAGAGAGCAC	-	Yes	-	Yes	Yes	-	GO:0005634,GO:0003677	-	Squamosa promoter-binding protein-like (SBP domain) transcription factor family protein
Known-miRNA3021	Glyma.01G063700.8	2.5	-1	1	21	1390	1410	UUGACAGAAGAUAGAGAGCAC	GUGCUCUCUCUCUUCUGUCAG	Cleavage	1	TTGACAGAAGATAGAGAGCAC	-	Yes	-	Yes	Yes	-	GO:0005634,GO:0003677	-	Squamosa promoter-binding protein-like (SBP domain) transcription factor family protein
Known-miRNA3021	Glyma.01G063700.6	2.5	-1	1	21	1393	1413	UUGACAGAAGAUAGAGAGCAC	GUGCUCUCUCUCUUCUGUCAG	Cleavage	1	TTGACAGAAGATAGAGAGCAC	-	Yes	-	Yes	Yes	-	GO:0005634,GO:0003677	-	Squamosa promoter-binding protein-like (SBP domain) transcription factor family protein
Known-miRNA3021	Glyma.01G063700.10	2.5	-1	1	21	1414	1434	UUGACAGAAGAUAGAGAGCAC	GUGCUCUCUCUCUUCUGUCAG	Cleavage	1	TTGACAGAAGATAGAGAGCAC	-	Yes	-	Yes	Yes	-	GO:0005634,GO:0003677	-	Squamosa promoter-binding protein-like (SBP domain) transcription factor family protein
Known-miRNA3021	Glyma.02G121300.2	2.5	-1	1	21	1386	1406	UUGACAGAAGAUAGAGAGCAC	GUGCUCUCUCUCUUCUGUCAG	Cleavage	1	TTGACAGAAGATAGAGAGCAC	-	Yes	-	Yes	Yes	-	GO:0005634,GO:0003677	-	Squamosa promoter-binding protein-like (SBP domain) transcription factor family protein
Known-miRNA3021	Glyma.01G063700.7	2.5	-1	1	21	1564	1584	UUGACAGAAGAUAGAGAGCAC	GUGCUCUCUCUCUUCUGUCAG	Cleavage	1	TTGACAGAAGATAGAGAGCAC	-	Yes	-	Yes	Yes	-	GO:0005634,GO:0003677	-	Squamosa promoter-binding protein-like (SBP domain) transcription factor family protein
Known-miRNA3021	Glyma.01G063700.1	2.5	-1	1	21	1567	1587	UUGACAGAAGAUAGAGAGCAC	GUGCUCUCUCUCUUCUGUCAG	Cleavage	1	TTGACAGAAGATAGAGAGCAC	-	Yes	-	Yes	Yes	-	GO:0005634,GO:0003677	-	Squamosa promoter-binding protein-like (SBP domain) transcription factor family protein
Known-miRNA3021	Glyma.02G121300.1	2.5	-1	1	21	1689	1709	UUGACAGAAGAUAGAGAGCAC	GUGCUCUCUCUCUUCUGUCAG	Cleavage	1	TTGACAGAAGATAGAGAGCAC	-	Yes	-	Yes	Yes	-	GO:0005634,GO:0003677	-	Squamosa promoter-binding protein-like (SBP domain) transcription factor family protein
Known-miRNA3021	Glyma.U015800.2	2.5	-1	1	21	434	454	UUGACAGAAGAUAGAGAGCAC	GUGCUCUCUCUCUUCUGUCAU	Cleavage	1	TTGACAGAAGATAGAGAGCAC	-	Yes	-	Yes	Yes	-	GO:0005634,GO:0003677	SPL10	squamosa promoter binding protein-like 10
Known-miRNA3021	Glyma.U015800.1	2.5	-1	1	21	437	457	UUGACAGAAGAUAGAGAGCAC	GUGCUCUCUCUCUUCUGUCAU	Cleavage	1	TTGACAGAAGATAGAGAGCAC	-	Yes	-	Yes	Yes	-	GO:0005634,GO:0003677	SPL9	squamosa promoter binding protein-like 9
Known-miRNA3021	Glyma.07G109500.1	2.5	-1	1	21	986	1006	UUGACAGAAGAUAGAGAGCAC	GUGCUCUCUCUCUUCUGUCAU	Cleavage	1	TTGACAGAAGATAGAGAGCAC	-	Yes	-	Yes	Yes	-	GO:0005634,GO:0003677	SPL9	squamosa promoter binding protein-like 9
Known-miRNA3021	Glyma.05G204100.7	2.5	-1	1	21	1115	1135	UUGACAGAAGAUAGAGAGCAC	GUGCUCUCUCUCUUCUGUCAU	Cleavage	1	TTGACAGAAGATAGAGAGCAC	-	Yes	-	Yes	Yes	-	GO:0005634,GO:0003677	-	Squamosa promoter-binding protein-like (SBP domain) transcription factor family protein
Known-miRNA3021	Glyma.08G011500.4	2.5	-1	1	21	1232	1252	UUGACAGAAGAUAGAGAGCAC	GUGCUCUCUCUCUUCUGUCAU	Cleavage	1	TTGACAGAAGATAGAGAGCAC	-	Yes	-	Yes	Yes	-	GO:0005634,GO:0003677	-	Squamosa promoter-binding protein-like (SBP domain) transcription factor family protein
Known-miRNA3021	Glyma.05G204100.6	2.5	-1	1	21	1213	1233	UUGACAGAAGAUAGAGAGCAC	GUGCUCUCUCUCUUCUGUCAU	Cleavage	1	TTGACAGAAGATAGAGAGCAC	-	Yes	-	Yes	Yes	-	GO:0005634,GO:0003677	-	Squamosa promoter-binding protein-like (SBP domain) transcription factor family protein
Known-miRNA3021	Glyma.05G204100.5	2.5	-1	1	21	1217	1237	UUGACAGAAGAUAGAGAGCAC	GUGCUCUCUCUCUUCUGUCAU	Cleavage	1	TTGACAGAAGATAGAGAGCAC	-	Yes	-	Yes	Yes	-	GO:0005634,GO:0003677	-	Squamosa promoter-binding protein-like (SBP domain) transcription factor family protein
Known-miRNA3021	Glyma.03G117600.1	2.5	-1	1	21	1149	1169	UUGACAGAAGAUAGAGAGCAC	GUGCUCUCUCUCUUCUGUCAU	Cleavage	1	TTGACAGAAGATAGAGAGCAC	-	Yes	-	Yes	Yes	-	GO:0005634,GO:0003677	SPL9	squamosa promoter binding protein-like 9
Known-miRNA3021	Glyma.08G011500.3	2.5	-1	1	21	1286	1306	UUGACAGAAGAUAGAGAGCAC	GUGCUCUCUCUCUUCUGUCAU	Cleavage	1	TTGACAGAAGATAGAGAGCAC	-	Yes	-	Yes	Yes	-	GO:0005634,GO:0003677	-	Squamosa promoter-binding protein-like (SBP domain) transcription factor family protein
Known-miRNA3021	Glyma.01G075800.1	2.5	-1	1	21	1213	1233	UUGACAGAAGAUAGAGAGCAC	GUGCUCUCUCUCUUCUGUCAU	Cleavage	1	TTGACAGAAGATAGAGAGCAC	-	Yes	-	Yes	Yes	-	GO:0005634,GO:0003677	SPL10	squamosa promoter binding protein-like 10
Known-miRNA3021	Glyma.08G011500.2	2.5	-1	1	21	1354	1374	UUGACAGAAGAUAGAGAGCAC	GUGCUCUCUCUCUUCUGUCAU	Cleavage	1	TTGACAGAAGATAGAGAGCAC	-	Yes	-	Yes	Yes	-	GO:0005634,GO:0003677	-	Squamosa promoter-binding protein-like (SBP domain) transcription factor family protein
Known-miRNA3021	Glyma.08G011500.1	2.5	-1	1	21	1379	1399	UUGACAGAAGAUAGAGAGCAC	GUGCUCUCUCUCUUCUGUCAU	Cleavage	1	TTGACAGAAGATAGAGAGCAC	-	Yes	-	Yes	Yes	-	GO:0005634,GO:0003677	-	Squamosa promoter-binding protein-like (SBP domain) transcription factor family protein
Known-miRNA3021	Glyma.06G168600.3	2.5	-1	1	21	1283	1303	UUGACAGAAGAUAGAGAGCAC	GUGCUCUCUCUCUUCUGUCAU	Cleavage	1	TTGACAGAAGATAGAGAGCAC	-	Yes	-	Yes	Yes	-	GO:0005634,GO:0003677	-	Squamosa promoter-binding protein-like (SBP domain) transcription factor family protein
Known-miRNA3021	Glyma.04G197100.1	2.5	-1	1	21	1306	1326	UUGACAGAAGAUAGAGAGCAC	GUGCUCUCUCUCUUCUGUCAU	Cleavage	1	TTGACAGAAGATAGAGAGCAC	-	Yes	-	Yes	Yes	-	GO:0005634,GO:0003677	-	Squamosa promoter-binding protein-like (SBP domain) transcription factor family protein
Known-miRNA3021	Glyma.06G168600.4	2.5	-1	1	21	1291	1311	UUGACAGAAGAUAGAGAGCAC	GUGCUCUCUCUCUUCUGUCAU	Cleavage	1	TTGACAGAAGATAGAGAGCAC	-	Yes	-	Yes	Yes	-	GO:0005634,GO:0003677	-	Squamosa promoter-binding protein-like (SBP domain) transcription factor family protein
Known-miRNA3021	Glyma.06G168600.2	2.5	-1	1	21	1409	1429	UUGACAGAAGAUAGAGAGCAC	GUGCUCUCUCUCUUCUGUCAU	Cleavage	1	TTGACAGAAGATAGAGAGCAC	-	Yes	-	Yes	Yes	-	GO:0005634,GO:0003677	-	Squamosa promoter-binding protein-like (SBP domain) transcription factor family protein
Known-miRNA3021	Glyma.06G168600.1	2.5	-1	1	21	1461	1481	UUGACAGAAGAUAGAGAGCAC	GUGCUCUCUCUCUUCUGUCAU	Cleavage	1	TTGACAGAAGATAGAGAGCAC	-	Yes	-	Yes	Yes	-	GO:0005634,GO:0003677	-	Squamosa promoter-binding protein-like (SBP domain) transcription factor family protein
Known-miRNA3021	Glyma.05G204100.4	2.5	-1	1	21	1550	1570	UUGACAGAAGAUAGAGAGCAC	GUGCUCUCUCUCUUCUGUCAU	Cleavage	1	TTGACAGAAGATAGAGAGCAC	-	Yes	-	Yes	Yes	-	GO:0005634,GO:0003677	-	Squamosa promoter-binding protein-like (SBP domain) transcription factor family protein
Known-miRNA3021	Glyma.05G204100.3	2.5	-1	1	21	1591	1611	UUGACAGAAGAUAGAGAGCAC	GUGCUCUCUCUCUUCUGUCAU	Cleavage	1	TTGACAGAAGATAGAGAGCAC	-	Yes	-	Yes	Yes	-	GO:0005634,GO:0003677	-	Squamosa promoter-binding protein-like (SBP domain) transcription factor family protein
Known-miRNA3021	Glyma.04G159600.2	2.5	-1	1	21	1925	1945	UUGACAGAAGAUAGAGAGCAC	GUGCUCUCUCUCUUCUGUCAU	Cleavage	1	TTGACAGAAGATAGAGAGCAC	-	Yes	-	Yes	Yes	-	GO:0005634,GO:0003677	-	Squamosa promoter-binding protein-like (SBP domain) transcription factor family protein
Known-miRNA3021	Glyma.04G159600.1	2.5	-1	1	21	1925	1945	UUGACAGAAGAUAGAGAGCAC	GUGCUCUCUCUCUUCUGUCAU	Cleavage	1	TTGACAGAAGATAGAGAGCAC	-	Yes	-	Yes	Yes	-	GO:0005634,GO:0003677	-	Squamosa promoter-binding protein-like (SBP domain) transcription factor family protein
Known-miRNA3021	Glyma.05G204100.2	2.5	-1	1	21	1331	1351	UUGACAGAAGAUAGAGAGCAC	GUGCUCUCUCUCUUCUGUCAU	Cleavage	1	TTGACAGAAGATAGAGAGCAC	-	Yes	-	Yes	Yes	-	GO:0005634,GO:0003677	-	Squamosa promoter-binding protein-like (SBP domain) transcription factor family protein
Known-miRNA3021	Glyma.05G019000.2	2.5	-1	1	21	1877	1897	UUGACAGAAGAUAGAGAGCAC	GUGCUCUCUCUCUUCUGUCAU	Cleavage	1	TTGACAGAAGATAGAGAGCAC	-	Yes	-	Yes	Yes	-	GO:0005634,GO:0003677	-	Squamosa promoter-binding protein-like (SBP domain) transcription factor family protein
Known-miRNA3021	Glyma.17G080700.2	2.5	-1	1	21	1823	1843	UUGACAGAAGAUAGAGAGCAC	GUGCUCUCUCUCUUCUGUCAU	Cleavage	1	TTGACAGAAGATAGAGAGCAC	-	Yes	-	Yes	Yes	-	GO:0005634,GO:0003677	-	Squamosa promoter-binding protein-like (SBP domain) transcription factor family protein
Known-miRNA3021	Glyma.05G204100.1	2.5	-1	1	21	1434	1454	UUGACAGAAGAUAGAGAGCAC	GUGCUCUCUCUCUUCUGUCAU	Cleavage	1	TTGACAGAAGATAGAGAGCAC	-	Yes	-	Yes	Yes	-	GO:0005634,GO:0003677	-	Squamosa promoter-binding protein-like (SBP domain) transcription factor family protein
Known-miRNA3021	Glyma.17G080700.1	2.5	-1	1	21	1871	1891	UUGACAGAAGAUAGAGAGCAC	GUGCUCUCUCUCUUCUGUCAU	Cleavage	1	TTGACAGAAGATAGAGAGCAC	-	Yes	-	Yes	Yes	-	GO:0005634,GO:0003677	-	Squamosa promoter-binding protein-like (SBP domain) transcription factor family protein
Known-miRNA3021	Glyma.05G019000.1	2.5	-1	1	21	1877	1897	UUGACAGAAGAUAGAGAGCAC	GUGCUCUCUCUCUUCUGUCAU	Cleavage	1	TTGACAGAAGATAGAGAGCAC	-	Yes	-	Yes	Yes	-	GO:0005634,GO:0003677	-	Squamosa promoter-binding protein-like (SBP domain) transcription factor family protein
Known-miRNA3021	Glyma.U025800.1	2.5	-1	1	21	867	887	UUGACAGAAGAUAGAGAGCAC	UAGCUCUCUCUCUUCUGUCAG	Cleavage	1	TTGACAGAAGATAGAGAGCAC	-	Yes	-	Yes	Yes	-	GO:0005634,GO:0003677	SPL12	squamosa promoter-binding protein-like 12
Known-miRNA3021	Glyma.12G226000.1	2.5	-1	1	21	1115	1135	UUGACAGAAGAUAGAGAGCAC	AUGCUCCCUCUCUUCUGUCAA	Cleavage	1	TTGACAGAAGATAGAGAGCAC	-	Yes	-	Yes	Yes	-	GO:0005634,GO:0003677	SPL12	squamosa promoter-binding protein-like 12
Known-miRNA3021	Glyma.13G274900.1	2.5	-1	1	21	1041	1061	UUGACAGAAGAUAGAGAGCAC	AUGCUCCCUCUCUUCUGUCAA	Cleavage	1	TTGACAGAAGATAGAGAGCAC	-	Yes	-	Yes	Yes	-	GO:0005634,GO:0003677	SPL12	squamosa promoter-binding protein-like 12
Known-miRNA3021	Glyma.06G238100.1	2.5	-1	1	21	636	656	UUGACAGAAGAUAGAGAGCAC	AAGCUCUCUCUCUUCUGUCAC	Cleavage	1	TTGACAGAAGATAGAGAGCAC	-	Yes	-	Yes	Yes	-	GO:0005634,GO:0003677	SPL12	squamosa promoter-binding protein-like 12
Known-miRNA3021	Glyma.02G239500.1	3	-1	1	21	63	83	UUGACAGAAGAUAGAGAGCAC	GAUUUUUCUAUCUUCUGUCAA	Cleavage	1	TTGACAGAAGATAGAGAGCAC	-	Yes	-	Yes	Yes	-	GO:0008152,GO:0003824	AAE5	acyl activating enzyme 5
Known-miRNA3022	Glyma.16G054500.3	-	-1	1	21	1044	1064	UUGACAGAAGAUAGAGAGCAC	GUGCUCUCUAUCUUCUGUCAA	Cleavage	1	TTGACAGAAGATAGAGAGCAC	-	Yes	-	Yes	Yes	-	GO:0005634,GO:0003677	-	Squamosa promoter-binding protein-like (SBP domain) transcription factor family protein
Known-miRNA3022	Glyma.16G054500.2	-	-1	1	21	1077	1097	UUGACAGAAGAUAGAGAGCAC	GUGCUCUCUAUCUUCUGUCAA	Cleavage	1	TTGACAGAAGATAGAGAGCAC	-	Yes	-	Yes	Yes	-	GO:0005634,GO:0003677	-	Squamosa promoter-binding protein-like (SBP domain) transcription factor family protein
Known-miRNA3022	Glyma.19G094000.2	-	-1	1	21	1299	1319	UUGACAGAAGAUAGAGAGCAC	GUGCUCUCUAUCUUCUGUCAA	Cleavage	1	TTGACAGAAGATAGAGAGCAC	-	Yes	-	Yes	Yes	-	GO:0005634,GO:0003677	-	Squamosa promoter-binding protein-like (SBP domain) transcription factor family protein
Known-miRNA3022	Glyma.16G054500.1	-	-1	1	21	1486	1506	UUGACAGAAGAUAGAGAGCAC	GUGCUCUCUAUCUUCUGUCAA	Cleavage	1	TTGACAGAAGATAGAGAGCAC	-	Yes	-	Yes	Yes	-	GO:0005634,GO:0003677	-	Squamosa promoter-binding protein-like (SBP domain) transcription factor family protein
Known-miRNA3022	Glyma.19G094000.1	-	-1	1	21	1570	1590	UUGACAGAAGAUAGAGAGCAC	GUGCUCUCUAUCUUCUGUCAA	Cleavage	1	TTGACAGAAGATAGAGAGCAC	-	Yes	-	Yes	Yes	-	GO:0005634,GO:0003677	-	Squamosa promoter-binding protein-like (SBP domain) transcription factor family protein
Known-miRNA3022	Glyma.07G199000.1	-	-1	1	21	681	701	UUGACAGAAGAUAGAGAGCAC	AUGCUCUCUAUCUUCUGUCAA	Cleavage	1	TTGACAGAAGATAGAGAGCAC	-	Yes	-	Yes	Yes	-	GO:0005634,GO:0003677	SPL3	squamosa promoter binding protein-like 3
Known-miRNA3022	Glyma.13G177400.1	-	-1	1	21	759	779	UUGACAGAAGAUAGAGAGCAC	AUGCUCUCUAUCUUCUGUCAA	Cleavage	1	TTGACAGAAGATAGAGAGCAC	-	Yes	-	Yes	Yes	-	GO:0005634,GO:0003677	SPL3	squamosa promoter binding protein-like 3
Known-miRNA3022	Glyma.07G199000.2	-	-1	1	21	775	795	UUGACAGAAGAUAGAGAGCAC	AUGCUCUCUAUCUUCUGUCAA	Cleavage	1	TTGACAGAAGATAGAGAGCAC	-	Yes	-	Yes	Yes	-	GO:0005634,GO:0003677	SPL4	squamosa promoter binding protein-like 4
Known-miRNA3022	Glyma.09G113800.1	1.5	-1	1	21	858	878	UUGACAGAAGAUAGAGAGCAC	GUGCUCUCUCUCUUCUGUCAA	Cleavage	1	TTGACAGAAGATAGAGAGCAC	-	Yes	-	Yes	Yes	-	GO:0005634,GO:0003677	SPL9	squamosa promoter binding protein-like 9
Known-miRNA3022	Glyma.02G177500.1	1.5	-1	1	21	917	937	UUGACAGAAGAUAGAGAGCAC	GUGCUCUCUCUCUUCUGUCAA	Cleavage	1	TTGACAGAAGATAGAGAGCAC	-	Yes	-	Yes	Yes	-	GO:0005634,GO:0003677	SPL9	squamosa promoter binding protein-like 9
Known-miRNA3022	Glyma.18G005600.4	1.5	-1	1	21	1088	1108	UUGACAGAAGAUAGAGAGCAC	GUGCUCUCUCUCUUCUGUCAA	Cleavage	1	TTGACAGAAGATAGAGAGCAC	-	Yes	-	Yes	Yes	-	GO:0005634,GO:0003677	SPL2	squamosa promoter binding protein-like 2
Known-miRNA3022	Glyma.19G146000.1	1.5	-1	1	21	1146	1166	UUGACAGAAGAUAGAGAGCAC	GUGCUCUCUCUCUUCUGUCAA	Cleavage	1	TTGACAGAAGATAGAGAGCAC	-	Yes	-	Yes	Yes	-	GO:0005634,GO:0003677	SPL9	squamosa promoter binding protein-like 9
Known-miRNA3022	Glyma.18G005600.2	1.5	-1	1	21	1138	1158	UUGACAGAAGAUAGAGAGCAC	GUGCUCUCUCUCUUCUGUCAA	Cleavage	1	TTGACAGAAGATAGAGAGCAC	-	Yes	-	Yes	Yes	-	GO:0005634,GO:0003677	SPL2	squamosa promoter binding protein-like 2
Known-miRNA3022	Glyma.03G143100.1	1.5	-1	1	21	1138	1158	UUGACAGAAGAUAGAGAGCAC	GUGCUCUCUCUCUUCUGUCAA	Cleavage	1	TTGACAGAAGATAGAGAGCAC	-	Yes	-	Yes	Yes	-	GO:0005634,GO:0003677	SPL9	squamosa promoter binding protein-like 9
Known-miRNA3022	Glyma.11G251500.4	1.5	-1	1	21	1239	1259	UUGACAGAAGAUAGAGAGCAC	GUGCUCUCUCUCUUCUGUCAA	Cleavage	1	TTGACAGAAGATAGAGAGCAC	-	Yes	-	Yes	Yes	-	GO:0005634,GO:0003677	SPL2	squamosa promoter binding protein-like 2
Known-miRNA3022	Glyma.11G251500.7	1.5	-1	1	21	1248	1268	UUGACAGAAGAUAGAGAGCAC	GUGCUCUCUCUCUUCUGUCAA	Cleavage	1	TTGACAGAAGATAGAGAGCAC	-	Yes	-	Yes	Yes	-	GO:0005634,GO:0003677	SPL2	squamosa promoter binding protein-like 2
Known-miRNA3022	Glyma.11G251500.17	1.5	-1	1	21	1289	1309	UUGACAGAAGAUAGAGAGCAC	GUGCUCUCUCUCUUCUGUCAA	Cleavage	1	TTGACAGAAGATAGAGAGCAC	-	Yes	-	Yes	Yes	-	GO:0005634,GO:0003677	SPL2	squamosa promoter binding protein-like 2
Known-miRNA3022	Glyma.11G251500.10	1.5	-1	1	21	1292	1312	UUGACAGAAGAUAGAGAGCAC	GUGCUCUCUCUCUUCUGUCAA	Cleavage	1	TTGACAGAAGATAGAGAGCAC	-	Yes	-	Yes	Yes	-	GO:0005634,GO:0003677	SPL2	squamosa promoter binding protein-like 2
Known-miRNA3022	Glyma.11G251500.14	1.5	-1	1	21	1301	1321	UUGACAGAAGAUAGAGAGCAC	GUGCUCUCUCUCUUCUGUCAA	Cleavage	1	TTGACAGAAGATAGAGAGCAC	-	Yes	-	Yes	Yes	-	GO:0005634,GO:0003677	SPL2	squamosa promoter binding protein-like 2
Known-miRNA3022	Glyma.11G251500.12	1.5	-1	1	21	1320	1340	UUGACAGAAGAUAGAGAGCAC	GUGCUCUCUCUCUUCUGUCAA	Cleavage	1	TTGACAGAAGATAGAGAGCAC	-	Yes	-	Yes	Yes	-	GO:0005634,GO:0003677	SPL2	squamosa promoter binding protein-like 2
Known-miRNA3022	Glyma.11G251500.20	1.5	-1	1	21	1320	1340	UUGACAGAAGAUAGAGAGCAC	GUGCUCUCUCUCUUCUGUCAA	Cleavage	1	TTGACAGAAGATAGAGAGCAC	-	Yes	-	Yes	Yes	-	GO:0005634,GO:0003677	SPL2	squamosa promoter binding protein-like 2
Known-miRNA3022	Glyma.11G251500.3	1.5	-1	1	21	1340	1360	UUGACAGAAGAUAGAGAGCAC	GUGCUCUCUCUCUUCUGUCAA	Cleavage	1	TTGACAGAAGATAGAGAGCAC	-	Yes	-	Yes	Yes	-	GO:0005634,GO:0003677	SPL2	squamosa promoter binding protein-like 2
Known-miRNA3022	Glyma.18G005600.3	1.5	-1	1	21	1350	1370	UUGACAGAAGAUAGAGAGCAC	GUGCUCUCUCUCUUCUGUCAA	Cleavage	1	TTGACAGAAGATAGAGAGCAC	-	Yes	-	Yes	Yes	-	GO:0005634,GO:0003677	SPL2	squamosa promoter binding protein-like 2
Known-miRNA3022	Glyma.11G251500.15	1.5	-1	1	21	1398	1418	UUGACAGAAGAUAGAGAGCAC	GUGCUCUCUCUCUUCUGUCAA	Cleavage	1	TTGACAGAAGATAGAGAGCAC	-	Yes	-	Yes	Yes	-	GO:0005634,GO:0003677	SPL2	squamosa promoter binding protein-like 2
Known-miRNA3022	Glyma.11G251500.13	1.5	-1	1	21	1438	1458	UUGACAGAAGAUAGAGAGCAC	GUGCUCUCUCUCUUCUGUCAA	Cleavage	1	TTGACAGAAGATAGAGAGCAC	-	Yes	-	Yes	Yes	-	GO:0005634,GO:0003677	SPL2	squamosa promoter binding protein-like 2
Known-miRNA3022	Glyma.11G251500.2	1.5	-1	1	21	1523	1543	UUGACAGAAGAUAGAGAGCAC	GUGCUCUCUCUCUUCUGUCAA	Cleavage	1	TTGACAGAAGATAGAGAGCAC	-	Yes	-	Yes	Yes	-	GO:0005634,GO:0003677	SPL2	squamosa promoter binding protein-like 2
Known-miRNA3022	Glyma.11G251500.19	1.5	-1	1	21	1921	1941	UUGACAGAAGAUAGAGAGCAC	GUGCUCUCUCUCUUCUGUCAA	Cleavage	1	TTGACAGAAGATAGAGAGCAC	-	Yes	-	Yes	Yes	-	GO:0005634,GO:0003677	SPL2	squamosa promoter binding protein-like 2
Known-miRNA3022	Glyma.18G005600.1	1.5	-1	1	21	1933	1953	UUGACAGAAGAUAGAGAGCAC	GUGCUCUCUCUCUUCUGUCAA	Cleavage	1	TTGACAGAAGATAGAGAGCAC	-	Yes	-	Yes	Yes	-	GO:0005634,GO:0003677	SPL2	squamosa promoter binding protein-like 2
Known-miRNA3022	Glyma.11G251500.16	1.5	-1	1	21	3210	3230	UUGACAGAAGAUAGAGAGCAC	GUGCUCUCUCUCUUCUGUCAA	Cleavage	1	TTGACAGAAGATAGAGAGCAC	-	Yes	-	Yes	Yes	-	GO:0005634,GO:0003677	SPL2	squamosa promoter binding protein-like 2
Known-miRNA3022	Glyma.11G251500.6	1.5	-1	1	21	3224	3244	UUGACAGAAGAUAGAGAGCAC	GUGCUCUCUCUCUUCUGUCAA	Cleavage	1	TTGACAGAAGATAGAGAGCAC	-	Yes	-	Yes	Yes	-	GO:0005634,GO:0003677	SPL2	squamosa promoter binding protein-like 2
Known-miRNA3022	Glyma.11G251500.9	1.5	-1	1	21	3233	3253	UUGACAGAAGAUAGAGAGCAC	GUGCUCUCUCUCUUCUGUCAA	Cleavage	1	TTGACAGAAGATAGAGAGCAC	-	Yes	-	Yes	Yes	-	GO:0005634,GO:0003677	SPL2	squamosa promoter binding protein-like 2
Known-miRNA3022	Glyma.11G251500.11	1.5	-1	1	21	3305	3325	UUGACAGAAGAUAGAGAGCAC	GUGCUCUCUCUCUUCUGUCAA	Cleavage	1	TTGACAGAAGATAGAGAGCAC	-	Yes	-	Yes	Yes	-	GO:0005634,GO:0003677	SPL2	squamosa promoter binding protein-like 2
Known-miRNA3022	Glyma.11G251500.5	1.5	-1	1	21	3377	3397	UUGACAGAAGAUAGAGAGCAC	GUGCUCUCUCUCUUCUGUCAA	Cleavage	1	TTGACAGAAGATAGAGAGCAC	-	Yes	-	Yes	Yes	-	GO:0005634,GO:0003677	SPL2	squamosa promoter binding protein-like 2
Known-miRNA3022	Glyma.11G251500.8	1.5	-1	1	21	3386	3406	UUGACAGAAGAUAGAGAGCAC	GUGCUCUCUCUCUUCUGUCAA	Cleavage	1	TTGACAGAAGATAGAGAGCAC	-	Yes	-	Yes	Yes	-	GO:0005634,GO:0003677	SPL2	squamosa promoter binding protein-like 2
Known-miRNA3022	Glyma.11G251500.1	1.5	-1	1	21	3650	3670	UUGACAGAAGAUAGAGAGCAC	GUGCUCUCUCUCUUCUGUCAA	Cleavage	1	TTGACAGAAGATAGAGAGCAC	-	Yes	-	Yes	Yes	-	GO:0005634,GO:0003677	SPL2	squamosa promoter binding protein-like 2
Known-miRNA3022	Glyma.01G063700.9	2.5	-1	1	21	1153	1173	UUGACAGAAGAUAGAGAGCAC	GUGCUCUCUCUCUUCUGUCAG	Cleavage	1	TTGACAGAAGATAGAGAGCAC	-	Yes	-	Yes	Yes	-	GO:0005634,GO:0003677	-	Squamosa promoter-binding protein-like (SBP domain) transcription factor family protein
Known-miRNA3022	Glyma.01G063700.2	2.5	-1	1	21	1235	1255	UUGACAGAAGAUAGAGAGCAC	GUGCUCUCUCUCUUCUGUCAG	Cleavage	1	TTGACAGAAGATAGAGAGCAC	-	Yes	-	Yes	Yes	-	GO:0005634,GO:0003677	-	Squamosa promoter-binding protein-like (SBP domain) transcription factor family protein
Known-miRNA3022	Glyma.01G063700.4	2.5	-1	1	21	1274	1294	UUGACAGAAGAUAGAGAGCAC	GUGCUCUCUCUCUUCUGUCAG	Cleavage	1	TTGACAGAAGATAGAGAGCAC	-	Yes	-	Yes	Yes	-	GO:0005634,GO:0003677	-	Squamosa promoter-binding protein-like (SBP domain) transcription factor family protein
[truncated: 2,352 more rows]
