# Supplementary material for: Genome‐wide discovery of tissue‐specific miRNAs in clusterbean (Cyamopsis tetragonoloba) indicates their association with galactomannan biosynthesis
Source: Plant Biotechnol J. 2018 Mar 11;16(6):1241–57. doi: 10.1111/pbi.12866 (PMC5978871; doi:10.1111/pbi.12866)
Supplement: Supplementary file 7 — Table S6 Targets (using Glycine max unigenes) identified using the PsRNATarget and psRobot tool for novel miRNAs (in pooled form) in five different clusterbean tissues. [file PBI-16-1241-s006.xlsx]

## Sheet: novel miRNA-TARGETS
miRNA_Acc.	Target_Acc.	Expectation	UPE$	miRNA_start	miRNA_end	Target_start	Target_end	miRNA_aligned_fragment	Target_aligned_fragment	Inhibition	Multiplicity	CtB	CtL	CtS	CtR	CtST	KO	GO	Symbol	Description
Ct-miR-3000	Glyma.02G162300.3	1.5	-1	1	21	1974	1994	AAAGUUUAGGGACUAAAAACU	UGUUUUUAGUCUCUAAACUUU	Translation	1	-	Yes	-	-	-	-	GO:0006468,GO:0005524,GO:0004672,GO:0003824	-	protein kinase family protein / protein phosphatase 2C ( PP2C) family protein
Ct-miR-3000	Glyma.02G162300.2	1.5	-1	1	21	2083	2103	AAAGUUUAGGGACUAAAAACU	UGUUUUUAGUCUCUAAACUUU	Translation	1	-	Yes	-	-	-	-	GO:0006468,GO:0004672,GO:0003824,GO:0006470,GO:0004722	-	protein kinase family protein / protein phosphatase 2C ( PP2C) family protein
Ct-miR-3000	Glyma.02G162300.6	1.5	-1	1	21	2086	2106	AAAGUUUAGGGACUAAAAACU	UGUUUUUAGUCUCUAAACUUU	Translation	1	-	Yes	-	-	-	-	GO:0006468,GO:0005524,GO:0004672,GO:0003824	-	protein kinase family protein / protein phosphatase 2C ( PP2C) family protein
Ct-miR-3000	Glyma.02G162300.7	1.5	-1	1	21	2092	2112	AAAGUUUAGGGACUAAAAACU	UGUUUUUAGUCUCUAAACUUU	Translation	1	-	Yes	-	-	-	-	GO:0003824,GO:0006468,GO:0005524,GO:0004672	-	protein kinase family protein / protein phosphatase 2C ( PP2C) family protein
Ct-miR-3000	Glyma.02G162300.4	1.5	-1	1	21	2151	2171	AAAGUUUAGGGACUAAAAACU	UGUUUUUAGUCUCUAAACUUU	Translation	1	-	Yes	-	-	-	-	GO:0006468,GO:0005524,GO:0004672,GO:0003824	-	protein kinase family protein / protein phosphatase 2C ( PP2C) family protein
Ct-miR-3000	Glyma.02G162300.5	1.5	-1	1	21	2154	2174	AAAGUUUAGGGACUAAAAACU	UGUUUUUAGUCUCUAAACUUU	Translation	1	-	Yes	-	-	-	-	GO:0006468,GO:0005524,GO:0004672,GO:0003824	-	protein kinase family protein / protein phosphatase 2C ( PP2C) family protein
Ct-miR-3000	Glyma.02G162300.8	1.5	-1	1	21	2263	2283	AAAGUUUAGGGACUAAAAACU	UGUUUUUAGUCUCUAAACUUU	Translation	1	-	Yes	-	-	-	-	GO:0006468,GO:0005524,GO:0004672,GO:0003824	-	protein kinase family protein / protein phosphatase 2C ( PP2C) family protein
Ct-miR-3000	Glyma.02G162300.9	1.5	-1	1	21	2269	2289	AAAGUUUAGGGACUAAAAACU	UGUUUUUAGUCUCUAAACUUU	Translation	1	-	Yes	-	-	-	-	GO:0006468,GO:0005524,GO:0004672,GO:0003824	-	protein kinase family protein / protein phosphatase 2C ( PP2C) family protein
Ct-miR-3000	Glyma.02G162300.1	1.5	-1	1	21	2272	2292	AAAGUUUAGGGACUAAAAACU	UGUUUUUAGUCUCUAAACUUU	Translation	1	-	Yes	-	-	-	-	GO:0006468,GO:0005524,GO:0004672,GO:0003824	-	protein kinase family protein / protein phosphatase 2C ( PP2C) family protein
Ct-miR-3000	Glyma.13G255100.1	1.5	-1	1	21	906	926	AAAGUUUAGGGACUAAAAACU	UGUUUUUAGUCCCUAUACUUU	Cleavage	2	-	Yes	-	-	-	-	-	-	-
Ct-miR-3000	Glyma.10G024500.8	1.5	-1	1	21	321	341	AAAGUUUAGGGACUAAAAACU	UGUUUUUAGUCCCUAAAGUUU	Cleavage	2	-	Yes	-	-	-	-	-	-	Tudor/PWWP/MBT domain-containing protein
Ct-miR-3000	Glyma.13G255100.1	2.5	-1	1	21	966	986	AAAGUUUAGGGACUAAAAACU	ACAUUUUAGUCCCUCAACUUU	Cleavage	2	-	Yes	-	-	-	-	-	-	-
Ct-miR-3000	Glyma.10G024500.8	2.5	-1	1	21	290	310	AAAGUUUAGGGACUAAAAACU	UGAUUUUAGUCCCUAUACUUU	Cleavage	2	-	Yes	-	-	-	-	-	-	Tudor/PWWP/MBT domain-containing protein
Ct-miR-3000	Glyma.09G281700.2	2.5	-1	1	21	844	864	AAAGUUUAGGGACUAAAAACU	UGUAUUUAGUCCCUGAACUUU	Cleavage	1	-	Yes	-	-	-	-	GO:0003676	ATNUC-L2,NUC-L2,PARLL1	nucleolin like 2
Ct-miR-3000	Glyma.09G281700.3	2.5	-1	1	21	844	864	AAAGUUUAGGGACUAAAAACU	UGUAUUUAGUCCCUGAACUUU	Cleavage	1	-	Yes	-	-	-	-	GO:0003676	ATNUC-L2,NUC-L2,PARLL1	nucleolin like 2
Ct-miR-3000	Glyma.09G281700.5	2.5	-1	1	21	844	864	AAAGUUUAGGGACUAAAAACU	UGUAUUUAGUCCCUGAACUUU	Cleavage	1	-	Yes	-	-	-	-	GO:0003676	ATNUC-L2,NUC-L2,PARLL1	nucleolin like 2
Ct-miR-3000	Glyma.13G278200.1	2.5	-1	1	21	1338	1358	AAAGUUUAGGGACUAAAAACU	UGUUUUUGAUCCCUAAACUUU	Cleavage	1	-	Yes	-	-	-	-	GO:0005515	-	F-box/RNI-like superfamily protein
Ct-miR-3021	Glyma.04G091700.1	3	-1	1	24	731	756	ACUUGUGACCUUGGCUCUGAU--ACC	UGUUCAUUGGCGCCAAGGUCACAAGU	Cleavage	1	-	Yes	-	-	Yes	K11855	-	UBP16	ubiquitin-specific protease 16
Ct-miR-3023	Glyma.13G198700.4	0	-1	1	24	360	383	AGAAUUUGAGUUUGGGCCUAACUC	GAGUUAGGCCCAAACUCAAAUUCU	Cleavage	1	-	Yes	-	-	-	K13421	GO:0009116,GO:0006207,GO:0004590	-	uridine 5\'-monophosphate synthase / UMP synthase (PYRE-F) (UMPS)
Ct-miR-3023	Glyma.13G198700.5	0	-1	1	24	478	501	AGAAUUUGAGUUUGGGCCUAACUC	GAGUUAGGCCCAAACUCAAAUUCU	Cleavage	1	-	Yes	-	-	-	K13421	GO:0009116,GO:0006207,GO:0004590	-	uridine 5\'-monophosphate synthase / UMP synthase (PYRE-F) (UMPS)
Ct-miR-3023	Glyma.13G198700.1	0	-1	1	24	1027	1050	AGAAUUUGAGUUUGGGCCUAACUC	GAGUUAGGCCCAAACUCAAAUUCU	Cleavage	1	-	Yes	-	-	-	K13421	GO:0009116,GO:0006207,GO:0004590	-	uridine 5\'-monophosphate synthase / UMP synthase (PYRE-F) (UMPS)
Ct-miR-3023	Glyma.10G047700.2	1	-1	1	24	845	868	AGAAUUUGAGUUUGGGCCUAACUC	GAGUUAGGUCCAAACUCAAAUUCU	Cleavage	1	-	Yes	-	-	-	-	GO:0005515	GSTL3	Glutathione S-transferase family protein
Ct-miR-3023	Glyma.20G182000.7	2	-1	1	24	38	61	AGAAUUUGAGUUUGGGCCUAACUC	GAGUUAGGUGCAAACUCAAAUUCU	Cleavage	1	-	Yes	-	-	-	-	GO:0008270	-	DHHC-type zinc finger family protein
Ct-miR-3023	Glyma.20G182000.8	2	-1	1	24	38	61	AGAAUUUGAGUUUGGGCCUAACUC	GAGUUAGGUGCAAACUCAAAUUCU	Cleavage	1	-	Yes	-	-	-	-	GO:0008270	-	DHHC-type zinc finger family protein
Ct-miR-3023	Glyma.09G140700.1	2.5	-1	1	24	1177	1200	AGAAUUUGAGUUUGGGCCUAACUC	GAGUUAGACCCAAACACAAAUUCU	Cleavage	1	-	Yes	-	-	-	K10664	GO:0008270,GO:0005515	ATL6	RING/U-box superfamily protein
Ct-miR-3023	Glyma.19G197500.2	3	-1	1	24	618	641	AGAAUUUGAGUUUGGGCCUAACUC	GAGUUUGGUUCAAACUCAAAUUCU	Cleavage	1	-	Yes	-	-	-	K10704	-	MMZ4,UEV1D,UEV1D-4	ubiquitin E2 variant 1D-4
Ct-miR-3026	Glyma.02G109500.3	1.5	-1	1	21	637	657	AGCCAAGGAUGACUUGCCGGC	UUCGGCAAGUCAUCUUUGGCU	Cleavage	1	-	Yes	-	-	Yes	-	-	-	-
Ct-miR-3026	Glyma.02G109500.4	1.5	-1	1	21	637	657	AGCCAAGGAUGACUUGCCGGC	UUCGGCAAGUCAUCUUUGGCU	Cleavage	1	-	Yes	-	-	Yes	-	-	-	-
Ct-miR-3026	Glyma.02G109500.2	1.5	-1	1	21	1103	1123	AGCCAAGGAUGACUUGCCGGC	UUCGGCAAGUCAUCUUUGGCU	Cleavage	1	-	Yes	-	-	Yes	-	-	-	-
Ct-miR-3026	Glyma.02G109500.1	1.5	-1	1	21	1103	1123	AGCCAAGGAUGACUUGCCGGC	UUCGGCAAGUCAUCUUUGGCU	Cleavage	1	-	Yes	-	-	Yes	-	-	-	-
Ct-miR-3026	Glyma.15G027400.10	2	-1	1	21	947	967	AGCCAAGGAUGACUUGCCGGC	AUUGGGAAGUCAUCCUUGGCU	Cleavage	1	-	Yes	-	-	Yes	-	GO:0006355,GO:0003700	NF-YA6	nuclear factor Y, subunit A6
Ct-miR-3026	Glyma.15G027400.11	2	-1	1	21	955	975	AGCCAAGGAUGACUUGCCGGC	AUUGGGAAGUCAUCCUUGGCU	Cleavage	1	-	Yes	-	-	Yes	-	GO:0006355,GO:0003700	NF-YA4	nuclear factor Y, subunit A4
Ct-miR-3026	Glyma.15G027400.15	2	-1	1	21	969	989	AGCCAAGGAUGACUUGCCGGC	AUUGGGAAGUCAUCCUUGGCU	Cleavage	1	-	Yes	-	-	Yes	-	GO:0006355,GO:0003700	ATHAP2C,HAP2C,NF-YA3	nuclear factor Y, subunit A3
Ct-miR-3026	Glyma.15G027400.17	2	-1	1	21	972	992	AGCCAAGGAUGACUUGCCGGC	AUUGGGAAGUCAUCCUUGGCU	Cleavage	1	-	Yes	-	-	Yes	-	GO:0006355,GO:0003700	ATHAP2C,HAP2C,NF-YA3	nuclear factor Y, subunit A3
Ct-miR-3026	Glyma.15G027400.16	2	-1	1	21	977	997	AGCCAAGGAUGACUUGCCGGC	AUUGGGAAGUCAUCCUUGGCU	Cleavage	1	-	Yes	-	-	Yes	-	GO:0006355,GO:0003700	ATHAP2C,HAP2C,NF-YA3	nuclear factor Y, subunit A3
Ct-miR-3026	Glyma.15G027400.14	2	-1	1	21	984	1004	AGCCAAGGAUGACUUGCCGGC	AUUGGGAAGUCAUCCUUGGCU	Cleavage	1	-	Yes	-	-	Yes	-	GO:0006355,GO:0003700	ATHAP2C,HAP2C,NF-YA3	nuclear factor Y, subunit A3
Ct-miR-3026	Glyma.15G027400.1	2	-1	1	21	994	1014	AGCCAAGGAUGACUUGCCGGC	AUUGGGAAGUCAUCCUUGGCU	Cleavage	1	-	Yes	-	-	Yes	K08064	GO:0006355,GO:0003700	ATHAP2C,HAP2C,NF-YA3	nuclear factor Y, subunit A3
Ct-miR-3026	Glyma.15G027400.9	2	-1	1	21	1022	1042	AGCCAAGGAUGACUUGCCGGC	AUUGGGAAGUCAUCCUUGGCU	Cleavage	1	-	Yes	-	-	Yes	-	GO:0006355,GO:0003700	ATHAP2C,HAP2C,NF-YA3	nuclear factor Y, subunit A3
Ct-miR-3026	Glyma.15G027400.12	2	-1	1	21	1058	1078	AGCCAAGGAUGACUUGCCGGC	AUUGGGAAGUCAUCCUUGGCU	Cleavage	1	-	Yes	-	-	Yes	-	GO:0006355,GO:0003700	ATHAP2C,HAP2C,NF-YA3	nuclear factor Y, subunit A3
Ct-miR-3026	Glyma.15G027400.2	2	-1	1	21	1127	1147	AGCCAAGGAUGACUUGCCGGC	AUUGGGAAGUCAUCCUUGGCU	Cleavage	1	-	Yes	-	-	Yes	-	GO:0006355,GO:0003700	ATHAP2C,HAP2C,NF-YA3	nuclear factor Y, subunit A3
Ct-miR-3026	Glyma.15G027400.3	2	-1	1	21	1131	1151	AGCCAAGGAUGACUUGCCGGC	AUUGGGAAGUCAUCCUUGGCU	Cleavage	1	-	Yes	-	-	Yes	-	GO:0006355,GO:0003700	ATHAP2C,HAP2C,NF-YA3	nuclear factor Y, subunit A3
Ct-miR-3026	Glyma.15G027400.13	2	-1	1	21	1133	1153	AGCCAAGGAUGACUUGCCGGC	AUUGGGAAGUCAUCCUUGGCU	Cleavage	1	-	Yes	-	-	Yes	-	GO:0006355,GO:0003700	ATHAP2C,HAP2C,NF-YA3	nuclear factor Y, subunit A3
Ct-miR-3026	Glyma.15G027400.5	2	-1	1	21	1202	1222	AGCCAAGGAUGACUUGCCGGC	AUUGGGAAGUCAUCCUUGGCU	Cleavage	1	-	Yes	-	-	Yes	K08064	GO:0006355,GO:0003700	ATHAP2C,HAP2C,NF-YA3	nuclear factor Y, subunit A3
Ct-miR-3026	Glyma.15G027400.4	2	-1	1	21	1206	1226	AGCCAAGGAUGACUUGCCGGC	AUUGGGAAGUCAUCCUUGGCU	Cleavage	1	-	Yes	-	-	Yes	K08064	GO:0006355,GO:0003700	ATHAP2C,HAP2C,NF-YA3	nuclear factor Y, subunit A3
Ct-miR-3026	Glyma.15G027400.8	2	-1	1	21	1500	1520	AGCCAAGGAUGACUUGCCGGC	AUUGGGAAGUCAUCCUUGGCU	Cleavage	1	-	Yes	-	-	Yes	-	GO:0006355,GO:0003700	NF-YA8	nuclear factor Y, subunit A8
Ct-miR-3026	Glyma.15G027400.18	2	-1	1	21	2226	2246	AGCCAAGGAUGACUUGCCGGC	AUUGGGAAGUCAUCCUUGGCU	Cleavage	1	-	Yes	-	-	Yes	-	GO:0006355,GO:0003700	ATHAP2C,HAP2C,NF-YA3	nuclear factor Y, subunit A3
Ct-miR-3026	Glyma.15G027400.6	2	-1	1	21	2359	2379	AGCCAAGGAUGACUUGCCGGC	AUUGGGAAGUCAUCCUUGGCU	Cleavage	1	-	Yes	-	-	Yes	-	GO:0006355,GO:0003700	ATHAP2C,HAP2C,NF-YA3	nuclear factor Y, subunit A3
Ct-miR-3026	Glyma.15G027400.7	2	-1	1	21	2363	2383	AGCCAAGGAUGACUUGCCGGC	AUUGGGAAGUCAUCCUUGGCU	Cleavage	1	-	Yes	-	-	Yes	-	GO:0006355,GO:0003700	ATHAP2C,HAP2C,NF-YA3	nuclear factor Y, subunit A3
Ct-miR-3026	Glyma.17G051400.4	2.5	-1	1	21	784	804	AGCCAAGGAUGACUUGCCGGC	UCUGGCAAAUCAUCCUUGGCU	Cleavage	1	-	Yes	-	-	Yes	-	GO:0006355,GO:0003700	NF-YA5,NFYA5	nuclear factor Y, subunit A5
Ct-miR-3026	Glyma.13G107900.1	2.5	-1	1	21	1052	1072	AGCCAAGGAUGACUUGCCGGC	UCUGGCAAAUCAUCCUUGGCU	Cleavage	1	-	Yes	-	-	Yes	K08064	GO:0006355,GO:0003700	ATHAP2C,HAP2C,NF-YA3	nuclear factor Y, subunit A3
Ct-miR-3026	Glyma.17G051400.2	2.5	-1	1	21	1178	1198	AGCCAAGGAUGACUUGCCGGC	UCUGGCAAAUCAUCCUUGGCU	Cleavage	1	-	Yes	-	-	Yes	-	GO:0006355,GO:0003700	NF-YA5,NFYA5	nuclear factor Y, subunit A5
Ct-miR-3026	Glyma.17G051400.3	2.5	-1	1	21	1250	1270	AGCCAAGGAUGACUUGCCGGC	UCUGGCAAAUCAUCCUUGGCU	Cleavage	1	-	Yes	-	-	Yes	K08064	GO:0006355,GO:0003700	NF-YA8	nuclear factor Y, subunit A8
Ct-miR-3026	Glyma.17G051400.1	2.5	-1	1	21	1347	1367	AGCCAAGGAUGACUUGCCGGC	UCUGGCAAAUCAUCCUUGGCU	Cleavage	1	-	Yes	-	-	Yes	K08064	GO:0006355,GO:0003700	NF-YA8	nuclear factor Y, subunit A8
Ct-miR-3026	Glyma.19G200800.8	2.5	-1	1	21	1247	1267	AGCCAAGGAUGACUUGCCGGC	UUAGGCAACUCAUCCUUGGCU	Cleavage	1	-	Yes	-	-	Yes	-	GO:0006355,GO:0003700	NF-YA10	nuclear factor Y, subunit A10
Ct-miR-3026	Glyma.19G200800.9	2.5	-1	1	21	1313	1333	AGCCAAGGAUGACUUGCCGGC	UUAGGCAACUCAUCCUUGGCU	Cleavage	1	-	Yes	-	-	Yes	K08064	GO:0006355,GO:0003700	NF-YA10	nuclear factor Y, subunit A10
Ct-miR-3026	Glyma.03G203000.2	2.5	-1	1	21	1443	1463	AGCCAAGGAUGACUUGCCGGC	GAAGGCAACUCAUCCUUGGCU	Cleavage	1	-	Yes	-	-	Yes	K08064	GO:0006355,GO:0003700	NF-YA10	nuclear factor Y, subunit A10
Ct-miR-3026	Glyma.03G203000.3	2.5	-1	1	21	1485	1505	AGCCAAGGAUGACUUGCCGGC	GAAGGCAACUCAUCCUUGGCU	Cleavage	1	-	Yes	-	-	Yes	K08064	GO:0006355,GO:0003700	NF-YA10	nuclear factor Y, subunit A10
Ct-miR-3026	Glyma.03G203000.1	2.5	-1	1	21	1489	1509	AGCCAAGGAUGACUUGCCGGC	GAAGGCAACUCAUCCUUGGCU	Cleavage	1	-	Yes	-	-	Yes	K08064	GO:0006355,GO:0003700	NF-YA10	nuclear factor Y, subunit A10
Ct-miR-3026	Glyma.19G200800.1	2.5	-1	1	21	1671	1691	AGCCAAGGAUGACUUGCCGGC	UUAGGCAACUCAUCCUUGGCU	Cleavage	1	-	Yes	-	-	Yes	K08064	GO:0006355,GO:0003700	NF-YA10	nuclear factor Y, subunit A10
Ct-miR-3026	Glyma.19G200800.4	2.5	-1	1	21	1706	1726	AGCCAAGGAUGACUUGCCGGC	UUAGGCAACUCAUCCUUGGCU	Cleavage	1	-	Yes	-	-	Yes	-	GO:0006355,GO:0003700	NF-YA10	nuclear factor Y, subunit A10
Ct-miR-3026	Glyma.19G200800.3	2.5	-1	1	21	1734	1754	AGCCAAGGAUGACUUGCCGGC	UUAGGCAACUCAUCCUUGGCU	Cleavage	1	-	Yes	-	-	Yes	K08064	GO:0006355,GO:0003700	NF-YA10	nuclear factor Y, subunit A10
Ct-miR-3026	Glyma.19G200800.7	2.5	-1	1	21	1768	1788	AGCCAAGGAUGACUUGCCGGC	UUAGGCAACUCAUCCUUGGCU	Cleavage	1	-	Yes	-	-	Yes	K08064	GO:0006355,GO:0003700	NF-YA10	nuclear factor Y, subunit A10
Ct-miR-3026	Glyma.19G200800.2	2.5	-1	1	21	1789	1809	AGCCAAGGAUGACUUGCCGGC	UUAGGCAACUCAUCCUUGGCU	Cleavage	1	-	Yes	-	-	Yes	K08064	GO:0006355,GO:0003700	NF-YA10	nuclear factor Y, subunit A10
Ct-miR-3026	Glyma.19G200800.5	2.5	-1	1	21	1856	1876	AGCCAAGGAUGACUUGCCGGC	UUAGGCAACUCAUCCUUGGCU	Cleavage	1	-	Yes	-	-	Yes	K08064	GO:0006355,GO:0003700	NF-YA10	nuclear factor Y, subunit A10
Ct-miR-3026	Glyma.19G200800.6	2.5	-1	1	21	1911	1931	AGCCAAGGAUGACUUGCCGGC	UUAGGCAACUCAUCCUUGGCU	Cleavage	1	-	Yes	-	-	Yes	K08064	GO:0006355,GO:0003700	NF-YA10	nuclear factor Y, subunit A10
Ct-miR-3028	Glyma.19G088400.4	1	-1	1	24	1004	1027	AGGACCAAAAGUACAAUUAAGCCU	AGGUAAAAUUGUACUUUUGGUCCU	Cleavage	2	-	-	-	-	Yes	-	GO:0016857,GO:0005975	-	Aldolase-type TIM barrel family protein
Ct-miR-3028	Glyma.19G088400.4	2.5	-1	1	24	754	777	AGGACCAAAAGUACAAUUAAGCCU	UGGCAAAAUUGUACUUUUGGUCUU	Cleavage	2	-	-	-	-	Yes	-	GO:0016857,GO:0005975	-	Aldolase-type TIM barrel family protein
Ct-miR-3028	Glyma.06G199100.1	2.5	-1	1	24	433	456	AGGACCAAAAGUACAAUUAAGCCU	AGGUAAAAUUGUACUUUUGGUUCU	Cleavage	1	-	-	-	-	Yes	-	-	-	-
Ct-miR-3028	Glyma.07G008900.2	3	-1	1	24	1867	1890	AGGACCAAAAGUACAAUUAAGCCU	AGGAUUAAAUAUACUUUUGGUCCC	Cleavage	1	-	-	-	-	Yes	-	GO:0005515	-	F-box/RNI-like/FBD-like domains-containing protein
Ct-miR-3028	Glyma.07G008900.1	3	-1	1	24	2000	2023	AGGACCAAAAGUACAAUUAAGCCU	AGGAUUAAAUAUACUUUUGGUCCC	Cleavage	1	-	-	-	-	Yes	-	GO:0005515	-	F-box/RNI-like/FBD-like domains-containing protein
Ct-miR-3032	Glyma.18G208200.1	1.5	-1	1	21	1379	1399	AGGAGGAUUUAGAAUUAUUCA	UGAAUAAUUCUAAAUCCUCUU	Cleavage	1	-	-	-	-	Yes	-	-	-	methyltransferases
Ct-miR-3032	Glyma.11G030500.1	1.5	-1	1	21	2180	2200	AGGAGGAUUUAGAAUUAUUCA	UUAAUAAUUCUAAAUCCUCUU	Cleavage	1	-	-	-	-	Yes	K09553	GO:0005515	-	stress-inducible protein, putative
Ct-miR-3032	Glyma.01G019200.1	2.5	-1	1	21	2582	2602	AGGAGGAUUUAGAAUUAUUCA	AGAAUAGUUUUAAAUCCUCCU	Cleavage	1	-	-	-	-	Yes	K01610	GO:0006094,GO:0005524,GO:0004612	PCK1,PEPCK	phosphoenolpyruvate carboxykinase 1
Ct-miR-3032	Glyma.06G088300.3	2.5	-1	1	21	1145	1165	AGGAGGAUUUAGAAUUAUUCA	AAGAUAAUUCUAAAUCUUCCU	Cleavage	1	-	-	-	-	Yes	-	-	AAP1,NAT2	amino acid permease 1
Ct-miR-3032	Glyma.09G174200.3	2.5	-1	1	21	489	509	AGGAGGAUUUAGAAUUAUUCA	GGAAUAAUUCCAAAUCCUCCA	Translation	1	-	-	-	-	Yes	-	-	JAI3,JAZ3,TIFY6B	jasmonate-zim-domain protein 3
Ct-miR-3032	Glyma.09G174200.2	2.5	-1	1	21	630	650	AGGAGGAUUUAGAAUUAUUCA	GGAAUAAUUCCAAAUCCUCCA	Translation	1	-	-	-	-	Yes	-	-	JAI3,JAZ3,TIFY6B	jasmonate-zim-domain protein 3
Ct-miR-3032	Glyma.09G174200.1	2.5	-1	1	21	765	785	AGGAGGAUUUAGAAUUAUUCA	GGAAUAAUUCCAAAUCCUCCA	Translation	1	-	-	-	-	Yes	K13464	-	JAI3,JAZ3,TIFY6B	jasmonate-zim-domain protein 3
Ct-miR-3032	Glyma.01G213800.3	2.5	-1	1	21	979	999	AGGAGGAUUUAGAAUUAUUCA	AGAAAAAUUCUAAAUGCUCCU	Cleavage	1	-	-	-	-	Yes	-	GO:0060236,GO:0032147,GO:0005874,GO:0005819	-	Cell cycle regulated microtubule associated protein
Ct-miR-3032	Glyma.11G028100.1	2.5	-1	1	21	1012	1032	AGGAGGAUUUAGAAUUAUUCA	AGAAAAAUUCUAAAUGCUCCU	Cleavage	1	-	-	-	-	Yes	-	GO:0060236,GO:0032147,GO:0005874,GO:0005819	-	Cell cycle regulated microtubule associated protein
Ct-miR-3032	Glyma.01G213800.1	2.5	-1	1	21	1028	1048	AGGAGGAUUUAGAAUUAUUCA	AGAAAAAUUCUAAAUGCUCCU	Cleavage	1	-	-	-	-	Yes	-	GO:0060236,GO:0032147,GO:0005874,GO:0005819	-	Cell cycle regulated microtubule associated protein
Ct-miR-3032	Glyma.01G213800.2	2.5	-1	1	21	1069	1089	AGGAGGAUUUAGAAUUAUUCA	AGAAAAAUUCUAAAUGCUCCU	Cleavage	1	-	-	-	-	Yes	-	GO:0060236,GO:0032147,GO:0005874,GO:0005819	-	Cell cycle regulated microtubule associated protein
Ct-miR-3034	Glyma.07G228200.3	1	-1	1	24	491	514	AGGCCUAACUCAAUCCCAAAAGCU	AGCUUUUGGGAUUGAGUUAGGCCC	Cleavage	1	-	Yes	-	-	-	-	-	-	O-fucosyltransferase family protein
Ct-miR-3034	Glyma.07G053400.2	1.5	-1	1	24	1113	1136	AGGCCUAACUCAAUCCCAAAAGCU	AACUUUUGGGAUUGAGUUAGGGCU	Cleavage	1	-	Yes	-	-	-	-	-	-	Yippee family putative zinc-binding protein
Ct-miR-3034	Glyma.07G053400.1	1.5	-1	1	24	1513	1536	AGGCCUAACUCAAUCCCAAAAGCU	AACUUUUGGGAUUGAGUUAGGGCU	Cleavage	1	-	Yes	-	-	-	-	-	-	Yippee family putative zinc-binding protein
Ct-miR-3034	Glyma.13G198700.4	2	-1	1	24	347	370	AGGCCUAACUCAAUCCCAAAAGCU	AGCUUUUGGGGUUGAGUUAGGCCC	Cleavage	1	-	Yes	-	-	-	K13421	GO:0009116,GO:0006207,GO:0004590	-	uridine 5\'-monophosphate synthase / UMP synthase (PYRE-F) (UMPS)
Ct-miR-3034	Glyma.13G198700.5	2	-1	1	24	465	488	AGGCCUAACUCAAUCCCAAAAGCU	AGCUUUUGGGGUUGAGUUAGGCCC	Cleavage	1	-	Yes	-	-	-	K13421	GO:0009116,GO:0006207,GO:0004590	-	uridine 5\'-monophosphate synthase / UMP synthase (PYRE-F) (UMPS)
Ct-miR-3034	Glyma.13G198700.1	2	-1	1	24	1014	1037	AGGCCUAACUCAAUCCCAAAAGCU	AGCUUUUGGGGUUGAGUUAGGCCC	Cleavage	1	-	Yes	-	-	-	K13421	GO:0009116,GO:0006207,GO:0004590	-	uridine 5\'-monophosphate synthase / UMP synthase (PYRE-F) (UMPS)
Ct-miR-3034	Glyma.16G054300.1	2	-1	1	24	3400	3423	AGGCCUAACUCAAUCCCAAAAGCU	AGCUUUUGGGGUUGAGUUAGGCCC	Cleavage	2	-	Yes	-	-	-	-	-	-	-
Ct-miR-3034	Glyma.16G054300.1	3	-1	1	24	3617	3640	AGGCCUAACUCAAUCCCAAAAGCU	AGCUUUUGGCGUUGAGUUAGGCCC	Cleavage	2	-	Yes	-	-	-	-	-	-	-
Ct-miR-3035	Glyma.13G154900.1	1.5	-1	1	19	916	934	AGGCUGUGAAGACGGUUUC	GAAACCAUCUUCACAGCCU	Cleavage	1	-	-	Yes	-	-	-	GO:0006281,GO:0003678,GO:0000723	-	PIF1 helicase
Ct-miR-3036	Glyma.13G154900.1	1.5	-1	1	25	910	934	AGGCUGUGAAGACGGUUUCGGAGUG	CACUCCGAAACCAUCUUCACAGCCU	Cleavage	1	Yes	-	-	-	-	-	GO:0006281,GO:0003678,GO:0000723	-	PIF1 helicase
Ct-miR-3038	Glyma.09G133900.1	1	-1	1	25	404	428	AGGUCAAGGAAGUUGGUGACCUGAU	AUCUGGUCACUAACUUCCUUGACCU	Cleavage	1	-	Yes	-	-	Yes	-	-	-	-
Ct-miR-3039	Glyma.09G249300.2	2.5	-1	1	21	1538	1558	AGUUUGAUGCUAGAAGAGACU	UUGCUCUUCCAGCAUCAAACU	Cleavage	1	Yes	-	-	Yes	-	-	GO:0006508,GO:0004190	-	Eukaryotic aspartyl protease family protein
Ct-miR-3039	Glyma.09G249300.3	2.5	-1	1	21	1542	1562	AGUUUGAUGCUAGAAGAGACU	UUGCUCUUCCAGCAUCAAACU	Cleavage	1	Yes	-	-	Yes	-	-	GO:0006508,GO:0004190	-	Eukaryotic aspartyl protease family protein
Ct-miR-3039	Glyma.09G249300.1	2.5	-1	1	21	1584	1604	AGUUUGAUGCUAGAAGAGACU	UUGCUCUUCCAGCAUCAAACU	Cleavage	1	Yes	-	-	Yes	-	-	GO:0006508,GO:0004190	-	Eukaryotic aspartyl protease family protein
Ct-miR-3041	Glyma.18G043700.1	0	-1	1	25	1715	1739	AUCCGUGCACAAUAAGCCGAUGCUC	GAGCAUCGGCUUAUUGUGCACGGAU	Cleavage	1	Yes	Yes	Yes	-	-	K00799	GO:0005515	ATGSTF11,ATGSTF6,GSTF11	glutathione S-transferase F11
Ct-miR-3042	Glyma.20G211200.1	2.5	-1	1	21	1757	1777	AUCUGUAAAGCUCAGGAGGGA	UUCCGCCUGAGCUUCACAGAU	Cleavage	1	-	-	-	-	Yes	K00873	GO:0030955,GO:0006096,GO:0004743,GO:0000287	PKP-ALPHA,PKP1	Pyruvate kinase family protein
Ct-miR-3045	Glyma.02G109500.3	2.5	-1	1	24	495	518	AUGUCGGCAAGUCAUCCUUGGCUC	CAGCCAAGGAUGACUUGCCGAUAA	Cleavage	1	-	Yes	-	-	-	-	-	-	-
Ct-miR-3045	Glyma.02G109500.4	2.5	-1	1	24	495	518	AUGUCGGCAAGUCAUCCUUGGCUC	CAGCCAAGGAUGACUUGCCGAUAA	Cleavage	1	-	Yes	-	-	-	-	-	-	-
Ct-miR-3045	Glyma.02G109500.2	2.5	-1	1	24	961	984	AUGUCGGCAAGUCAUCCUUGGCUC	CAGCCAAGGAUGACUUGCCGAUAA	Cleavage	1	-	Yes	-	-	-	-	-	-	-
Ct-miR-3045	Glyma.02G109500.1	2.5	-1	1	24	961	984	AUGUCGGCAAGUCAUCCUUGGCUC	CAGCCAAGGAUGACUUGCCGAUAA	Cleavage	1	-	Yes	-	-	-	-	-	-	-
Ct-miR-3050	Glyma.16G036900.1	2	-1	1	19	589	607	CAACUUUCAACAACGGAUC	GAUGCUUUGUUGAAAGUUG	Cleavage	1	Yes	-	Yes	-	-	-	GO:0008097,GO:0006412,GO:0005840,GO:0003735	-	Ribosomal protein L25/Gln-tRNA synthetase, anti-codon-binding domain
Ct-miR-3050	Glyma.06G012800.1	2.5	-1	1	19	78	96	CAACUUUCAACAACGGAUC	UAUCCGUUGAUGAAAGUUG	Translation	1	Yes	-	Yes	-	-	-	GO:0006468,GO:0005524,GO:0004672	-	Protein kinase superfamily protein
Ct-miR-3050	Glyma.04G012900.1	2.5	-1	1	19	27	45	CAACUUUCAACAACGGAUC	UAUCCGUUGAUGAAAGUUG	Translation	1	Yes	-	Yes	-	-	K04733	GO:0006468,GO:0005524,GO:0004672	-	Protein kinase superfamily protein
Ct-miR-3050	Glyma.08G259000.1	2.5	-1	1	19	1108	1126	CAACUUUCAACAACGGAUC	GAUCCAUUGUUGAAAUUUG	Cleavage	1	Yes	-	Yes	-	-	K13457	GO:0043531	RPP13	NB-ARC domain-containing disease resistance protein
Ct-miR-3057	Glyma.17G051400.4	2.5	-1	1	22	784	805	CAGCCAAGGGUGAUUUGCCGGC	UCUGGCAAAUCAUCCUUGGCUU	Translation	1	-	Yes	-	-	Yes	-	GO:0006355,GO:0003700	NF-YA5,NFYA5	nuclear factor Y, subunit A5
Ct-miR-3057	Glyma.13G107900.1	2.5	-1	1	22	1052	1073	CAGCCAAGGGUGAUUUGCCGGC	UCUGGCAAAUCAUCCUUGGCUU	Translation	1	-	Yes	-	-	Yes	K08064	GO:0006355,GO:0003700	ATHAP2C,HAP2C,NF-YA3	nuclear factor Y, subunit A3
Ct-miR-3057	Glyma.17G051400.2	2.5	-1	1	22	1178	1199	CAGCCAAGGGUGAUUUGCCGGC	UCUGGCAAAUCAUCCUUGGCUU	Translation	1	-	Yes	-	-	Yes	-	GO:0006355,GO:0003700	NF-YA5,NFYA5	nuclear factor Y, subunit A5
Ct-miR-3057	Glyma.17G051400.3	2.5	-1	1	22	1250	1271	CAGCCAAGGGUGAUUUGCCGGC	UCUGGCAAAUCAUCCUUGGCUU	Translation	1	-	Yes	-	-	Yes	K08064	GO:0006355,GO:0003700	NF-YA8	nuclear factor Y, subunit A8
Ct-miR-3057	Glyma.17G051400.1	2.5	-1	1	22	1347	1368	CAGCCAAGGGUGAUUUGCCGGC	UCUGGCAAAUCAUCCUUGGCUU	Translation	1	-	Yes	-	-	Yes	K08064	GO:0006355,GO:0003700	NF-YA8	nuclear factor Y, subunit A8
Ct-miR-3060	Glyma.03G209300.1	0	-1	1	21	13	33	CCAAAAUGCUAAUCUGAGGCU	AGCCUCAGAUUAGCAUUUUGG	Cleavage	1	-	Yes	-	-	-	-	-	-	-
Ct-miR-3065	Glyma.02G061200.1	0	-1	1	22	1643	1664	CCUCCUACUCAUUCUGAAUGCC	GGCAUUCAGAAUGAGUAGGAGG	Cleavage	1	-	-	-	Yes	-	-	-	-	-
Ct-miR-3065	Glyma.08G054800.4	1	-1	1	22	157	178	CCUCCUACUCAUUCUGAAUGCC	CCUAUUCAGAAUGAGUAGGAGA	Cleavage	1	-	-	-	Yes	-	-	GO:0003677,GO:0000784,GO:0000723,GO:0043047	AtPOT1b	Nucleic acid-binding, OB-fold-like protein
Ct-miR-3065	Glyma.08G054800.5	1	-1	1	22	35	56	CCUCCUACUCAUUCUGAAUGCC	CCUAUUCAGAAUGAGUAGGAGA	Cleavage	1	-	-	-	Yes	-	-	GO:0003677,GO:0000784,GO:0000723,GO:0043047	AtPOT1b	Nucleic acid-binding, OB-fold-like protein
Ct-miR-3065	Glyma.08G054800.2	1	-1	1	22	177	198	CCUCCUACUCAUUCUGAAUGCC	CCUAUUCAGAAUGAGUAGGAGA	Cleavage	1	-	-	-	Yes	-	-	GO:0003677,GO:0000784,GO:0000723,GO:0043047	AtPOT1b	Nucleic acid-binding, OB-fold-like protein
Ct-miR-3065	Glyma.08G054800.3	1	-1	1	22	167	188	CCUCCUACUCAUUCUGAAUGCC	CCUAUUCAGAAUGAGUAGGAGA	Cleavage	1	-	-	-	Yes	-	-	GO:0003677,GO:0000784,GO:0000723,GO:0043047	AtPOT1b	Nucleic acid-binding, OB-fold-like protein
Ct-miR-3069	Glyma.09G204000.1	2	-1	1	20	66	85	CGAGAGAUGGAGGAGCCACC	CAUGGCUCCUCCAUCUCUCU	Cleavage	1	-	-	-	Yes	-	-	-	MSP2	microspore-specific promoter 2
Ct-miR-3069	Glyma.13G165500.1	2.5	-1	1	20	222	241	CGAGAGAUGGAGGAGCCACC	UGUGGCACCUCCACCUCUCG	Cleavage	1	-	-	-	Yes	-	-	GO:0008270,GO:0005515	-	RING/U-box superfamily protein
Ct-miR-3069	Glyma.17G105500.1	2.5	-1	1	20	280	299	CGAGAGAUGGAGGAGCCACC	UGUGGCACCUCCACCUCUCG	Cleavage	1	-	-	-	Yes	-	-	GO:0008270,GO:0005515	-	RING/U-box superfamily protein
Ct-miR-3071	Glyma.02G254100.1	2.5	-1	1	20	630	649	CGCGCUUGUAGCUCAGUGGA	UCCACUGAGCUACAGGCGCA	Cleavage	1	-	Yes	-	Yes	-	-	-	-	-
Ct-miR-3071	Glyma.02G254100.5	2.5	-1	1	20	727	746	CGCGCUUGUAGCUCAGUGGA	UCCACUGAGCUACAGGCGCA	Cleavage	1	-	Yes	-	Yes	-	-	-	-	Polyketide cyclase/dehydrase and lipid transport superfamily protein
Ct-miR-3071	Glyma.02G254100.4	2.5	-1	1	20	823	842	CGCGCUUGUAGCUCAGUGGA	UCCACUGAGCUACAGGCGCA	Cleavage	1	-	Yes	-	Yes	-	-	-	-	Polyketide cyclase/dehydrase and lipid transport superfamily protein
Ct-miR-3071	Glyma.02G254100.2	2.5	-1	1	20	830	849	CGCGCUUGUAGCUCAGUGGA	UCCACUGAGCUACAGGCGCA	Cleavage	1	-	Yes	-	Yes	-	-	-	-	Polyketide cyclase/dehydrase and lipid transport superfamily protein
Ct-miR-3071	Glyma.02G254100.3	2.5	-1	1	20	1139	1158	CGCGCUUGUAGCUCAGUGGA	UCCACUGAGCUACAGGCGCA	Cleavage	1	-	Yes	-	Yes	-	-	-	-	Polyketide cyclase/dehydrase and lipid transport superfamily protein
Ct-miR-3071	Glyma.02G254100.6	2.5	-1	1	20	1145	1164	CGCGCUUGUAGCUCAGUGGA	UCCACUGAGCUACAGGCGCA	Cleavage	1	-	Yes	-	Yes	-	-	-	-	Polyketide cyclase/dehydrase and lipid transport superfamily protein
Ct-miR-3077	Glyma.10G047700.2	1.5	-1	1	24	870	893	CUAAGAUAGGCUCUGAUACCAUCU	AGAUGGUAUCAGAGCCUAUCCUAG	Cleavage	1	-	Yes	-	-	-	-	GO:0005515	GSTL3	Glutathione S-transferase family protein
Ct-miR-3077	Glyma.16G058000.2	2.5	-1	1	24	115	138	CUAAGAUAGGCUCUGAUACCAUCU	AGAUGAUAUCAGAGCCUAUCGUAG	Cleavage	1	-	Yes	-	-	-	K14560	GO:0003723	-	Alpha-L RNA-binding motif/Ribosomal protein S4 family protein
Ct-miR-3077	Glyma.12G134600.1	2.5	-1	1	24	728	751	CUAAGAUAGGCUCUGAUACCAUCU	AGAUGGUAGCAGAGCCUAUCCUAG	Cleavage	1	-	Yes	-	-	-	-	-	-	-
Ct-miR-3077	Glyma.06G015800.1	2.5	-1	1	24	869	892	CUAAGAUAGGCUCUGAUACCAUCU	ACAUGGUAUCAGAGCCUAUCCUAA	Cleavage	1	-	Yes	-	-	-	-	-	-	-
Ct-miR-3082	Glyma.07G052000.1	1	-1	1	20	221	240	CUCGGACCAGGCUUCAUUCC	GGAAUGAAGCCUGGUCCGAA	Cleavage	1	-	-	-	Yes	Yes	-	-	-	-
Ct-miR-3082	Glyma.05G101500.1	2.5	-1	1	20	184	203	CUCGGACCAGGCUUCAUUCC	GGAAUGAAGCCUGGUCCGGA	Cleavage	1	-	-	-	Yes	Yes	-	GO:0008289	ATHB-8,ATHB8,HB-8	homeobox gene 8
Ct-miR-3082	Glyma.07G016700.2	2.5	-1	1	20	646	665	CUCGGACCAGGCUUCAUUCC	GGAAUGAAGCCUGGUCCGGA	Cleavage	1	-	-	-	Yes	Yes	-	GO:0008289	ATHB-15,ATHB15,CNA,ICU4	Homeobox-leucine zipper family protein / lipid-binding START domain-containing protein
Ct-miR-3082	Glyma.07G016700.1	2.5	-1	1	20	700	719	CUCGGACCAGGCUUCAUUCC	GGAAUGAAGCCUGGUCCGGA	Cleavage	1	-	-	-	Yes	Yes	K09338	GO:0003677,GO:0008289	ATHB-15,ATHB15,CNA,ICU4	Homeobox-leucine zipper family protein / lipid-binding START domain-containing protein
Ct-miR-3082	Glyma.08G202000.6	2.5	-1	1	20	780	799	CUCGGACCAGGCUUCAUUCC	GGAAUGAAGCCUGGUCCGGA	Cleavage	1	-	-	-	Yes	Yes	K09338	GO:0003677,GO:0008289	ATHB-15,ATHB15,CNA,ICU4	Homeobox-leucine zipper family protein / lipid-binding START domain-containing protein
Ct-miR-3082	Glyma.08G202000.1	2.5	-1	1	20	780	799	CUCGGACCAGGCUUCAUUCC	GGAAUGAAGCCUGGUCCGGA	Cleavage	1	-	-	-	Yes	Yes	K09338	GO:0003677,GO:0008289	ATHB-15,ATHB15,CNA,ICU4	Homeobox-leucine zipper family protein / lipid-binding START domain-containing protein
Ct-miR-3082	Glyma.08G202000.4	2.5	-1	1	20	792	811	CUCGGACCAGGCUUCAUUCC	GGAAUGAAGCCUGGUCCGGA	Cleavage	1	-	-	-	Yes	Yes	-	GO:0008289	ATHB-15,ATHB15,CNA,ICU4	Homeobox-leucine zipper family protein / lipid-binding START domain-containing protein
Ct-miR-3082	Glyma.08G202000.3	2.5	-1	1	20	812	831	CUCGGACCAGGCUUCAUUCC	GGAAUGAAGCCUGGUCCGGA	Cleavage	1	-	-	-	Yes	Yes	K09338	GO:0003677,GO:0008289	ATHB-15,ATHB15,CNA,ICU4	Homeobox-leucine zipper family protein / lipid-binding START domain-containing protein
Ct-miR-3082	Glyma.08G202000.5	2.5	-1	1	20	792	811	CUCGGACCAGGCUUCAUUCC	GGAAUGAAGCCUGGUCCGGA	Cleavage	1	-	-	-	Yes	Yes	-	GO:0008289	ATHB-15,ATHB15,CNA,ICU4	Homeobox-leucine zipper family protein / lipid-binding START domain-containing protein
Ct-miR-3082	Glyma.08G202000.2	2.5	-1	1	20	824	843	CUCGGACCAGGCUUCAUUCC	GGAAUGAAGCCUGGUCCGGA	Cleavage	1	-	-	-	Yes	Yes	-	GO:0008289	ATHB-15,ATHB15,CNA,ICU4	Homeobox-leucine zipper family protein / lipid-binding START domain-containing protein
Ct-miR-3082	Glyma.08G201900.2	2.5	-1	1	20	889	908	CUCGGACCAGGCUUCAUUCC	GGAAUGAAGCCUGGUCCGGA	Cleavage	1	-	-	-	Yes	Yes	K09338	GO:0003677,GO:0008289	ATHB-15,ATHB15,CNA,ICU4	Homeobox-leucine zipper family protein / lipid-binding START domain-containing protein
Ct-miR-3082	Glyma.07G016500.1	2.5	-1	1	20	910	929	CUCGGACCAGGCUUCAUUCC	GGAAUGAAGCCUGGUCCGGA	Cleavage	1	-	-	-	Yes	Yes	K09338	GO:0003677,GO:0008289	ATHB-15,ATHB15,CNA,ICU4	Homeobox-leucine zipper family protein / lipid-binding START domain-containing protein
Ct-miR-3082	Glyma.08G201900.1	2.5	-1	1	20	970	989	CUCGGACCAGGCUUCAUUCC	GGAAUGAAGCCUGGUCCGGA	Cleavage	1	-	-	-	Yes	Yes	K09338	GO:0003677,GO:0008289	ATHB-15,ATHB15,CNA,ICU4	Homeobox-leucine zipper family protein / lipid-binding START domain-containing protein
Ct-miR-3087	Glyma.08G339000.2	2	-1	1	22	287	308	CUUACAAUUUGGGUUUGGGCCU	AAUGACAAACCCAAAUUGUAAG	Cleavage	1	-	Yes	-	-	-	-	-	-	Phosphoglycerate mutase family protein
Ct-miR-3087	Glyma.18G213500.5	3	-1	1	22	1288	1310	CUUACAAUUUGGGUUU-GGGCCU	UGGCCCUAAGCCCAAAUUGUAAG	Cleavage	1	-	Yes	-	-	-	-	GO:0016020	-	Transmembrane proteins 14C
Ct-miR-3087	Glyma.18G073300.1	3	-1	1	22	326	347	CUUACAAUUUGGGUUUGGGCCU	AAACUCUGACCCAAAUUGUAAG	Cleavage	1	-	Yes	-	-	-	-	-	-	Duplicated homeodomain-like superfamily protein
Ct-miR-3089	Glyma.02G191000.1	2.5	-1	1	21	197	217	CUUGGACUGAAGGGGCCUCUU	UUGAGGGCCCUUCAGUCAAAG	Cleavage	1	-	-	-	-	Yes	K08851	GO:0006468,GO:0005524,GO:0004672,GO:0004674	-	Protein kinase superfamily protein
Ct-miR-3089	Glyma.05G142000.4	3	-1	1	21	1555	1575	CUUGGACUGAAGGGGCCUCUU	AGGGGGACCCUUCAGUCCAAU	Cleavage	1	-	-	-	-	Yes	-	-	TCP2	TEOSINTE BRANCHED 1, cycloidea and PCF transcription factor 2
Ct-miR-3089	Glyma.05G142000.6	3	-1	1	21	1995	2015	CUUGGACUGAAGGGGCCUCUU	AGGGGGACCCUUCAGUCCAAU	Cleavage	1	-	-	-	-	Yes	-	-	TCP2	TEOSINTE BRANCHED 1, cycloidea and PCF transcription factor 2
Ct-miR-3089	Glyma.05G142000.5	3	-1	1	21	1998	2018	CUUGGACUGAAGGGGCCUCUU	AGGGGGACCCUUCAGUCCAAU	Cleavage	1	-	-	-	-	Yes	-	-	TCP2	TEOSINTE BRANCHED 1, cycloidea and PCF transcription factor 2
Ct-miR-3089	Glyma.13G219900.2	3	-1	1	21	1877	1897	CUUGGACUGAAGGGGCCUCUU	AGGGGGACCCUUCAGUCCAAU	Cleavage	1	-	-	-	-	Yes	-	-	TCP2	TEOSINTE BRANCHED 1, cycloidea and PCF transcription factor 2
Ct-miR-3089	Glyma.13G219900.3	3	-1	1	21	1877	1897	CUUGGACUGAAGGGGCCUCUU	AGGGGGACCCUUCAGUCCAAU	Cleavage	1	-	-	-	-	Yes	-	-	TCP2	TEOSINTE BRANCHED 1, cycloidea and PCF transcription factor 2
Ct-miR-3089	Glyma.05G142000.2	3	-1	1	21	1998	2018	CUUGGACUGAAGGGGCCUCUU	AGGGGGACCCUUCAGUCCAAU	Cleavage	1	-	-	-	-	Yes	-	-	TCP2	TEOSINTE BRANCHED 1, cycloidea and PCF transcription factor 2
Ct-miR-3089	Glyma.05G142000.3	3	-1	1	21	1998	2018	CUUGGACUGAAGGGGCCUCUU	AGGGGGACCCUUCAGUCCAAU	Cleavage	1	-	-	-	-	Yes	-	-	TCP2	TEOSINTE BRANCHED 1, cycloidea and PCF transcription factor 2
Ct-miR-3089	Glyma.05G142000.1	3	-1	1	21	2034	2054	CUUGGACUGAAGGGGCCUCUU	AGGGGGACCCUUCAGUCCAAU	Cleavage	1	-	-	-	-	Yes	-	-	TCP2	TEOSINTE BRANCHED 1, cycloidea and PCF transcription factor 2
Ct-miR-3089	Glyma.15G092500.1	3	-1	1	21	2072	2092	CUUGGACUGAAGGGGCCUCUU	AGGGGGACCCUUCAGUCCAAU	Cleavage	1	-	-	-	-	Yes	-	-	TCP2	TEOSINTE BRANCHED 1, cycloidea and PCF transcription factor 2
Ct-miR-3089	Glyma.13G219900.1	3	-1	1	21	2286	2306	CUUGGACUGAAGGGGCCUCUU	AGGGGGACCCUUCAGUCCAAU	Cleavage	1	-	-	-	-	Yes	-	-	TCP2	TEOSINTE BRANCHED 1, cycloidea and PCF transcription factor 2
Ct-miR-3089	Glyma.08G097900.1	3	-1	1	21	2033	2053	CUUGGACUGAAGGGGCCUCUU	AGGGGGACCCUUCAGUCCAAU	Cleavage	1	-	-	-	-	Yes	-	-	TCP2	TEOSINTE BRANCHED 1, cycloidea and PCF transcription factor 2
Ct-miR-3090	Glyma.02G225500.1	3	-1	1	22	699	720	CUUGGCUGAUAAAUAACUCACU	AGUGUUUUAUUUAUCAGCCAAU	Cleavage	1	-	Yes	-	-	Yes	K15235	GO:0008242	JOSL	JOSEPHIN-like protein
Ct-miR-3094	Glyma.09G125400.2	2.5	-1	1	19	1251	1269	GAACGGGAAUUGAACUCUA	UGGAGUUCAAUUCCCCUUC	Cleavage	1	-	-	-	Yes	-	-	-	-	RING/FYVE/PHD zinc finger superfamily protein
Ct-miR-3094	Glyma.09G125400.1	2.5	-1	1	19	1332	1350	GAACGGGAAUUGAACUCUA	UGGAGUUCAAUUCCCCUUC	Cleavage	1	-	-	-	Yes	-	-	-	-	RING/FYVE/PHD zinc finger superfamily protein
Ct-miR-3094	Glyma.06G230000.1	2.5	-1	1	19	788	806	GAACGGGAAUUGAACUCUA	CAGAGUUCAAUUCCCCUUC	Cleavage	1	-	-	-	Yes	-	-	-	-	RING/FYVE/PHD zinc finger superfamily protein
Ct-miR-3094	Glyma.02G189000.1	2.5	-1	1	19	30	48	GAACGGGAAUUGAACUCUA	UAGAUUUCAAUUCCGGUUC	Cleavage	1	-	-	-	Yes	-	-	-	-	Ycf1 protein
Ct-miR-3096	Glyma.10G211400.1	2	-1	1	19	1328	1346	GAGGAAGGUGAGGAUGACG	UGUCCUCCUCACCUUCCUC	Cleavage	1	-	-	Yes	-	-	K01736	GO:0009073,GO:0004107	EMB1144	chorismate synthase, putative / 5-enolpyruvylshikimate-3-phosphate phospholyase, putative
Ct-miR-3096	Glyma.10G120200.2	2.5	-1	1	19	3515	3533	GAGGAAGGUGAGGAUGACG	CAUCAUCUUCACCUUCCUC	Cleavage	1	-	-	Yes	-	-	-	-	-	-
Ct-miR-3096	Glyma.10G120200.1	2.5	-1	1	19	3524	3542	GAGGAAGGUGAGGAUGACG	CAUCAUCUUCACCUUCCUC	Cleavage	1	-	-	Yes	-	-	-	-	-	-
Ct-miR-3096	Glyma.05G049500.2	2.5	-1	1	19	466	484	GAGGAAGGUGAGGAUGACG	CGGCAUCCUCACCUUCUUC	Cleavage	1	-	-	Yes	-	-	-	-	-	MBOAT (membrane bound O-acyl transferase) family protein
Ct-miR-3096	Glyma.05G049500.1	2.5	-1	1	19	466	484	GAGGAAGGUGAGGAUGACG	CGGCAUCCUCACCUUCUUC	Cleavage	1	-	-	Yes	-	-	K13519	-	-	MBOAT (membrane bound O-acyl transferase) family protein
Ct-miR-3096	Glyma.17G131500.1	2.5	-1	1	19	476	494	GAGGAAGGUGAGGAUGACG	CGGCAUCCUCACCUUCUUC	Cleavage	1	-	-	Yes	-	-	K13519	-	-	MBOAT (membrane bound O-acyl transferase) family protein
Ct-miR-3096	Glyma.19G017900.1	2.5	-1	1	19	647	665	GAGGAAGGUGAGGAUGACG	CCUCAUCCUCAUCUUCCUC	Cleavage	1	-	-	Yes	-	-	K09422	-	ATMYB35,TDF1	Duplicated homeodomain-like superfamily protein
Ct-miR-3096	Glyma.20G070600.1	2.5	-1	1	19	3410	3428	GAGGAAGGUGAGGAUGACG	CAUCAUCAUCACCUUCCUC	Cleavage	1	-	-	Yes	-	-	-	-	-	-
Ct-miR-3096	Glyma.15G201200.1	2.5	-1	1	19	183	201	GAGGAAGGUGAGGAUGACG	CGUCACCCUCACCAUCCUC	Cleavage	1	-	-	Yes	-	-	-	GO:0006071,GO:0004371	-	Dihydroxyacetone kinase
Ct-miR-3096	Glyma.15G106500.1	2.5	-1	1	19	402	420	GAGGAAGGUGAGGAUGACG	CGGCAUCCGCACCUUCCUC	Translation	1	-	-	Yes	-	-	-	-	PPR336	pentatricopeptide repeat 336
Ct-miR-3096	Glyma.13G127000.1	2.5	-1	1	19	469	487	GAGGAAGGUGAGGAUGACG	CAUCAUCAUCACCUUCCUC	Cleavage	1	-	-	Yes	-	-	K14484	GO:0006355,GO:0005634	IAA11	indole-3-acetic acid inducible 11
Ct-miR-3097	Glyma.05G098300.1	2.5	-1	1	24	23	46	GAGGAUAAAGCACGCUGAAAAGUC	GACUUUUUAGCGUGCUUUGUCCUC	Cleavage	1	-	Yes	-	-	-	-	-	-	-
Ct-miR-3097	Glyma.06G232000.1	2.5	-1	1	24	170	193	GAGGAUAAAGCACGCUGAAAAGUC	GACUUUUCAGUGUGCUUUGUCCUC	Cleavage	1	-	Yes	-	-	-	-	-	-	-
Ct-miR-3097	Glyma.01G096500.1	2.5	-1	1	24	27	50	GAGGAUAAAGCACGCUGAAAAGUC	GACUUUUCAACGUGCUUUGUCCUC	Cleavage	1	-	Yes	-	-	-	-	-	-	-
Ct-miR-3097	Glyma.06G271900.1	2.5	-1	1	24	209	232	GAGGAUAAAGCACGCUGAAAAGUC	AACUUUUCAACGUGUUUUAUCCUC	Translation	1	-	Yes	-	-	-	-	-	-	-
Ct-miR-3099	Glyma.19G022100.1	2	-1	1	21	1493	1513	GCAAGUUUCUCUUGGCUACAU	UGGUAGUCAAGAGAAACUUGG	Cleavage	1	-	Yes	-	-	-	K09422	-	ATMYB30,MYB30	myb domain protein 30
Ct-miR-3099	Glyma.19G230300.1	2	-1	1	21	757	777	GCAAGUUUCUCUUGGCUACAU	CUAUAACCAAGAGAAACUUGC	Cleavage	1	-	Yes	-	-	-	-	GO:0030247	-	Protein kinase family protein
Ct-miR-3099	Glyma.13G322000.1	2.5	-1	1	21	1103	1123	GCAAGUUUCUCUUGGCUACAU	GUGCAGCCAAGGGAAACUUGC	Translation	1	-	Yes	-	-	-	K18734	GO:0000184	-	-
Ct-miR-3104	Glyma.10G224600.1	0	-1	1	19	1545	1563	GCUAUGAGAUCUGAGGGCU	AGCCCUCAGAUCUCAUAGC	Cleavage	2	-	Yes	-	Yes	Yes	-	-	-	-
Ct-miR-3104	Glyma.10G224600.1	1	-1	1	19	4431	4449	GCUAUGAGAUCUGAGGGCU	UGCCCUCAGAUCUCAUAGC	Cleavage	2	-	Yes	-	Yes	Yes	-	-	-	-
Ct-miR-3105	Glyma.08G004000.1	0	-1	1	24	98	121	GGAAUGUUGUCUGGCUCGAGGUCA	UGACCUCGAGCCAGACAACAUUCC	Cleavage	1	Yes	-	Yes	-	-	-	-	-	-
Ct-miR-3105	Glyma.07G052000.1	0	-1	1	24	300	323	GGAAUGUUGUCUGGCUCGAGGUCA	GGUCCUCGAGCCAGACAACAUUCC	Cleavage	1	Yes	-	Yes	-	-	-	-	-	-
Ct-miR-3117	Glyma.08G165500.1	2.5	-1	1	20	594	613	GUGUUGGAUGAGAUGAUUGA	UCAAACAUCUCAUCCAAAAC	Cleavage	1	Yes	-	-	-	-	K00927	GO:0006096,GO:0004618	-	Phosphoglycerate kinase family protein
Ct-miR-3117	Glyma.03G103400.1	3	-1	1	20	182	201	GUGUUGGAUGAGAUGAUUGA	CCAACCGUCUCAUCCAACAA	Cleavage	1	Yes	-	-	-	-	-	GO:0004857	-	Plant invertase/pectin methylesterase inhibitor superfamily protein
Ct-miR-3119	Glyma.19G220300.2	3	-1	1	19	1058	1076	UAACCAGGCUCUGAUACCA	GGGCAGCAGAGCCUGGUUA	Cleavage	1	Yes	-	Yes	-	-	K13436	GO:0006468,GO:0004672	-	Protein kinase superfamily protein
Ct-miR-3119	Glyma.19G220300.3	3	-1	1	19	1129	1147	UAACCAGGCUCUGAUACCA	GGGCAGCAGAGCCUGGUUA	Cleavage	1	Yes	-	Yes	-	-	K13436	GO:0006468,GO:0004672	-	Protein kinase superfamily protein
Ct-miR-3119	Glyma.19G220300.1	3	-1	1	19	1152	1170	UAACCAGGCUCUGAUACCA	GGGCAGCAGAGCCUGGUUA	Cleavage	1	Yes	-	Yes	-	-	K13436	GO:0006468,GO:0004672	-	Protein kinase superfamily protein
Ct-miR-3119	Glyma.03G223100.1	3	-1	1	19	1130	1148	UAACCAGGCUCUGAUACCA	GGGCAGCAGAGCCUGGUUA	Cleavage	1	Yes	-	Yes	-	-	K13436	GO:0006468,GO:0004672	-	Protein kinase superfamily protein
Ct-miR-3123	Glyma.07G018900.1	1.5	-1	1	24	1004	1027	UAGCUUUUGGGAUUGAGUUAGGCU	GGCCUAACUCAACCCCAAAAGCUA	Cleavage	1	-	Yes	-	-	-	-	-	-	Thioesterase superfamily protein
Ct-miR-3123	Glyma.07G018900.2	1.5	-1	1	24	1120	1143	UAGCUUUUGGGAUUGAGUUAGGCU	GGCCUAACUCAACCCCAAAAGCUA	Cleavage	1	-	Yes	-	-	-	-	-	-	Thioesterase superfamily protein
Ct-miR-3123	Glyma.11G150000.1	1.5	-1	1	24	271	294	UAGCUUUUGGGAUUGAGUUAGGCU	GGCUUAACUCAACCCCAAAAGCUA	Cleavage	1	-	Yes	-	-	-	-	-	-	Bifunctional inhibitor/lipid-transfer protein/seed storage 2S albumin superfamily protein
Ct-miR-3123	Glyma.11G061700.5	1.5	-1	1	24	58	81	UAGCUUUUGGGAUUGAGUUAGGCU	GGUCUAACUCAACCCCAAAAGCUA	Cleavage	1	-	Yes	-	-	-	-	-	-	ARM repeat superfamily protein
Ct-miR-3123	Glyma.17G219800.1	1.5	-1	1	24	425	448	UAGCUUUUGGGAUUGAGUUAGGCU	GAACUAACUCAAUCCCAGAAGCUA	Cleavage	1	-	Yes	-	-	-	-	-	-	B-block binding subunit of TFIIIC
Ct-miR-3123	Glyma.06G268900.1	1.5	-1	1	24	80	103	UAGCUUUUGGGAUUGAGUUAGGCU	UGCAUAACUCAAUCACAAAAGCUA	Translation	1	-	Yes	-	-	-	-	GO:0003676	ATSC35,SC35	ortholog of human splicing factor SC35
Ct-miR-3123	Glyma.09G068100.1	2.5	-1	1	24	1047	1070	UAGCUUUUGGGAUUGAGUUAGGCU	ACGUUAACUCAACCCCAAAAGCUU	Cleavage	1	-	Yes	-	-	-	-	-	ATBRXL4,BRX-LIKE4,BRXL4	BREVIS RADIX-like 4
Ct-miR-3125	Glyma.19G253700.1	1.5	-1	1	24	151	174	UAGGAUAGACUCUGAUACCAUCUU	AAGAUGGUAUCAAAGUCUAUCCUA	Cleavage	1	-	-	-	-	Yes	-	-	-	-
Ct-miR-3125	Glyma.10G047700.2	1.5	-1	1	24	869	892	UAGGAUAGACUCUGAUACCAUCUU	AAGAUGGUAUCAGAGCCUAUCCUA	Cleavage	1	-	-	-	-	Yes	-	GO:0005515	GSTL3	Glutathione S-transferase family protein
Ct-miR-3125	Glyma.06G015800.1	1.5	-1	1	24	868	891	UAGGAUAGACUCUGAUACCAUCUU	AACAUGGUAUCAGAGCCUAUCCUA	Cleavage	1	-	-	-	-	Yes	-	-	-	-
Ct-miR-3125	Glyma.16G054300.1	1.5	-1	1	24	3438	3460	UAGGAUAGACUCUGAUACCAUCUU	AA-AUGGUAUCAAAGUCUAUCCUA	Cleavage	1	-	-	-	-	Yes	-	-	-	-
Ct-miR-3125	Glyma.12G134600.1	2.5	-1	1	24	727	750	UAGGAUAGACUCUGAUACCAUCUU	AAGAUGGUAGCAGAGCCUAUCCUA	Cleavage	1	-	-	-	-	Yes	-	-	-	-
Ct-miR-3126	Glyma.10G047700.2	0	-1	1	24	864	887	UAGGCUCUGAUACCAUCUUAUAAU	AUUCUAAGAUGGUAUCAGAGCCUA	Cleavage	1	-	Yes	-	-	-	-	GO:0005515	GSTL3	Glutathione S-transferase family protein
Ct-miR-3126	Glyma.06G015800.1	1	-1	1	24	861	886	UAGGCUCUGAUACCAUCUUA--UAAU	UUUAGUUAACAUGGUAUCAGAGCCUA	Cleavage	1	-	Yes	-	-	-	-	-	-	-
Ct-miR-3126	Glyma.16G058000.2	1.5	-1	1	24	108	132	UAGGCUCUGAUACCAUCUUAU-AAU	AUUCAUAAGAUGAUAUCAGAGCCUA	Cleavage	1	-	Yes	-	-	-	K14560	GO:0003723	-	Alpha-L RNA-binding motif/Ribosomal protein S4 family protein
Ct-miR-3126	Glyma.12G134600.1	1.5	-1	1	24	722	745	UAGGCUCUGAUACCAUCUUAUAAU	AUUCUAAGAUGGUAGCAGAGCCUA	Translation	1	-	Yes	-	-	-	-	-	-	-
Ct-miR-3129	Glyma.03G192200.4	0	-1	1	19	234	252	UCCACAGGCUUUCUUGAAC	GUUCAAGAAAGCCUGUGGA	Cleavage	1	-	-	-	Yes	-	-	GO:0032502,GO:0006351,GO:0005634	AtGRF4,GRF4	growth-regulating factor 4
Ct-miR-3129	Glyma.11G110700.2	0	-1	1	19	234	252	UCCACAGGCUUUCUUGAAC	GUUCAAGAAAGCCUGUGGA	Cleavage	1	-	-	-	Yes	-	-	GO:0032502,GO:0006351,GO:0005634	AtGRF2,GRF2	growth-regulating factor 2
Ct-miR-3129	Glyma.10G067200.1	0	-1	1	19	624	642	UCCACAGGCUUUCUUGAAC	GUUCAAGAAAGCCUGUGGA	Cleavage	1	-	-	-	Yes	-	-	GO:0006355,GO:0005634,GO:0005524,GO:0032502,GO:0006351	AtGRF3,GRF3	growth-regulating factor 3
Ct-miR-3129	Glyma.03G192200.3	0	-1	1	19	528	546	UCCACAGGCUUUCUUGAAC	GUUCAAGAAAGCCUGUGGA	Cleavage	1	-	-	-	Yes	-	-	GO:0006355,GO:0005634,GO:0005524,GO:0032502,GO:0006351	AtGRF4,GRF4	growth-regulating factor 4
Ct-miR-3129	Glyma.12G014700.1	0	-1	1	19	495	513	UCCACAGGCUUUCUUGAAC	GUUCAAGAAAGCCUGUGGA	Cleavage	1	-	-	-	Yes	-	-	GO:0006355,GO:0005634,GO:0005524,GO:0032502,GO:0006351	AtGRF5,GRF5	growth-regulating factor 5
Ct-miR-3129	Glyma.17G050200.2	0	-1	1	19	413	431	UCCACAGGCUUUCUUGAAC	GUUCAAGAAAGCCUGUGGA	Cleavage	1	-	-	-	Yes	-	-	GO:0032502,GO:0006351,GO:0005634	AtGRF5,GRF5	growth-regulating factor 5
Ct-miR-3129	Glyma.11G008500.1	0	-1	1	19	462	480	UCCACAGGCUUUCUUGAAC	GUUCAAGAAAGCCUGUGGA	Cleavage	1	-	-	-	Yes	-	-	GO:0006355,GO:0005634,GO:0005524,GO:0032502,GO:0006351	AtGRF5,GRF5	growth-regulating factor 5
Ct-miR-3129	Glyma.11G208800.2	0	-1	1	19	582	600	UCCACAGGCUUUCUUGAAC	GUUCAAGAAAGCCUGUGGA	Cleavage	1	-	-	-	Yes	-	-	GO:0006355,GO:0005634,GO:0005524,GO:0032502,GO:0006351	AtGRF3,GRF3	growth-regulating factor 3
Ct-miR-3129	Glyma.11G208800.1	0	-1	1	19	592	610	UCCACAGGCUUUCUUGAAC	GUUCAAGAAAGCCUGUGGA	Cleavage	1	-	-	-	Yes	-	-	GO:0006355,GO:0005634,GO:0005524,GO:0032502,GO:0006351	AtGRF3,GRF3	growth-regulating factor 3
Ct-miR-3129	Glyma.01G144900.4	0	-1	1	19	387	405	UCCACAGGCUUUCUUGAAC	GUUCAAGAAAGCCUGUGGA	Cleavage	1	-	-	-	Yes	-	-	GO:0032502,GO:0006351,GO:0005634	AtGRF9,GRF9	growth-regulating factor 9
Ct-miR-3129	Glyma.12G014700.2	0	-1	1	19	523	541	UCCACAGGCUUUCUUGAAC	GUUCAAGAAAGCCUGUGGA	Cleavage	1	-	-	-	Yes	-	-	GO:0006355,GO:0005634,GO:0005524,GO:0032502,GO:0006351	AtGRF5,GRF5	growth-regulating factor 5
Ct-miR-3129	Glyma.17G050200.3	0	-1	1	19	537	555	UCCACAGGCUUUCUUGAAC	GUUCAAGAAAGCCUGUGGA	Cleavage	1	-	-	-	Yes	-	-	GO:0006355,GO:0005634,GO:0005524,GO:0032502,GO:0006351	AtGRF5,GRF5	growth-regulating factor 5
Ct-miR-3129	Glyma.15G176500.2	0	-1	1	19	373	391	UCCACAGGCUUUCUUGAAC	GUUCAAGAAAGCCUGUGGA	Cleavage	1	-	-	-	Yes	-	-	GO:0006355,GO:0005634,GO:0005524,GO:0032502,GO:0006351	AtGRF5,GRF5	growth-regulating factor 5
Ct-miR-3129	Glyma.15G176500.1	0	-1	1	19	373	391	UCCACAGGCUUUCUUGAAC	GUUCAAGAAAGCCUGUGGA	Cleavage	1	-	-	-	Yes	-	-	GO:0006355,GO:0005634,GO:0005524,GO:0032502,GO:0006351	AtGRF5,GRF5	growth-regulating factor 5
Ct-miR-3129	Glyma.11G110700.1	0	-1	1	19	584	602	UCCACAGGCUUUCUUGAAC	GUUCAAGAAAGCCUGUGGA	Cleavage	1	-	-	-	Yes	-	-	GO:0006355,GO:0005634,GO:0005524,GO:0032502,GO:0006351	AtGRF5,GRF5	growth-regulating factor 5
Ct-miR-3129	Glyma.01G148600.1	0	-1	1	19	539	557	UCCACAGGCUUUCUUGAAC	GUUCAAGAAAGCCUGUGGA	Cleavage	1	-	-	-	Yes	-	-	GO:0006355,GO:0005634,GO:0005524,GO:0032502,GO:0006351	AtGRF2,GRF2	growth-regulating factor 2
Ct-miR-3129	Glyma.01G234400.1	0	-1	1	19	695	713	UCCACAGGCUUUCUUGAAC	GUUCAAGAAAGCCUGUGGA	Cleavage	1	-	-	-	Yes	-	-	GO:0006355,GO:0005634,GO:0005524,GO:0032502,GO:0006351	AtGRF5,GRF5	growth-regulating factor 5
Ct-miR-3129	Glyma.09G068700.2	0	-1	1	19	474	492	UCCACAGGCUUUCUUGAAC	GUUCAAGAAAGCCUGUGGA	Cleavage	1	-	-	-	Yes	-	-	GO:0006355,GO:0005634,GO:0005524,GO:0032502,GO:0006351	AtGRF5,GRF5	growth-regulating factor 5
Ct-miR-3129	Glyma.09G068700.1	0	-1	1	19	474	492	UCCACAGGCUUUCUUGAAC	GUUCAAGAAAGCCUGUGGA	Cleavage	1	-	-	-	Yes	-	-	GO:0006355,GO:0005634,GO:0005524,GO:0032502,GO:0006351	AtGRF5,GRF5	growth-regulating factor 5
Ct-miR-3129	Glyma.03G192200.2	0	-1	1	19	870	888	UCCACAGGCUUUCUUGAAC	GUUCAAGAAAGCCUGUGGA	Cleavage	1	-	-	-	Yes	-	-	GO:0006355,GO:0005634,GO:0005524,GO:0032502,GO:0006351	AtGRF4,GRF4	growth-regulating factor 4
Ct-miR-3129	Glyma.09G212500.2	0	-1	1	19	377	395	UCCACAGGCUUUCUUGAAC	GUUCAAGAAAGCCUGUGGA	Cleavage	1	-	-	-	Yes	-	-	GO:0006355,GO:0005634,GO:0005524,GO:0032502,GO:0006351	AtGRF2,GRF2	growth-regulating factor 2
Ct-miR-3129	Glyma.01G144900.2	0	-1	1	19	777	795	UCCACAGGCUUUCUUGAAC	GUUCAAGAAAGCCUGUGGA	Cleavage	1	-	-	-	Yes	-	-	GO:0032502,GO:0006351,GO:0005634	AtGRF9,GRF9	growth-regulating factor 9
Ct-miR-3129	Glyma.19G192700.2	0	-1	1	19	934	952	UCCACAGGCUUUCUUGAAC	GUUCAAGAAAGCCUGUGGA	Cleavage	1	-	-	-	Yes	-	-	GO:0006355,GO:0005634,GO:0005524,GO:0032502,GO:0006351	AtGRF4,GRF4	growth-regulating factor 4
Ct-miR-3129	Glyma.01G144900.3	0	-1	1	19	777	795	UCCACAGGCUUUCUUGAAC	GUUCAAGAAAGCCUGUGGA	Cleavage	1	-	-	-	Yes	-	-	GO:0032502,GO:0006351,GO:0005634	AtGRF9,GRF9	growth-regulating factor 9
Ct-miR-3129	Glyma.16G007600.3	0	-1	1	19	796	814	UCCACAGGCUUUCUUGAAC	GUUCAAGAAAGCCUGUGGA	Cleavage	1	-	-	-	Yes	-	-	GO:0006355,GO:0005634,GO:0005524,GO:0032502,GO:0006351	AtGRF5,GRF5	growth-regulating factor 5
Ct-miR-3129	Glyma.16G007600.1	0	-1	1	19	796	814	UCCACAGGCUUUCUUGAAC	GUUCAAGAAAGCCUGUGGA	Cleavage	1	-	-	-	Yes	-	-	GO:0006355,GO:0005634,GO:0005524,GO:0032502,GO:0006351	AtGRF5,GRF5	growth-regulating factor 5
Ct-miR-3129	Glyma.01G144900.1	0	-1	1	19	777	795	UCCACAGGCUUUCUUGAAC	GUUCAAGAAAGCCUGUGGA	Cleavage	1	-	-	-	Yes	-	-	GO:0032502,GO:0006351,GO:0005634	AtGRF9,GRF9	growth-regulating factor 9
Ct-miR-3129	Glyma.17G050200.1	0	-1	1	19	597	615	UCCACAGGCUUUCUUGAAC	GUUCAAGAAAGCCUGUGGA	Cleavage	1	-	-	-	Yes	-	-	GO:0006355,GO:0005634,GO:0005524,GO:0032502,GO:0006351	AtGRF5,GRF5	growth-regulating factor 5
Ct-miR-3129	Glyma.03G021900.2	0	-1	1	19	774	792	UCCACAGGCUUUCUUGAAC	GUUCAAGAAAGCCUGUGGA	Cleavage	1	-	-	-	Yes	-	-	GO:0032502,GO:0006351,GO:0005634	AtGRF9,GRF9	growth-regulating factor 9
Ct-miR-3129	Glyma.19G192700.1	0	-1	1	19	1161	1179	UCCACAGGCUUUCUUGAAC	GUUCAAGAAAGCCUGUGGA	Cleavage	1	-	-	-	Yes	-	-	GO:0006355,GO:0005634,GO:0005524,GO:0032502,GO:0006351	AtGRF4,GRF4	growth-regulating factor 4
Ct-miR-3129	Glyma.03G021900.1	0	-1	1	19	780	798	UCCACAGGCUUUCUUGAAC	GUUCAAGAAAGCCUGUGGA	Cleavage	1	-	-	-	Yes	-	-	GO:0032502,GO:0006351,GO:0005634	AtGRF9,GRF9	growth-regulating factor 9
Ct-miR-3129	Glyma.03G192200.1	0	-1	1	19	1181	1199	UCCACAGGCUUUCUUGAAC	GUUCAAGAAAGCCUGUGGA	Cleavage	1	-	-	-	Yes	-	-	GO:0006355,GO:0005634,GO:0005524,GO:0032502,GO:0006351	AtGRF4,GRF4	growth-regulating factor 4
Ct-miR-3129	Glyma.09G212500.1	0	-1	1	19	560	578	UCCACAGGCUUUCUUGAAC	GUUCAAGAAAGCCUGUGGA	Cleavage	1	-	-	-	Yes	-	-	GO:0006355,GO:0005634,GO:0005524,GO:0032502,GO:0006351	AtGRF2,GRF2	growth-regulating factor 2
Ct-miR-3129	Glyma.16G007600.2	0	-1	1	19	977	995	UCCACAGGCUUUCUUGAAC	GUUCAAGAAAGCCUGUGGA	Cleavage	1	-	-	-	Yes	-	-	GO:0032502,GO:0006351,GO:0005634	AtGRF6,GRF6	growth-regulating factor 6
Ct-miR-3129	Glyma.07G038400.1	0	-1	1	19	802	820	UCCACAGGCUUUCUUGAAC	GUUCAAGAAAGCCUGUGGA	Cleavage	1	-	-	-	Yes	-	-	GO:0006355,GO:0005634,GO:0005524,GO:0032502,GO:0006351	AtGRF5,GRF5	growth-regulating factor 5
Ct-miR-3129	Glyma.U028600.3	0	-1	1	19	464	482	UCCACAGGCUUUCUUGAAC	GUUCAAGAAAGCCUGUGGA	Cleavage	1	-	-	-	Yes	-	-	GO:0006355,GO:0005634,GO:0005524,GO:0032502,GO:0006351	AtGRF1,GRF1	growth-regulating factor 1
Ct-miR-3129	Glyma.06G134600.2	0	-1	1	19	704	722	UCCACAGGCUUUCUUGAAC	GUUCAAGAAAGCCUGUGGA	Cleavage	1	-	-	-	Yes	-	-	GO:0006355,GO:0005634,GO:0005524,GO:0032502,GO:0006351	AtGRF7,GRF7	growth-regulating factor 7
Ct-miR-3129	Glyma.13G109500.2	0	-1	1	19	733	751	UCCACAGGCUUUCUUGAAC	GUUCAAGAAAGCCUGUGGA	Cleavage	1	-	-	-	Yes	-	-	GO:0006355,GO:0005634,GO:0005524,GO:0032502,GO:0006351	AtGRF5,GRF5	growth-regulating factor 5
Ct-miR-3129	Glyma.13G109500.3	0	-1	1	19	733	751	UCCACAGGCUUUCUUGAAC	GUUCAAGAAAGCCUGUGGA	Cleavage	1	-	-	-	Yes	-	-	GO:0006355,GO:0005634,GO:0005524,GO:0032502,GO:0006351	AtGRF5,GRF5	growth-regulating factor 5
Ct-miR-3129	Glyma.16G007600.4	0	-1	1	19	977	995	UCCACAGGCUUUCUUGAAC	GUUCAAGAAAGCCUGUGGA	Cleavage	1	-	-	-	Yes	-	-	GO:0032502,GO:0006351,GO:0005634	AtGRF6,GRF6	growth-regulating factor 6
Ct-miR-3129	Glyma.13G109500.1	0	-1	1	19	733	751	UCCACAGGCUUUCUUGAAC	GUUCAAGAAAGCCUGUGGA	Cleavage	1	-	-	-	Yes	-	-	GO:0006355,GO:0005634,GO:0005524,GO:0032502,GO:0006351	AtGRF5,GRF5	growth-regulating factor 5
Ct-miR-3129	Glyma.04G230600.3	0	-1	1	19	1099	1117	UCCACAGGCUUUCUUGAAC	GUUCAAGAAAGCCUGUGGA	Cleavage	1	-	-	-	Yes	-	-	GO:0006355,GO:0005634,GO:0005524,GO:0032502,GO:0006351	AtGRF7,GRF7	growth-regulating factor 7
Ct-miR-3129	Glyma.04G230600.2	0	-1	1	19	1099	1117	UCCACAGGCUUUCUUGAAC	GUUCAAGAAAGCCUGUGGA	Cleavage	1	-	-	-	Yes	-	-	GO:0006355,GO:0005634,GO:0005524,GO:0032502,GO:0006351	AtGRF7,GRF7	growth-regulating factor 7
Ct-miR-3129	Glyma.04G230600.1	0	-1	1	19	1040	1058	UCCACAGGCUUUCUUGAAC	GUUCAAGAAAGCCUGUGGA	Cleavage	1	-	-	-	Yes	-	-	GO:0006355,GO:0005634,GO:0005524,GO:0032502,GO:0006351	AtGRF7,GRF7	growth-regulating factor 7
Ct-miR-3129	Glyma.U028700.1	0	-1	1	19	1112	1130	UCCACAGGCUUUCUUGAAC	GUUCAAGAAAGCCUGUGGA	Cleavage	1	-	-	-	Yes	-	-	GO:0006355,GO:0005634,GO:0005524,GO:0032502,GO:0006351	AtGRF1,GRF1	growth-regulating factor 1
Ct-miR-3129	Glyma.04G230600.8	0	-1	1	19	1040	1058	UCCACAGGCUUUCUUGAAC	GUUCAAGAAAGCCUGUGGA	Cleavage	1	-	-	-	Yes	-	-	GO:0006355,GO:0005634,GO:0005524,GO:0032502,GO:0006351	AtGRF7,GRF7	growth-regulating factor 7
Ct-miR-3129	Glyma.17G232700.1	0	-1	1	19	1154	1172	UCCACAGGCUUUCUUGAAC	GUUCAAGAAAGCCUGUGGA	Cleavage	1	-	-	-	Yes	-	-	GO:0006355,GO:0005634,GO:0005524,GO:0032502,GO:0006351	AtGRF1,GRF1	growth-regulating factor 1
Ct-miR-3129	Glyma.04G230600.4	0	-1	1	19	1170	1188	UCCACAGGCUUUCUUGAAC	GUUCAAGAAAGCCUGUGGA	Cleavage	1	-	-	-	Yes	-	-	GO:0006355,GO:0005634,GO:0005524,GO:0032502,GO:0006351	AtGRF7,GRF7	growth-regulating factor 7
Ct-miR-3129	Glyma.04G230600.6	0	-1	1	19	1170	1188	UCCACAGGCUUUCUUGAAC	GUUCAAGAAAGCCUGUGGA	Cleavage	1	-	-	-	Yes	-	-	GO:0006355,GO:0005634,GO:0005524,GO:0032502,GO:0006351	AtGRF7,GRF7	growth-regulating factor 7
Ct-miR-3129	Glyma.06G134600.1	0	-1	1	19	1094	1112	UCCACAGGCUUUCUUGAAC	GUUCAAGAAAGCCUGUGGA	Cleavage	1	-	-	-	Yes	-	-	GO:0006355,GO:0005634,GO:0005524,GO:0032502,GO:0006351	AtGRF7,GRF7	growth-regulating factor 7
Ct-miR-3129	Glyma.U028600.2	0	-1	1	19	881	899	UCCACAGGCUUUCUUGAAC	GUUCAAGAAAGCCUGUGGA	Cleavage	1	-	-	-	Yes	-	-	GO:0032502,GO:0006351,GO:0005634	AtGRF1,GRF1	growth-regulating factor 1
Ct-miR-3129	Glyma.04G230600.7	0	-1	1	19	1040	1058	UCCACAGGCUUUCUUGAAC	GUUCAAGAAAGCCUGUGGA	Cleavage	1	-	-	-	Yes	-	-	GO:0006355,GO:0005634,GO:0005524,GO:0032502,GO:0006351	AtGRF7,GRF7	growth-regulating factor 7
Ct-miR-3129	Glyma.17G232600.1	0	-1	1	19	1171	1189	UCCACAGGCUUUCUUGAAC	GUUCAAGAAAGCCUGUGGA	Cleavage	1	-	-	-	Yes	-	-	GO:0006355,GO:0005634,GO:0005524,GO:0032502,GO:0006351	AtGRF1,GRF1	growth-regulating factor 1
Ct-miR-3129	Glyma.U028600.1	0	-1	1	19	1097	1115	UCCACAGGCUUUCUUGAAC	GUUCAAGAAAGCCUGUGGA	Cleavage	1	-	-	-	Yes	-	-	GO:0006355,GO:0005634,GO:0005524,GO:0032502,GO:0006351	AtGRF1,GRF1	growth-regulating factor 1
Ct-miR-3129	Glyma.04G230600.5	0	-1	1	19	1185	1203	UCCACAGGCUUUCUUGAAC	GUUCAAGAAAGCCUGUGGA	Cleavage	1	-	-	-	Yes	-	-	GO:0032502,GO:0006351,GO:0005634	AtGRF7,GRF7	growth-regulating factor 7
Ct-miR-3129	Glyma.19G094200.1	1.5	-1	1	19	287	305	UCCACAGGCUUUCUUGAAC	GUUCAACAAAGCCUGUGGA	Cleavage	1	-	-	-	Yes	-	-	-	-	Protein kinase superfamily protein
Ct-miR-3129	Glyma.13G350000.1	2	-1	1	19	2410	2428	UCCACAGGCUUUCUUGAAC	GUGGAAGAAAGCCUGUGGA	Cleavage	1	-	-	-	Yes	-	-	GO:0006468,GO:0004672	-	Protein kinase superfamily protein
Ct-miR-3129	Glyma.02G025500.2	2.5	-1	1	19	482	500	UCCACAGGCUUUCUUGAAC	GUUCAGGAAAGCCUGCGGA	Cleavage	1	-	-	-	Yes	-	-	GO:0046983	BPE,BPEp,BPEub,ZCW32	BIG PETAL P
Ct-miR-3129	Glyma.02G025500.1	2.5	-1	1	19	537	555	UCCACAGGCUUUCUUGAAC	GUUCAGGAAAGCCUGCGGA	Cleavage	1	-	-	-	Yes	-	-	GO:0046983	BPE,BPEp,BPEub,ZCW32	BIG PETAL P
Ct-miR-3129	Glyma.08G294000.1	2.5	-1	1	19	576	594	UCCACAGGCUUUCUUGAAC	GUUCAGGAAAGCCUGCGGA	Cleavage	1	-	-	-	Yes	-	-	GO:0046983	BPE,BPEp,BPEub,ZCW32	BIG PETAL P
Ct-miR-3129	Glyma.15G042000.3	2.5	-1	1	19	1138	1156	UCCACAGGCUUUCUUGAAC	GUUGAAGAAAGCCUUUGGA	Cleavage	1	-	-	-	Yes	-	-	-	-	sequence-specific DNA binding;sequence-specific DNA binding transcription factors
Ct-miR-3129	Glyma.15G042000.5	2.5	-1	1	19	1138	1156	UCCACAGGCUUUCUUGAAC	GUUGAAGAAAGCCUUUGGA	Cleavage	1	-	-	-	Yes	-	-	-	-	sequence-specific DNA binding;sequence-specific DNA binding transcription factors
Ct-miR-3129	Glyma.15G042000.6	2.5	-1	1	19	1138	1156	UCCACAGGCUUUCUUGAAC	GUUGAAGAAAGCCUUUGGA	Cleavage	1	-	-	-	Yes	-	-	-	-	sequence-specific DNA binding;sequence-specific DNA binding transcription factors
Ct-miR-3129	Glyma.15G042000.8	2.5	-1	1	19	1138	1156	UCCACAGGCUUUCUUGAAC	GUUGAAGAAAGCCUUUGGA	Cleavage	1	-	-	-	Yes	-	-	-	-	sequence-specific DNA binding;sequence-specific DNA binding transcription factors
Ct-miR-3129	Glyma.15G042000.2	2.5	-1	1	19	1275	1293	UCCACAGGCUUUCUUGAAC	GUUGAAGAAAGCCUUUGGA	Cleavage	1	-	-	-	Yes	-	-	-	-	sequence-specific DNA binding;sequence-specific DNA binding transcription factors
Ct-miR-3129	Glyma.15G042000.4	2.5	-1	1	19	1275	1293	UCCACAGGCUUUCUUGAAC	GUUGAAGAAAGCCUUUGGA	Cleavage	1	-	-	-	Yes	-	-	-	-	sequence-specific DNA binding;sequence-specific DNA binding transcription factors
Ct-miR-3129	Glyma.15G042000.7	2.5	-1	1	19	1275	1293	UCCACAGGCUUUCUUGAAC	GUUGAAGAAAGCCUUUGGA	Cleavage	1	-	-	-	Yes	-	-	-	-	sequence-specific DNA binding;sequence-specific DNA binding transcription factors
Ct-miR-3129	Glyma.15G042000.1	2.5	-1	1	19	1275	1293	UCCACAGGCUUUCUUGAAC	GUUGAAGAAAGCCUUUGGA	Cleavage	1	-	-	-	Yes	-	-	-	-	sequence-specific DNA binding;sequence-specific DNA binding transcription factors
Ct-miR-3130	Glyma.13G015800.1	0	-1	1	23	156	178	UCCCAGUCCCGACCCCGUCGGCU	AGCCGACGGGGUCGGGACUGGGA	Cleavage	1	-	-	-	-	Yes	-	-	-	-
Ct-miR-3130	Glyma.13G022600.1	1.5	-1	1	23	369	391	UCCCAGUCCCGACCCCGUCGGCU	AGCCGACGGGUUCGGGACUGGGA	Cleavage	1	-	-	-	-	Yes	-	-	-	-
Ct-miR-3130	Glyma.13G015400.1	1.5	-1	1	23	457	479	UCCCAGUCCCGACCCCGUCGGCU	AGCCGACGGGUUCGGGACUGGGA	Cleavage	1	-	-	-	-	Yes	-	-	-	-
Ct-miR-3130	Glyma.05G081200.1	1.5	-1	1	23	795	817	UCCCAGUCCCGACCCCGUCGGCU	AGCCGACGGGUUCGGGACUGGGA	Cleavage	1	-	-	-	-	Yes	-	-	-	-
Ct-miR-3130	Glyma.13G022300.1	1.5	-1	1	23	408	430	UCCCAGUCCCGACCCCGUCGGCU	AGCCGACGGGUUCGGGACUGGGA	Cleavage	1	-	-	-	-	Yes	-	-	-	-
Ct-miR-3130	Glyma.13G021700.1	1.5	-1	1	23	1162	1184	UCCCAGUCCCGACCCCGUCGGCU	AGCCGACGGGUUCGGGACUGGGA	Cleavage	1	-	-	-	-	Yes	-	-	-	-
Ct-miR-3130	Glyma.13G021500.1	1.5	-1	1	23	498	520	UCCCAGUCCCGACCCCGUCGGCU	AGCCGACGGGUUCGGGACUGGGA	Cleavage	1	-	-	-	-	Yes	-	-	-	-
Ct-miR-3130	Glyma.13G016000.1	1.5	-1	1	23	622	644	UCCCAGUCCCGACCCCGUCGGCU	AGCCGACGGGUUCGGGACUGGGA	Cleavage	1	-	-	-	-	Yes	-	-	-	-
Ct-miR-3130	Glyma.13G024100.1	1.5	-1	1	23	18	40	UCCCAGUCCCGACCCCGUCGGCU	AGCCGACGGGUUCGGGACUGGGA	Cleavage	2	-	-	-	-	Yes	-	-	-	-
Ct-miR-3130	Glyma.13G024100.1	1.5	-1	1	23	2569	2591	UCCCAGUCCCGACCCCGUCGGCU	AGCCGACGGGUUCGGGACUGGGA	Cleavage	2	-	-	-	-	Yes	-	-	-	-
Ct-miR-3130	Glyma.13G015000.1	1.5	-1	1	23	897	919	UCCCAGUCCCGACCCCGUCGGCU	AGCCGACGGGUUCGGGACUGGGA	Cleavage	1	-	-	-	-	Yes	-	-	-	-
Ct-miR-3130	Glyma.13G014500.1	1.5	-1	1	23	873	895	UCCCAGUCCCGACCCCGUCGGCU	AGCCGACGGGUUCGGGACUGGGA	Cleavage	1	-	-	-	-	Yes	-	-	-	-
Ct-miR-3130	Glyma.13G023700.1	1.5	-1	1	23	1029	1051	UCCCAGUCCCGACCCCGUCGGCU	AGCCGACGGGUUCGGGACUGGGA	Cleavage	1	-	-	-	-	Yes	-	-	-	-
Ct-miR-3130	Glyma.13G018700.1	1.5	-1	1	23	780	802	UCCCAGUCCCGACCCCGUCGGCU	AGCCGACGGGUUCGGGACUGGGA	Cleavage	1	-	-	-	-	Yes	-	-	-	-
Ct-miR-3130	Glyma.13G023800.1	1.5	-1	1	23	1029	1051	UCCCAGUCCCGACCCCGUCGGCU	AGCCGACGGGUUCGGGACUGGGA	Cleavage	1	-	-	-	-	Yes	-	-	-	-
Ct-miR-3130	Glyma.13G015500.1	1.5	-1	1	23	897	919	UCCCAGUCCCGACCCCGUCGGCU	AGCCGACGGGUUCGGGACUGGGA	Cleavage	1	-	-	-	-	Yes	-	-	-	-
Ct-miR-3130	Glyma.13G023600.1	1.5	-1	1	23	1026	1048	UCCCAGUCCCGACCCCGUCGGCU	AGCCGACGGGUUCGGGACUGGGA	Cleavage	1	-	-	-	-	Yes	-	-	-	-
Ct-miR-3130	Glyma.13G012400.1	1.5	-1	1	23	663	685	UCCCAGUCCCGACCCCGUCGGCU	AGCCGACGGGUUCGGGACUGGGA	Cleavage	2	-	-	-	-	Yes	-	-	-	-
Ct-miR-3130	Glyma.13G012400.1	1.5	-1	1	23	2856	2878	UCCCAGUCCCGACCCCGUCGGCU	AGCCGACGGGUUCGGGACUGGGA	Cleavage	2	-	-	-	-	Yes	-	-	-	-
Ct-miR-3130	Glyma.13G013200.1	1.5	-1	1	23	885	907	UCCCAGUCCCGACCCCGUCGGCU	GGCCGACGGGUUCGGGACUGGGA	Cleavage	1	-	-	-	-	Yes	-	-	-	-
Ct-miR-3130	Glyma.13G018800.1	1.5	-1	1	23	627	649	UCCCAGUCCCGACCCCGUCGGCU	UCCCGACGGGUUCGGGACUGGGA	Cleavage	1	-	-	-	-	Yes	-	-	-	-
Ct-miR-3130	Glyma.13G022500.1	1.5	-1	1	23	633	655	UCCCAGUCCCGACCCCGUCGGCU	UCCCGACGGGUUCGGGACUGGGA	Cleavage	1	-	-	-	-	Yes	-	-	-	-
Ct-miR-3130	Glyma.13G016400.1	1.5	-1	1	23	825	847	UCCCAGUCCCGACCCCGUCGGCU	CCCCGACGGGUUCGGGACUGGGA	Cleavage	1	-	-	-	-	Yes	-	-	-	-
Ct-miR-3130	Glyma.13G020100.1	1.5	-1	1	23	825	847	UCCCAGUCCCGACCCCGUCGGCU	CCCCGACGGGUUCGGGACUGGGA	Cleavage	1	-	-	-	-	Yes	-	-	-	-
Ct-miR-3130	Glyma.13G022000.1	1.5	-1	1	23	771	793	UCCCAGUCCCGACCCCGUCGGCU	UCCCGACGGGUUCGGGACUGGGA	Cleavage	1	-	-	-	-	Yes	-	-	-	-
Ct-miR-3134	Glyma.13G087100.3	2	-1	1	21	371	391	UCUGAAGUGUUUGGGGGAACC	AGUUCACCCAAACACUUCAGU	Cleavage	1	Yes	Yes	Yes	-	Yes	-	GO:0016021,GO:0015116,GO:0008272,GO:0055085,GO:0016020,GO:0008271	AST56,SULTR2;2	STAS domain / Sulfate transporter family
Ct-miR-3134	Glyma.13G087100.2	2	-1	1	21	371	391	UCUGAAGUGUUUGGGGGAACC	AGUUCACCCAAACACUUCAGU	Cleavage	1	Yes	Yes	Yes	-	Yes	-	GO:0016021,GO:0015116,GO:0008272,GO:0055085,GO:0016020,GO:0008271	AST56,SULTR2;2	STAS domain / Sulfate transporter family
Ct-miR-3134	Glyma.13G087100.1	2	-1	1	21	371	391	UCUGAAGUGUUUGGGGGAACC	AGUUCACCCAAACACUUCAGU	Cleavage	1	Yes	Yes	Yes	-	Yes	K17469	GO:0016021,GO:0015116,GO:0008272,GO:0055085,GO:0016020,GO:0008271	AST68,SULTR2;1	slufate transporter 2;1
Ct-miR-3134	Glyma.14G169300.3	2.5	-1	1	21	557	577	UCUGAAGUGUUUGGGGGAACC	AGUUCACCCAAACACUUCAAA	Cleavage	1	Yes	Yes	Yes	-	Yes	-	GO:0016021,GO:0015116,GO:0008272,GO:0055085,GO:0016020,GO:0008271	AST68,SULTR2;1	slufate transporter 2;1
Ct-miR-3134	Glyma.14G169300.1	2.5	-1	1	21	557	577	UCUGAAGUGUUUGGGGGAACC	AGUUCACCCAAACACUUCAAA	Cleavage	1	Yes	Yes	Yes	-	Yes	K17469	GO:0016021,GO:0015116,GO:0008272,GO:0055085,GO:0016020,GO:0008271	AST68,SULTR2;1	slufate transporter 2;1
Ct-miR-3134	Glyma.14G169300.2	2.5	-1	1	21	557	577	UCUGAAGUGUUUGGGGGAACC	AGUUCACCCAAACACUUCAAA	Cleavage	1	Yes	Yes	Yes	-	Yes	-	GO:0016021,GO:0015116,GO:0008272,GO:0055085,GO:0016020,GO:0008271	AST68,SULTR2;1	slufate transporter 2;1
Ct-miR-3134	Glyma.14G169300.4	2.5	-1	1	21	557	577	UCUGAAGUGUUUGGGGGAACC	AGUUCACCCAAACACUUCAAA	Cleavage	1	Yes	Yes	Yes	-	Yes	-	GO:0016021,GO:0015116,GO:0008272,GO:0055085,GO:0016020,GO:0008271	AST68,SULTR2;1	slufate transporter 2;1
Ct-miR-3135	Glyma.13G022600.1	1	-1	1	21	392	412	UCUGAGGGCUGGGCACGGUGG	CCCCCGUGCCCAGCCCUCAGA	Cleavage	1	-	-	Yes	-	Yes	-	-	-	-
Ct-miR-3135	Glyma.13G015400.1	1	-1	1	21	480	500	UCUGAGGGCUGGGCACGGUGG	CCCCCGUGCCCAGCCCUCAGA	Cleavage	1	-	-	Yes	-	Yes	-	-	-	-
Ct-miR-3135	Glyma.13G022300.1	1	-1	1	21	431	451	UCUGAGGGCUGGGCACGGUGG	CCCCCGUGCCCAGCCCUCAGA	Cleavage	1	-	-	Yes	-	Yes	-	-	-	-
Ct-miR-3135	Glyma.13G021700.1	1	-1	1	21	1185	1205	UCUGAGGGCUGGGCACGGUGG	CCCCCGUGCCCAGCCCUCAGA	Cleavage	1	-	-	Yes	-	Yes	-	-	-	-
Ct-miR-3135	Glyma.13G021500.1	1	-1	1	21	521	541	UCUGAGGGCUGGGCACGGUGG	CCCCCGUGCCCAGCCCUCAGA	Cleavage	1	-	-	Yes	-	Yes	-	-	-	-
Ct-miR-3135	Glyma.13G015800.1	1	-1	1	21	179	199	UCUGAGGGCUGGGCACGGUGG	CCCCCGUGCCCAGCCCUCAGA	Cleavage	1	-	-	Yes	-	Yes	-	-	-	-
Ct-miR-3135	Glyma.13G016000.1	1	-1	1	21	645	665	UCUGAGGGCUGGGCACGGUGG	CCCCCGUGCCCAGCCCUCAGA	Cleavage	1	-	-	Yes	-	Yes	-	-	-	-
Ct-miR-3135	Glyma.13G018800.1	1	-1	1	21	650	670	UCUGAGGGCUGGGCACGGUGG	CCCCCGUGCCCAGCCCUCAGA	Cleavage	1	-	-	Yes	-	Yes	-	-	-	-
Ct-miR-3135	Glyma.13G022500.1	1	-1	1	21	656	676	UCUGAGGGCUGGGCACGGUGG	CCCCCGUGCCCAGCCCUCAGA	Cleavage	1	-	-	Yes	-	Yes	-	-	-	-
Ct-miR-3135	Glyma.13G016400.1	1	-1	1	21	848	868	UCUGAGGGCUGGGCACGGUGG	CCCCCGUGCCCAGCCCUCAGA	Cleavage	1	-	-	Yes	-	Yes	-	-	-	-
Ct-miR-3135	Glyma.13G020100.1	1	-1	1	21	848	868	UCUGAGGGCUGGGCACGGUGG	CCCCCGUGCCCAGCCCUCAGA	Cleavage	1	-	-	Yes	-	Yes	-	-	-	-
Ct-miR-3135	Glyma.13G024100.1	1	-1	1	21	41	61	UCUGAGGGCUGGGCACGGUGG	CCCCCGUGCCCAGCCCUCAGA	Cleavage	2	-	-	Yes	-	Yes	-	-	-	-
Ct-miR-3135	Glyma.13G024100.1	1	-1	1	21	2592	2612	UCUGAGGGCUGGGCACGGUGG	CCCCCGUGCCCAGCCCUCAGA	Cleavage	2	-	-	Yes	-	Yes	-	-	-	-
Ct-miR-3135	Glyma.13G015000.1	1	-1	1	21	920	940	UCUGAGGGCUGGGCACGGUGG	CCCCCGUGCCCAGCCCUCAGA	Cleavage	1	-	-	Yes	-	Yes	-	-	-	-
Ct-miR-3135	Glyma.13G014500.1	1	-1	1	21	896	916	UCUGAGGGCUGGGCACGGUGG	CCCCCGUGCCCAGCCCUCAGA	Cleavage	1	-	-	Yes	-	Yes	-	-	-	-
Ct-miR-3135	Glyma.13G023700.1	1	-1	1	21	1052	1072	UCUGAGGGCUGGGCACGGUGG	CCCCCGUGCCCAGCCCUCAGA	Cleavage	1	-	-	Yes	-	Yes	-	-	-	-
Ct-miR-3135	Glyma.13G018700.1	1	-1	1	21	803	823	UCUGAGGGCUGGGCACGGUGG	CCCCCGUGCCCAGCCCUCAGA	Cleavage	1	-	-	Yes	-	Yes	-	-	-	-
Ct-miR-3135	Glyma.13G022000.1	1	-1	1	21	794	814	UCUGAGGGCUGGGCACGGUGG	CCCCCGUGCCCAGCCCUCAGA	Cleavage	1	-	-	Yes	-	Yes	-	-	-	-
Ct-miR-3135	Glyma.13G023800.1	1	-1	1	21	1052	1072	UCUGAGGGCUGGGCACGGUGG	CCCCCGUGCCCAGCCCUCAGA	Cleavage	1	-	-	Yes	-	Yes	-	-	-	-
Ct-miR-3135	Glyma.13G015500.1	1	-1	1	21	920	940	UCUGAGGGCUGGGCACGGUGG	CCCCCGUGCCCAGCCCUCAGA	Cleavage	1	-	-	Yes	-	Yes	-	-	-	-
Ct-miR-3135	Glyma.13G013200.1	1	-1	1	21	908	928	UCUGAGGGCUGGGCACGGUGG	CCCCCGUGCCCAGCCCUCAGA	Cleavage	1	-	-	Yes	-	Yes	-	-	-	-
Ct-miR-3135	Glyma.13G023600.1	1	-1	1	21	1049	1069	UCUGAGGGCUGGGCACGGUGG	CCCCCGUGCCCAGCCCUCAGA	Cleavage	1	-	-	Yes	-	Yes	-	-	-	-
Ct-miR-3135	Glyma.13G012400.1	1	-1	1	21	686	706	UCUGAGGGCUGGGCACGGUGG	CCCCCGUGCCCAGCCCUCAGA	Cleavage	2	-	-	Yes	-	Yes	-	-	-	-
Ct-miR-3135	Glyma.13G012400.1	1	-1	1	21	2879	2899	UCUGAGGGCUGGGCACGGUGG	CCCCCGUGCCCAGCCCUCAGA	Cleavage	2	-	-	Yes	-	Yes	-	-	-	-
Ct-miR-3135	Glyma.05G081200.1	2.5	-1	1	21	818	838	UCUGAGGGCUGGGCACGGUGG	CCCCCGUGCCCUGCCCUCAGA	Translation	1	-	-	Yes	-	Yes	-	-	-	-
Ct-miR-3138	Glyma.09G259400.2	2.5	-1	1	19	328	346	UGAAGCUGCCAGCAUGAUC	UAUCAUGCUGGCAGCUGCA	Cleavage	1	-	-	Yes	-	-	-	GO:0016592,GO:0006357,GO:0001104	CCT,CRP	RNA polymerase II transcription mediators
Ct-miR-3138	Glyma.09G259400.3	2.5	-1	1	19	402	420	UGAAGCUGCCAGCAUGAUC	UAUCAUGCUGGCAGCUGCA	Cleavage	1	-	-	Yes	-	-	-	GO:0016592,GO:0006357,GO:0001104	CCT,CRP	RNA polymerase II transcription mediators
Ct-miR-3138	Glyma.18G232900.2	2.5	-1	1	19	409	427	UGAAGCUGCCAGCAUGAUC	UAUCAUGCUGGCAGCUGCA	Cleavage	1	-	-	Yes	-	-	-	GO:0016592,GO:0006357,GO:0001104	CCT,CRP	RNA polymerase II transcription mediators
Ct-miR-3138	Glyma.18G232900.3	2.5	-1	1	19	409	427	UGAAGCUGCCAGCAUGAUC	UAUCAUGCUGGCAGCUGCA	Cleavage	1	-	-	Yes	-	-	-	GO:0016592,GO:0006357,GO:0001104	CCT,CRP	RNA polymerase II transcription mediators
Ct-miR-3138	Glyma.07G070700.1	2.5	-1	1	19	469	487	UGAAGCUGCCAGCAUGAUC	UAUCAUGCUGGCAGCUGCA	Cleavage	1	-	-	Yes	-	-	-	GO:0016592,GO:0006357,GO:0001104	CCT,CRP	RNA polymerase II transcription mediators
Ct-miR-3138	Glyma.09G259400.1	2.5	-1	1	19	462	480	UGAAGCUGCCAGCAUGAUC	UAUCAUGCUGGCAGCUGCA	Cleavage	1	-	-	Yes	-	-	-	GO:0016592,GO:0006357,GO:0001104	CCT,CRP	RNA polymerase II transcription mediators
Ct-miR-3138	Glyma.18G232900.1	2.5	-1	1	19	491	509	UGAAGCUGCCAGCAUGAUC	UAUCAUGCUGGCAGCUGCA	Cleavage	1	-	-	Yes	-	-	-	GO:0016592,GO:0006357,GO:0001104	CCT,CRP	RNA polymerase II transcription mediators
Ct-miR-3138	Glyma.03G009200.2	2.5	-1	1	19	467	485	UGAAGCUGCCAGCAUGAUC	UAUCAUGCUGGCAGCUGCA	Cleavage	1	-	-	Yes	-	-	-	GO:0016592,GO:0006357,GO:0001104	CCT,CRP	RNA polymerase II transcription mediators
Ct-miR-3138	Glyma.03G009200.3	2.5	-1	1	19	559	577	UGAAGCUGCCAGCAUGAUC	UAUCAUGCUGGCAGCUGCA	Cleavage	1	-	-	Yes	-	-	-	GO:0016592,GO:0006357,GO:0001104	CCT,CRP	RNA polymerase II transcription mediators
Ct-miR-3138	Glyma.03G009200.1	2.5	-1	1	19	872	890	UGAAGCUGCCAGCAUGAUC	UAUCAUGCUGGCAGCUGCA	Cleavage	1	-	-	Yes	-	-	-	GO:0016592,GO:0006357,GO:0001104	CCT,CRP	RNA polymerase II transcription mediators
Ct-miR-3139	Glyma.08G138600.1	1	-1	1	21	133	153	UGAAGUGUUUGGGGGAACUCU	AGAGUUCUCCCAAACACUUCA	Cleavage	1	-	Yes	-	-	-	K17469	GO:0016021,GO:0015116,GO:0008272,GO:0055085,GO:0016020,GO:0008271	AST68,SULTR2;1	slufate transporter 2;1
Ct-miR-3139	Glyma.18G168900.1	1	-1	1	21	25	45	UGAAGUGUUUGGGGGAACUCU	AAAGUUCUCCCAAACACUUCA	Cleavage	1	-	Yes	-	-	-	-	GO:0016021,GO:0015116,GO:0008272,GO:0055085,GO:0016020,GO:0008271	AST68,SULTR2;1	slufate transporter 2;1
Ct-miR-3139	Glyma.18G019000.1	1	-1	1	21	103	123	UGAAGUGUUUGGGGGAACUCU	AAAGUUCUCCCAAACACUUCA	Cleavage	1	-	Yes	-	-	-	K17469	GO:0016021,GO:0015116,GO:0008272,GO:0055085,GO:0016020,GO:0008271	AST68,SULTR2;1	slufate transporter 2;1
Ct-miR-3139	Glyma.11G238400.1	1	-1	1	21	130	150	UGAAGUGUUUGGGGGAACUCU	AAAGUUCUCCCAAACACUUCA	Cleavage	1	-	Yes	-	-	-	K17469	GO:0016021,GO:0015116,GO:0008272,GO:0055085,GO:0016020,GO:0008271	AST68,SULTR2;1	slufate transporter 2;1
Ct-miR-3139	Glyma.13G087100.3	1	-1	1	21	369	389	UGAAGUGUUUGGGGGAACUCU	AAAGUUCACCCAAACACUUCA	Cleavage	1	-	Yes	-	-	-	-	GO:0016021,GO:0015116,GO:0008272,GO:0055085,GO:0016020,GO:0008271	AST56,SULTR2;2	STAS domain / Sulfate transporter family
Ct-miR-3139	Glyma.13G087100.2	1	-1	1	21	369	389	UGAAGUGUUUGGGGGAACUCU	AAAGUUCACCCAAACACUUCA	Cleavage	1	-	Yes	-	-	-	-	GO:0016021,GO:0015116,GO:0008272,GO:0055085,GO:0016020,GO:0008271	AST56,SULTR2;2	STAS domain / Sulfate transporter family
Ct-miR-3139	Glyma.13G087100.1	1	-1	1	21	369	389	UGAAGUGUUUGGGGGAACUCU	AAAGUUCACCCAAACACUUCA	Cleavage	1	-	Yes	-	-	-	K17469	GO:0016021,GO:0015116,GO:0008272,GO:0055085,GO:0016020,GO:0008271	AST68,SULTR2;1	slufate transporter 2;1
Ct-miR-3139	Glyma.14G169300.3	1	-1	1	21	555	575	UGAAGUGUUUGGGGGAACUCU	AAAGUUCACCCAAACACUUCA	Cleavage	1	-	Yes	-	-	-	-	GO:0016021,GO:0015116,GO:0008272,GO:0055085,GO:0016020,GO:0008271	AST68,SULTR2;1	slufate transporter 2;1
Ct-miR-3139	Glyma.14G169300.1	1	-1	1	21	555	575	UGAAGUGUUUGGGGGAACUCU	AAAGUUCACCCAAACACUUCA	Cleavage	1	-	Yes	-	-	-	K17469	GO:0016021,GO:0015116,GO:0008272,GO:0055085,GO:0016020,GO:0008271	AST68,SULTR2;1	slufate transporter 2;1
Ct-miR-3139	Glyma.14G169300.2	1	-1	1	21	555	575	UGAAGUGUUUGGGGGAACUCU	AAAGUUCACCCAAACACUUCA	Cleavage	1	-	Yes	-	-	-	-	GO:0016021,GO:0015116,GO:0008272,GO:0055085,GO:0016020,GO:0008271	AST68,SULTR2;1	slufate transporter 2;1
Ct-miR-3139	Glyma.14G169300.4	1	-1	1	21	555	575	UGAAGUGUUUGGGGGAACUCU	AAAGUUCACCCAAACACUUCA	Cleavage	1	-	Yes	-	-	-	-	GO:0016021,GO:0015116,GO:0008272,GO:0055085,GO:0016020,GO:0008271	AST68,SULTR2;1	slufate transporter 2;1
Ct-miR-3139	Glyma.13G337400.3	2.5	-1	1	21	42	62	UGAAGUGUUUGGGGGAACUCU	GGACUUCCCCCAAACACUUUA	Cleavage	1	-	Yes	-	-	-	-	-	ATGRAS2,GRAS2,SCL14	SCARECROW-like 14
Ct-miR-3139	Glyma.13G337400.2	2.5	-1	1	21	117	137	UGAAGUGUUUGGGGGAACUCU	GGACUUCCCCCAAACACUUUA	Cleavage	1	-	Yes	-	-	-	-	-	ATGRAS2,GRAS2,SCL14	SCARECROW-like 14
Ct-miR-3139	Glyma.13G337400.1	2.5	-1	1	21	42	62	UGAAGUGUUUGGGGGAACUCU	GGACUUCCCCCAAACACUUUA	Cleavage	1	-	Yes	-	-	-	-	-	ATGRAS2,GRAS2,SCL14	SCARECROW-like 14
Ct-miR-3139	Glyma.06G106200.1	2.5	-1	1	21	239	259	UGAAGUGUUUGGGGGAACUCU	AGAGUUCAACCAAACACUUCA	Cleavage	1	-	Yes	-	-	-	K17469	GO:0016021,GO:0015116,GO:0008272,GO:0055085,GO:0016020,GO:0008271	AST68,SULTR2;1	slufate transporter 2;1
Ct-miR-3148	Glyma.07G053400.2	2.5	-1	1	24	1115	1138	UUAGGCCUAACUCAAUUCCAAAAG	CUUUUGGGAUUGAGUUAGGGCUAA	Cleavage	1	-	-	-	-	Yes	-	-	-	Yippee family putative zinc-binding protein
Ct-miR-3148	Glyma.07G053400.1	2.5	-1	1	24	1515	1538	UUAGGCCUAACUCAAUUCCAAAAG	CUUUUGGGAUUGAGUUAGGGCUAA	Cleavage	1	-	-	-	-	Yes	-	-	-	Yippee family putative zinc-binding protein
Ct-miR-3148	Glyma.07G228200.3	2.5	-1	1	24	493	516	UUAGGCCUAACUCAAUUCCAAAAG	CUUUUGGGAUUGAGUUAGGCCCAA	Cleavage	1	-	-	-	-	Yes	-	-	-	O-fucosyltransferase family protein
Ct-miR-3148	Glyma.16G057500.1	2.5	-1	1	24	188	216	UUAGGCCUAACUCAAUUCCA-----AAAG	CUUUCAGGCUGGGAUUAAGUUAGGCCUAA	Cleavage	1	-	-	-	-	Yes	-	-	-	-
Ct-miR-3153	Glyma.18G168900.1	1	-1	1	20	27	46	UUGAAGUGUUUGGGGGAACU	AGUUCUCCCAAACACUUCAA	Cleavage	1	-	-	-	-	Yes	-	GO:0016021,GO:0015116,GO:0008272,GO:0055085,GO:0016020,GO:0008271	AST68,SULTR2;1	slufate transporter 2;1
Ct-miR-3153	Glyma.18G019000.1	1	-1	1	20	105	124	UUGAAGUGUUUGGGGGAACU	AGUUCUCCCAAACACUUCAA	Cleavage	1	-	-	-	-	Yes	K17469	GO:0016021,GO:0015116,GO:0008272,GO:0055085,GO:0016020,GO:0008271	AST68,SULTR2;1	slufate transporter 2;1
Ct-miR-3153	Glyma.08G138600.1	1	-1	1	20	135	154	UUGAAGUGUUUGGGGGAACU	AGUUCUCCCAAACACUUCAA	Cleavage	1	-	-	-	-	Yes	K17469	GO:0016021,GO:0015116,GO:0008272,GO:0055085,GO:0016020,GO:0008271	AST68,SULTR2;1	slufate transporter 2;1
Ct-miR-3153	Glyma.11G238400.1	1	-1	1	20	132	151	UUGAAGUGUUUGGGGGAACU	AGUUCUCCCAAACACUUCAA	Cleavage	1	-	-	-	-	Yes	K17469	GO:0016021,GO:0015116,GO:0008272,GO:0055085,GO:0016020,GO:0008271	AST68,SULTR2;1	slufate transporter 2;1
Ct-miR-3153	Glyma.14G169300.3	1	-1	1	20	557	576	UUGAAGUGUUUGGGGGAACU	AGUUCACCCAAACACUUCAA	Cleavage	1	-	-	-	-	Yes	-	GO:0016021,GO:0015116,GO:0008272,GO:0055085,GO:0016020,GO:0008271	AST68,SULTR2;1	slufate transporter 2;1
Ct-miR-3153	Glyma.14G169300.1	1	-1	1	20	557	576	UUGAAGUGUUUGGGGGAACU	AGUUCACCCAAACACUUCAA	Cleavage	1	-	-	-	-	Yes	K17469	GO:0016021,GO:0015116,GO:0008272,GO:0055085,GO:0016020,GO:0008271	AST68,SULTR2;1	slufate transporter 2;1
Ct-miR-3153	Glyma.14G169300.2	1	-1	1	20	557	576	UUGAAGUGUUUGGGGGAACU	AGUUCACCCAAACACUUCAA	Cleavage	1	-	-	-	-	Yes	-	GO:0016021,GO:0015116,GO:0008272,GO:0055085,GO:0016020,GO:0008271	AST68,SULTR2;1	slufate transporter 2;1
Ct-miR-3153	Glyma.14G169300.4	1	-1	1	20	557	576	UUGAAGUGUUUGGGGGAACU	AGUUCACCCAAACACUUCAA	Cleavage	1	-	-	-	-	Yes	-	GO:0016021,GO:0015116,GO:0008272,GO:0055085,GO:0016020,GO:0008271	AST68,SULTR2;1	slufate transporter 2;1
Ct-miR-3153	Glyma.13G087100.3	2	-1	1	20	371	390	UUGAAGUGUUUGGGGGAACU	AGUUCACCCAAACACUUCAG	Cleavage	1	-	-	-	-	Yes	-	GO:0016021,GO:0015116,GO:0008272,GO:0055085,GO:0016020,GO:0008271	AST56,SULTR2;2	STAS domain / Sulfate transporter family
Ct-miR-3153	Glyma.13G087100.2	2	-1	1	20	371	390	UUGAAGUGUUUGGGGGAACU	AGUUCACCCAAACACUUCAG	Cleavage	1	-	-	-	-	Yes	-	GO:0016021,GO:0015116,GO:0008272,GO:0055085,GO:0016020,GO:0008271	AST56,SULTR2;2	STAS domain / Sulfate transporter family
Ct-miR-3153	Glyma.13G087100.1	2	-1	1	20	371	390	UUGAAGUGUUUGGGGGAACU	AGUUCACCCAAACACUUCAG	Cleavage	1	-	-	-	-	Yes	K17469	GO:0016021,GO:0015116,GO:0008272,GO:0055085,GO:0016020,GO:0008271	AST68,SULTR2;1	slufate transporter 2;1
Ct-miR-3153	Glyma.06G106200.1	2	-1	1	20	241	260	UUGAAGUGUUUGGGGGAACU	AGUUCAACCAAACACUUCAA	Cleavage	1	-	-	-	-	Yes	K17469	GO:0016021,GO:0015116,GO:0008272,GO:0055085,GO:0016020,GO:0008271	AST68,SULTR2;1	slufate transporter 2;1
Ct-miR-3153	Glyma.18G109100.4	2.5	-1	1	20	2104	2123	UUGAAGUGUUUGGGGGAACU	UGUUUCCGCAAACACUUCAA	Cleavage	1	-	-	-	-	Yes	-	GO:0016020,GO:0006075,GO:0003843,GO:0000148	ATGSL07,atgsl7,gsl07	glucan synthase-like 7
Ct-miR-3153	Glyma.18G109100.3	2.5	-1	1	20	3425	3444	UUGAAGUGUUUGGGGGAACU	UGUUUCCGCAAACACUUCAA	Cleavage	1	-	-	-	-	Yes	-	GO:0016020,GO:0006075,GO:0003843,GO:0000148	ATGSL07,atgsl7,gsl07	glucan synthase-like 7
Ct-miR-3153	Glyma.18G109100.1	2.5	-1	1	20	3533	3552	UUGAAGUGUUUGGGGGAACU	UGUUUCCGCAAACACUUCAA	Cleavage	1	-	-	-	-	Yes	-	GO:0016020,GO:0006075,GO:0003843,GO:0000148	ATGSL07,atgsl7,gsl07	glucan synthase-like 7
Ct-miR-3153	Glyma.18G109100.2	2.5	-1	1	20	3500	3519	UUGAAGUGUUUGGGGGAACU	UGUUUCCGCAAACACUUCAA	Cleavage	1	-	-	-	-	Yes	-	GO:0016020,GO:0006075,GO:0003843,GO:0000148	ATGSL07,atgsl7,gsl07	glucan synthase-like 7
Ct-miR-3157	Glyma.01G136300.1	2.5	-1	1	19	1199	1217	UUGAGCCGCGUCAAUAUCU	GGAUAUUGGCGCGGCUCAA	Translation	1	-	Yes	-	-	Yes	-	-	ATHAM3,HAM3	GRAS family transcription factor
Ct-miR-3157	Glyma.U013800.1	2.5	-1	1	19	1466	1484	UUGAGCCGCGUCAAUAUCU	GGAUAUUGGCGCGGCUCAA	Translation	1	-	Yes	-	-	Yes	-	-	ATHAM3,HAM3	GRAS family transcription factor
Ct-miR-3157	Glyma.03G031800.2	2.5	-1	1	19	1632	1650	UUGAGCCGCGUCAAUAUCU	GGAUAUUGGCGCGGCUCAA	Translation	1	-	Yes	-	-	Yes	-	-	ATHAM3,HAM3	GRAS family transcription factor
Ct-miR-3157	Glyma.03G031800.1	2.5	-1	1	19	1719	1737	UUGAGCCGCGUCAAUAUCU	GGAUAUUGGCGCGGCUCAA	Translation	1	-	Yes	-	-	Yes	-	-	ATHAM3,HAM3	GRAS family transcription factor
Ct-miR-3157	Glyma.01G079500.1	2.5	-1	1	19	1800	1818	UUGAGCCGCGUCAAUAUCU	GGAUAUUGGCGCGGCUCAA	Translation	1	-	Yes	-	-	Yes	-	-	ATHAM3,HAM3	GRAS family transcription factor
Ct-miR-3157	Glyma.15G270800.1	2.5	-1	1	19	441	459	UUGAGCCGCGUCAAUAUCU	UGAUAUUGACGAGGCUCAA	Cleavage	1	-	Yes	-	-	Yes	-	-	-	Pentatricopeptide repeat (PPR) superfamily protein
Ct-miR-3158	Glyma.15G074200.2	1	-1	1	21	669	689	UUGCCAAAGGAGAGCUGCCCU	UGGGCAACUCUCCUUUGGCAA	Cleavage	3	-	-	-	-	Yes	-	-	ATUBC24,PHO2,UBC24	phosphate 2
Ct-miR-3158	Glyma.15G074200.3	1	-1	1	21	669	689	UUGCCAAAGGAGAGCUGCCCU	UGGGCAACUCUCCUUUGGCAA	Cleavage	3	-	-	-	-	Yes	-	-	ATUBC24,PHO2,UBC24	phosphate 2
Ct-miR-3158	Glyma.13G239100.1	1	-1	1	21	718	738	UUGCCAAAGGAGAGCUGCCCU	UGGGCAACUCUCCUUUGGCAA	Cleavage	3	-	-	-	-	Yes	K10581	-	ATUBC24,PHO2,UBC24	phosphate 2
Ct-miR-3158	Glyma.15G074200.1	1	-1	1	21	669	689	UUGCCAAAGGAGAGCUGCCCU	UGGGCAACUCUCCUUUGGCAA	Cleavage	3	-	-	-	-	Yes	K10581	-	ATUBC24,PHO2,UBC24	phosphate 2
Ct-miR-3158	Glyma.15G085600.1	3	-1	1	21	31	51	UUGCCAAAGGAGAGCUGCCCU	AGAGCAGUUCUCCUUUGGCAG	Cleavage	1	-	-	-	-	Yes	-	-	-	-
Ct-miR-3158	Glyma.15G074200.2	3	-1	1	21	554	574	UUGCCAAAGGAGAGCUGCCCU	UGGGCAAAUCUCCUUUGGCAG	Cleavage	3	-	-	-	-	Yes	-	-	ATUBC24,PHO2,UBC24	phosphate 2
Ct-miR-3158	Glyma.15G074200.2	3	-1	1	21	983	1003	UUGCCAAAGGAGAGCUGCCCU	UGGGCAAAUCUCCUUUGGCAU	Cleavage	3	-	-	-	-	Yes	-	-	ATUBC24,PHO2,UBC24	phosphate 2
Ct-miR-3158	Glyma.15G074200.3	3	-1	1	21	554	574	UUGCCAAAGGAGAGCUGCCCU	UGGGCAAAUCUCCUUUGGCAG	Cleavage	3	-	-	-	-	Yes	-	-	ATUBC24,PHO2,UBC24	phosphate 2
Ct-miR-3158	Glyma.15G074200.3	3	-1	1	21	983	1003	UUGCCAAAGGAGAGCUGCCCU	UGGGCAAAUCUCCUUUGGCAU	Cleavage	3	-	-	-	-	Yes	-	-	ATUBC24,PHO2,UBC24	phosphate 2
Ct-miR-3158	Glyma.13G239100.1	3	-1	1	21	607	627	UUGCCAAAGGAGAGCUGCCCU	UGGGCAAAUCUCCUUUGGCAG	Cleavage	3	-	-	-	-	Yes	K10581	-	ATUBC24,PHO2,UBC24	phosphate 2
Ct-miR-3158	Glyma.13G239100.1	3	-1	1	21	1017	1037	UUGCCAAAGGAGAGCUGCCCU	UGGGCAAAUCUCCUUUGGCAU	Cleavage	3	-	-	-	-	Yes	K10581	-	ATUBC24,PHO2,UBC24	phosphate 2
Ct-miR-3158	Glyma.15G074200.1	3	-1	1	21	554	574	UUGCCAAAGGAGAGCUGCCCU	UGGGCAAAUCUCCUUUGGCAG	Cleavage	3	-	-	-	-	Yes	K10581	-	ATUBC24,PHO2,UBC24	phosphate 2
Ct-miR-3158	Glyma.15G074200.1	3	-1	1	21	983	1003	UUGCCAAAGGAGAGCUGCCCU	UGGGCAAAUCUCCUUUGGCAU	Cleavage	3	-	-	-	-	Yes	K10581	-	ATUBC24,PHO2,UBC24	phosphate 2
Ct-miR-3158	Glyma.07G196500.1	3	-1	1	21	716	736	UUGCCAAAGGAGAGCUGCCCU	GGGGCAAAUCUCCUUUGGCAU	Cleavage	2	-	-	-	-	Yes	K10581	-	ATUBC24,PHO2,UBC24	phosphate 2
Ct-miR-3158	Glyma.07G196500.1	3	-1	1	21	914	934	UUGCCAAAGGAGAGCUGCCCU	UGGGCAUAUCUCCUUUGGCAU	Cleavage	2	-	-	-	-	Yes	K10581	-	ATUBC24,PHO2,UBC24	phosphate 2
Ct-miR-3167	Glyma.11G251600.1	1	-1	1	21	1226	1246	UUUGGCAUUCUGUCCACCUCC	GGAGGUUGACAGAAUGCCAAA	Cleavage	1	-	-	-	-	Yes	-	GO:0005515	-	Galactose oxidase/kelch repeat superfamily protein
Ct-miR-3167	Glyma.18G005400.4	1	-1	1	21	1274	1294	UUUGGCAUUCUGUCCACCUCC	GGAGGUUGACAGAAUGCCAAA	Cleavage	1	-	-	-	-	Yes	-	GO:0005515	-	Galactose oxidase/kelch repeat superfamily protein
Ct-miR-3167	Glyma.18G005400.2	1	-1	1	21	1312	1332	UUUGGCAUUCUGUCCACCUCC	GGAGGUUGACAGAAUGCCAAA	Cleavage	1	-	-	-	-	Yes	-	GO:0005515	-	Galactose oxidase/kelch repeat superfamily protein
Ct-miR-3167	Glyma.11G251600.2	1	-1	1	21	1296	1316	UUUGGCAUUCUGUCCACCUCC	GGAGGUUGACAGAAUGCCAAA	Cleavage	1	-	-	-	-	Yes	-	GO:0005515	-	Galactose oxidase/kelch repeat superfamily protein
Ct-miR-3167	Glyma.08G104800.2	1	-1	1	21	1162	1182	UUUGGCAUUCUGUCCACCUCC	GGAGGUUGACAGAAUGCCAAA	Cleavage	1	-	-	-	-	Yes	-	GO:0005515	-	Galactose oxidase/kelch repeat superfamily protein
Ct-miR-3167	Glyma.18G005400.1	1	-1	1	21	1583	1603	UUUGGCAUUCUGUCCACCUCC	GGAGGUUGACAGAAUGCCAAA	Cleavage	1	-	-	-	-	Yes	-	GO:0005515	-	Galactose oxidase/kelch repeat superfamily protein
Ct-miR-3167	Glyma.08G104800.1	1	-1	1	21	1162	1182	UUUGGCAUUCUGUCCACCUCC	GGAGGUUGACAGAAUGCCAAA	Cleavage	1	-	-	-	-	Yes	-	GO:0005515	-	Galactose oxidase/kelch repeat superfamily protein
Ct-miR-3167	Glyma.18G005400.3	1	-1	1	21	1676	1696	UUUGGCAUUCUGUCCACCUCC	GGAGGUUGACAGAAUGCCAAA	Cleavage	1	-	-	-	-	Yes	-	GO:0005515	-	Galactose oxidase/kelch repeat superfamily protein
Ct-miR-3167	Glyma.05G147900.2	1	-1	1	21	1264	1284	UUUGGCAUUCUGUCCACCUCC	GGAGGUUGACAGAAUGCCAAA	Cleavage	1	-	-	-	-	Yes	-	GO:0005515	-	Galactose oxidase/kelch repeat superfamily protein
Ct-miR-3167	Glyma.05G147900.1	1	-1	1	21	1264	1284	UUUGGCAUUCUGUCCACCUCC	GGAGGUUGACAGAAUGCCAAA	Cleavage	1	-	-	-	-	Yes	-	GO:0005515	-	Galactose oxidase/kelch repeat superfamily protein
Ct-miR-3167	Glyma.08G303500.1	2	-1	1	21	1143	1163	UUUGGCAUUCUGUCCACCUCC	CUUGUUGGACAGAAUGCCAAA	Cleavage	1	-	-	-	-	Yes	-	-	-	Leucine-rich repeat (LRR) family protein
Ct-miR-3167	Glyma.08G305600.1	2	-1	1	21	1409	1429	UUUGGCAUUCUGUCCACCUCC	CUUGUUGGACAGAAUGCCAAA	Cleavage	1	-	-	-	-	Yes	-	-	-	Leucine-rich repeat (LRR) family protein
Ct-miR-3167	Glyma.18G111400.1	2	-1	1	21	1562	1582	UUUGGCAUUCUGUCCACCUCC	CUUGUUGGACAGAAUGCCAAA	Cleavage	1	-	-	-	-	Yes	-	-	-	Leucine-rich repeat (LRR) family protein
Ct-miR-3167	Glyma.01G177000.1	3	-1	1	21	963	984	UUUGGCAUUCUGUC-CACCUCC	GAAGAUGAGACAGAAUGCCAAA	Cleavage	1	-	-	-	-	Yes	-	GO:0045735	-	RmlC-like cupins superfamily protein
