# Supplementary material for: Genome‐wide discovery of tissue‐specific miRNAs in clusterbean (Cyamopsis tetragonoloba) indicates their association with galactomannan biosynthesis
Source: Plant Biotechnol J. 2018 Mar 11;16(6):1241–57. doi: 10.1111/pbi.12866 (PMC5978871; doi:10.1111/pbi.12866)
Supplement: Supplementary file 8 — Table S7 Known and novel miRNAs targets (in pooled form) identified from the Unigenes of the clusterbean (after pooled assembly of transcriptome data derived from three tissues, i.e., Leaf, Flower and Shoot) using the PsRNATarget and psRobot tool. [file PBI-16-1241-s009.xlsx]

## Sheet: Bud
miRNA_Acc.	Target_Acc.	Expectation	UPE$	miRNA_start	miRNA_end	Target_start	Target_end	miRNA_aligned_fragment	Target_aligned_fragment	Inhibition	Target_Desc.	Multiplicity
Gor-miR-3105	TRINITY_DN25367_c0_g2_i1	0	-1	1	24	1614	1637	GGAAUGUUGUCUGGCUCGAGGUCA	UGACCUCGAGCCAGACAACAUUCC	Cleavage	len=1880 path=[1:0-451 430:452-469 448:470-550 529:551-566 545:567-575 554:576-591 570:592-1731 1710:1732-1732 1711:1733-1733 6097:1734-1831 6548:1832-1855 6219:1856-1879] [-1, 1, 430, 448, 529, 545, 554, 570, 1710, 1711, 6097, 6548, 6219, -2]	2
Gor-miR-3105	TRINITY_DN25367_c0_g2_i2	0	-1	1	24	2101	2124	GGAAUGUUGUCUGGCUCGAGGUCA	UGACCUCGAGCCAGACAACAUUCC	Cleavage	len=2367 path=[1:0-451 5232:452-956 448:957-1037 529:1038-1053 545:1054-1062 554:1063-1078 570:1079-2218 1710:2219-2219 1711:2220-2220 6097:2221-2318 6548:2319-2342 6219:2343-2366] [-1, 1, 5232, 448, 529, 545, 554, 570, 1710, 1711, 6097, 6548, 6219, -2]	2
Gor-miR-3105	TRINITY_DN18683_c0_g2_i1	0	-1	1	24	242	271	GGAAUGUUGUCUGGCUCGAGG------UCA	UGAAAGAGUCCUCGAGCCAGACAACAUUCC	Cleavage	len=479 path=[2977:0-40 2383:41-478] [-1, 2977, 2383, -2]	1
Gor-miR-3105	TRINITY_DN18683_c0_g1_i1	0	-1	1	24	1196	1225	GGAAUGUUGUCUGGCUCGAGG------UCA	UGAAAGAGUCCUCGAGCCAGACAACAUUCC	Cleavage	len=1433 path=[1411:0-705 2094:706-722 2111:723-822 2211:823-836 2225:837-866 2255:867-909 2298:910-925 2314:926-994 2383:995-1432] [-1, 1411, 2094, 2111, 2211, 2225, 2255, 2298, 2314, 2383, -2]	1
Gor-miR-3108	TRINITY_DN27778_c2_g10_i1	0	-1	1	23	121	143	GGGGUUCGGGAACUCCUACAAUU	AAUUGUAGGAGUUCCCGAACCCC	Cleavage	len=558 path=[15473:0-531 1247:532-541 1257:542-547 22571:548-557] [-1, 15473, 1247, 1257, 22571, -2]	1
Gor-miR-3108	TRINITY_DN27778_c2_g5_i1	0	-1	1	23	121	143	GGGGUUCGGGAACUCCUACAAUU	AAUUGUAGGAGUUCCCGAACCCC	Cleavage	len=1069 path=[15473:0-531 1247:532-541 1257:542-547 1263:548-1068] [-1, 15473, 1247, 1257, 1263, -2]	1
Gor-miR-3108	TRINITY_DN27778_c2_g10_i1	0	-1	1	23	121	143	GGGGUUCGGGAACUCCUACAAUU	AAUUGUAGGAGUUCCCGAACCCC	Cleavage	len=558 path=[15473:0-531 1247:532-541 1257:542-547 22571:548-557] [-1, 15473, 1247, 1257, 22571, -2]	1
Gor-miR-3108	TRINITY_DN27778_c2_g5_i1	0	-1	1	23	121	143	GGGGUUCGGGAACUCCUACAAUU	AAUUGUAGGAGUUCCCGAACCCC	Cleavage	len=1069 path=[15473:0-531 1247:532-541 1257:542-547 1263:548-1068] [-1, 15473, 1247, 1257, 1263, -2]	1
Gor-miR-3114	TRINITY_DN30371_c0_g3_i1	0	-1	1	20	4618	4637	GUGGGCCAAGAAAUAUUGAA	UUCAAUAUUUCUUGGCCCAC	Cleavage	len=5679 path=[10483:0-289 10750:290-305 10766:306-313 10774:314-657 34210:658-681 11142:682-900 34217:901-924 11385:925-1595 12056:1596-1616 12077:1617-1619 12080:1620-1779 34215:1780-1803 12264:1804-2613 34219:2614-2637 13098:2638-2733 7538:2734-2805 7610:2806-2841 7646:2842-2887 7692:2888-2892 7697:2893-3198 34209:3199-3222 8027:3223-3537 34216:3538-3561 8366:3562-3960 8765:3961-4211 9016:4212…	1
Gor-miR-3114	TRINITY_DN30371_c0_g1_i1	0	-1	1	20	43	62	GUGGGCCAAGAAAUAUUGAA	UUCAAUAUUUCUUGGCCCAC	Cleavage	len=1104 path=[32815:0-46 9426:47-61 9441:62-1103] [-1, 32815, 9426, 9441, -2]	1
mir156	TRINITY_DN27312_c0_g2_i9	0	-1	1	21	1310	1330	UUGACAGAAGAGAGUGAGCAC	GUGCUCACUCUCUUCUGUCAA	Cleavage	len=2070 path=[5205:0-444 5627:445-445 5628:446-467 5650:468-574 5757:575-591 5774:592-636 5819:637-690 5873:691-711 5894:712-799 22815:800-823 6006:824-881 6064:882-951 6134:952-1002 22818:1003-1026 6209:1027-1186 6369:1187-1234 6417:1235-1345 6528:1346-2069] [-1, 5205, 5627, 5628, 5650, 5757, 5774, 5819, 5873, 5894, 22815, 6006, 6064, 6134, 22818, 6209, 6369, 6417, 6528, -2]	1
mir156	TRINITY_DN27312_c0_g2_i1	0	-1	1	21	1394	1414	UUGACAGAAGAGAGUGAGCAC	GUGCUCACUCUCUUCUGUCAA	Cleavage	len=2154 path=[11715:0-102 11795:103-103 11796:104-529 21797:530-549 13678:550-551 5650:552-658 5757:659-675 5774:676-720 5819:721-774 5873:775-795 5894:796-883 22815:884-907 6006:908-965 6064:966-1035 6134:1036-1086 22818:1087-1110 6209:1111-1270 6369:1271-1318 6417:1319-1429 6528:1430-2153] [-1, 11715, 11795, 11796, 21797, 13678, 5650, 5757, 5774, 5819, 5873, 5894, 22815, 6006, 6064, 6134, 2281…	1
mir156	TRINITY_DN27312_c0_g2_i2	0	-1	1	21	1497	1517	UUGACAGAAGAGAGUGAGCAC	GUGCUCACUCUCUUCUGUCAA	Cleavage	len=2257 path=[5205:0-444 20650:445-467 13493:468-652 13678:653-654 5650:655-761 5757:762-778 5774:779-823 5819:824-877 5873:878-898 5894:899-986 22815:987-1010 6006:1011-1068 6064:1069-1138 6134:1139-1189 22818:1190-1213 6209:1214-1373 6369:1374-1421 6417:1422-1532 6528:1533-2256] [-1, 5205, 20650, 13493, 13678, 5650, 5757, 5774, 5819, 5873, 5894, 22815, 6006, 6064, 6134, 22818, 6209, 6369, 6417…	1
mir156	TRINITY_DN27312_c0_g2_i7	0	-1	1	21	1623	1643	UUGACAGAAGAGAGUGAGCAC	GUGCUCACUCUCUUCUGUCAA	Cleavage	len=2383 path=[5205:0-444 5627:445-445 5628:446-467 5650:468-574 5757:575-591 5774:592-636 5819:637-690 11045:691-820 11175:821-1024 5894:1025-1112 22815:1113-1136 6006:1137-1194 6064:1195-1264 6134:1265-1315 22818:1316-1339 6209:1340-1499 6369:1500-1547 6417:1548-1658 6528:1659-2382] [-1, 5205, 5627, 5628, 5650, 5757, 5774, 5819, 11045, 11175, 5894, 22815, 6006, 6064, 6134, 22818, 6209, 6369, 64…	1
mir156	TRINITY_DN27312_c0_g2_i5	0	-1	1	21	1707	1727	UUGACAGAAGAGAGUGAGCAC	GUGCUCACUCUCUUCUGUCAA	Cleavage	len=2467 path=[11715:0-102 11795:103-103 11796:104-529 21797:530-549 13678:550-551 5650:552-658 5757:659-675 5774:676-720 5819:721-774 11045:775-904 11175:905-1108 5894:1109-1196 22815:1197-1220 6006:1221-1278 6064:1279-1348 6134:1349-1399 22818:1400-1423 6209:1424-1583 6369:1584-1631 6417:1632-1742 6528:1743-2466] [-1, 11715, 11795, 11796, 21797, 13678, 5650, 5757, 5774, 5819, 11045, 11175, 5894…	1
mir156	TRINITY_DN27312_c0_g2_i10	0	-1	1	21	1810	1830	UUGACAGAAGAGAGUGAGCAC	GUGCUCACUCUCUUCUGUCAA	Cleavage	len=2570 path=[5205:0-444 20650:445-467 13493:468-652 13678:653-654 5650:655-761 5757:762-778 5774:779-823 5819:824-877 11045:878-1007 11175:1008-1211 5894:1212-1299 22815:1300-1323 6006:1324-1381 6064:1382-1451 6134:1452-1502 22818:1503-1526 6209:1527-1686 6369:1687-1734 6417:1735-1845 6528:1846-2569] [-1, 5205, 20650, 13493, 13678, 5650, 5757, 5774, 5819, 11045, 11175, 5894, 22815, 6006, 6064, …	1
mir156	TRINITY_DN28273_c0_g1_i2	0	-1	1	21	2791	2811	UUGACAGAAGAGAGUGAGCAC	GUGCUCACUCUCUUCUGUCAA	Cleavage	len=3298 path=[3276:0-1114 4368:1115-1135 4389:1136-1252 4506:1253-1411 8272:1412-1435 4689:1436-1636 4890:1637-1914 5168:1915-1931 5185:1932-2018 5272:2019-2020 8271:2021-2044 5298:2045-2778 8273:2779-2802 6056:2803-2832 6086:2833-2937 6191:2938-2960 6214:2961-3297] [-1, 3276, 4368, 4389, 4506, 8272, 4689, 4890, 5168, 5185, 5272, 8271, 5298, 8273, 6056, 6086, 6191, 6214, -2]	1
mir156	TRINITY_DN27312_c0_g2_i4	0	-1	1	21	2695	2715	UUGACAGAAGAGAGUGAGCAC	GUGCUCACUCUCUUCUGUCAA	Cleavage	len=3455 path=[18373:0-53 18404:54-1976 5774:1977-2021 5819:2022-2075 5873:2076-2096 5894:2097-2184 22815:2185-2208 6006:2209-2266 6064:2267-2336 6134:2337-2387 22818:2388-2411 6209:2412-2571 6369:2572-2619 6417:2620-2730 6528:2731-3454] [-1, 18373, 18404, 5774, 5819, 5873, 5894, 22815, 6006, 6064, 6134, 22818, 6209, 6369, 6417, 6528, -2]	1
mir156	TRINITY_DN28273_c0_g1_i1	0	-1	1	21	2791	2811	UUGACAGAAGAGAGUGAGCAC	GUGCUCACUCUCUUCUGUCAA	Cleavage	len=3526 path=[3276:0-1114 4368:1115-1135 4389:1136-1252 4506:1253-1411 8272:1412-1435 4689:1436-1636 4890:1637-1914 5168:1915-1931 5185:1932-2018 5272:2019-2020 8271:2021-2044 5298:2045-2778 8273:2779-2802 6056:2803-2832 6086:2833-2937 6551:2938-3188 6214:3189-3525] [-1, 3276, 4368, 4389, 4506, 8272, 4689, 4890, 5168, 5185, 5272, 8271, 5298, 8273, 6056, 6086, 6551, 6214, -2]	1
mir156	TRINITY_DN27312_c0_g2_i8	0	-1	1	21	2830	2850	UUGACAGAAGAGAGUGAGCAC	GUGCUCACUCUCUUCUGUCAA	Cleavage	len=3590 path=[11715:0-102 11795:103-103 11796:104-529 12222:530-1165 12858:1166-1328 22816:1329-1352 13045:1353-1800 13493:1801-1985 13678:1986-1987 5650:1988-2094 5757:2095-2111 5774:2112-2156 5819:2157-2210 5873:2211-2231 5894:2232-2319 22815:2320-2343 6006:2344-2401 6064:2402-2471 6134:2472-2522 22818:2523-2546 6209:2547-2706 6369:2707-2754 6417:2755-2865 6528:2866-3589] [-1, 11715, 11795, 11…	1
mir156	TRINITY_DN27312_c0_g2_i3	0	-1	1	21	3008	3028	UUGACAGAAGAGAGUGAGCAC	GUGCUCACUCUCUUCUGUCAA	Cleavage	len=3768 path=[18373:0-53 18404:54-1976 5774:1977-2021 5819:2022-2075 11045:2076-2205 11175:2206-2409 5894:2410-2497 22815:2498-2521 6006:2522-2579 6064:2580-2649 6134:2650-2700 22818:2701-2724 6209:2725-2884 6369:2885-2932 6417:2933-3043 6528:3044-3767] [-1, 18373, 18404, 5774, 5819, 11045, 11175, 5894, 22815, 6006, 6064, 6134, 22818, 6209, 6369, 6417, 6528, -2]	1
mir156	TRINITY_DN27312_c0_g2_i6	0	-1	1	21	3143	3163	UUGACAGAAGAGAGUGAGCAC	GUGCUCACUCUCUUCUGUCAA	Cleavage	len=3903 path=[11715:0-102 11795:103-103 11796:104-529 12222:530-1165 12858:1166-1328 22816:1329-1352 13045:1353-1800 13493:1801-1985 13678:1986-1987 5650:1988-2094 5757:2095-2111 5774:2112-2156 5819:2157-2210 11045:2211-2340 11175:2341-2544 5894:2545-2632 22815:2633-2656 6006:2657-2714 6064:2715-2784 6134:2785-2835 22818:2836-2859 6209:2860-3019 6369:3020-3067 6417:3068-3178 6528:3179-3902] [-1,…	1
mir156	TRINITY_DN27312_c0_g2_i9	0	-1	1	21	1310	1330	UUGACAGAAGAGAGUGAGCAC	GUGCUCACUCUCUUCUGUCAA	Cleavage	len=2070 path=[5205:0-444 5627:445-445 5628:446-467 5650:468-574 5757:575-591 5774:592-636 5819:637-690 5873:691-711 5894:712-799 22815:800-823 6006:824-881 6064:882-951 6134:952-1002 22818:1003-1026 6209:1027-1186 6369:1187-1234 6417:1235-1345 6528:1346-2069] [-1, 5205, 5627, 5628, 5650, 5757, 5774, 5819, 5873, 5894, 22815, 6006, 6064, 6134, 22818, 6209, 6369, 6417, 6528, -2]	1
mir156	TRINITY_DN27312_c0_g2_i1	0	-1	1	21	1394	1414	UUGACAGAAGAGAGUGAGCAC	GUGCUCACUCUCUUCUGUCAA	Cleavage	len=2154 path=[11715:0-102 11795:103-103 11796:104-529 21797:530-549 13678:550-551 5650:552-658 5757:659-675 5774:676-720 5819:721-774 5873:775-795 5894:796-883 22815:884-907 6006:908-965 6064:966-1035 6134:1036-1086 22818:1087-1110 6209:1111-1270 6369:1271-1318 6417:1319-1429 6528:1430-2153] [-1, 11715, 11795, 11796, 21797, 13678, 5650, 5757, 5774, 5819, 5873, 5894, 22815, 6006, 6064, 6134, 2281…	1
mir156	TRINITY_DN27312_c0_g2_i2	0	-1	1	21	1497	1517	UUGACAGAAGAGAGUGAGCAC	GUGCUCACUCUCUUCUGUCAA	Cleavage	len=2257 path=[5205:0-444 20650:445-467 13493:468-652 13678:653-654 5650:655-761 5757:762-778 5774:779-823 5819:824-877 5873:878-898 5894:899-986 22815:987-1010 6006:1011-1068 6064:1069-1138 6134:1139-1189 22818:1190-1213 6209:1214-1373 6369:1374-1421 6417:1422-1532 6528:1533-2256] [-1, 5205, 20650, 13493, 13678, 5650, 5757, 5774, 5819, 5873, 5894, 22815, 6006, 6064, 6134, 22818, 6209, 6369, 6417…	1
mir156	TRINITY_DN27312_c0_g2_i7	0	-1	1	21	1623	1643	UUGACAGAAGAGAGUGAGCAC	GUGCUCACUCUCUUCUGUCAA	Cleavage	len=2383 path=[5205:0-444 5627:445-445 5628:446-467 5650:468-574 5757:575-591 5774:592-636 5819:637-690 11045:691-820 11175:821-1024 5894:1025-1112 22815:1113-1136 6006:1137-1194 6064:1195-1264 6134:1265-1315 22818:1316-1339 6209:1340-1499 6369:1500-1547 6417:1548-1658 6528:1659-2382] [-1, 5205, 5627, 5628, 5650, 5757, 5774, 5819, 11045, 11175, 5894, 22815, 6006, 6064, 6134, 22818, 6209, 6369, 64…	1
mir156	TRINITY_DN27312_c0_g2_i5	0	-1	1	21	1707	1727	UUGACAGAAGAGAGUGAGCAC	GUGCUCACUCUCUUCUGUCAA	Cleavage	len=2467 path=[11715:0-102 11795:103-103 11796:104-529 21797:530-549 13678:550-551 5650:552-658 5757:659-675 5774:676-720 5819:721-774 11045:775-904 11175:905-1108 5894:1109-1196 22815:1197-1220 6006:1221-1278 6064:1279-1348 6134:1349-1399 22818:1400-1423 6209:1424-1583 6369:1584-1631 6417:1632-1742 6528:1743-2466] [-1, 11715, 11795, 11796, 21797, 13678, 5650, 5757, 5774, 5819, 11045, 11175, 5894…	1
mir156	TRINITY_DN27312_c0_g2_i10	0	-1	1	21	1810	1830	UUGACAGAAGAGAGUGAGCAC	GUGCUCACUCUCUUCUGUCAA	Cleavage	len=2570 path=[5205:0-444 20650:445-467 13493:468-652 13678:653-654 5650:655-761 5757:762-778 5774:779-823 5819:824-877 11045:878-1007 11175:1008-1211 5894:1212-1299 22815:1300-1323 6006:1324-1381 6064:1382-1451 6134:1452-1502 22818:1503-1526 6209:1527-1686 6369:1687-1734 6417:1735-1845 6528:1846-2569] [-1, 5205, 20650, 13493, 13678, 5650, 5757, 5774, 5819, 11045, 11175, 5894, 22815, 6006, 6064, …	1
mir156	TRINITY_DN28273_c0_g1_i2	0	-1	1	21	2791	2811	UUGACAGAAGAGAGUGAGCAC	GUGCUCACUCUCUUCUGUCAA	Cleavage	len=3298 path=[3276:0-1114 4368:1115-1135 4389:1136-1252 4506:1253-1411 8272:1412-1435 4689:1436-1636 4890:1637-1914 5168:1915-1931 5185:1932-2018 5272:2019-2020 8271:2021-2044 5298:2045-2778 8273:2779-2802 6056:2803-2832 6086:2833-2937 6191:2938-2960 6214:2961-3297] [-1, 3276, 4368, 4389, 4506, 8272, 4689, 4890, 5168, 5185, 5272, 8271, 5298, 8273, 6056, 6086, 6191, 6214, -2]	1
mir156	TRINITY_DN27312_c0_g2_i4	0	-1	1	21	2695	2715	UUGACAGAAGAGAGUGAGCAC	GUGCUCACUCUCUUCUGUCAA	Cleavage	len=3455 path=[18373:0-53 18404:54-1976 5774:1977-2021 5819:2022-2075 5873:2076-2096 5894:2097-2184 22815:2185-2208 6006:2209-2266 6064:2267-2336 6134:2337-2387 22818:2388-2411 6209:2412-2571 6369:2572-2619 6417:2620-2730 6528:2731-3454] [-1, 18373, 18404, 5774, 5819, 5873, 5894, 22815, 6006, 6064, 6134, 22818, 6209, 6369, 6417, 6528, -2]	1
mir156	TRINITY_DN28273_c0_g1_i1	0	-1	1	21	2791	2811	UUGACAGAAGAGAGUGAGCAC	GUGCUCACUCUCUUCUGUCAA	Cleavage	len=3526 path=[3276:0-1114 4368:1115-1135 4389:1136-1252 4506:1253-1411 8272:1412-1435 4689:1436-1636 4890:1637-1914 5168:1915-1931 5185:1932-2018 5272:2019-2020 8271:2021-2044 5298:2045-2778 8273:2779-2802 6056:2803-2832 6086:2833-2937 6551:2938-3188 6214:3189-3525] [-1, 3276, 4368, 4389, 4506, 8272, 4689, 4890, 5168, 5185, 5272, 8271, 5298, 8273, 6056, 6086, 6551, 6214, -2]	1
mir156	TRINITY_DN27312_c0_g2_i8	0	-1	1	21	2830	2850	UUGACAGAAGAGAGUGAGCAC	GUGCUCACUCUCUUCUGUCAA	Cleavage	len=3590 path=[11715:0-102 11795:103-103 11796:104-529 12222:530-1165 12858:1166-1328 22816:1329-1352 13045:1353-1800 13493:1801-1985 13678:1986-1987 5650:1988-2094 5757:2095-2111 5774:2112-2156 5819:2157-2210 5873:2211-2231 5894:2232-2319 22815:2320-2343 6006:2344-2401 6064:2402-2471 6134:2472-2522 22818:2523-2546 6209:2547-2706 6369:2707-2754 6417:2755-2865 6528:2866-3589] [-1, 11715, 11795, 11…	1
mir156	TRINITY_DN27312_c0_g2_i3	0	-1	1	21	3008	3028	UUGACAGAAGAGAGUGAGCAC	GUGCUCACUCUCUUCUGUCAA	Cleavage	len=3768 path=[18373:0-53 18404:54-1976 5774:1977-2021 5819:2022-2075 11045:2076-2205 11175:2206-2409 5894:2410-2497 22815:2498-2521 6006:2522-2579 6064:2580-2649 6134:2650-2700 22818:2701-2724 6209:2725-2884 6369:2885-2932 6417:2933-3043 6528:3044-3767] [-1, 18373, 18404, 5774, 5819, 11045, 11175, 5894, 22815, 6006, 6064, 6134, 22818, 6209, 6369, 6417, 6528, -2]	1
mir156	TRINITY_DN27312_c0_g2_i6	0	-1	1	21	3143	3163	UUGACAGAAGAGAGUGAGCAC	GUGCUCACUCUCUUCUGUCAA	Cleavage	len=3903 path=[11715:0-102 11795:103-103 11796:104-529 12222:530-1165 12858:1166-1328 22816:1329-1352 13045:1353-1800 13493:1801-1985 13678:1986-1987 5650:1988-2094 5757:2095-2111 5774:2112-2156 5819:2157-2210 11045:2211-2340 11175:2341-2544 5894:2545-2632 22815:2633-2656 6006:2657-2714 6064:2715-2784 6134:2785-2835 22818:2836-2859 6209:2860-3019 6369:3020-3067 6417:3068-3178 6528:3179-3902] [-1,…	1
mir156	TRINITY_DN27312_c0_g2_i9	0	-1	1	21	1310	1330	UUGACAGAAGAGAGUGAGCAC	GUGCUCACUCUCUUCUGUCAA	Cleavage	len=2070 path=[5205:0-444 5627:445-445 5628:446-467 5650:468-574 5757:575-591 5774:592-636 5819:637-690 5873:691-711 5894:712-799 22815:800-823 6006:824-881 6064:882-951 6134:952-1002 22818:1003-1026 6209:1027-1186 6369:1187-1234 6417:1235-1345 6528:1346-2069] [-1, 5205, 5627, 5628, 5650, 5757, 5774, 5819, 5873, 5894, 22815, 6006, 6064, 6134, 22818, 6209, 6369, 6417, 6528, -2]	1
mir156	TRINITY_DN27312_c0_g2_i1	0	-1	1	21	1394	1414	UUGACAGAAGAGAGUGAGCAC	GUGCUCACUCUCUUCUGUCAA	Cleavage	len=2154 path=[11715:0-102 11795:103-103 11796:104-529 21797:530-549 13678:550-551 5650:552-658 5757:659-675 5774:676-720 5819:721-774 5873:775-795 5894:796-883 22815:884-907 6006:908-965 6064:966-1035 6134:1036-1086 22818:1087-1110 6209:1111-1270 6369:1271-1318 6417:1319-1429 6528:1430-2153] [-1, 11715, 11795, 11796, 21797, 13678, 5650, 5757, 5774, 5819, 5873, 5894, 22815, 6006, 6064, 6134, 2281…	1
mir156	TRINITY_DN27312_c0_g2_i2	0	-1	1	21	1497	1517	UUGACAGAAGAGAGUGAGCAC	GUGCUCACUCUCUUCUGUCAA	Cleavage	len=2257 path=[5205:0-444 20650:445-467 13493:468-652 13678:653-654 5650:655-761 5757:762-778 5774:779-823 5819:824-877 5873:878-898 5894:899-986 22815:987-1010 6006:1011-1068 6064:1069-1138 6134:1139-1189 22818:1190-1213 6209:1214-1373 6369:1374-1421 6417:1422-1532 6528:1533-2256] [-1, 5205, 20650, 13493, 13678, 5650, 5757, 5774, 5819, 5873, 5894, 22815, 6006, 6064, 6134, 22818, 6209, 6369, 6417…	1
mir156	TRINITY_DN27312_c0_g2_i7	0	-1	1	21	1623	1643	UUGACAGAAGAGAGUGAGCAC	GUGCUCACUCUCUUCUGUCAA	Cleavage	len=2383 path=[5205:0-444 5627:445-445 5628:446-467 5650:468-574 5757:575-591 5774:592-636 5819:637-690 11045:691-820 11175:821-1024 5894:1025-1112 22815:1113-1136 6006:1137-1194 6064:1195-1264 6134:1265-1315 22818:1316-1339 6209:1340-1499 6369:1500-1547 6417:1548-1658 6528:1659-2382] [-1, 5205, 5627, 5628, 5650, 5757, 5774, 5819, 11045, 11175, 5894, 22815, 6006, 6064, 6134, 22818, 6209, 6369, 64…	1
mir156	TRINITY_DN27312_c0_g2_i5	0	-1	1	21	1707	1727	UUGACAGAAGAGAGUGAGCAC	GUGCUCACUCUCUUCUGUCAA	Cleavage	len=2467 path=[11715:0-102 11795:103-103 11796:104-529 21797:530-549 13678:550-551 5650:552-658 5757:659-675 5774:676-720 5819:721-774 11045:775-904 11175:905-1108 5894:1109-1196 22815:1197-1220 6006:1221-1278 6064:1279-1348 6134:1349-1399 22818:1400-1423 6209:1424-1583 6369:1584-1631 6417:1632-1742 6528:1743-2466] [-1, 11715, 11795, 11796, 21797, 13678, 5650, 5757, 5774, 5819, 11045, 11175, 5894…	1
mir156	TRINITY_DN27312_c0_g2_i10	0	-1	1	21	1810	1830	UUGACAGAAGAGAGUGAGCAC	GUGCUCACUCUCUUCUGUCAA	Cleavage	len=2570 path=[5205:0-444 20650:445-467 13493:468-652 13678:653-654 5650:655-761 5757:762-778 5774:779-823 5819:824-877 11045:878-1007 11175:1008-1211 5894:1212-1299 22815:1300-1323 6006:1324-1381 6064:1382-1451 6134:1452-1502 22818:1503-1526 6209:1527-1686 6369:1687-1734 6417:1735-1845 6528:1846-2569] [-1, 5205, 20650, 13493, 13678, 5650, 5757, 5774, 5819, 11045, 11175, 5894, 22815, 6006, 6064, …	1
mir156	TRINITY_DN28273_c0_g1_i2	0	-1	1	21	2791	2811	UUGACAGAAGAGAGUGAGCAC	GUGCUCACUCUCUUCUGUCAA	Cleavage	len=3298 path=[3276:0-1114 4368:1115-1135 4389:1136-1252 4506:1253-1411 8272:1412-1435 4689:1436-1636 4890:1637-1914 5168:1915-1931 5185:1932-2018 5272:2019-2020 8271:2021-2044 5298:2045-2778 8273:2779-2802 6056:2803-2832 6086:2833-2937 6191:2938-2960 6214:2961-3297] [-1, 3276, 4368, 4389, 4506, 8272, 4689, 4890, 5168, 5185, 5272, 8271, 5298, 8273, 6056, 6086, 6191, 6214, -2]	1
mir156	TRINITY_DN27312_c0_g2_i4	0	-1	1	21	2695	2715	UUGACAGAAGAGAGUGAGCAC	GUGCUCACUCUCUUCUGUCAA	Cleavage	len=3455 path=[18373:0-53 18404:54-1976 5774:1977-2021 5819:2022-2075 5873:2076-2096 5894:2097-2184 22815:2185-2208 6006:2209-2266 6064:2267-2336 6134:2337-2387 22818:2388-2411 6209:2412-2571 6369:2572-2619 6417:2620-2730 6528:2731-3454] [-1, 18373, 18404, 5774, 5819, 5873, 5894, 22815, 6006, 6064, 6134, 22818, 6209, 6369, 6417, 6528, -2]	1
mir156	TRINITY_DN28273_c0_g1_i1	0	-1	1	21	2791	2811	UUGACAGAAGAGAGUGAGCAC	GUGCUCACUCUCUUCUGUCAA	Cleavage	len=3526 path=[3276:0-1114 4368:1115-1135 4389:1136-1252 4506:1253-1411 8272:1412-1435 4689:1436-1636 4890:1637-1914 5168:1915-1931 5185:1932-2018 5272:2019-2020 8271:2021-2044 5298:2045-2778 8273:2779-2802 6056:2803-2832 6086:2833-2937 6551:2938-3188 6214:3189-3525] [-1, 3276, 4368, 4389, 4506, 8272, 4689, 4890, 5168, 5185, 5272, 8271, 5298, 8273, 6056, 6086, 6551, 6214, -2]	1
mir156	TRINITY_DN27312_c0_g2_i8	0	-1	1	21	2830	2850	UUGACAGAAGAGAGUGAGCAC	GUGCUCACUCUCUUCUGUCAA	Cleavage	len=3590 path=[11715:0-102 11795:103-103 11796:104-529 12222:530-1165 12858:1166-1328 22816:1329-1352 13045:1353-1800 13493:1801-1985 13678:1986-1987 5650:1988-2094 5757:2095-2111 5774:2112-2156 5819:2157-2210 5873:2211-2231 5894:2232-2319 22815:2320-2343 6006:2344-2401 6064:2402-2471 6134:2472-2522 22818:2523-2546 6209:2547-2706 6369:2707-2754 6417:2755-2865 6528:2866-3589] [-1, 11715, 11795, 11…	1
mir156	TRINITY_DN27312_c0_g2_i3	0	-1	1	21	3008	3028	UUGACAGAAGAGAGUGAGCAC	GUGCUCACUCUCUUCUGUCAA	Cleavage	len=3768 path=[18373:0-53 18404:54-1976 5774:1977-2021 5819:2022-2075 11045:2076-2205 11175:2206-2409 5894:2410-2497 22815:2498-2521 6006:2522-2579 6064:2580-2649 6134:2650-2700 22818:2701-2724 6209:2725-2884 6369:2885-2932 6417:2933-3043 6528:3044-3767] [-1, 18373, 18404, 5774, 5819, 11045, 11175, 5894, 22815, 6006, 6064, 6134, 22818, 6209, 6369, 6417, 6528, -2]	1
mir156	TRINITY_DN27312_c0_g2_i6	0	-1	1	21	3143	3163	UUGACAGAAGAGAGUGAGCAC	GUGCUCACUCUCUUCUGUCAA	Cleavage	len=3903 path=[11715:0-102 11795:103-103 11796:104-529 12222:530-1165 12858:1166-1328 22816:1329-1352 13045:1353-1800 13493:1801-1985 13678:1986-1987 5650:1988-2094 5757:2095-2111 5774:2112-2156 5819:2157-2210 11045:2211-2340 11175:2341-2544 5894:2545-2632 22815:2633-2656 6006:2657-2714 6064:2715-2784 6134:2785-2835 22818:2836-2859 6209:2860-3019 6369:3020-3067 6417:3068-3178 6528:3179-3902] [-1,…	1
mir156	TRINITY_DN27312_c0_g2_i9	0	-1	1	21	1310	1330	UUGACAGAAGAGAGUGAGCAC	GUGCUCACUCUCUUCUGUCAA	Cleavage	len=2070 path=[5205:0-444 5627:445-445 5628:446-467 5650:468-574 5757:575-591 5774:592-636 5819:637-690 5873:691-711 5894:712-799 22815:800-823 6006:824-881 6064:882-951 6134:952-1002 22818:1003-1026 6209:1027-1186 6369:1187-1234 6417:1235-1345 6528:1346-2069] [-1, 5205, 5627, 5628, 5650, 5757, 5774, 5819, 5873, 5894, 22815, 6006, 6064, 6134, 22818, 6209, 6369, 6417, 6528, -2]	1
mir156	TRINITY_DN27312_c0_g2_i1	0	-1	1	21	1394	1414	UUGACAGAAGAGAGUGAGCAC	GUGCUCACUCUCUUCUGUCAA	Cleavage	len=2154 path=[11715:0-102 11795:103-103 11796:104-529 21797:530-549 13678:550-551 5650:552-658 5757:659-675 5774:676-720 5819:721-774 5873:775-795 5894:796-883 22815:884-907 6006:908-965 6064:966-1035 6134:1036-1086 22818:1087-1110 6209:1111-1270 6369:1271-1318 6417:1319-1429 6528:1430-2153] [-1, 11715, 11795, 11796, 21797, 13678, 5650, 5757, 5774, 5819, 5873, 5894, 22815, 6006, 6064, 6134, 2281…	1
mir156	TRINITY_DN27312_c0_g2_i2	0	-1	1	21	1497	1517	UUGACAGAAGAGAGUGAGCAC	GUGCUCACUCUCUUCUGUCAA	Cleavage	len=2257 path=[5205:0-444 20650:445-467 13493:468-652 13678:653-654 5650:655-761 5757:762-778 5774:779-823 5819:824-877 5873:878-898 5894:899-986 22815:987-1010 6006:1011-1068 6064:1069-1138 6134:1139-1189 22818:1190-1213 6209:1214-1373 6369:1374-1421 6417:1422-1532 6528:1533-2256] [-1, 5205, 20650, 13493, 13678, 5650, 5757, 5774, 5819, 5873, 5894, 22815, 6006, 6064, 6134, 22818, 6209, 6369, 6417…	1
mir156	TRINITY_DN27312_c0_g2_i7	0	-1	1	21	1623	1643	UUGACAGAAGAGAGUGAGCAC	GUGCUCACUCUCUUCUGUCAA	Cleavage	len=2383 path=[5205:0-444 5627:445-445 5628:446-467 5650:468-574 5757:575-591 5774:592-636 5819:637-690 11045:691-820 11175:821-1024 5894:1025-1112 22815:1113-1136 6006:1137-1194 6064:1195-1264 6134:1265-1315 22818:1316-1339 6209:1340-1499 6369:1500-1547 6417:1548-1658 6528:1659-2382] [-1, 5205, 5627, 5628, 5650, 5757, 5774, 5819, 11045, 11175, 5894, 22815, 6006, 6064, 6134, 22818, 6209, 6369, 64…	1
mir156	TRINITY_DN27312_c0_g2_i5	0	-1	1	21	1707	1727	UUGACAGAAGAGAGUGAGCAC	GUGCUCACUCUCUUCUGUCAA	Cleavage	len=2467 path=[11715:0-102 11795:103-103 11796:104-529 21797:530-549 13678:550-551 5650:552-658 5757:659-675 5774:676-720 5819:721-774 11045:775-904 11175:905-1108 5894:1109-1196 22815:1197-1220 6006:1221-1278 6064:1279-1348 6134:1349-1399 22818:1400-1423 6209:1424-1583 6369:1584-1631 6417:1632-1742 6528:1743-2466] [-1, 11715, 11795, 11796, 21797, 13678, 5650, 5757, 5774, 5819, 11045, 11175, 5894…	1
mir156	TRINITY_DN27312_c0_g2_i10	0	-1	1	21	1810	1830	UUGACAGAAGAGAGUGAGCAC	GUGCUCACUCUCUUCUGUCAA	Cleavage	len=2570 path=[5205:0-444 20650:445-467 13493:468-652 13678:653-654 5650:655-761 5757:762-778 5774:779-823 5819:824-877 11045:878-1007 11175:1008-1211 5894:1212-1299 22815:1300-1323 6006:1324-1381 6064:1382-1451 6134:1452-1502 22818:1503-1526 6209:1527-1686 6369:1687-1734 6417:1735-1845 6528:1846-2569] [-1, 5205, 20650, 13493, 13678, 5650, 5757, 5774, 5819, 11045, 11175, 5894, 22815, 6006, 6064, …	1
mir156	TRINITY_DN28273_c0_g1_i2	0	-1	1	21	2791	2811	UUGACAGAAGAGAGUGAGCAC	GUGCUCACUCUCUUCUGUCAA	Cleavage	len=3298 path=[3276:0-1114 4368:1115-1135 4389:1136-1252 4506:1253-1411 8272:1412-1435 4689:1436-1636 4890:1637-1914 5168:1915-1931 5185:1932-2018 5272:2019-2020 8271:2021-2044 5298:2045-2778 8273:2779-2802 6056:2803-2832 6086:2833-2937 6191:2938-2960 6214:2961-3297] [-1, 3276, 4368, 4389, 4506, 8272, 4689, 4890, 5168, 5185, 5272, 8271, 5298, 8273, 6056, 6086, 6191, 6214, -2]	1
mir156	TRINITY_DN27312_c0_g2_i4	0	-1	1	21	2695	2715	UUGACAGAAGAGAGUGAGCAC	GUGCUCACUCUCUUCUGUCAA	Cleavage	len=3455 path=[18373:0-53 18404:54-1976 5774:1977-2021 5819:2022-2075 5873:2076-2096 5894:2097-2184 22815:2185-2208 6006:2209-2266 6064:2267-2336 6134:2337-2387 22818:2388-2411 6209:2412-2571 6369:2572-2619 6417:2620-2730 6528:2731-3454] [-1, 18373, 18404, 5774, 5819, 5873, 5894, 22815, 6006, 6064, 6134, 22818, 6209, 6369, 6417, 6528, -2]	1
mir156	TRINITY_DN28273_c0_g1_i1	0	-1	1	21	2791	2811	UUGACAGAAGAGAGUGAGCAC	GUGCUCACUCUCUUCUGUCAA	Cleavage	len=3526 path=[3276:0-1114 4368:1115-1135 4389:1136-1252 4506:1253-1411 8272:1412-1435 4689:1436-1636 4890:1637-1914 5168:1915-1931 5185:1932-2018 5272:2019-2020 8271:2021-2044 5298:2045-2778 8273:2779-2802 6056:2803-2832 6086:2833-2937 6551:2938-3188 6214:3189-3525] [-1, 3276, 4368, 4389, 4506, 8272, 4689, 4890, 5168, 5185, 5272, 8271, 5298, 8273, 6056, 6086, 6551, 6214, -2]	1
mir156	TRINITY_DN27312_c0_g2_i8	0	-1	1	21	2830	2850	UUGACAGAAGAGAGUGAGCAC	GUGCUCACUCUCUUCUGUCAA	Cleavage	len=3590 path=[11715:0-102 11795:103-103 11796:104-529 12222:530-1165 12858:1166-1328 22816:1329-1352 13045:1353-1800 13493:1801-1985 13678:1986-1987 5650:1988-2094 5757:2095-2111 5774:2112-2156 5819:2157-2210 5873:2211-2231 5894:2232-2319 22815:2320-2343 6006:2344-2401 6064:2402-2471 6134:2472-2522 22818:2523-2546 6209:2547-2706 6369:2707-2754 6417:2755-2865 6528:2866-3589] [-1, 11715, 11795, 11…	1
mir156	TRINITY_DN27312_c0_g2_i3	0	-1	1	21	3008	3028	UUGACAGAAGAGAGUGAGCAC	GUGCUCACUCUCUUCUGUCAA	Cleavage	len=3768 path=[18373:0-53 18404:54-1976 5774:1977-2021 5819:2022-2075 11045:2076-2205 11175:2206-2409 5894:2410-2497 22815:2498-2521 6006:2522-2579 6064:2580-2649 6134:2650-2700 22818:2701-2724 6209:2725-2884 6369:2885-2932 6417:2933-3043 6528:3044-3767] [-1, 18373, 18404, 5774, 5819, 11045, 11175, 5894, 22815, 6006, 6064, 6134, 22818, 6209, 6369, 6417, 6528, -2]	1
mir156	TRINITY_DN27312_c0_g2_i6	0	-1	1	21	3143	3163	UUGACAGAAGAGAGUGAGCAC	GUGCUCACUCUCUUCUGUCAA	Cleavage	len=3903 path=[11715:0-102 11795:103-103 11796:104-529 12222:530-1165 12858:1166-1328 22816:1329-1352 13045:1353-1800 13493:1801-1985 13678:1986-1987 5650:1988-2094 5757:2095-2111 5774:2112-2156 5819:2157-2210 11045:2211-2340 11175:2341-2544 5894:2545-2632 22815:2633-2656 6006:2657-2714 6064:2715-2784 6134:2785-2835 22818:2836-2859 6209:2860-3019 6369:3020-3067 6417:3068-3178 6528:3179-3902] [-1,…	1
mir159	TRINITY_DN16475_c0_g1_i2	0	-1	1	21	1092	1112	UUUGGAUUGAAGGGAGCUCUA	UAGAGCUCCCUUCAAUCCAAA	Cleavage	len=1664 path=[1:0-390 369:391-544 523:545-660 639:661-675 654:676-1461 1440:1462-1663] [-1, 1, 369, 523, 639, 654, 1440, -2]	1
mir159	TRINITY_DN16475_c0_g1_i2	0	-1	1	21	1092	1112	UUUGGAUUGAAGGGAGCUCUA	UAGAGCUCCCUUCAAUCCAAA	Cleavage	len=1664 path=[1:0-390 369:391-544 523:545-660 639:661-675 654:676-1461 1440:1462-1663] [-1, 1, 369, 523, 639, 654, 1440, -2]	1
mir160	TRINITY_DN30404_c1_g4_i1	0	-1	1	21	701	721	UGCCUGGCUCCCUGUAUGCCA	UGGCAUACAGGGAGCCAGGCA	Cleavage	len=1373 path=[16353:0-435 25934:436-454 18495:455-1294 14556:1295-1299 4484:1300-1300 14561:1301-1372] [-1, 16353, 25934, 18495, 14556, 4484, 14561, -2]	1
mir160	TRINITY_DN30404_c1_g4_i2	0	-1	1	21	2411	2431	UGCCUGGCUCCCUGUAUGCCA	UGGCAUACAGGGAGCCAGGCA	Cleavage	len=3083 path=[16353:0-435 16766:436-2164 18495:2165-3004 14556:3005-3009 4484:3010-3010 14561:3011-3082] [-1, 16353, 16766, 18495, 14556, 4484, 14561, -2]	1
mir160	TRINITY_DN30404_c1_g4_i1	0	-1	1	21	701	721	UGCCUGGCUCCCUGUAUGCCA	UGGCAUACAGGGAGCCAGGCA	Cleavage	len=1373 path=[16353:0-435 25934:436-454 18495:455-1294 14556:1295-1299 4484:1300-1300 14561:1301-1372] [-1, 16353, 25934, 18495, 14556, 4484, 14561, -2]	1
mir160	TRINITY_DN30404_c1_g4_i2	0	-1	1	21	2411	2431	UGCCUGGCUCCCUGUAUGCCA	UGGCAUACAGGGAGCCAGGCA	Cleavage	len=3083 path=[16353:0-435 16766:436-2164 18495:2165-3004 14556:3005-3009 4484:3010-3010 14561:3011-3082] [-1, 16353, 16766, 18495, 14556, 4484, 14561, -2]	1
mir160	TRINITY_DN30404_c1_g4_i1	0	-1	1	21	701	721	UGCCUGGCUCCCUGUAUGCCA	UGGCAUACAGGGAGCCAGGCA	Cleavage	len=1373 path=[16353:0-435 25934:436-454 18495:455-1294 14556:1295-1299 4484:1300-1300 14561:1301-1372] [-1, 16353, 25934, 18495, 14556, 4484, 14561, -2]	1
mir160	TRINITY_DN30404_c1_g4_i2	0	-1	1	21	2411	2431	UGCCUGGCUCCCUGUAUGCCA	UGGCAUACAGGGAGCCAGGCA	Cleavage	len=3083 path=[16353:0-435 16766:436-2164 18495:2165-3004 14556:3005-3009 4484:3010-3010 14561:3011-3082] [-1, 16353, 16766, 18495, 14556, 4484, 14561, -2]	1
mir160	TRINITY_DN30404_c1_g4_i1	0	-1	1	21	701	721	UGCCUGGCUCCCUGUAUGCCA	UGGCAUACAGGGAGCCAGGCA	Cleavage	len=1373 path=[16353:0-435 25934:436-454 18495:455-1294 14556:1295-1299 4484:1300-1300 14561:1301-1372] [-1, 16353, 25934, 18495, 14556, 4484, 14561, -2]	1
mir160	TRINITY_DN30404_c1_g4_i2	0	-1	1	21	2411	2431	UGCCUGGCUCCCUGUAUGCCA	UGGCAUACAGGGAGCCAGGCA	Cleavage	len=3083 path=[16353:0-435 16766:436-2164 18495:2165-3004 14556:3005-3009 4484:3010-3010 14561:3011-3082] [-1, 16353, 16766, 18495, 14556, 4484, 14561, -2]	1
mir160	TRINITY_DN30404_c1_g4_i1	0	-1	1	21	701	721	UGCCUGGCUCCCUGUAUGCCA	UGGCAUACAGGGAGCCAGGCA	Cleavage	len=1373 path=[16353:0-435 25934:436-454 18495:455-1294 14556:1295-1299 4484:1300-1300 14561:1301-1372] [-1, 16353, 25934, 18495, 14556, 4484, 14561, -2]	1
mir160	TRINITY_DN30404_c1_g4_i2	0	-1	1	21	2411	2431	UGCCUGGCUCCCUGUAUGCCA	UGGCAUACAGGGAGCCAGGCA	Cleavage	len=3083 path=[16353:0-435 16766:436-2164 18495:2165-3004 14556:3005-3009 4484:3010-3010 14561:3011-3082] [-1, 16353, 16766, 18495, 14556, 4484, 14561, -2]	1
mir160	TRINITY_DN30404_c1_g4_i1	0	-1	1	21	701	721	UGCCUGGCUCCCUGUAUGCCA	UGGCAUACAGGGAGCCAGGCA	Cleavage	len=1373 path=[16353:0-435 25934:436-454 18495:455-1294 14556:1295-1299 4484:1300-1300 14561:1301-1372] [-1, 16353, 25934, 18495, 14556, 4484, 14561, -2]	1
mir160	TRINITY_DN30404_c1_g4_i2	0	-1	1	21	2411	2431	UGCCUGGCUCCCUGUAUGCCA	UGGCAUACAGGGAGCCAGGCA	Cleavage	len=3083 path=[16353:0-435 16766:436-2164 18495:2165-3004 14556:3005-3009 4484:3010-3010 14561:3011-3082] [-1, 16353, 16766, 18495, 14556, 4484, 14561, -2]	1
mir166	TRINITY_DN25367_c0_g3_i1	0	-1	1	21	253	273	UCGGACCAGGCUUCAUUCCCC	GGGGAAUGAAGCCUGGUCCGA	Cleavage	len=285 path=[3533:0-271 1710:272-272 3782:273-284] [-1, 3533, 1710, 3782, -2]	1
mir166	TRINITY_DN25367_c0_g4_i1	0	-1	1	21	253	273	UCGGACCAGGCUUCAUUCCCC	GGGGAAUGAAGCCUGGUCCGA	Cleavage	len=329 path=[3533:0-271 1710:272-272 1711:273-273 1712:274-328] [-1, 3533, 1710, 1711, 1712, -2]	1
mir166	TRINITY_DN18683_c0_g2_i1	0	-1	1	21	173	193	UCGGACCAGGCUUCAUUCCCC	GGGGAAUGAAGCCUGGUCCGA	Cleavage	len=479 path=[2977:0-40 2383:41-478] [-1, 2977, 2383, -2]	1
mir166	TRINITY_DN25367_c0_g1_i1	0	-1	1	21	167	187	UCGGACCAGGCUUCAUUCCCC	GGGGAAUGAAGCCUGGUCCGA	Cleavage	len=518 path=[5900:0-185 1710:186-186 3782:187-198 6547:199-222 3818:223-517] [-1, 5900, 1710, 3782, 6547, 3818, -2]	1
mir166	TRINITY_DN18683_c0_g1_i1	0	-1	1	21	1127	1147	UCGGACCAGGCUUCAUUCCCC	GGGGAAUGAAGCCUGGUCCGA	Cleavage	len=1433 path=[1411:0-705 2094:706-722 2111:723-822 2211:823-836 2225:837-866 2255:867-909 2298:910-925 2314:926-994 2383:995-1432] [-1, 1411, 2094, 2111, 2211, 2225, 2255, 2298, 2314, 2383, -2]	1
mir166	TRINITY_DN25367_c0_g2_i1	0	-1	1	21	1526	1546	UCGGACCAGGCUUCAUUCCCC	GGGGAAUGAAGCCUGGUCCGA	Cleavage	len=1880 path=[1:0-451 430:452-469 448:470-550 529:551-566 545:567-575 554:576-591 570:592-1731 1710:1732-1732 1711:1733-1733 6097:1734-1831 6548:1832-1855 6219:1856-1879] [-1, 1, 430, 448, 529, 545, 554, 570, 1710, 1711, 6097, 6548, 6219, -2]	2
mir166	TRINITY_DN25367_c0_g2_i1	0	-1	1	21	1713	1733	UCGGACCAGGCUUCAUUCCCC	GGGGAAUGAAGCCUGGUCCGA	Cleavage	len=1880 path=[1:0-451 430:452-469 448:470-550 529:551-566 545:567-575 554:576-591 570:592-1731 1710:1732-1732 1711:1733-1733 6097:1734-1831 6548:1832-1855 6219:1856-1879] [-1, 1, 430, 448, 529, 545, 554, 570, 1710, 1711, 6097, 6548, 6219, -2]	2
mir166	TRINITY_DN25367_c0_g2_i2	0	-1	1	21	2013	2033	UCGGACCAGGCUUCAUUCCCC	GGGGAAUGAAGCCUGGUCCGA	Cleavage	len=2367 path=[1:0-451 5232:452-956 448:957-1037 529:1038-1053 545:1054-1062 554:1063-1078 570:1079-2218 1710:2219-2219 1711:2220-2220 6097:2221-2318 6548:2319-2342 6219:2343-2366] [-1, 1, 5232, 448, 529, 545, 554, 570, 1710, 1711, 6097, 6548, 6219, -2]	2
mir166	TRINITY_DN25367_c0_g2_i2	0	-1	1	21	2200	2220	UCGGACCAGGCUUCAUUCCCC	GGGGAAUGAAGCCUGGUCCGA	Cleavage	len=2367 path=[1:0-451 5232:452-956 448:957-1037 529:1038-1053 545:1054-1062 554:1063-1078 570:1079-2218 1710:2219-2219 1711:2220-2220 6097:2221-2318 6548:2319-2342 6219:2343-2366] [-1, 1, 5232, 448, 529, 545, 554, 570, 1710, 1711, 6097, 6548, 6219, -2]	2
mir166	TRINITY_DN25367_c0_g3_i1	0	-1	1	21	253	273	UCGGACCAGGCUUCAUUCCCC	GGGGAAUGAAGCCUGGUCCGA	Cleavage	len=285 path=[3533:0-271 1710:272-272 3782:273-284] [-1, 3533, 1710, 3782, -2]	1
mir166	TRINITY_DN25367_c0_g4_i1	0	-1	1	21	253	273	UCGGACCAGGCUUCAUUCCCC	GGGGAAUGAAGCCUGGUCCGA	Cleavage	len=329 path=[3533:0-271 1710:272-272 1711:273-273 1712:274-328] [-1, 3533, 1710, 1711, 1712, -2]	1
mir166	TRINITY_DN18683_c0_g2_i1	0	-1	1	21	173	193	UCGGACCAGGCUUCAUUCCCC	GGGGAAUGAAGCCUGGUCCGA	Cleavage	len=479 path=[2977:0-40 2383:41-478] [-1, 2977, 2383, -2]	1
mir166	TRINITY_DN25367_c0_g1_i1	0	-1	1	21	167	187	UCGGACCAGGCUUCAUUCCCC	GGGGAAUGAAGCCUGGUCCGA	Cleavage	len=518 path=[5900:0-185 1710:186-186 3782:187-198 6547:199-222 3818:223-517] [-1, 5900, 1710, 3782, 6547, 3818, -2]	1
mir166	TRINITY_DN18683_c0_g1_i1	0	-1	1	21	1127	1147	UCGGACCAGGCUUCAUUCCCC	GGGGAAUGAAGCCUGGUCCGA	Cleavage	len=1433 path=[1411:0-705 2094:706-722 2111:723-822 2211:823-836 2225:837-866 2255:867-909 2298:910-925 2314:926-994 2383:995-1432] [-1, 1411, 2094, 2111, 2211, 2225, 2255, 2298, 2314, 2383, -2]	1
mir166	TRINITY_DN25367_c0_g2_i1	0	-1	1	21	1526	1546	UCGGACCAGGCUUCAUUCCCC	GGGGAAUGAAGCCUGGUCCGA	Cleavage	len=1880 path=[1:0-451 430:452-469 448:470-550 529:551-566 545:567-575 554:576-591 570:592-1731 1710:1732-1732 1711:1733-1733 6097:1734-1831 6548:1832-1855 6219:1856-1879] [-1, 1, 430, 448, 529, 545, 554, 570, 1710, 1711, 6097, 6548, 6219, -2]	2
mir166	TRINITY_DN25367_c0_g2_i1	0	-1	1	21	1713	1733	UCGGACCAGGCUUCAUUCCCC	GGGGAAUGAAGCCUGGUCCGA	Cleavage	len=1880 path=[1:0-451 430:452-469 448:470-550 529:551-566 545:567-575 554:576-591 570:592-1731 1710:1732-1732 1711:1733-1733 6097:1734-1831 6548:1832-1855 6219:1856-1879] [-1, 1, 430, 448, 529, 545, 554, 570, 1710, 1711, 6097, 6548, 6219, -2]	2
mir166	TRINITY_DN25367_c0_g2_i2	0	-1	1	21	2013	2033	UCGGACCAGGCUUCAUUCCCC	GGGGAAUGAAGCCUGGUCCGA	Cleavage	len=2367 path=[1:0-451 5232:452-956 448:957-1037 529:1038-1053 545:1054-1062 554:1063-1078 570:1079-2218 1710:2219-2219 1711:2220-2220 6097:2221-2318 6548:2319-2342 6219:2343-2366] [-1, 1, 5232, 448, 529, 545, 554, 570, 1710, 1711, 6097, 6548, 6219, -2]	2
mir166	TRINITY_DN25367_c0_g2_i2	0	-1	1	21	2200	2220	UCGGACCAGGCUUCAUUCCCC	GGGGAAUGAAGCCUGGUCCGA	Cleavage	len=2367 path=[1:0-451 5232:452-956 448:957-1037 529:1038-1053 545:1054-1062 554:1063-1078 570:1079-2218 1710:2219-2219 1711:2220-2220 6097:2221-2318 6548:2319-2342 6219:2343-2366] [-1, 1, 5232, 448, 529, 545, 554, 570, 1710, 1711, 6097, 6548, 6219, -2]	2
mir166	TRINITY_DN25367_c0_g3_i1	0	-1	1	21	253	273	UCGGACCAGGCUUCAUUCCCC	GGGGAAUGAAGCCUGGUCCGA	Cleavage	len=285 path=[3533:0-271 1710:272-272 3782:273-284] [-1, 3533, 1710, 3782, -2]	1
mir166	TRINITY_DN25367_c0_g4_i1	0	-1	1	21	253	273	UCGGACCAGGCUUCAUUCCCC	GGGGAAUGAAGCCUGGUCCGA	Cleavage	len=329 path=[3533:0-271 1710:272-272 1711:273-273 1712:274-328] [-1, 3533, 1710, 1711, 1712, -2]	1
mir166	TRINITY_DN18683_c0_g2_i1	0	-1	1	21	173	193	UCGGACCAGGCUUCAUUCCCC	GGGGAAUGAAGCCUGGUCCGA	Cleavage	len=479 path=[2977:0-40 2383:41-478] [-1, 2977, 2383, -2]	1
mir166	TRINITY_DN25367_c0_g1_i1	0	-1	1	21	167	187	UCGGACCAGGCUUCAUUCCCC	GGGGAAUGAAGCCUGGUCCGA	Cleavage	len=518 path=[5900:0-185 1710:186-186 3782:187-198 6547:199-222 3818:223-517] [-1, 5900, 1710, 3782, 6547, 3818, -2]	1
mir166	TRINITY_DN18683_c0_g1_i1	0	-1	1	21	1127	1147	UCGGACCAGGCUUCAUUCCCC	GGGGAAUGAAGCCUGGUCCGA	Cleavage	len=1433 path=[1411:0-705 2094:706-722 2111:723-822 2211:823-836 2225:837-866 2255:867-909 2298:910-925 2314:926-994 2383:995-1432] [-1, 1411, 2094, 2111, 2211, 2225, 2255, 2298, 2314, 2383, -2]	1
mir166	TRINITY_DN25367_c0_g2_i1	0	-1	1	21	1526	1546	UCGGACCAGGCUUCAUUCCCC	GGGGAAUGAAGCCUGGUCCGA	Cleavage	len=1880 path=[1:0-451 430:452-469 448:470-550 529:551-566 545:567-575 554:576-591 570:592-1731 1710:1732-1732 1711:1733-1733 6097:1734-1831 6548:1832-1855 6219:1856-1879] [-1, 1, 430, 448, 529, 545, 554, 570, 1710, 1711, 6097, 6548, 6219, -2]	2
mir166	TRINITY_DN25367_c0_g2_i1	0	-1	1	21	1713	1733	UCGGACCAGGCUUCAUUCCCC	GGGGAAUGAAGCCUGGUCCGA	Cleavage	len=1880 path=[1:0-451 430:452-469 448:470-550 529:551-566 545:567-575 554:576-591 570:592-1731 1710:1732-1732 1711:1733-1733 6097:1734-1831 6548:1832-1855 6219:1856-1879] [-1, 1, 430, 448, 529, 545, 554, 570, 1710, 1711, 6097, 6548, 6219, -2]	2
mir166	TRINITY_DN25367_c0_g2_i2	0	-1	1	21	2013	2033	UCGGACCAGGCUUCAUUCCCC	GGGGAAUGAAGCCUGGUCCGA	Cleavage	len=2367 path=[1:0-451 5232:452-956 448:957-1037 529:1038-1053 545:1054-1062 554:1063-1078 570:1079-2218 1710:2219-2219 1711:2220-2220 6097:2221-2318 6548:2319-2342 6219:2343-2366] [-1, 1, 5232, 448, 529, 545, 554, 570, 1710, 1711, 6097, 6548, 6219, -2]	2
mir166	TRINITY_DN25367_c0_g2_i2	0	-1	1	21	2200	2220	UCGGACCAGGCUUCAUUCCCC	GGGGAAUGAAGCCUGGUCCGA	Cleavage	len=2367 path=[1:0-451 5232:452-956 448:957-1037 529:1038-1053 545:1054-1062 554:1063-1078 570:1079-2218 1710:2219-2219 1711:2220-2220 6097:2221-2318 6548:2319-2342 6219:2343-2366] [-1, 1, 5232, 448, 529, 545, 554, 570, 1710, 1711, 6097, 6548, 6219, -2]	2
mir166	TRINITY_DN25367_c0_g3_i1	0	-1	1	21	253	273	UCGGACCAGGCUUCAUUCCCC	GGGGAAUGAAGCCUGGUCCGA	Cleavage	len=285 path=[3533:0-271 1710:272-272 3782:273-284] [-1, 3533, 1710, 3782, -2]	1
mir166	TRINITY_DN25367_c0_g4_i1	0	-1	1	21	253	273	UCGGACCAGGCUUCAUUCCCC	GGGGAAUGAAGCCUGGUCCGA	Cleavage	len=329 path=[3533:0-271 1710:272-272 1711:273-273 1712:274-328] [-1, 3533, 1710, 1711, 1712, -2]	1
mir166	TRINITY_DN18683_c0_g2_i1	0	-1	1	21	173	193	UCGGACCAGGCUUCAUUCCCC	GGGGAAUGAAGCCUGGUCCGA	Cleavage	len=479 path=[2977:0-40 2383:41-478] [-1, 2977, 2383, -2]	1
mir166	TRINITY_DN25367_c0_g1_i1	0	-1	1	21	167	187	UCGGACCAGGCUUCAUUCCCC	GGGGAAUGAAGCCUGGUCCGA	Cleavage	len=518 path=[5900:0-185 1710:186-186 3782:187-198 6547:199-222 3818:223-517] [-1, 5900, 1710, 3782, 6547, 3818, -2]	1
mir166	TRINITY_DN18683_c0_g1_i1	0	-1	1	21	1127	1147	UCGGACCAGGCUUCAUUCCCC	GGGGAAUGAAGCCUGGUCCGA	Cleavage	len=1433 path=[1411:0-705 2094:706-722 2111:723-822 2211:823-836 2225:837-866 2255:867-909 2298:910-925 2314:926-994 2383:995-1432] [-1, 1411, 2094, 2111, 2211, 2225, 2255, 2298, 2314, 2383, -2]	1
mir166	TRINITY_DN25367_c0_g2_i1	0	-1	1	21	1526	1546	UCGGACCAGGCUUCAUUCCCC	GGGGAAUGAAGCCUGGUCCGA	Cleavage	len=1880 path=[1:0-451 430:452-469 448:470-550 529:551-566 545:567-575 554:576-591 570:592-1731 1710:1732-1732 1711:1733-1733 6097:1734-1831 6548:1832-1855 6219:1856-1879] [-1, 1, 430, 448, 529, 545, 554, 570, 1710, 1711, 6097, 6548, 6219, -2]	2
mir166	TRINITY_DN25367_c0_g2_i1	0	-1	1	21	1713	1733	UCGGACCAGGCUUCAUUCCCC	GGGGAAUGAAGCCUGGUCCGA	Cleavage	len=1880 path=[1:0-451 430:452-469 448:470-550 529:551-566 545:567-575 554:576-591 570:592-1731 1710:1732-1732 1711:1733-1733 6097:1734-1831 6548:1832-1855 6219:1856-1879] [-1, 1, 430, 448, 529, 545, 554, 570, 1710, 1711, 6097, 6548, 6219, -2]	2
mir166	TRINITY_DN25367_c0_g2_i2	0	-1	1	21	2013	2033	UCGGACCAGGCUUCAUUCCCC	GGGGAAUGAAGCCUGGUCCGA	Cleavage	len=2367 path=[1:0-451 5232:452-956 448:957-1037 529:1038-1053 545:1054-1062 554:1063-1078 570:1079-2218 1710:2219-2219 1711:2220-2220 6097:2221-2318 6548:2319-2342 6219:2343-2366] [-1, 1, 5232, 448, 529, 545, 554, 570, 1710, 1711, 6097, 6548, 6219, -2]	2
mir166	TRINITY_DN25367_c0_g2_i2	0	-1	1	21	2200	2220	UCGGACCAGGCUUCAUUCCCC	GGGGAAUGAAGCCUGGUCCGA	Cleavage	len=2367 path=[1:0-451 5232:452-956 448:957-1037 529:1038-1053 545:1054-1062 554:1063-1078 570:1079-2218 1710:2219-2219 1711:2220-2220 6097:2221-2318 6548:2319-2342 6219:2343-2366] [-1, 1, 5232, 448, 529, 545, 554, 570, 1710, 1711, 6097, 6548, 6219, -2]	2
mir166	TRINITY_DN25367_c0_g3_i1	0	-1	1	21	253	273	UCGGACCAGGCUUCAUUCCCC	GGGGAAUGAAGCCUGGUCCGA	Cleavage	len=285 path=[3533:0-271 1710:272-272 3782:273-284] [-1, 3533, 1710, 3782, -2]	1
mir166	TRINITY_DN25367_c0_g4_i1	0	-1	1	21	253	273	UCGGACCAGGCUUCAUUCCCC	GGGGAAUGAAGCCUGGUCCGA	Cleavage	len=329 path=[3533:0-271 1710:272-272 1711:273-273 1712:274-328] [-1, 3533, 1710, 1711, 1712, -2]	1
mir166	TRINITY_DN18683_c0_g2_i1	0	-1	1	21	173	193	UCGGACCAGGCUUCAUUCCCC	GGGGAAUGAAGCCUGGUCCGA	Cleavage	len=479 path=[2977:0-40 2383:41-478] [-1, 2977, 2383, -2]	1
mir166	TRINITY_DN25367_c0_g1_i1	0	-1	1	21	167	187	UCGGACCAGGCUUCAUUCCCC	GGGGAAUGAAGCCUGGUCCGA	Cleavage	len=518 path=[5900:0-185 1710:186-186 3782:187-198 6547:199-222 3818:223-517] [-1, 5900, 1710, 3782, 6547, 3818, -2]	1
mir166	TRINITY_DN18683_c0_g1_i1	0	-1	1	21	1127	1147	UCGGACCAGGCUUCAUUCCCC	GGGGAAUGAAGCCUGGUCCGA	Cleavage	len=1433 path=[1411:0-705 2094:706-722 2111:723-822 2211:823-836 2225:837-866 2255:867-909 2298:910-925 2314:926-994 2383:995-1432] [-1, 1411, 2094, 2111, 2211, 2225, 2255, 2298, 2314, 2383, -2]	1
mir166	TRINITY_DN25367_c0_g2_i1	0	-1	1	21	1526	1546	UCGGACCAGGCUUCAUUCCCC	GGGGAAUGAAGCCUGGUCCGA	Cleavage	len=1880 path=[1:0-451 430:452-469 448:470-550 529:551-566 545:567-575 554:576-591 570:592-1731 1710:1732-1732 1711:1733-1733 6097:1734-1831 6548:1832-1855 6219:1856-1879] [-1, 1, 430, 448, 529, 545, 554, 570, 1710, 1711, 6097, 6548, 6219, -2]	2
mir166	TRINITY_DN25367_c0_g2_i1	0	-1	1	21	1713	1733	UCGGACCAGGCUUCAUUCCCC	GGGGAAUGAAGCCUGGUCCGA	Cleavage	len=1880 path=[1:0-451 430:452-469 448:470-550 529:551-566 545:567-575 554:576-591 570:592-1731 1710:1732-1732 1711:1733-1733 6097:1734-1831 6548:1832-1855 6219:1856-1879] [-1, 1, 430, 448, 529, 545, 554, 570, 1710, 1711, 6097, 6548, 6219, -2]	2
mir166	TRINITY_DN25367_c0_g2_i2	0	-1	1	21	2013	2033	UCGGACCAGGCUUCAUUCCCC	GGGGAAUGAAGCCUGGUCCGA	Cleavage	len=2367 path=[1:0-451 5232:452-956 448:957-1037 529:1038-1053 545:1054-1062 554:1063-1078 570:1079-2218 1710:2219-2219 1711:2220-2220 6097:2221-2318 6548:2319-2342 6219:2343-2366] [-1, 1, 5232, 448, 529, 545, 554, 570, 1710, 1711, 6097, 6548, 6219, -2]	2
mir166	TRINITY_DN25367_c0_g2_i2	0	-1	1	21	2200	2220	UCGGACCAGGCUUCAUUCCCC	GGGGAAUGAAGCCUGGUCCGA	Cleavage	len=2367 path=[1:0-451 5232:452-956 448:957-1037 529:1038-1053 545:1054-1062 554:1063-1078 570:1079-2218 1710:2219-2219 1711:2220-2220 6097:2221-2318 6548:2319-2342 6219:2343-2366] [-1, 1, 5232, 448, 529, 545, 554, 570, 1710, 1711, 6097, 6548, 6219, -2]	2
mir166	TRINITY_DN25367_c0_g3_i1	0	-1	1	21	253	273	UCGGACCAGGCUUCAUUCCCC	GGGGAAUGAAGCCUGGUCCGA	Cleavage	len=285 path=[3533:0-271 1710:272-272 3782:273-284] [-1, 3533, 1710, 3782, -2]	1
mir166	TRINITY_DN25367_c0_g4_i1	0	-1	1	21	253	273	UCGGACCAGGCUUCAUUCCCC	GGGGAAUGAAGCCUGGUCCGA	Cleavage	len=329 path=[3533:0-271 1710:272-272 1711:273-273 1712:274-328] [-1, 3533, 1710, 1711, 1712, -2]	1
mir166	TRINITY_DN18683_c0_g2_i1	0	-1	1	21	173	193	UCGGACCAGGCUUCAUUCCCC	GGGGAAUGAAGCCUGGUCCGA	Cleavage	len=479 path=[2977:0-40 2383:41-478] [-1, 2977, 2383, -2]	1
mir166	TRINITY_DN25367_c0_g1_i1	0	-1	1	21	167	187	UCGGACCAGGCUUCAUUCCCC	GGGGAAUGAAGCCUGGUCCGA	Cleavage	len=518 path=[5900:0-185 1710:186-186 3782:187-198 6547:199-222 3818:223-517] [-1, 5900, 1710, 3782, 6547, 3818, -2]	1
mir166	TRINITY_DN18683_c0_g1_i1	0	-1	1	21	1127	1147	UCGGACCAGGCUUCAUUCCCC	GGGGAAUGAAGCCUGGUCCGA	Cleavage	len=1433 path=[1411:0-705 2094:706-722 2111:723-822 2211:823-836 2225:837-866 2255:867-909 2298:910-925 2314:926-994 2383:995-1432] [-1, 1411, 2094, 2111, 2211, 2225, 2255, 2298, 2314, 2383, -2]	1
mir166	TRINITY_DN25367_c0_g2_i1	0	-1	1	21	1526	1546	UCGGACCAGGCUUCAUUCCCC	GGGGAAUGAAGCCUGGUCCGA	Cleavage	len=1880 path=[1:0-451 430:452-469 448:470-550 529:551-566 545:567-575 554:576-591 570:592-1731 1710:1732-1732 1711:1733-1733 6097:1734-1831 6548:1832-1855 6219:1856-1879] [-1, 1, 430, 448, 529, 545, 554, 570, 1710, 1711, 6097, 6548, 6219, -2]	2
mir166	TRINITY_DN25367_c0_g2_i1	0	-1	1	21	1713	1733	UCGGACCAGGCUUCAUUCCCC	GGGGAAUGAAGCCUGGUCCGA	Cleavage	len=1880 path=[1:0-451 430:452-469 448:470-550 529:551-566 545:567-575 554:576-591 570:592-1731 1710:1732-1732 1711:1733-1733 6097:1734-1831 6548:1832-1855 6219:1856-1879] [-1, 1, 430, 448, 529, 545, 554, 570, 1710, 1711, 6097, 6548, 6219, -2]	2
mir166	TRINITY_DN25367_c0_g2_i2	0	-1	1	21	2013	2033	UCGGACCAGGCUUCAUUCCCC	GGGGAAUGAAGCCUGGUCCGA	Cleavage	len=2367 path=[1:0-451 5232:452-956 448:957-1037 529:1038-1053 545:1054-1062 554:1063-1078 570:1079-2218 1710:2219-2219 1711:2220-2220 6097:2221-2318 6548:2319-2342 6219:2343-2366] [-1, 1, 5232, 448, 529, 545, 554, 570, 1710, 1711, 6097, 6548, 6219, -2]	2
mir166	TRINITY_DN25367_c0_g2_i2	0	-1	1	21	2200	2220	UCGGACCAGGCUUCAUUCCCC	GGGGAAUGAAGCCUGGUCCGA	Cleavage	len=2367 path=[1:0-451 5232:452-956 448:957-1037 529:1038-1053 545:1054-1062 554:1063-1078 570:1079-2218 1710:2219-2219 1711:2220-2220 6097:2221-2318 6548:2319-2342 6219:2343-2366] [-1, 1, 5232, 448, 529, 545, 554, 570, 1710, 1711, 6097, 6548, 6219, -2]	2
mir166	TRINITY_DN25367_c0_g3_i1	0	-1	1	21	253	273	UCGGACCAGGCUUCAUUCCCC	GGGGAAUGAAGCCUGGUCCGA	Cleavage	len=285 path=[3533:0-271 1710:272-272 3782:273-284] [-1, 3533, 1710, 3782, -2]	1
mir166	TRINITY_DN25367_c0_g4_i1	0	-1	1	21	253	273	UCGGACCAGGCUUCAUUCCCC	GGGGAAUGAAGCCUGGUCCGA	Cleavage	len=329 path=[3533:0-271 1710:272-272 1711:273-273 1712:274-328] [-1, 3533, 1710, 1711, 1712, -2]	1
mir166	TRINITY_DN18683_c0_g2_i1	0	-1	1	21	173	193	UCGGACCAGGCUUCAUUCCCC	GGGGAAUGAAGCCUGGUCCGA	Cleavage	len=479 path=[2977:0-40 2383:41-478] [-1, 2977, 2383, -2]	1
mir166	TRINITY_DN25367_c0_g1_i1	0	-1	1	21	167	187	UCGGACCAGGCUUCAUUCCCC	GGGGAAUGAAGCCUGGUCCGA	Cleavage	len=518 path=[5900:0-185 1710:186-186 3782:187-198 6547:199-222 3818:223-517] [-1, 5900, 1710, 3782, 6547, 3818, -2]	1
mir166	TRINITY_DN18683_c0_g1_i1	0	-1	1	21	1127	1147	UCGGACCAGGCUUCAUUCCCC	GGGGAAUGAAGCCUGGUCCGA	Cleavage	len=1433 path=[1411:0-705 2094:706-722 2111:723-822 2211:823-836 2225:837-866 2255:867-909 2298:910-925 2314:926-994 2383:995-1432] [-1, 1411, 2094, 2111, 2211, 2225, 2255, 2298, 2314, 2383, -2]	1
mir166	TRINITY_DN25367_c0_g2_i1	0	-1	1	21	1526	1546	UCGGACCAGGCUUCAUUCCCC	GGGGAAUGAAGCCUGGUCCGA	Cleavage	len=1880 path=[1:0-451 430:452-469 448:470-550 529:551-566 545:567-575 554:576-591 570:592-1731 1710:1732-1732 1711:1733-1733 6097:1734-1831 6548:1832-1855 6219:1856-1879] [-1, 1, 430, 448, 529, 545, 554, 570, 1710, 1711, 6097, 6548, 6219, -2]	2
mir166	TRINITY_DN25367_c0_g2_i1	0	-1	1	21	1713	1733	UCGGACCAGGCUUCAUUCCCC	GGGGAAUGAAGCCUGGUCCGA	Cleavage	len=1880 path=[1:0-451 430:452-469 448:470-550 529:551-566 545:567-575 554:576-591 570:592-1731 1710:1732-1732 1711:1733-1733 6097:1734-1831 6548:1832-1855 6219:1856-1879] [-1, 1, 430, 448, 529, 545, 554, 570, 1710, 1711, 6097, 6548, 6219, -2]	2
mir166	TRINITY_DN25367_c0_g2_i2	0	-1	1	21	2013	2033	UCGGACCAGGCUUCAUUCCCC	GGGGAAUGAAGCCUGGUCCGA	Cleavage	len=2367 path=[1:0-451 5232:452-956 448:957-1037 529:1038-1053 545:1054-1062 554:1063-1078 570:1079-2218 1710:2219-2219 1711:2220-2220 6097:2221-2318 6548:2319-2342 6219:2343-2366] [-1, 1, 5232, 448, 529, 545, 554, 570, 1710, 1711, 6097, 6548, 6219, -2]	2
mir166	TRINITY_DN25367_c0_g2_i2	0	-1	1	21	2200	2220	UCGGACCAGGCUUCAUUCCCC	GGGGAAUGAAGCCUGGUCCGA	Cleavage	len=2367 path=[1:0-451 5232:452-956 448:957-1037 529:1038-1053 545:1054-1062 554:1063-1078 570:1079-2218 1710:2219-2219 1711:2220-2220 6097:2221-2318 6548:2319-2342 6219:2343-2366] [-1, 1, 5232, 448, 529, 545, 554, 570, 1710, 1711, 6097, 6548, 6219, -2]	2
mir166	TRINITY_DN25367_c0_g3_i1	0	-1	1	21	253	273	UCGGACCAGGCUUCAUUCCCC	GGGGAAUGAAGCCUGGUCCGA	Cleavage	len=285 path=[3533:0-271 1710:272-272 3782:273-284] [-1, 3533, 1710, 3782, -2]	1
mir166	TRINITY_DN25367_c0_g4_i1	0	-1	1	21	253	273	UCGGACCAGGCUUCAUUCCCC	GGGGAAUGAAGCCUGGUCCGA	Cleavage	len=329 path=[3533:0-271 1710:272-272 1711:273-273 1712:274-328] [-1, 3533, 1710, 1711, 1712, -2]	1
mir166	TRINITY_DN18683_c0_g2_i1	0	-1	1	21	173	193	UCGGACCAGGCUUCAUUCCCC	GGGGAAUGAAGCCUGGUCCGA	Cleavage	len=479 path=[2977:0-40 2383:41-478] [-1, 2977, 2383, -2]	1
mir166	TRINITY_DN25367_c0_g1_i1	0	-1	1	21	167	187	UCGGACCAGGCUUCAUUCCCC	GGGGAAUGAAGCCUGGUCCGA	Cleavage	len=518 path=[5900:0-185 1710:186-186 3782:187-198 6547:199-222 3818:223-517] [-1, 5900, 1710, 3782, 6547, 3818, -2]	1
mir166	TRINITY_DN18683_c0_g1_i1	0	-1	1	21	1127	1147	UCGGACCAGGCUUCAUUCCCC	GGGGAAUGAAGCCUGGUCCGA	Cleavage	len=1433 path=[1411:0-705 2094:706-722 2111:723-822 2211:823-836 2225:837-866 2255:867-909 2298:910-925 2314:926-994 2383:995-1432] [-1, 1411, 2094, 2111, 2211, 2225, 2255, 2298, 2314, 2383, -2]	1
mir166	TRINITY_DN25367_c0_g2_i1	0	-1	1	21	1526	1546	UCGGACCAGGCUUCAUUCCCC	GGGGAAUGAAGCCUGGUCCGA	Cleavage	len=1880 path=[1:0-451 430:452-469 448:470-550 529:551-566 545:567-575 554:576-591 570:592-1731 1710:1732-1732 1711:1733-1733 6097:1734-1831 6548:1832-1855 6219:1856-1879] [-1, 1, 430, 448, 529, 545, 554, 570, 1710, 1711, 6097, 6548, 6219, -2]	2
mir166	TRINITY_DN25367_c0_g2_i1	0	-1	1	21	1713	1733	UCGGACCAGGCUUCAUUCCCC	GGGGAAUGAAGCCUGGUCCGA	Cleavage	len=1880 path=[1:0-451 430:452-469 448:470-550 529:551-566 545:567-575 554:576-591 570:592-1731 1710:1732-1732 1711:1733-1733 6097:1734-1831 6548:1832-1855 6219:1856-1879] [-1, 1, 430, 448, 529, 545, 554, 570, 1710, 1711, 6097, 6548, 6219, -2]	2
mir166	TRINITY_DN25367_c0_g2_i2	0	-1	1	21	2013	2033	UCGGACCAGGCUUCAUUCCCC	GGGGAAUGAAGCCUGGUCCGA	Cleavage	len=2367 path=[1:0-451 5232:452-956 448:957-1037 529:1038-1053 545:1054-1062 554:1063-1078 570:1079-2218 1710:2219-2219 1711:2220-2220 6097:2221-2318 6548:2319-2342 6219:2343-2366] [-1, 1, 5232, 448, 529, 545, 554, 570, 1710, 1711, 6097, 6548, 6219, -2]	2
mir166	TRINITY_DN25367_c0_g2_i2	0	-1	1	21	2200	2220	UCGGACCAGGCUUCAUUCCCC	GGGGAAUGAAGCCUGGUCCGA	Cleavage	len=2367 path=[1:0-451 5232:452-956 448:957-1037 529:1038-1053 545:1054-1062 554:1063-1078 570:1079-2218 1710:2219-2219 1711:2220-2220 6097:2221-2318 6548:2319-2342 6219:2343-2366] [-1, 1, 5232, 448, 529, 545, 554, 570, 1710, 1711, 6097, 6548, 6219, -2]	2
mir166	TRINITY_DN25367_c0_g3_i1	0	-1	1	21	253	273	UCGGACCAGGCUUCAUUCCCC	GGGGAAUGAAGCCUGGUCCGA	Cleavage	len=285 path=[3533:0-271 1710:272-272 3782:273-284] [-1, 3533, 1710, 3782, -2]	1
mir166	TRINITY_DN25367_c0_g4_i1	0	-1	1	21	253	273	UCGGACCAGGCUUCAUUCCCC	GGGGAAUGAAGCCUGGUCCGA	Cleavage	len=329 path=[3533:0-271 1710:272-272 1711:273-273 1712:274-328] [-1, 3533, 1710, 1711, 1712, -2]	1
mir166	TRINITY_DN18683_c0_g2_i1	0	-1	1	21	173	193	UCGGACCAGGCUUCAUUCCCC	GGGGAAUGAAGCCUGGUCCGA	Cleavage	len=479 path=[2977:0-40 2383:41-478] [-1, 2977, 2383, -2]	1
mir166	TRINITY_DN25367_c0_g1_i1	0	-1	1	21	167	187	UCGGACCAGGCUUCAUUCCCC	GGGGAAUGAAGCCUGGUCCGA	Cleavage	len=518 path=[5900:0-185 1710:186-186 3782:187-198 6547:199-222 3818:223-517] [-1, 5900, 1710, 3782, 6547, 3818, -2]	1
mir166	TRINITY_DN18683_c0_g1_i1	0	-1	1	21	1127	1147	UCGGACCAGGCUUCAUUCCCC	GGGGAAUGAAGCCUGGUCCGA	Cleavage	len=1433 path=[1411:0-705 2094:706-722 2111:723-822 2211:823-836 2225:837-866 2255:867-909 2298:910-925 2314:926-994 2383:995-1432] [-1, 1411, 2094, 2111, 2211, 2225, 2255, 2298, 2314, 2383, -2]	1
mir166	TRINITY_DN25367_c0_g2_i1	0	-1	1	21	1526	1546	UCGGACCAGGCUUCAUUCCCC	GGGGAAUGAAGCCUGGUCCGA	Cleavage	len=1880 path=[1:0-451 430:452-469 448:470-550 529:551-566 545:567-575 554:576-591 570:592-1731 1710:1732-1732 1711:1733-1733 6097:1734-1831 6548:1832-1855 6219:1856-1879] [-1, 1, 430, 448, 529, 545, 554, 570, 1710, 1711, 6097, 6548, 6219, -2]	2
mir166	TRINITY_DN25367_c0_g2_i1	0	-1	1	21	1713	1733	UCGGACCAGGCUUCAUUCCCC	GGGGAAUGAAGCCUGGUCCGA	Cleavage	len=1880 path=[1:0-451 430:452-469 448:470-550 529:551-566 545:567-575 554:576-591 570:592-1731 1710:1732-1732 1711:1733-1733 6097:1734-1831 6548:1832-1855 6219:1856-1879] [-1, 1, 430, 448, 529, 545, 554, 570, 1710, 1711, 6097, 6548, 6219, -2]	2
mir166	TRINITY_DN25367_c0_g2_i2	0	-1	1	21	2013	2033	UCGGACCAGGCUUCAUUCCCC	GGGGAAUGAAGCCUGGUCCGA	Cleavage	len=2367 path=[1:0-451 5232:452-956 448:957-1037 529:1038-1053 545:1054-1062 554:1063-1078 570:1079-2218 1710:2219-2219 1711:2220-2220 6097:2221-2318 6548:2319-2342 6219:2343-2366] [-1, 1, 5232, 448, 529, 545, 554, 570, 1710, 1711, 6097, 6548, 6219, -2]	2
mir166	TRINITY_DN25367_c0_g2_i2	0	-1	1	21	2200	2220	UCGGACCAGGCUUCAUUCCCC	GGGGAAUGAAGCCUGGUCCGA	Cleavage	len=2367 path=[1:0-451 5232:452-956 448:957-1037 529:1038-1053 545:1054-1062 554:1063-1078 570:1079-2218 1710:2219-2219 1711:2220-2220 6097:2221-2318 6548:2319-2342 6219:2343-2366] [-1, 1, 5232, 448, 529, 545, 554, 570, 1710, 1711, 6097, 6548, 6219, -2]	2
mir166	TRINITY_DN25367_c0_g3_i1	0	-1	1	21	253	273	UCGGACCAGGCUUCAUUCCCC	GGGGAAUGAAGCCUGGUCCGA	Cleavage	len=285 path=[3533:0-271 1710:272-272 3782:273-284] [-1, 3533, 1710, 3782, -2]	1
mir166	TRINITY_DN25367_c0_g4_i1	0	-1	1	21	253	273	UCGGACCAGGCUUCAUUCCCC	GGGGAAUGAAGCCUGGUCCGA	Cleavage	len=329 path=[3533:0-271 1710:272-272 1711:273-273 1712:274-328] [-1, 3533, 1710, 1711, 1712, -2]	1
mir166	TRINITY_DN18683_c0_g2_i1	0	-1	1	21	173	193	UCGGACCAGGCUUCAUUCCCC	GGGGAAUGAAGCCUGGUCCGA	Cleavage	len=479 path=[2977:0-40 2383:41-478] [-1, 2977, 2383, -2]	1
mir166	TRINITY_DN25367_c0_g1_i1	0	-1	1	21	167	187	UCGGACCAGGCUUCAUUCCCC	GGGGAAUGAAGCCUGGUCCGA	Cleavage	len=518 path=[5900:0-185 1710:186-186 3782:187-198 6547:199-222 3818:223-517] [-1, 5900, 1710, 3782, 6547, 3818, -2]	1
mir166	TRINITY_DN18683_c0_g1_i1	0	-1	1	21	1127	1147	UCGGACCAGGCUUCAUUCCCC	GGGGAAUGAAGCCUGGUCCGA	Cleavage	len=1433 path=[1411:0-705 2094:706-722 2111:723-822 2211:823-836 2225:837-866 2255:867-909 2298:910-925 2314:926-994 2383:995-1432] [-1, 1411, 2094, 2111, 2211, 2225, 2255, 2298, 2314, 2383, -2]	1
mir166	TRINITY_DN25367_c0_g2_i1	0	-1	1	21	1526	1546	UCGGACCAGGCUUCAUUCCCC	GGGGAAUGAAGCCUGGUCCGA	Cleavage	len=1880 path=[1:0-451 430:452-469 448:470-550 529:551-566 545:567-575 554:576-591 570:592-1731 1710:1732-1732 1711:1733-1733 6097:1734-1831 6548:1832-1855 6219:1856-1879] [-1, 1, 430, 448, 529, 545, 554, 570, 1710, 1711, 6097, 6548, 6219, -2]	2
mir166	TRINITY_DN25367_c0_g2_i1	0	-1	1	21	1713	1733	UCGGACCAGGCUUCAUUCCCC	GGGGAAUGAAGCCUGGUCCGA	Cleavage	len=1880 path=[1:0-451 430:452-469 448:470-550 529:551-566 545:567-575 554:576-591 570:592-1731 1710:1732-1732 1711:1733-1733 6097:1734-1831 6548:1832-1855 6219:1856-1879] [-1, 1, 430, 448, 529, 545, 554, 570, 1710, 1711, 6097, 6548, 6219, -2]	2
mir166	TRINITY_DN25367_c0_g2_i2	0	-1	1	21	2013	2033	UCGGACCAGGCUUCAUUCCCC	GGGGAAUGAAGCCUGGUCCGA	Cleavage	len=2367 path=[1:0-451 5232:452-956 448:957-1037 529:1038-1053 545:1054-1062 554:1063-1078 570:1079-2218 1710:2219-2219 1711:2220-2220 6097:2221-2318 6548:2319-2342 6219:2343-2366] [-1, 1, 5232, 448, 529, 545, 554, 570, 1710, 1711, 6097, 6548, 6219, -2]	2
mir166	TRINITY_DN25367_c0_g2_i2	0	-1	1	21	2200	2220	UCGGACCAGGCUUCAUUCCCC	GGGGAAUGAAGCCUGGUCCGA	Cleavage	len=2367 path=[1:0-451 5232:452-956 448:957-1037 529:1038-1053 545:1054-1062 554:1063-1078 570:1079-2218 1710:2219-2219 1711:2220-2220 6097:2221-2318 6548:2319-2342 6219:2343-2366] [-1, 1, 5232, 448, 529, 545, 554, 570, 1710, 1711, 6097, 6548, 6219, -2]	2
mir166	TRINITY_DN25367_c0_g3_i1	0	-1	1	21	253	273	UCGGACCAGGCUUCAUUCCCC	GGGGAAUGAAGCCUGGUCCGA	Cleavage	len=285 path=[3533:0-271 1710:272-272 3782:273-284] [-1, 3533, 1710, 3782, -2]	1
mir166	TRINITY_DN25367_c0_g4_i1	0	-1	1	21	253	273	UCGGACCAGGCUUCAUUCCCC	GGGGAAUGAAGCCUGGUCCGA	Cleavage	len=329 path=[3533:0-271 1710:272-272 1711:273-273 1712:274-328] [-1, 3533, 1710, 1711, 1712, -2]	1
mir166	TRINITY_DN18683_c0_g2_i1	0	-1	1	21	173	193	UCGGACCAGGCUUCAUUCCCC	GGGGAAUGAAGCCUGGUCCGA	Cleavage	len=479 path=[2977:0-40 2383:41-478] [-1, 2977, 2383, -2]	1
mir166	TRINITY_DN25367_c0_g1_i1	0	-1	1	21	167	187	UCGGACCAGGCUUCAUUCCCC	GGGGAAUGAAGCCUGGUCCGA	Cleavage	len=518 path=[5900:0-185 1710:186-186 3782:187-198 6547:199-222 3818:223-517] [-1, 5900, 1710, 3782, 6547, 3818, -2]	1
mir166	TRINITY_DN18683_c0_g1_i1	0	-1	1	21	1127	1147	UCGGACCAGGCUUCAUUCCCC	GGGGAAUGAAGCCUGGUCCGA	Cleavage	len=1433 path=[1411:0-705 2094:706-722 2111:723-822 2211:823-836 2225:837-866 2255:867-909 2298:910-925 2314:926-994 2383:995-1432] [-1, 1411, 2094, 2111, 2211, 2225, 2255, 2298, 2314, 2383, -2]	1
mir166	TRINITY_DN25367_c0_g2_i1	0	-1	1	21	1526	1546	UCGGACCAGGCUUCAUUCCCC	GGGGAAUGAAGCCUGGUCCGA	Cleavage	len=1880 path=[1:0-451 430:452-469 448:470-550 529:551-566 545:567-575 554:576-591 570:592-1731 1710:1732-1732 1711:1733-1733 6097:1734-1831 6548:1832-1855 6219:1856-1879] [-1, 1, 430, 448, 529, 545, 554, 570, 1710, 1711, 6097, 6548, 6219, -2]	2
mir166	TRINITY_DN25367_c0_g2_i1	0	-1	1	21	1713	1733	UCGGACCAGGCUUCAUUCCCC	GGGGAAUGAAGCCUGGUCCGA	Cleavage	len=1880 path=[1:0-451 430:452-469 448:470-550 529:551-566 545:567-575 554:576-591 570:592-1731 1710:1732-1732 1711:1733-1733 6097:1734-1831 6548:1832-1855 6219:1856-1879] [-1, 1, 430, 448, 529, 545, 554, 570, 1710, 1711, 6097, 6548, 6219, -2]	2
mir166	TRINITY_DN25367_c0_g2_i2	0	-1	1	21	2013	2033	UCGGACCAGGCUUCAUUCCCC	GGGGAAUGAAGCCUGGUCCGA	Cleavage	len=2367 path=[1:0-451 5232:452-956 448:957-1037 529:1038-1053 545:1054-1062 554:1063-1078 570:1079-2218 1710:2219-2219 1711:2220-2220 6097:2221-2318 6548:2319-2342 6219:2343-2366] [-1, 1, 5232, 448, 529, 545, 554, 570, 1710, 1711, 6097, 6548, 6219, -2]	2
mir166	TRINITY_DN25367_c0_g2_i2	0	-1	1	21	2200	2220	UCGGACCAGGCUUCAUUCCCC	GGGGAAUGAAGCCUGGUCCGA	Cleavage	len=2367 path=[1:0-451 5232:452-956 448:957-1037 529:1038-1053 545:1054-1062 554:1063-1078 570:1079-2218 1710:2219-2219 1711:2220-2220 6097:2221-2318 6548:2319-2342 6219:2343-2366] [-1, 1, 5232, 448, 529, 545, 554, 570, 1710, 1711, 6097, 6548, 6219, -2]	2
mir166	TRINITY_DN25367_c0_g2_i1	0	-1	1	21	1528	1548	UCUCGGACCAGGCUUCAUUCC	GGAAUGAAGCCUGGUCCGAGA	Cleavage	len=1880 path=[1:0-451 430:452-469 448:470-550 529:551-566 545:567-575 554:576-591 570:592-1731 1710:1732-1732 1711:1733-1733 6097:1734-1831 6548:1832-1855 6219:1856-1879] [-1, 1, 430, 448, 529, 545, 554, 570, 1710, 1711, 6097, 6548, 6219, -2]	2
mir166	TRINITY_DN25367_c0_g2_i2	0	-1	1	21	2015	2035	UCUCGGACCAGGCUUCAUUCC	GGAAUGAAGCCUGGUCCGAGA	Cleavage	len=2367 path=[1:0-451 5232:452-956 448:957-1037 529:1038-1053 545:1054-1062 554:1063-1078 570:1079-2218 1710:2219-2219 1711:2220-2220 6097:2221-2318 6548:2319-2342 6219:2343-2366] [-1, 1, 5232, 448, 529, 545, 554, 570, 1710, 1711, 6097, 6548, 6219, -2]	2
mir166	TRINITY_DN25367_c0_g2_i1	0	-1	1	21	1528	1548	UCUCGGACCAGGCUUCAUUCC	GGAAUGAAGCCUGGUCCGAGA	Cleavage	len=1880 path=[1:0-451 430:452-469 448:470-550 529:551-566 545:567-575 554:576-591 570:592-1731 1710:1732-1732 1711:1733-1733 6097:1734-1831 6548:1832-1855 6219:1856-1879] [-1, 1, 430, 448, 529, 545, 554, 570, 1710, 1711, 6097, 6548, 6219, -2]	2
mir166	TRINITY_DN25367_c0_g2_i2	0	-1	1	21	2015	2035	UCUCGGACCAGGCUUCAUUCC	GGAAUGAAGCCUGGUCCGAGA	Cleavage	len=2367 path=[1:0-451 5232:452-956 448:957-1037 529:1038-1053 545:1054-1062 554:1063-1078 570:1079-2218 1710:2219-2219 1711:2220-2220 6097:2221-2318 6548:2319-2342 6219:2343-2366] [-1, 1, 5232, 448, 529, 545, 554, 570, 1710, 1711, 6097, 6548, 6219, -2]	2
mir168	TRINITY_DN54600_c0_g1_i1	0	-1	1	21	485	505	UCGCUUGGUGCAGGUCGGGAA	UUCCCGACCUGCACCAAGCGA	Cleavage	len=726 path=[704:0-725] [-1, 704, -2]	1
mir168	TRINITY_DN54600_c0_g1_i1	0	-1	1	21	485	505	UCGCUUGGUGCAGGUCGGGAA	UUCCCGACCUGCACCAAGCGA	Cleavage	len=726 path=[704:0-725] [-1, 704, -2]	1
mir319	TRINITY_DN54777_c0_g1_i1	0	-1	1	21	787	807	UUGGACUGAAGGGAGCUCCCU	AGGGAGCUCCCUUCAGUCCAA	Cleavage	len=841 path=[819:0-840] [-1, 819, -2]	1
mir319	TRINITY_DN54777_c0_g1_i1	0	-1	1	21	787	807	UUGGACUGAAGGGAGCUCCCU	AGGGAGCUCCCUUCAGUCCAA	Cleavage	len=841 path=[819:0-840] [-1, 819, -2]	1
mir319	TRINITY_DN54777_c0_g1_i1	0	-1	1	21	787	807	UUGGACUGAAGGGAGCUCCCU	AGGGAGCUCCCUUCAGUCCAA	Cleavage	len=841 path=[819:0-840] [-1, 819, -2]	1
mir319	TRINITY_DN54777_c0_g1_i1	0	-1	1	21	787	807	UUGGACUGAAGGGAGCUCCCU	AGGGAGCUCCCUUCAGUCCAA	Cleavage	len=841 path=[819:0-840] [-1, 819, -2]	1
mir319	TRINITY_DN54777_c0_g1_i1	0	-1	1	21	787	807	UUGGACUGAAGGGAGCUCCCU	AGGGAGCUCCCUUCAGUCCAA	Cleavage	len=841 path=[819:0-840] [-1, 819, -2]	1
mir319	TRINITY_DN54777_c0_g1_i1	0	-1	1	21	787	807	UUGGACUGAAGGGAGCUCCCU	AGGGAGCUCCCUUCAGUCCAA	Cleavage	len=841 path=[819:0-840] [-1, 819, -2]	1
mir319	TRINITY_DN54777_c0_g1_i1	0	-1	1	21	787	807	UUGGACUGAAGGGAGCUCCCU	AGGGAGCUCCCUUCAGUCCAA	Cleavage	len=841 path=[819:0-840] [-1, 819, -2]	1
mir396	TRINITY_DN23216_c0_g1_i2	0	-1	1	21	1625	1645	UUCCACAGCUUUCUUGAACUU	CAGUUCAAGAAAGCUGUGGAA	Cleavage	len=1870 path=[1:0-208 187:209-225 204:226-274 253:275-290 269:291-1277 4035:1278-1301 1280:1302-1451 1430:1452-1473 1452:1474-1677 1656:1678-1869] [-1, 1, 187, 204, 253, 269, 4035, 1280, 1430, 1452, 1656, -2]	1
mir396	TRINITY_DN23216_c0_g1_i1	0	-1	1	21	1714	1734	UUCCACAGCUUUCUUGAACUU	CAGUUCAAGAAAGCUGUGGAA	Cleavage	len=1959 path=[1:0-208 187:209-225 204:226-274 253:275-290 269:291-1277 4035:1278-1301 1280:1302-1451 3695:1452-1562 1452:1563-1766 1656:1767-1958] [-1, 1, 187, 204, 253, 269, 4035, 1280, 3695, 1452, 1656, -2]	1
mir396	TRINITY_DN23216_c0_g1_i2	0	-1	1	21	1625	1645	UUCCACAGCUUUCUUGAACUU	CAGUUCAAGAAAGCUGUGGAA	Cleavage	len=1870 path=[1:0-208 187:209-225 204:226-274 253:275-290 269:291-1277 4035:1278-1301 1280:1302-1451 1430:1452-1473 1452:1474-1677 1656:1678-1869] [-1, 1, 187, 204, 253, 269, 4035, 1280, 1430, 1452, 1656, -2]	1
mir396	TRINITY_DN23216_c0_g1_i1	0	-1	1	21	1714	1734	UUCCACAGCUUUCUUGAACUU	CAGUUCAAGAAAGCUGUGGAA	Cleavage	len=1959 path=[1:0-208 187:209-225 204:226-274 253:275-290 269:291-1277 4035:1278-1301 1280:1302-1451 3695:1452-1562 1452:1563-1766 1656:1767-1958] [-1, 1, 187, 204, 253, 269, 4035, 1280, 3695, 1452, 1656, -2]	1
mir396	TRINITY_DN23216_c0_g1_i2	0	-1	1	21	1625	1645	UUCCACAGCUUUCUUGAACUU	CAGUUCAAGAAAGCUGUGGAA	Cleavage	len=1870 path=[1:0-208 187:209-225 204:226-274 253:275-290 269:291-1277 4035:1278-1301 1280:1302-1451 1430:1452-1473 1452:1474-1677 1656:1678-1869] [-1, 1, 187, 204, 253, 269, 4035, 1280, 1430, 1452, 1656, -2]	1
mir396	TRINITY_DN23216_c0_g1_i1	0	-1	1	21	1714	1734	UUCCACAGCUUUCUUGAACUU	CAGUUCAAGAAAGCUGUGGAA	Cleavage	len=1959 path=[1:0-208 187:209-225 204:226-274 253:275-290 269:291-1277 4035:1278-1301 1280:1302-1451 3695:1452-1562 1452:1563-1766 1656:1767-1958] [-1, 1, 187, 204, 253, 269, 4035, 1280, 3695, 1452, 1656, -2]	1
mir396	TRINITY_DN23216_c0_g1_i2	0	-1	1	21	1625	1645	UUCCACAGCUUUCUUGAACUU	CAGUUCAAGAAAGCUGUGGAA	Cleavage	len=1870 path=[1:0-208 187:209-225 204:226-274 253:275-290 269:291-1277 4035:1278-1301 1280:1302-1451 1430:1452-1473 1452:1474-1677 1656:1678-1869] [-1, 1, 187, 204, 253, 269, 4035, 1280, 1430, 1452, 1656, -2]	1
mir396	TRINITY_DN23216_c0_g1_i1	0	-1	1	21	1714	1734	UUCCACAGCUUUCUUGAACUU	CAGUUCAAGAAAGCUGUGGAA	Cleavage	len=1959 path=[1:0-208 187:209-225 204:226-274 253:275-290 269:291-1277 4035:1278-1301 1280:1302-1451 3695:1452-1562 1452:1563-1766 1656:1767-1958] [-1, 1, 187, 204, 253, 269, 4035, 1280, 3695, 1452, 1656, -2]	1
mir396	TRINITY_DN23216_c0_g1_i2	0	-1	1	21	1625	1645	UUCCACAGCUUUCUUGAACUG	CAGUUCAAGAAAGCUGUGGAA	Cleavage	len=1870 path=[1:0-208 187:209-225 204:226-274 253:275-290 269:291-1277 4035:1278-1301 1280:1302-1451 1430:1452-1473 1452:1474-1677 1656:1678-1869] [-1, 1, 187, 204, 253, 269, 4035, 1280, 1430, 1452, 1656, -2]	1
mir396	TRINITY_DN23216_c0_g1_i1	0	-1	1	21	1714	1734	UUCCACAGCUUUCUUGAACUG	CAGUUCAAGAAAGCUGUGGAA	Cleavage	len=1959 path=[1:0-208 187:209-225 204:226-274 253:275-290 269:291-1277 4035:1278-1301 1280:1302-1451 3695:1452-1562 1452:1563-1766 1656:1767-1958] [-1, 1, 187, 204, 253, 269, 4035, 1280, 3695, 1452, 1656, -2]	1
mir396	TRINITY_DN23216_c0_g1_i2	0	-1	1	21	1625	1645	UUCCACAGCUUUCUUGAACUG	CAGUUCAAGAAAGCUGUGGAA	Cleavage	len=1870 path=[1:0-208 187:209-225 204:226-274 253:275-290 269:291-1277 4035:1278-1301 1280:1302-1451 1430:1452-1473 1452:1474-1677 1656:1678-1869] [-1, 1, 187, 204, 253, 269, 4035, 1280, 1430, 1452, 1656, -2]	1
mir396	TRINITY_DN23216_c0_g1_i1	0	-1	1	21	1714	1734	UUCCACAGCUUUCUUGAACUG	CAGUUCAAGAAAGCUGUGGAA	Cleavage	len=1959 path=[1:0-208 187:209-225 204:226-274 253:275-290 269:291-1277 4035:1278-1301 1280:1302-1451 3695:1452-1562 1452:1563-1766 1656:1767-1958] [-1, 1, 187, 204, 253, 269, 4035, 1280, 3695, 1452, 1656, -2]	1
mir396	TRINITY_DN23216_c0_g1_i2	0	-1	1	21	1625	1645	UUCCACAGCUUUCUUGAACUG	CAGUUCAAGAAAGCUGUGGAA	Cleavage	len=1870 path=[1:0-208 187:209-225 204:226-274 253:275-290 269:291-1277 4035:1278-1301 1280:1302-1451 1430:1452-1473 1452:1474-1677 1656:1678-1869] [-1, 1, 187, 204, 253, 269, 4035, 1280, 1430, 1452, 1656, -2]	1
mir396	TRINITY_DN23216_c0_g1_i1	0	-1	1	21	1714	1734	UUCCACAGCUUUCUUGAACUG	CAGUUCAAGAAAGCUGUGGAA	Cleavage	len=1959 path=[1:0-208 187:209-225 204:226-274 253:275-290 269:291-1277 4035:1278-1301 1280:1302-1451 3695:1452-1562 1452:1563-1766 1656:1767-1958] [-1, 1, 187, 204, 253, 269, 4035, 1280, 3695, 1452, 1656, -2]	1
mir396	TRINITY_DN23216_c0_g1_i2	0	-1	1	21	1625	1645	UUCCACAGCUUUCUUGAACUG	CAGUUCAAGAAAGCUGUGGAA	Cleavage	len=1870 path=[1:0-208 187:209-225 204:226-274 253:275-290 269:291-1277 4035:1278-1301 1280:1302-1451 1430:1452-1473 1452:1474-1677 1656:1678-1869] [-1, 1, 187, 204, 253, 269, 4035, 1280, 1430, 1452, 1656, -2]	1
mir396	TRINITY_DN23216_c0_g1_i1	0	-1	1	21	1714	1734	UUCCACAGCUUUCUUGAACUG	CAGUUCAAGAAAGCUGUGGAA	Cleavage	len=1959 path=[1:0-208 187:209-225 204:226-274 253:275-290 269:291-1277 4035:1278-1301 1280:1302-1451 3695:1452-1562 1452:1563-1766 1656:1767-1958] [-1, 1, 187, 204, 253, 269, 4035, 1280, 3695, 1452, 1656, -2]	1
mir160	TRINITY_DN15784_c0_g1_i1	1	-1	1	21	49	69	UGCCUGGCUCCCUGUAUGCCA	UGGCAUGCAGGGAGCCAGGCA	Cleavage	len=849 path=[1:0-650 629:651-670 649:671-821 800:822-848] [-1, 1, 629, 649, 800, -2]	1
mir160	TRINITY_DN15784_c0_g1_i2	1	-1	1	21	49	69	UGCCUGGCUCCCUGUAUGCCA	UGGCAUGCAGGGAGCCAGGCA	Cleavage	len=1035 path=[1:0-650 2287:651-856 649:857-1007 800:1008-1034] [-1, 1, 2287, 649, 800, -2]	1
mir160	TRINITY_DN15784_c0_g1_i1	1	-1	1	21	49	69	UGCCUGGCUCCCUGUAUGCCA	UGGCAUGCAGGGAGCCAGGCA	Cleavage	len=849 path=[1:0-650 629:651-670 649:671-821 800:822-848] [-1, 1, 629, 649, 800, -2]	1
mir160	TRINITY_DN15784_c0_g1_i2	1	-1	1	21	49	69	UGCCUGGCUCCCUGUAUGCCA	UGGCAUGCAGGGAGCCAGGCA	Cleavage	len=1035 path=[1:0-650 2287:651-856 649:857-1007 800:1008-1034] [-1, 1, 2287, 649, 800, -2]	1
mir160	TRINITY_DN15784_c0_g1_i1	1	-1	1	21	49	69	UGCCUGGCUCCCUGUAUGCCA	UGGCAUGCAGGGAGCCAGGCA	Cleavage	len=849 path=[1:0-650 629:651-670 649:671-821 800:822-848] [-1, 1, 629, 649, 800, -2]	1
mir160	TRINITY_DN15784_c0_g1_i2	1	-1	1	21	49	69	UGCCUGGCUCCCUGUAUGCCA	UGGCAUGCAGGGAGCCAGGCA	Cleavage	len=1035 path=[1:0-650 2287:651-856 649:857-1007 800:1008-1034] [-1, 1, 2287, 649, 800, -2]	1
mir160	TRINITY_DN15784_c0_g1_i1	1	-1	1	21	49	69	UGCCUGGCUCCCUGUAUGCCA	UGGCAUGCAGGGAGCCAGGCA	Cleavage	len=849 path=[1:0-650 629:651-670 649:671-821 800:822-848] [-1, 1, 629, 649, 800, -2]	1
mir160	TRINITY_DN15784_c0_g1_i2	1	-1	1	21	49	69	UGCCUGGCUCCCUGUAUGCCA	UGGCAUGCAGGGAGCCAGGCA	Cleavage	len=1035 path=[1:0-650 2287:651-856 649:857-1007 800:1008-1034] [-1, 1, 2287, 649, 800, -2]	1
mir160	TRINITY_DN15784_c0_g1_i1	1	-1	1	21	49	69	UGCCUGGCUCCCUGUAUGCCA	UGGCAUGCAGGGAGCCAGGCA	Cleavage	len=849 path=[1:0-650 629:651-670 649:671-821 800:822-848] [-1, 1, 629, 649, 800, -2]	1
mir160	TRINITY_DN15784_c0_g1_i2	1	-1	1	21	49	69	UGCCUGGCUCCCUGUAUGCCA	UGGCAUGCAGGGAGCCAGGCA	Cleavage	len=1035 path=[1:0-650 2287:651-856 649:857-1007 800:1008-1034] [-1, 1, 2287, 649, 800, -2]	1
mir160	TRINITY_DN15784_c0_g1_i1	1	-1	1	21	49	69	UGCCUGGCUCCCUGUAUGCCA	UGGCAUGCAGGGAGCCAGGCA	Cleavage	len=849 path=[1:0-650 629:651-670 649:671-821 800:822-848] [-1, 1, 629, 649, 800, -2]	1
mir160	TRINITY_DN15784_c0_g1_i2	1	-1	1	21	49	69	UGCCUGGCUCCCUGUAUGCCA	UGGCAUGCAGGGAGCCAGGCA	Cleavage	len=1035 path=[1:0-650 2287:651-856 649:857-1007 800:1008-1034] [-1, 1, 2287, 649, 800, -2]	1
mir166	TRINITY_DN25367_c0_g3_i1	1	-1	1	21	255	275	UCUCGGACCAGGCUUCAUUCC	GGAAUGAAGCCUGGUCCGAGG	Cleavage	len=285 path=[3533:0-271 1710:272-272 3782:273-284] [-1, 3533, 1710, 3782, -2]	1
mir166	TRINITY_DN25367_c0_g1_i1	1	-1	1	21	169	189	UCUCGGACCAGGCUUCAUUCC	GGAAUGAAGCCUGGUCCGAGG	Cleavage	len=518 path=[5900:0-185 1710:186-186 3782:187-198 6547:199-222 3818:223-517] [-1, 5900, 1710, 3782, 6547, 3818, -2]	1
mir166	TRINITY_DN25367_c0_g3_i1	1	-1	1	21	255	275	UCUCGGACCAGGCUUCAUUCC	GGAAUGAAGCCUGGUCCGAGG	Cleavage	len=285 path=[3533:0-271 1710:272-272 3782:273-284] [-1, 3533, 1710, 3782, -2]	1
mir166	TRINITY_DN25367_c0_g1_i1	1	-1	1	21	169	189	UCUCGGACCAGGCUUCAUUCC	GGAAUGAAGCCUGGUCCGAGG	Cleavage	len=518 path=[5900:0-185 1710:186-186 3782:187-198 6547:199-222 3818:223-517] [-1, 5900, 1710, 3782, 6547, 3818, -2]	1
mir319	TRINITY_DN54777_c0_g1_i1	1	-1	1	21	788	808	UUUGGACUGAAGGGAGCUCCU	GGGAGCUCCCUUCAGUCCAAG	Cleavage	len=841 path=[819:0-840] [-1, 819, -2]	1
mir319	TRINITY_DN54777_c0_g1_i1	1	-1	1	21	788	808	UUUGGACUGAAGGGAGCUCCU	GGGAGCUCCCUUCAGUCCAAG	Cleavage	len=841 path=[819:0-840] [-1, 819, -2]	1
Gor-miR-3105	TRINITY_DN25367_c0_g2_i1	1.5	-1	1	24	1770	1799	GGAAUGUUGUCUGGCUCGAGG------UCA	UGAGAAAAGCCUCGAGCCAGCCAACAUUCC	Translation	len=1880 path=[1:0-451 430:452-469 448:470-550 529:551-566 545:567-575 554:576-591 570:592-1731 1710:1732-1732 1711:1733-1733 6097:1734-1831 6548:1832-1855 6219:1856-1879] [-1, 1, 430, 448, 529, 545, 554, 570, 1710, 1711, 6097, 6548, 6219, -2]	2
Gor-miR-3105	TRINITY_DN25367_c0_g2_i2	1.5	-1	1	24	2257	2286	GGAAUGUUGUCUGGCUCGAGG------UCA	UGAGAAAAGCCUCGAGCCAGCCAACAUUCC	Translation	len=2367 path=[1:0-451 5232:452-956 448:957-1037 529:1038-1053 545:1054-1062 554:1063-1078 570:1079-2218 1710:2219-2219 1711:2220-2220 6097:2221-2318 6548:2319-2342 6219:2343-2366] [-1, 1, 5232, 448, 529, 545, 554, 570, 1710, 1711, 6097, 6548, 6219, -2]	2
mir166	TRINITY_DN25367_c0_g4_i1	1.5	-1	1	21	255	275	UCUCGGACCAGGCUUCAUUCC	GGAAUGAAGCCUGGUCCGAAA	Cleavage	len=329 path=[3533:0-271 1710:272-272 1711:273-273 1712:274-328] [-1, 3533, 1710, 1711, 1712, -2]	1
mir166	TRINITY_DN25367_c0_g4_i1	1.5	-1	1	21	255	275	UCUCGGACCAGGCUUCAUUCC	GGAAUGAAGCCUGGUCCGAAA	Cleavage	len=329 path=[3533:0-271 1710:272-272 1711:273-273 1712:274-328] [-1, 3533, 1710, 1711, 1712, -2]	1
mir319	TRINITY_DN16475_c0_g1_i2	1.5	-1	1	21	1092	1112	UUUGGACUGAAGGGAGCUCCU	UAGAGCUCCCUUCAAUCCAAA	Cleavage	len=1664 path=[1:0-390 369:391-544 523:545-660 639:661-675 654:676-1461 1440:1462-1663] [-1, 1, 369, 523, 639, 654, 1440, -2]	1
mir319	TRINITY_DN16475_c0_g1_i2	1.5	-1	1	21	1092	1112	UUUGGACUGAAGGGAGCUCCU	UAGAGCUCCCUUCAAUCCAAA	Cleavage	len=1664 path=[1:0-390 369:391-544 523:545-660 639:661-675 654:676-1461 1440:1462-1663] [-1, 1, 369, 523, 639, 654, 1440, -2]	1
Gor-miR-3050	TRINITY_DN16472_c0_g2_i1	2	-1	1	19	95	113	CAACUUUCAACAACGGAUC	AAUCCAUUGUUGAAAGUUG	Cleavage	len=1139 path=[1:0-260 239:261-275 254:276-1138] [-1, 1, 239, 254, -2]	1
Gor-miR-3050	TRINITY_DN16472_c0_g1_i1	2	-1	1	19	95	113	CAACUUUCAACAACGGAUC	AAUCCAUUGUUGAAAGUUG	Cleavage	len=1140 path=[1:0-260 2249:261-276 254:277-1139] [-1, 1, 2249, 254, -2]	1
mir156	TRINITY_DN23375_c0_g1_i1	2	-1	1	21	415	435	UUGACAGAAGAGAGUGAGCAC	GUGCUCUCUCUCUUCUGUCAG	Cleavage	len=796 path=[5240:0-309 5527:310-351 5569:352-379 1531:380-795] [-1, 5240, 5527, 5569, 1531, -2]	1
mir156	TRINITY_DN23375_c0_g2_i6	2	-1	1	21	1258	1278	UUGACAGAAGAGAGUGAGCAC	GUGCUCUCUCUCUUCUGUCAG	Cleavage	len=1639 path=[6025:0-198 440:199-738 7633:739-762 1004:763-851 6006:852-870 1179:871-986 1295:987-1204 1513:1205-1222 1531:1223-1638] [-1, 6025, 440, 7633, 1004, 6006, 1179, 1295, 1513, 1531, -2]	1
mir156	TRINITY_DN23375_c0_g2_i9	2	-1	1	21	1325	1345	UUGACAGAAGAGAGUGAGCAC	GUGCUCUCUCUCUUCUGUCAG	Cleavage	len=1706 path=[6025:0-198 440:199-738 980:739-746 988:747-762 1004:763-851 1093:852-937 1179:938-1053 1295:1054-1271 1513:1272-1289 1531:1290-1705] [-1, 6025, 440, 980, 988, 1004, 1093, 1179, 1295, 1513, 1531, -2]	1
mir156	TRINITY_DN23375_c0_g2_i12	2	-1	1	21	1521	1541	UUGACAGAAGAGAGUGAGCAC	GUGCUCUCUCUCUUCUGUCAG	Cleavage	len=1902 path=[1:0-438 417:439-461 440:462-1001 7633:1002-1025 1004:1026-1114 6006:1115-1133 1179:1134-1249 1295:1250-1467 1513:1468-1485 1531:1486-1901] [-1, 1, 417, 440, 7633, 1004, 6006, 1179, 1295, 1513, 1531, -2]	1
mir156	TRINITY_DN23375_c0_g2_i10	2	-1	1	21	1588	1608	UUGACAGAAGAGAGUGAGCAC	GUGCUCUCUCUCUUCUGUCAG	Cleavage	len=1969 path=[1:0-438 417:439-461 440:462-1001 980:1002-1009 988:1010-1025 1004:1026-1114 1093:1115-1200 1179:1201-1316 1295:1317-1534 1513:1535-1552 1531:1553-1968] [-1, 1, 417, 440, 980, 988, 1004, 1093, 1179, 1295, 1513, 1531, -2]	1
mir156	TRINITY_DN23375_c0_g2_i7	2	-1	1	21	1693	1713	UUGACAGAAGAGAGUGAGCAC	GUGCUCUCUCUCUUCUGUCAG	Cleavage	len=2074 path=[1:0-438 5792:439-590 5944:591-633 440:634-1173 7633:1174-1197 1004:1198-1286 6006:1287-1305 1179:1306-1421 1295:1422-1639 1513:1640-1657 1531:1658-2073] [-1, 1, 5792, 5944, 440, 7633, 1004, 6006, 1179, 1295, 1513, 1531, -2]	1
mir156	TRINITY_DN23375_c0_g2_i11	2	-1	1	21	1760	1780	UUGACAGAAGAGAGUGAGCAC	GUGCUCUCUCUCUUCUGUCAG	Cleavage	len=2141 path=[1:0-438 5792:439-590 5944:591-633 440:634-1173 980:1174-1181 988:1182-1197 1004:1198-1286 1093:1287-1372 1179:1373-1488 1295:1489-1706 1513:1707-1724 1531:1725-2140] [-1, 1, 5792, 5944, 440, 980, 988, 1004, 1093, 1179, 1295, 1513, 1531, -2]	1
mir156	TRINITY_DN28048_c0_g2_i1	2	-1	1	21	611	631	UUGACAGAAGAGAGUGAGCAC	GUGCUCUCUCUCUUCUGUCAU	Cleavage	len=775 path=[7076:0-96 10809:97-120 7174:121-439 7493:440-526 7580:527-567 7621:568-627 7681:628-629 1766:630-646 7773:647-687 10808:688-711 7838:712-736 1873:737-774] [-1, 7076, 10809, 7174, 7493, 7580, 7621, 7681, 1766, 7773, 10808, 7838, 1873, -2]	1
mir156	TRINITY_DN18196_c0_g1_i2	2	-1	1	21	617	637	UUGACAGAAGAGAGUGAGCAC	GUGCUCUCUCUCUUCUGUCAU	Cleavage	len=1128 path=[2243:0-249 1365:250-894 2010:895-908 2024:909-921 2847:922-945 2061:946-1127] [-1, 2243, 1365, 2010, 2024, 2847, 2061, -2]	1
mir156	TRINITY_DN18196_c0_g1_i1	2	-1	1	21	633	653	UUGACAGAAGAGAGUGAGCAC	GUGCUCUCUCUCUUCUGUCAU	Cleavage	len=1144 path=[1122:0-265 1365:266-910 2010:911-924 2024:925-937 2847:938-961 2061:962-1143] [-1, 1122, 1365, 2010, 2024, 2847, 2061, -2]	1
mir156	TRINITY_DN16444_c0_g1_i1	2	-1	1	21	1403	1423	UUGACAGAAGAGAGUGAGCAC	GUGCUCUCUCUCUUCUGUCAU	Cleavage	len=1893 path=[1871:0-406 2255:407-424 2273:425-904 2753:905-1892] [-1, 1871, 2255, 2273, 2753, -2]	1
mir156	TRINITY_DN16444_c0_g1_i3	2	-1	1	21	2027	2047	UUGACAGAAGAGAGUGAGCAC	GUGCUCUCUCUCUUCUGUCAU	Cleavage	len=2517 path=[1871:0-406 3741:407-1048 2273:1049-1528 2753:1529-2516] [-1, 1871, 3741, 2273, 2753, -2]	1
mir156	TRINITY_DN28048_c0_g1_i6	2	-1	1	21	1769	1789	UUGACAGAAGAGAGUGAGCAC	GUGCUCUCUCUCUUCUGUCAU	Cleavage	len=2752 path=[1:0-1226 1205:1227-1243 1222:1244-1359 1338:1360-1381 1360:1382-1728 1707:1729-1787 1766:1788-1804 1783:1805-1894 1873:1895-1932 10807:1933-1956 1935:1957-2159 2138:2160-2219 9575:2220-2241 2725:2242-2294 10810:2295-2318 2802:2319-2751] [-1, 1, 1205, 1222, 1338, 1360, 1707, 1766, 1783, 1873, 10807, 1935, 2138, 9575, 2725, 10810, 2802, -2]	1
mir156	TRINITY_DN28048_c0_g1_i2	2	-1	1	21	2085	2105	UUGACAGAAGAGAGUGAGCAC	GUGCUCUCUCUCUUCUGUCAU	Cleavage	len=3068 path=[1:0-1226 9930:1227-1559 1222:1560-1675 1338:1676-1697 1360:1698-2044 1707:2045-2103 1766:2104-2120 1783:2121-2210 1873:2211-2248 10807:2249-2272 1935:2273-2475 2138:2476-2535 9575:2536-2557 2725:2558-2610 10810:2611-2634 2802:2635-3067] [-1, 1, 9930, 1222, 1338, 1360, 1707, 1766, 1783, 1873, 10807, 1935, 2138, 9575, 2725, 10810, 2802, -2]	1
mir156	TRINITY_DN28048_c0_g1_i7	2	-1	1	21	1769	1789	UUGACAGAAGAGAGUGAGCAC	GUGCUCUCUCUCUUCUGUCAU	Cleavage	len=3257 path=[1:0-1226 1205:1227-1243 1222:1244-1359 1338:1360-1381 1360:1382-1728 1707:1729-1787 1766:1788-1804 1783:1805-1894 1873:1895-1932 10807:1933-1956 1935:1957-2159 2138:2160-2219 2198:2220-2744 2723:2745-2746 2725:2747-2799 10810:2800-2823 2802:2824-3256] [-1, 1, 1205, 1222, 1338, 1360, 1707, 1766, 1783, 1873, 10807, 1935, 2138, 2198, 2723, 2725, 10810, 2802, -2]	1
mir156	TRINITY_DN28048_c0_g1_i5	2	-1	1	21	2085	2105	UUGACAGAAGAGAGUGAGCAC	GUGCUCUCUCUCUUCUGUCAU	Cleavage	len=3573 path=[1:0-1226 9930:1227-1559 1222:1560-1675 1338:1676-1697 1360:1698-2044 1707:2045-2103 1766:2104-2120 1783:2121-2210 1873:2211-2248 10807:2249-2272 1935:2273-2475 2138:2476-2535 2198:2536-3060 2723:3061-3062 2725:3063-3115 10810:3116-3139 2802:3140-3572] [-1, 1, 9930, 1222, 1338, 1360, 1707, 1766, 1783, 1873, 10807, 1935, 2138, 2198, 2723, 2725, 10810, 2802, -2]	1
mir156	TRINITY_DN28048_c0_g1_i4	2	-1	1	21	2592	2612	UUGACAGAAGAGAGUGAGCAC	GUGCUCUCUCUCUUCUGUCAU	Cleavage	len=3575 path=[1:0-1226 1205:1227-1243 1222:1244-1359 7863:1360-2204 1360:2205-2551 1707:2552-2610 1766:2611-2627 1783:2628-2717 1873:2718-2755 10807:2756-2779 1935:2780-2982 2138:2983-3042 9575:3043-3064 2725:3065-3117 10810:3118-3141 2802:3142-3574] [-1, 1, 1205, 1222, 7863, 1360, 1707, 1766, 1783, 1873, 10807, 1935, 2138, 9575, 2725, 10810, 2802, -2]	1
mir156	TRINITY_DN28048_c0_g1_i1	2	-1	1	21	2908	2928	UUGACAGAAGAGAGUGAGCAC	GUGCUCUCUCUCUUCUGUCAU	Cleavage	len=3891 path=[1:0-1226 9930:1227-1559 1222:1560-1675 7863:1676-2520 1360:2521-2867 1707:2868-2926 1766:2927-2943 1783:2944-3033 1873:3034-3071 10807:3072-3095 1935:3096-3298 2138:3299-3358 9575:3359-3380 2725:3381-3433 10810:3434-3457 2802:3458-3890] [-1, 1, 9930, 1222, 7863, 1360, 1707, 1766, 1783, 1873, 10807, 1935, 2138, 9575, 2725, 10810, 2802, -2]	1
mir156	TRINITY_DN28048_c0_g1_i3	2	-1	1	21	2592	2612	UUGACAGAAGAGAGUGAGCAC	GUGCUCUCUCUCUUCUGUCAU	Cleavage	len=4080 path=[1:0-1226 1205:1227-1243 1222:1244-1359 7863:1360-2204 1360:2205-2551 1707:2552-2610 1766:2611-2627 1783:2628-2717 1873:2718-2755 10807:2756-2779 1935:2780-2982 2138:2983-3042 2198:3043-3567 2723:3568-3569 2725:3570-3622 10810:3623-3646 2802:3647-4079] [-1, 1, 1205, 1222, 7863, 1360, 1707, 1766, 1783, 1873, 10807, 1935, 2138, 2198, 2723, 2725, 10810, 2802, -2]	1
mir156	TRINITY_DN28048_c0_g1_i8	2	-1	1	21	2908	2928	UUGACAGAAGAGAGUGAGCAC	GUGCUCUCUCUCUUCUGUCAU	Cleavage	len=4396 path=[1:0-1226 9930:1227-1559 1222:1560-1675 7863:1676-2520 1360:2521-2867 1707:2868-2926 1766:2927-2943 1783:2944-3033 1873:3034-3071 10807:3072-3095 1935:3096-3298 2138:3299-3358 2198:3359-3883 2723:3884-3885 2725:3886-3938 10810:3939-3962 2802:3963-4395] [-1, 1, 9930, 1222, 7863, 1360, 1707, 1766, 1783, 1873, 10807, 1935, 2138, 2198, 2723, 2725, 10810, 2802, -2]	1
mir156	TRINITY_DN18895_c0_g1_i1	2	-1	1	21	813	833	UUGACAGAAGAGAGUGAGCAC	AAGCUCCCUCUCUUCUGUCAC	Cleavage	len=1240 path=[1:0-830 2725:831-854 833:855-1239] [-1, 1, 2725, 833, -2]	1
mir156	TRINITY_DN23375_c0_g1_i1	2	-1	1	21	415	435	UUGACAGAAGAGAGUGAGCAC	GUGCUCUCUCUCUUCUGUCAG	Cleavage	len=796 path=[5240:0-309 5527:310-351 5569:352-379 1531:380-795] [-1, 5240, 5527, 5569, 1531, -2]	1
mir156	TRINITY_DN23375_c0_g2_i6	2	-1	1	21	1258	1278	UUGACAGAAGAGAGUGAGCAC	GUGCUCUCUCUCUUCUGUCAG	Cleavage	len=1639 path=[6025:0-198 440:199-738 7633:739-762 1004:763-851 6006:852-870 1179:871-986 1295:987-1204 1513:1205-1222 1531:1223-1638] [-1, 6025, 440, 7633, 1004, 6006, 1179, 1295, 1513, 1531, -2]	1
mir156	TRINITY_DN23375_c0_g2_i9	2	-1	1	21	1325	1345	UUGACAGAAGAGAGUGAGCAC	GUGCUCUCUCUCUUCUGUCAG	Cleavage	len=1706 path=[6025:0-198 440:199-738 980:739-746 988:747-762 1004:763-851 1093:852-937 1179:938-1053 1295:1054-1271 1513:1272-1289 1531:1290-1705] [-1, 6025, 440, 980, 988, 1004, 1093, 1179, 1295, 1513, 1531, -2]	1
mir156	TRINITY_DN23375_c0_g2_i12	2	-1	1	21	1521	1541	UUGACAGAAGAGAGUGAGCAC	GUGCUCUCUCUCUUCUGUCAG	Cleavage	len=1902 path=[1:0-438 417:439-461 440:462-1001 7633:1002-1025 1004:1026-1114 6006:1115-1133 1179:1134-1249 1295:1250-1467 1513:1468-1485 1531:1486-1901] [-1, 1, 417, 440, 7633, 1004, 6006, 1179, 1295, 1513, 1531, -2]	1
mir156	TRINITY_DN23375_c0_g2_i10	2	-1	1	21	1588	1608	UUGACAGAAGAGAGUGAGCAC	GUGCUCUCUCUCUUCUGUCAG	Cleavage	len=1969 path=[1:0-438 417:439-461 440:462-1001 980:1002-1009 988:1010-1025 1004:1026-1114 1093:1115-1200 1179:1201-1316 1295:1317-1534 1513:1535-1552 1531:1553-1968] [-1, 1, 417, 440, 980, 988, 1004, 1093, 1179, 1295, 1513, 1531, -2]	1
mir156	TRINITY_DN23375_c0_g2_i7	2	-1	1	21	1693	1713	UUGACAGAAGAGAGUGAGCAC	GUGCUCUCUCUCUUCUGUCAG	Cleavage	len=2074 path=[1:0-438 5792:439-590 5944:591-633 440:634-1173 7633:1174-1197 1004:1198-1286 6006:1287-1305 1179:1306-1421 1295:1422-1639 1513:1640-1657 1531:1658-2073] [-1, 1, 5792, 5944, 440, 7633, 1004, 6006, 1179, 1295, 1513, 1531, -2]	1
mir156	TRINITY_DN23375_c0_g2_i11	2	-1	1	21	1760	1780	UUGACAGAAGAGAGUGAGCAC	GUGCUCUCUCUCUUCUGUCAG	Cleavage	len=2141 path=[1:0-438 5792:439-590 5944:591-633 440:634-1173 980:1174-1181 988:1182-1197 1004:1198-1286 1093:1287-1372 1179:1373-1488 1295:1489-1706 1513:1707-1724 1531:1725-2140] [-1, 1, 5792, 5944, 440, 980, 988, 1004, 1093, 1179, 1295, 1513, 1531, -2]	1
mir156	TRINITY_DN28048_c0_g2_i1	2	-1	1	21	611	631	UUGACAGAAGAGAGUGAGCAC	GUGCUCUCUCUCUUCUGUCAU	Cleavage	len=775 path=[7076:0-96 10809:97-120 7174:121-439 7493:440-526 7580:527-567 7621:568-627 7681:628-629 1766:630-646 7773:647-687 10808:688-711 7838:712-736 1873:737-774] [-1, 7076, 10809, 7174, 7493, 7580, 7621, 7681, 1766, 7773, 10808, 7838, 1873, -2]	1
mir156	TRINITY_DN18196_c0_g1_i2	2	-1	1	21	617	637	UUGACAGAAGAGAGUGAGCAC	GUGCUCUCUCUCUUCUGUCAU	Cleavage	len=1128 path=[2243:0-249 1365:250-894 2010:895-908 2024:909-921 2847:922-945 2061:946-1127] [-1, 2243, 1365, 2010, 2024, 2847, 2061, -2]	1
mir156	TRINITY_DN18196_c0_g1_i1	2	-1	1	21	633	653	UUGACAGAAGAGAGUGAGCAC	GUGCUCUCUCUCUUCUGUCAU	Cleavage	len=1144 path=[1122:0-265 1365:266-910 2010:911-924 2024:925-937 2847:938-961 2061:962-1143] [-1, 1122, 1365, 2010, 2024, 2847, 2061, -2]	1
mir156	TRINITY_DN16444_c0_g1_i1	2	-1	1	21	1403	1423	UUGACAGAAGAGAGUGAGCAC	GUGCUCUCUCUCUUCUGUCAU	Cleavage	len=1893 path=[1871:0-406 2255:407-424 2273:425-904 2753:905-1892] [-1, 1871, 2255, 2273, 2753, -2]	1
mir156	TRINITY_DN16444_c0_g1_i3	2	-1	1	21	2027	2047	UUGACAGAAGAGAGUGAGCAC	GUGCUCUCUCUCUUCUGUCAU	Cleavage	len=2517 path=[1871:0-406 3741:407-1048 2273:1049-1528 2753:1529-2516] [-1, 1871, 3741, 2273, 2753, -2]	1
mir156	TRINITY_DN28048_c0_g1_i6	2	-1	1	21	1769	1789	UUGACAGAAGAGAGUGAGCAC	GUGCUCUCUCUCUUCUGUCAU	Cleavage	len=2752 path=[1:0-1226 1205:1227-1243 1222:1244-1359 1338:1360-1381 1360:1382-1728 1707:1729-1787 1766:1788-1804 1783:1805-1894 1873:1895-1932 10807:1933-1956 1935:1957-2159 2138:2160-2219 9575:2220-2241 2725:2242-2294 10810:2295-2318 2802:2319-2751] [-1, 1, 1205, 1222, 1338, 1360, 1707, 1766, 1783, 1873, 10807, 1935, 2138, 9575, 2725, 10810, 2802, -2]	1
mir156	TRINITY_DN28048_c0_g1_i2	2	-1	1	21	2085	2105	UUGACAGAAGAGAGUGAGCAC	GUGCUCUCUCUCUUCUGUCAU	Cleavage	len=3068 path=[1:0-1226 9930:1227-1559 1222:1560-1675 1338:1676-1697 1360:1698-2044 1707:2045-2103 1766:2104-2120 1783:2121-2210 1873:2211-2248 10807:2249-2272 1935:2273-2475 2138:2476-2535 9575:2536-2557 2725:2558-2610 10810:2611-2634 2802:2635-3067] [-1, 1, 9930, 1222, 1338, 1360, 1707, 1766, 1783, 1873, 10807, 1935, 2138, 9575, 2725, 10810, 2802, -2]	1
mir156	TRINITY_DN28048_c0_g1_i7	2	-1	1	21	1769	1789	UUGACAGAAGAGAGUGAGCAC	GUGCUCUCUCUCUUCUGUCAU	Cleavage	len=3257 path=[1:0-1226 1205:1227-1243 1222:1244-1359 1338:1360-1381 1360:1382-1728 1707:1729-1787 1766:1788-1804 1783:1805-1894 1873:1895-1932 10807:1933-1956 1935:1957-2159 2138:2160-2219 2198:2220-2744 2723:2745-2746 2725:2747-2799 10810:2800-2823 2802:2824-3256] [-1, 1, 1205, 1222, 1338, 1360, 1707, 1766, 1783, 1873, 10807, 1935, 2138, 2198, 2723, 2725, 10810, 2802, -2]	1
mir156	TRINITY_DN28048_c0_g1_i5	2	-1	1	21	2085	2105	UUGACAGAAGAGAGUGAGCAC	GUGCUCUCUCUCUUCUGUCAU	Cleavage	len=3573 path=[1:0-1226 9930:1227-1559 1222:1560-1675 1338:1676-1697 1360:1698-2044 1707:2045-2103 1766:2104-2120 1783:2121-2210 1873:2211-2248 10807:2249-2272 1935:2273-2475 2138:2476-2535 2198:2536-3060 2723:3061-3062 2725:3063-3115 10810:3116-3139 2802:3140-3572] [-1, 1, 9930, 1222, 1338, 1360, 1707, 1766, 1783, 1873, 10807, 1935, 2138, 2198, 2723, 2725, 10810, 2802, -2]	1
mir156	TRINITY_DN28048_c0_g1_i4	2	-1	1	21	2592	2612	UUGACAGAAGAGAGUGAGCAC	GUGCUCUCUCUCUUCUGUCAU	Cleavage	len=3575 path=[1:0-1226 1205:1227-1243 1222:1244-1359 7863:1360-2204 1360:2205-2551 1707:2552-2610 1766:2611-2627 1783:2628-2717 1873:2718-2755 10807:2756-2779 1935:2780-2982 2138:2983-3042 9575:3043-3064 2725:3065-3117 10810:3118-3141 2802:3142-3574] [-1, 1, 1205, 1222, 7863, 1360, 1707, 1766, 1783, 1873, 10807, 1935, 2138, 9575, 2725, 10810, 2802, -2]	1
mir156	TRINITY_DN28048_c0_g1_i1	2	-1	1	21	2908	2928	UUGACAGAAGAGAGUGAGCAC	GUGCUCUCUCUCUUCUGUCAU	Cleavage	len=3891 path=[1:0-1226 9930:1227-1559 1222:1560-1675 7863:1676-2520 1360:2521-2867 1707:2868-2926 1766:2927-2943 1783:2944-3033 1873:3034-3071 10807:3072-3095 1935:3096-3298 2138:3299-3358 9575:3359-3380 2725:3381-3433 10810:3434-3457 2802:3458-3890] [-1, 1, 9930, 1222, 7863, 1360, 1707, 1766, 1783, 1873, 10807, 1935, 2138, 9575, 2725, 10810, 2802, -2]	1
mir156	TRINITY_DN28048_c0_g1_i3	2	-1	1	21	2592	2612	UUGACAGAAGAGAGUGAGCAC	GUGCUCUCUCUCUUCUGUCAU	Cleavage	len=4080 path=[1:0-1226 1205:1227-1243 1222:1244-1359 7863:1360-2204 1360:2205-2551 1707:2552-2610 1766:2611-2627 1783:2628-2717 1873:2718-2755 10807:2756-2779 1935:2780-2982 2138:2983-3042 2198:3043-3567 2723:3568-3569 2725:3570-3622 10810:3623-3646 2802:3647-4079] [-1, 1, 1205, 1222, 7863, 1360, 1707, 1766, 1783, 1873, 10807, 1935, 2138, 2198, 2723, 2725, 10810, 2802, -2]	1
mir156	TRINITY_DN28048_c0_g1_i8	2	-1	1	21	2908	2928	UUGACAGAAGAGAGUGAGCAC	GUGCUCUCUCUCUUCUGUCAU	Cleavage	len=4396 path=[1:0-1226 9930:1227-1559 1222:1560-1675 7863:1676-2520 1360:2521-2867 1707:2868-2926 1766:2927-2943 1783:2944-3033 1873:3034-3071 10807:3072-3095 1935:3096-3298 2138:3299-3358 2198:3359-3883 2723:3884-3885 2725:3886-3938 10810:3939-3962 2802:3963-4395] [-1, 1, 9930, 1222, 7863, 1360, 1707, 1766, 1783, 1873, 10807, 1935, 2138, 2198, 2723, 2725, 10810, 2802, -2]	1
mir156	TRINITY_DN18895_c0_g1_i1	2	-1	1	21	813	833	UUGACAGAAGAGAGUGAGCAC	AAGCUCCCUCUCUUCUGUCAC	Cleavage	len=1240 path=[1:0-830 2725:831-854 833:855-1239] [-1, 1, 2725, 833, -2]	1
mir156	TRINITY_DN23375_c0_g1_i1	2	-1	1	21	415	435	UUGACAGAAGAGAGUGAGCAC	GUGCUCUCUCUCUUCUGUCAG	Cleavage	len=796 path=[5240:0-309 5527:310-351 5569:352-379 1531:380-795] [-1, 5240, 5527, 5569, 1531, -2]	1
mir156	TRINITY_DN23375_c0_g2_i6	2	-1	1	21	1258	1278	UUGACAGAAGAGAGUGAGCAC	GUGCUCUCUCUCUUCUGUCAG	Cleavage	len=1639 path=[6025:0-198 440:199-738 7633:739-762 1004:763-851 6006:852-870 1179:871-986 1295:987-1204 1513:1205-1222 1531:1223-1638] [-1, 6025, 440, 7633, 1004, 6006, 1179, 1295, 1513, 1531, -2]	1
mir156	TRINITY_DN23375_c0_g2_i9	2	-1	1	21	1325	1345	UUGACAGAAGAGAGUGAGCAC	GUGCUCUCUCUCUUCUGUCAG	Cleavage	len=1706 path=[6025:0-198 440:199-738 980:739-746 988:747-762 1004:763-851 1093:852-937 1179:938-1053 1295:1054-1271 1513:1272-1289 1531:1290-1705] [-1, 6025, 440, 980, 988, 1004, 1093, 1179, 1295, 1513, 1531, -2]	1
mir156	TRINITY_DN23375_c0_g2_i12	2	-1	1	21	1521	1541	UUGACAGAAGAGAGUGAGCAC	GUGCUCUCUCUCUUCUGUCAG	Cleavage	len=1902 path=[1:0-438 417:439-461 440:462-1001 7633:1002-1025 1004:1026-1114 6006:1115-1133 1179:1134-1249 1295:1250-1467 1513:1468-1485 1531:1486-1901] [-1, 1, 417, 440, 7633, 1004, 6006, 1179, 1295, 1513, 1531, -2]	1
mir156	TRINITY_DN23375_c0_g2_i10	2	-1	1	21	1588	1608	UUGACAGAAGAGAGUGAGCAC	GUGCUCUCUCUCUUCUGUCAG	Cleavage	len=1969 path=[1:0-438 417:439-461 440:462-1001 980:1002-1009 988:1010-1025 1004:1026-1114 1093:1115-1200 1179:1201-1316 1295:1317-1534 1513:1535-1552 1531:1553-1968] [-1, 1, 417, 440, 980, 988, 1004, 1093, 1179, 1295, 1513, 1531, -2]	1
mir156	TRINITY_DN23375_c0_g2_i7	2	-1	1	21	1693	1713	UUGACAGAAGAGAGUGAGCAC	GUGCUCUCUCUCUUCUGUCAG	Cleavage	len=2074 path=[1:0-438 5792:439-590 5944:591-633 440:634-1173 7633:1174-1197 1004:1198-1286 6006:1287-1305 1179:1306-1421 1295:1422-1639 1513:1640-1657 1531:1658-2073] [-1, 1, 5792, 5944, 440, 7633, 1004, 6006, 1179, 1295, 1513, 1531, -2]	1
mir156	TRINITY_DN23375_c0_g2_i11	2	-1	1	21	1760	1780	UUGACAGAAGAGAGUGAGCAC	GUGCUCUCUCUCUUCUGUCAG	Cleavage	len=2141 path=[1:0-438 5792:439-590 5944:591-633 440:634-1173 980:1174-1181 988:1182-1197 1004:1198-1286 1093:1287-1372 1179:1373-1488 1295:1489-1706 1513:1707-1724 1531:1725-2140] [-1, 1, 5792, 5944, 440, 980, 988, 1004, 1093, 1179, 1295, 1513, 1531, -2]	1
mir156	TRINITY_DN28048_c0_g2_i1	2	-1	1	21	611	631	UUGACAGAAGAGAGUGAGCAC	GUGCUCUCUCUCUUCUGUCAU	Cleavage	len=775 path=[7076:0-96 10809:97-120 7174:121-439 7493:440-526 7580:527-567 7621:568-627 7681:628-629 1766:630-646 7773:647-687 10808:688-711 7838:712-736 1873:737-774] [-1, 7076, 10809, 7174, 7493, 7580, 7621, 7681, 1766, 7773, 10808, 7838, 1873, -2]	1
mir156	TRINITY_DN18196_c0_g1_i2	2	-1	1	21	617	637	UUGACAGAAGAGAGUGAGCAC	GUGCUCUCUCUCUUCUGUCAU	Cleavage	len=1128 path=[2243:0-249 1365:250-894 2010:895-908 2024:909-921 2847:922-945 2061:946-1127] [-1, 2243, 1365, 2010, 2024, 2847, 2061, -2]	1
mir156	TRINITY_DN18196_c0_g1_i1	2	-1	1	21	633	653	UUGACAGAAGAGAGUGAGCAC	GUGCUCUCUCUCUUCUGUCAU	Cleavage	len=1144 path=[1122:0-265 1365:266-910 2010:911-924 2024:925-937 2847:938-961 2061:962-1143] [-1, 1122, 1365, 2010, 2024, 2847, 2061, -2]	1
mir156	TRINITY_DN16444_c0_g1_i1	2	-1	1	21	1403	1423	UUGACAGAAGAGAGUGAGCAC	GUGCUCUCUCUCUUCUGUCAU	Cleavage	len=1893 path=[1871:0-406 2255:407-424 2273:425-904 2753:905-1892] [-1, 1871, 2255, 2273, 2753, -2]	1
mir156	TRINITY_DN16444_c0_g1_i3	2	-1	1	21	2027	2047	UUGACAGAAGAGAGUGAGCAC	GUGCUCUCUCUCUUCUGUCAU	Cleavage	len=2517 path=[1871:0-406 3741:407-1048 2273:1049-1528 2753:1529-2516] [-1, 1871, 3741, 2273, 2753, -2]	1
mir156	TRINITY_DN28048_c0_g1_i6	2	-1	1	21	1769	1789	UUGACAGAAGAGAGUGAGCAC	GUGCUCUCUCUCUUCUGUCAU	Cleavage	len=2752 path=[1:0-1226 1205:1227-1243 1222:1244-1359 1338:1360-1381 1360:1382-1728 1707:1729-1787 1766:1788-1804 1783:1805-1894 1873:1895-1932 10807:1933-1956 1935:1957-2159 2138:2160-2219 9575:2220-2241 2725:2242-2294 10810:2295-2318 2802:2319-2751] [-1, 1, 1205, 1222, 1338, 1360, 1707, 1766, 1783, 1873, 10807, 1935, 2138, 9575, 2725, 10810, 2802, -2]	1
mir156	TRINITY_DN28048_c0_g1_i2	2	-1	1	21	2085	2105	UUGACAGAAGAGAGUGAGCAC	GUGCUCUCUCUCUUCUGUCAU	Cleavage	len=3068 path=[1:0-1226 9930:1227-1559 1222:1560-1675 1338:1676-1697 1360:1698-2044 1707:2045-2103 1766:2104-2120 1783:2121-2210 1873:2211-2248 10807:2249-2272 1935:2273-2475 2138:2476-2535 9575:2536-2557 2725:2558-2610 10810:2611-2634 2802:2635-3067] [-1, 1, 9930, 1222, 1338, 1360, 1707, 1766, 1783, 1873, 10807, 1935, 2138, 9575, 2725, 10810, 2802, -2]	1
mir156	TRINITY_DN28048_c0_g1_i7	2	-1	1	21	1769	1789	UUGACAGAAGAGAGUGAGCAC	GUGCUCUCUCUCUUCUGUCAU	Cleavage	len=3257 path=[1:0-1226 1205:1227-1243 1222:1244-1359 1338:1360-1381 1360:1382-1728 1707:1729-1787 1766:1788-1804 1783:1805-1894 1873:1895-1932 10807:1933-1956 1935:1957-2159 2138:2160-2219 2198:2220-2744 2723:2745-2746 2725:2747-2799 10810:2800-2823 2802:2824-3256] [-1, 1, 1205, 1222, 1338, 1360, 1707, 1766, 1783, 1873, 10807, 1935, 2138, 2198, 2723, 2725, 10810, 2802, -2]	1
mir156	TRINITY_DN28048_c0_g1_i5	2	-1	1	21	2085	2105	UUGACAGAAGAGAGUGAGCAC	GUGCUCUCUCUCUUCUGUCAU	Cleavage	len=3573 path=[1:0-1226 9930:1227-1559 1222:1560-1675 1338:1676-1697 1360:1698-2044 1707:2045-2103 1766:2104-2120 1783:2121-2210 1873:2211-2248 10807:2249-2272 1935:2273-2475 2138:2476-2535 2198:2536-3060 2723:3061-3062 2725:3063-3115 10810:3116-3139 2802:3140-3572] [-1, 1, 9930, 1222, 1338, 1360, 1707, 1766, 1783, 1873, 10807, 1935, 2138, 2198, 2723, 2725, 10810, 2802, -2]	1
mir156	TRINITY_DN28048_c0_g1_i4	2	-1	1	21	2592	2612	UUGACAGAAGAGAGUGAGCAC	GUGCUCUCUCUCUUCUGUCAU	Cleavage	len=3575 path=[1:0-1226 1205:1227-1243 1222:1244-1359 7863:1360-2204 1360:2205-2551 1707:2552-2610 1766:2611-2627 1783:2628-2717 1873:2718-2755 10807:2756-2779 1935:2780-2982 2138:2983-3042 9575:3043-3064 2725:3065-3117 10810:3118-3141 2802:3142-3574] [-1, 1, 1205, 1222, 7863, 1360, 1707, 1766, 1783, 1873, 10807, 1935, 2138, 9575, 2725, 10810, 2802, -2]	1
mir156	TRINITY_DN28048_c0_g1_i1	2	-1	1	21	2908	2928	UUGACAGAAGAGAGUGAGCAC	GUGCUCUCUCUCUUCUGUCAU	Cleavage	len=3891 path=[1:0-1226 9930:1227-1559 1222:1560-1675 7863:1676-2520 1360:2521-2867 1707:2868-2926 1766:2927-2943 1783:2944-3033 1873:3034-3071 10807:3072-3095 1935:3096-3298 2138:3299-3358 9575:3359-3380 2725:3381-3433 10810:3434-3457 2802:3458-3890] [-1, 1, 9930, 1222, 7863, 1360, 1707, 1766, 1783, 1873, 10807, 1935, 2138, 9575, 2725, 10810, 2802, -2]	1
mir156	TRINITY_DN28048_c0_g1_i3	2	-1	1	21	2592	2612	UUGACAGAAGAGAGUGAGCAC	GUGCUCUCUCUCUUCUGUCAU	Cleavage	len=4080 path=[1:0-1226 1205:1227-1243 1222:1244-1359 7863:1360-2204 1360:2205-2551 1707:2552-2610 1766:2611-2627 1783:2628-2717 1873:2718-2755 10807:2756-2779 1935:2780-2982 2138:2983-3042 2198:3043-3567 2723:3568-3569 2725:3570-3622 10810:3623-3646 2802:3647-4079] [-1, 1, 1205, 1222, 7863, 1360, 1707, 1766, 1783, 1873, 10807, 1935, 2138, 2198, 2723, 2725, 10810, 2802, -2]	1
mir156	TRINITY_DN28048_c0_g1_i8	2	-1	1	21	2908	2928	UUGACAGAAGAGAGUGAGCAC	GUGCUCUCUCUCUUCUGUCAU	Cleavage	len=4396 path=[1:0-1226 9930:1227-1559 1222:1560-1675 7863:1676-2520 1360:2521-2867 1707:2868-2926 1766:2927-2943 1783:2944-3033 1873:3034-3071 10807:3072-3095 1935:3096-3298 2138:3299-3358 2198:3359-3883 2723:3884-3885 2725:3886-3938 10810:3939-3962 2802:3963-4395] [-1, 1, 9930, 1222, 7863, 1360, 1707, 1766, 1783, 1873, 10807, 1935, 2138, 2198, 2723, 2725, 10810, 2802, -2]	1
mir156	TRINITY_DN18895_c0_g1_i1	2	-1	1	21	813	833	UUGACAGAAGAGAGUGAGCAC	AAGCUCCCUCUCUUCUGUCAC	Cleavage	len=1240 path=[1:0-830 2725:831-854 833:855-1239] [-1, 1, 2725, 833, -2]	1
mir156	TRINITY_DN23375_c0_g1_i1	2	-1	1	21	415	435	UUGACAGAAGAGAGUGAGCAC	GUGCUCUCUCUCUUCUGUCAG	Cleavage	len=796 path=[5240:0-309 5527:310-351 5569:352-379 1531:380-795] [-1, 5240, 5527, 5569, 1531, -2]	1
mir156	TRINITY_DN23375_c0_g2_i6	2	-1	1	21	1258	1278	UUGACAGAAGAGAGUGAGCAC	GUGCUCUCUCUCUUCUGUCAG	Cleavage	len=1639 path=[6025:0-198 440:199-738 7633:739-762 1004:763-851 6006:852-870 1179:871-986 1295:987-1204 1513:1205-1222 1531:1223-1638] [-1, 6025, 440, 7633, 1004, 6006, 1179, 1295, 1513, 1531, -2]	1
mir156	TRINITY_DN23375_c0_g2_i9	2	-1	1	21	1325	1345	UUGACAGAAGAGAGUGAGCAC	GUGCUCUCUCUCUUCUGUCAG	Cleavage	len=1706 path=[6025:0-198 440:199-738 980:739-746 988:747-762 1004:763-851 1093:852-937 1179:938-1053 1295:1054-1271 1513:1272-1289 1531:1290-1705] [-1, 6025, 440, 980, 988, 1004, 1093, 1179, 1295, 1513, 1531, -2]	1
mir156	TRINITY_DN23375_c0_g2_i12	2	-1	1	21	1521	1541	UUGACAGAAGAGAGUGAGCAC	GUGCUCUCUCUCUUCUGUCAG	Cleavage	len=1902 path=[1:0-438 417:439-461 440:462-1001 7633:1002-1025 1004:1026-1114 6006:1115-1133 1179:1134-1249 1295:1250-1467 1513:1468-1485 1531:1486-1901] [-1, 1, 417, 440, 7633, 1004, 6006, 1179, 1295, 1513, 1531, -2]	1
mir156	TRINITY_DN23375_c0_g2_i10	2	-1	1	21	1588	1608	UUGACAGAAGAGAGUGAGCAC	GUGCUCUCUCUCUUCUGUCAG	Cleavage	len=1969 path=[1:0-438 417:439-461 440:462-1001 980:1002-1009 988:1010-1025 1004:1026-1114 1093:1115-1200 1179:1201-1316 1295:1317-1534 1513:1535-1552 1531:1553-1968] [-1, 1, 417, 440, 980, 988, 1004, 1093, 1179, 1295, 1513, 1531, -2]	1
mir156	TRINITY_DN23375_c0_g2_i7	2	-1	1	21	1693	1713	UUGACAGAAGAGAGUGAGCAC	GUGCUCUCUCUCUUCUGUCAG	Cleavage	len=2074 path=[1:0-438 5792:439-590 5944:591-633 440:634-1173 7633:1174-1197 1004:1198-1286 6006:1287-1305 1179:1306-1421 1295:1422-1639 1513:1640-1657 1531:1658-2073] [-1, 1, 5792, 5944, 440, 7633, 1004, 6006, 1179, 1295, 1513, 1531, -2]	1
mir156	TRINITY_DN23375_c0_g2_i11	2	-1	1	21	1760	1780	UUGACAGAAGAGAGUGAGCAC	GUGCUCUCUCUCUUCUGUCAG	Cleavage	len=2141 path=[1:0-438 5792:439-590 5944:591-633 440:634-1173 980:1174-1181 988:1182-1197 1004:1198-1286 1093:1287-1372 1179:1373-1488 1295:1489-1706 1513:1707-1724 1531:1725-2140] [-1, 1, 5792, 5944, 440, 980, 988, 1004, 1093, 1179, 1295, 1513, 1531, -2]	1
mir156	TRINITY_DN28048_c0_g2_i1	2	-1	1	21	611	631	UUGACAGAAGAGAGUGAGCAC	GUGCUCUCUCUCUUCUGUCAU	Cleavage	len=775 path=[7076:0-96 10809:97-120 7174:121-439 7493:440-526 7580:527-567 7621:568-627 7681:628-629 1766:630-646 7773:647-687 10808:688-711 7838:712-736 1873:737-774] [-1, 7076, 10809, 7174, 7493, 7580, 7621, 7681, 1766, 7773, 10808, 7838, 1873, -2]	1
mir156	TRINITY_DN18196_c0_g1_i2	2	-1	1	21	617	637	UUGACAGAAGAGAGUGAGCAC	GUGCUCUCUCUCUUCUGUCAU	Cleavage	len=1128 path=[2243:0-249 1365:250-894 2010:895-908 2024:909-921 2847:922-945 2061:946-1127] [-1, 2243, 1365, 2010, 2024, 2847, 2061, -2]	1
mir156	TRINITY_DN18196_c0_g1_i1	2	-1	1	21	633	653	UUGACAGAAGAGAGUGAGCAC	GUGCUCUCUCUCUUCUGUCAU	Cleavage	len=1144 path=[1122:0-265 1365:266-910 2010:911-924 2024:925-937 2847:938-961 2061:962-1143] [-1, 1122, 1365, 2010, 2024, 2847, 2061, -2]	1
mir156	TRINITY_DN16444_c0_g1_i1	2	-1	1	21	1403	1423	UUGACAGAAGAGAGUGAGCAC	GUGCUCUCUCUCUUCUGUCAU	Cleavage	len=1893 path=[1871:0-406 2255:407-424 2273:425-904 2753:905-1892] [-1, 1871, 2255, 2273, 2753, -2]	1
mir156	TRINITY_DN16444_c0_g1_i3	2	-1	1	21	2027	2047	UUGACAGAAGAGAGUGAGCAC	GUGCUCUCUCUCUUCUGUCAU	Cleavage	len=2517 path=[1871:0-406 3741:407-1048 2273:1049-1528 2753:1529-2516] [-1, 1871, 3741, 2273, 2753, -2]	1
mir156	TRINITY_DN28048_c0_g1_i6	2	-1	1	21	1769	1789	UUGACAGAAGAGAGUGAGCAC	GUGCUCUCUCUCUUCUGUCAU	Cleavage	len=2752 path=[1:0-1226 1205:1227-1243 1222:1244-1359 1338:1360-1381 1360:1382-1728 1707:1729-1787 1766:1788-1804 1783:1805-1894 1873:1895-1932 10807:1933-1956 1935:1957-2159 2138:2160-2219 9575:2220-2241 2725:2242-2294 10810:2295-2318 2802:2319-2751] [-1, 1, 1205, 1222, 1338, 1360, 1707, 1766, 1783, 1873, 10807, 1935, 2138, 9575, 2725, 10810, 2802, -2]	1
mir156	TRINITY_DN28048_c0_g1_i2	2	-1	1	21	2085	2105	UUGACAGAAGAGAGUGAGCAC	GUGCUCUCUCUCUUCUGUCAU	Cleavage	len=3068 path=[1:0-1226 9930:1227-1559 1222:1560-1675 1338:1676-1697 1360:1698-2044 1707:2045-2103 1766:2104-2120 1783:2121-2210 1873:2211-2248 10807:2249-2272 1935:2273-2475 2138:2476-2535 9575:2536-2557 2725:2558-2610 10810:2611-2634 2802:2635-3067] [-1, 1, 9930, 1222, 1338, 1360, 1707, 1766, 1783, 1873, 10807, 1935, 2138, 9575, 2725, 10810, 2802, -2]	1
mir156	TRINITY_DN28048_c0_g1_i7	2	-1	1	21	1769	1789	UUGACAGAAGAGAGUGAGCAC	GUGCUCUCUCUCUUCUGUCAU	Cleavage	len=3257 path=[1:0-1226 1205:1227-1243 1222:1244-1359 1338:1360-1381 1360:1382-1728 1707:1729-1787 1766:1788-1804 1783:1805-1894 1873:1895-1932 10807:1933-1956 1935:1957-2159 2138:2160-2219 2198:2220-2744 2723:2745-2746 2725:2747-2799 10810:2800-2823 2802:2824-3256] [-1, 1, 1205, 1222, 1338, 1360, 1707, 1766, 1783, 1873, 10807, 1935, 2138, 2198, 2723, 2725, 10810, 2802, -2]	1
mir156	TRINITY_DN28048_c0_g1_i5	2	-1	1	21	2085	2105	UUGACAGAAGAGAGUGAGCAC	GUGCUCUCUCUCUUCUGUCAU	Cleavage	len=3573 path=[1:0-1226 9930:1227-1559 1222:1560-1675 1338:1676-1697 1360:1698-2044 1707:2045-2103 1766:2104-2120 1783:2121-2210 1873:2211-2248 10807:2249-2272 1935:2273-2475 2138:2476-2535 2198:2536-3060 2723:3061-3062 2725:3063-3115 10810:3116-3139 2802:3140-3572] [-1, 1, 9930, 1222, 1338, 1360, 1707, 1766, 1783, 1873, 10807, 1935, 2138, 2198, 2723, 2725, 10810, 2802, -2]	1
mir156	TRINITY_DN28048_c0_g1_i4	2	-1	1	21	2592	2612	UUGACAGAAGAGAGUGAGCAC	GUGCUCUCUCUCUUCUGUCAU	Cleavage	len=3575 path=[1:0-1226 1205:1227-1243 1222:1244-1359 7863:1360-2204 1360:2205-2551 1707:2552-2610 1766:2611-2627 1783:2628-2717 1873:2718-2755 10807:2756-2779 1935:2780-2982 2138:2983-3042 9575:3043-3064 2725:3065-3117 10810:3118-3141 2802:3142-3574] [-1, 1, 1205, 1222, 7863, 1360, 1707, 1766, 1783, 1873, 10807, 1935, 2138, 9575, 2725, 10810, 2802, -2]	1
mir156	TRINITY_DN28048_c0_g1_i1	2	-1	1	21	2908	2928	UUGACAGAAGAGAGUGAGCAC	GUGCUCUCUCUCUUCUGUCAU	Cleavage	len=3891 path=[1:0-1226 9930:1227-1559 1222:1560-1675 7863:1676-2520 1360:2521-2867 1707:2868-2926 1766:2927-2943 1783:2944-3033 1873:3034-3071 10807:3072-3095 1935:3096-3298 2138:3299-3358 9575:3359-3380 2725:3381-3433 10810:3434-3457 2802:3458-3890] [-1, 1, 9930, 1222, 7863, 1360, 1707, 1766, 1783, 1873, 10807, 1935, 2138, 9575, 2725, 10810, 2802, -2]	1
mir156	TRINITY_DN28048_c0_g1_i3	2	-1	1	21	2592	2612	UUGACAGAAGAGAGUGAGCAC	GUGCUCUCUCUCUUCUGUCAU	Cleavage	len=4080 path=[1:0-1226 1205:1227-1243 1222:1244-1359 7863:1360-2204 1360:2205-2551 1707:2552-2610 1766:2611-2627 1783:2628-2717 1873:2718-2755 10807:2756-2779 1935:2780-2982 2138:2983-3042 2198:3043-3567 2723:3568-3569 2725:3570-3622 10810:3623-3646 2802:3647-4079] [-1, 1, 1205, 1222, 7863, 1360, 1707, 1766, 1783, 1873, 10807, 1935, 2138, 2198, 2723, 2725, 10810, 2802, -2]	1
mir156	TRINITY_DN28048_c0_g1_i8	2	-1	1	21	2908	2928	UUGACAGAAGAGAGUGAGCAC	GUGCUCUCUCUCUUCUGUCAU	Cleavage	len=4396 path=[1:0-1226 9930:1227-1559 1222:1560-1675 7863:1676-2520 1360:2521-2867 1707:2868-2926 1766:2927-2943 1783:2944-3033 1873:3034-3071 10807:3072-3095 1935:3096-3298 2138:3299-3358 2198:3359-3883 2723:3884-3885 2725:3886-3938 10810:3939-3962 2802:3963-4395] [-1, 1, 9930, 1222, 7863, 1360, 1707, 1766, 1783, 1873, 10807, 1935, 2138, 2198, 2723, 2725, 10810, 2802, -2]	1
mir156	TRINITY_DN18895_c0_g1_i1	2	-1	1	21	813	833	UUGACAGAAGAGAGUGAGCAC	AAGCUCCCUCUCUUCUGUCAC	Cleavage	len=1240 path=[1:0-830 2725:831-854 833:855-1239] [-1, 1, 2725, 833, -2]	1
mir159	TRINITY_DN19731_c0_g1_i1	2	-1	1	21	1606	1626	UUUGGAUUGAAGGGAGCUCUA	AGGAGCUUCCUUCAAUCCAAG	Cleavage	len=2988 path=[3043:0-192 3213:193-235 3256:236-272 3293:273-1268 4289:1269-1682 4703:1683-1691 4712:1692-1698 4719:1699-1708 4729:1709-1814 4835:1815-2339 6119:2340-2358 5456:2359-2987] [-1, 3043, 3213, 3256, 3293, 4289, 4703, 4712, 4719, 4729, 4835, 6119, 5456, -2]	1
mir159	TRINITY_DN19731_c0_g1_i2	2	-1	1	21	1606	1626	UUUGGAUUGAAGGGAGCUCUA	AGGAGCUUCCUUCAAUCCAAG	Cleavage	len=3065 path=[3043:0-192 3213:193-235 3256:236-272 3293:273-1268 4289:1269-1682 4703:1683-1691 4712:1692-1698 4719:1699-1708 4729:1709-1814 4835:1815-2339 5360:2340-2435 5456:2436-3064] [-1, 3043, 3213, 3256, 3293, 4289, 4703, 4712, 4719, 4729, 4835, 5360, 5456, -2]	1
mir159	TRINITY_DN19731_c0_g1_i1	2	-1	1	21	1606	1626	UUUGGAUUGAAGGGAGCUCUA	AGGAGCUUCCUUCAAUCCAAG	Cleavage	len=2988 path=[3043:0-192 3213:193-235 3256:236-272 3293:273-1268 4289:1269-1682 4703:1683-1691 4712:1692-1698 4719:1699-1708 4729:1709-1814 4835:1815-2339 6119:2340-2358 5456:2359-2987] [-1, 3043, 3213, 3256, 3293, 4289, 4703, 4712, 4719, 4729, 4835, 6119, 5456, -2]	1
mir159	TRINITY_DN19731_c0_g1_i2	2	-1	1	21	1606	1626	UUUGGAUUGAAGGGAGCUCUA	AGGAGCUUCCUUCAAUCCAAG	Cleavage	len=3065 path=[3043:0-192 3213:193-235 3256:236-272 3293:273-1268 4289:1269-1682 4703:1683-1691 4712:1692-1698 4719:1699-1708 4729:1709-1814 4835:1815-2339 5360:2340-2435 5456:2436-3064] [-1, 3043, 3213, 3256, 3293, 4289, 4703, 4712, 4719, 4729, 4835, 5360, 5456, -2]	1
mir166	TRINITY_DN28724_c1_g1_i2	2	-1	1	21	1032	1052	UCGGACCAGGCUUCAUUCCCC	UUGGGAUGAAGCCUGGUCCGG	Cleavage	len=1452 path=[3321:0-530 3829:531-668 3967:669-674 9170:675-875 4177:876-878 4180:879-950 11070:951-974 4276:975-1013 4315:1014-1014 8460:1015-1052 4354:1053-1085 7081:1086-1263 11069:1264-1287 7283:1288-1335 10401:1336-1451] [-1, 3321, 3829, 3967, 9170, 4177, 4180, 11070, 4276, 4315, 8460, 4354, 7081, 11069, 7283, 10401, -2]	1
mir166	TRINITY_DN30063_c3_g3_i3	2	-1	1	21	1155	1175	UCGGACCAGGCUUCAUUCCCC	CUGGGAUGAAGCCUGGUCCGG	Cleavage	len=1741 path=[541:0-57 576:58-483 1002:484-492 19468:493-652 24811:653-676 19652:677-821 11627:822-822 11628:823-1148 11954:1149-1208 12014:1209-1253 12059:1254-1280 12086:1281-1281 12087:1282-1332 24812:1333-1356 12162:1357-1374 24813:1375-1398 12204:1399-1460 12266:1461-1480 12286:1481-1481 12287:1482-1528 24819:1529-1552 12358:1553-1599 20960:1600-1641 21002:1642-1651 21012:1652-1732 12441:17…	1
mir166	TRINITY_DN30063_c3_g3_i9	2	-1	1	21	1155	1175	UCGGACCAGGCUUCAUUCCCC	CUGGGAUGAAGCCUGGUCCGG	Cleavage	len=1965 path=[541:0-57 576:58-483 1002:484-492 19468:493-652 24811:653-676 19652:677-821 11627:822-822 11628:823-1148 11954:1149-1208 12014:1209-1253 12059:1254-1280 12086:1281-1281 12087:1282-1332 24812:1333-1356 12162:1357-1374 24813:1375-1398 12204:1399-1460 12266:1461-1480 12286:1481-1481 12287:1482-1528 24819:1529-1552 12358:1553-1599 12405:1600-1635 12441:1636-1637 12443:1638-1643 24815:16…	1
mir166	TRINITY_DN28724_c1_g1_i6	2	-1	1	21	1032	1052	UCGGACCAGGCUUCAUUCCCC	UUGGGAUGAAGCCUGGUCCGG	Cleavage	len=2243 path=[3321:0-530 3829:531-668 3967:669-674 9170:675-875 4177:876-878 4180:879-950 11070:951-974 4276:975-1013 4315:1014-1014 8460:1015-1052 4354:1053-1085 7081:1086-1263 11069:1264-1287 7283:1288-1335 7331:1336-1336 4638:1337-1337 4639:1338-1526 4828:1527-1889 5191:1890-2052 9719:2053-2177 5375:2178-2203 5401:2204-2206 9683:2207-2242] [-1, 3321, 3829, 3967, 9170, 4177, 4180, 11070, 4276,…	1
mir166	TRINITY_DN28724_c1_g1_i4	2	-1	1	21	1035	1055	UCGGACCAGGCUUCAUUCCCC	UUGGGAUGAAGCCUGGUCCGG	Cleavage	len=2246 path=[3321:0-530 9509:531-668 3967:669-674 3973:675-799 11067:800-823 4122:824-878 4177:879-881 8325:882-1016 4315:1017-1017 4316:1018-1055 4354:1056-1088 4387:1089-1290 11068:1291-1314 4613:1315-1339 4638:1340-1340 7332:1341-1451 7443:1452-1529 4828:1530-1892 5191:1893-2055 9719:2056-2180 5375:2181-2206 5401:2207-2209 9683:2210-2245] [-1, 3321, 9509, 3967, 3973, 11067, 4122, 4177, 8325,…	1
mir166	TRINITY_DN28724_c1_g1_i7	2	-1	1	21	1032	1052	UCGGACCAGGCUUCAUUCCCC	UUGGGAUGAAGCCUGGUCCGG	Cleavage	len=3340 path=[3321:0-530 3829:531-668 3967:669-674 9170:675-875 4177:876-878 4180:879-950 11070:951-974 4276:975-1013 4315:1014-1014 8460:1015-1052 4354:1053-1085 7081:1086-1263 11069:1264-1287 7283:1288-1335 7331:1336-1336 4638:1337-1337 4639:1338-1526 4828:1527-1889 7521:1890-1982 11071:1983-2006 7638:2007-2099 5401:2100-2102 5404:2103-2394 5696:2395-2450 5752:2451-2642 5944:2643-2655 8671:265…	1
mir166	TRINITY_DN28724_c1_g1_i1	2	-1	1	21	1035	1055	UCGGACCAGGCUUCAUUCCCC	UUGGGAUGAAGCCUGGUCCGG	Cleavage	len=3343 path=[3321:0-530 9509:531-668 3967:669-674 3973:675-799 11067:800-823 4122:824-878 4177:879-881 8325:882-1016 4315:1017-1017 4316:1018-1055 4354:1056-1088 4387:1089-1290 11068:1291-1314 4613:1315-1339 4638:1340-1340 7332:1341-1451 7443:1452-1529 4828:1530-1892 7521:1893-1985 11071:1986-2009 7638:2010-2102 5401:2103-2105 5404:2106-2397 5696:2398-2453 5752:2454-2645 5944:2646-2658 8671:265…	1
mir166	TRINITY_DN30063_c3_g3_i2	2	-1	1	21	2535	2555	UCGGACCAGGCUUCAUUCCCC	CUGGGAUGAAGCCUGGUCCGG	Cleavage	len=4838 path=[9439:0-462 21605:463-482 9911:483-2198 11627:2199-2199 19797:2200-2325 19923:2326-2387 19985:2388-2528 11954:2529-2588 20776:2589-2633 12059:2634-2660 12086:2661-2661 12087:2662-2712 24812:2713-2736 12162:2737-2754 24813:2755-2778 12204:2779-2840 12266:2841-2860 12286:2861-2861 12287:2862-2908 24819:2909-2932 12358:2933-2979 12405:2980-3015 12441:3016-3017 12443:3018-3023 24815:302…	1
mir166	TRINITY_DN30063_c3_g3_i1	2	-1	1	21	2547	2567	UCGGACCAGGCUUCAUUCCCC	CUGGGAUGAAGCCUGGUCCGG	Cleavage	len=4850 path=[9439:0-462 9879:463-473 9890:474-494 9911:495-2210 11627:2211-2211 19797:2212-2337 19923:2338-2399 19985:2400-2540 11954:2541-2600 20776:2601-2645 12059:2646-2672 12086:2673-2673 12087:2674-2724 24812:2725-2748 12162:2749-2766 24813:2767-2790 12204:2791-2852 12266:2853-2872 12286:2873-2873 12287:2874-2920 24819:2921-2944 12358:2945-2991 12405:2992-3027 12441:3028-3029 12443:3030-30…	1
mir166	TRINITY_DN30063_c3_g3_i4	2	-1	1	21	2535	2555	UCGGACCAGGCUUCAUUCCCC	CUGGGAUGAAGCCUGGUCCGG	Cleavage	len=4864 path=[9439:0-462 21605:463-482 9911:483-2198 11627:2199-2199 19797:2200-2325 19923:2326-2387 19985:2388-2528 11954:2529-2588 20776:2589-2633 12059:2634-2660 12086:2661-2661 12087:2662-2712 24812:2713-2736 12162:2737-2754 24813:2755-2778 12204:2779-2840 12266:2841-2860 12286:2861-2861 12287:2862-2908 24819:2909-2932 12358:2933-2979 20960:2980-3021 22374:3022-3043 12443:3044-3049 24815:305…	1
mir166	TRINITY_DN30063_c3_g3_i8	2	-1	1	21	2547	2567	UCGGACCAGGCUUCAUUCCCC	CUGGGAUGAAGCCUGGUCCGG	Cleavage	len=4876 path=[9439:0-462 9879:463-473 9890:474-494 9911:495-2210 11627:2211-2211 19797:2212-2337 19923:2338-2399 19985:2400-2540 11954:2541-2600 20776:2601-2645 12059:2646-2672 12086:2673-2673 12087:2674-2724 24812:2725-2748 12162:2749-2766 24813:2767-2790 12204:2791-2852 12266:2853-2872 12286:2873-2873 12287:2874-2920 24819:2921-2944 12358:2945-2991 20960:2992-3033 22374:3034-3055 12443:3056-30…	1
mir166	TRINITY_DN30063_c3_g3_i5	2	-1	1	21	2547	2567	UCGGACCAGGCUUCAUUCCCC	CUGGGAUGAAGCCUGGUCCGG	Cleavage	len=4982 path=[9439:0-462 9879:463-473 9890:474-494 9911:495-2210 11627:2211-2211 19797:2212-2337 19923:2338-2399 19985:2400-2540 11954:2541-2600 20776:2601-2645 12059:2646-2672 12086:2673-2673 12087:2674-2724 24812:2725-2748 12162:2749-2766 24813:2767-2790 12204:2791-2852 22763:2853-3004 12286:3005-3005 12287:3006-3052 24819:3053-3076 12358:3077-3123 12405:3124-3159 12441:3160-3161 12443:3162-31…	1
mir166	TRINITY_DN28724_c1_g1_i2	2	-1	1	21	1032	1052	UCGGACCAGGCUUCAUUCCCC	UUGGGAUGAAGCCUGGUCCGG	Cleavage	len=1452 path=[3321:0-530 3829:531-668 3967:669-674 9170:675-875 4177:876-878 4180:879-950 11070:951-974 4276:975-1013 4315:1014-1014 8460:1015-1052 4354:1053-1085 7081:1086-1263 11069:1264-1287 7283:1288-1335 10401:1336-1451] [-1, 3321, 3829, 3967, 9170, 4177, 4180, 11070, 4276, 4315, 8460, 4354, 7081, 11069, 7283, 10401, -2]	1
mir166	TRINITY_DN30063_c3_g3_i3	2	-1	1	21	1155	1175	UCGGACCAGGCUUCAUUCCCC	CUGGGAUGAAGCCUGGUCCGG	Cleavage	len=1741 path=[541:0-57 576:58-483 1002:484-492 19468:493-652 24811:653-676 19652:677-821 11627:822-822 11628:823-1148 11954:1149-1208 12014:1209-1253 12059:1254-1280 12086:1281-1281 12087:1282-1332 24812:1333-1356 12162:1357-1374 24813:1375-1398 12204:1399-1460 12266:1461-1480 12286:1481-1481 12287:1482-1528 24819:1529-1552 12358:1553-1599 20960:1600-1641 21002:1642-1651 21012:1652-1732 12441:17…	1
mir166	TRINITY_DN30063_c3_g3_i9	2	-1	1	21	1155	1175	UCGGACCAGGCUUCAUUCCCC	CUGGGAUGAAGCCUGGUCCGG	Cleavage	len=1965 path=[541:0-57 576:58-483 1002:484-492 19468:493-652 24811:653-676 19652:677-821 11627:822-822 11628:823-1148 11954:1149-1208 12014:1209-1253 12059:1254-1280 12086:1281-1281 12087:1282-1332 24812:1333-1356 12162:1357-1374 24813:1375-1398 12204:1399-1460 12266:1461-1480 12286:1481-1481 12287:1482-1528 24819:1529-1552 12358:1553-1599 12405:1600-1635 12441:1636-1637 12443:1638-1643 24815:16…	1
mir166	TRINITY_DN28724_c1_g1_i6	2	-1	1	21	1032	1052	UCGGACCAGGCUUCAUUCCCC	UUGGGAUGAAGCCUGGUCCGG	Cleavage	len=2243 path=[3321:0-530 3829:531-668 3967:669-674 9170:675-875 4177:876-878 4180:879-950 11070:951-974 4276:975-1013 4315:1014-1014 8460:1015-1052 4354:1053-1085 7081:1086-1263 11069:1264-1287 7283:1288-1335 7331:1336-1336 4638:1337-1337 4639:1338-1526 4828:1527-1889 5191:1890-2052 9719:2053-2177 5375:2178-2203 5401:2204-2206 9683:2207-2242] [-1, 3321, 3829, 3967, 9170, 4177, 4180, 11070, 4276,…	1
mir166	TRINITY_DN28724_c1_g1_i4	2	-1	1	21	1035	1055	UCGGACCAGGCUUCAUUCCCC	UUGGGAUGAAGCCUGGUCCGG	Cleavage	len=2246 path=[3321:0-530 9509:531-668 3967:669-674 3973:675-799 11067:800-823 4122:824-878 4177:879-881 8325:882-1016 4315:1017-1017 4316:1018-1055 4354:1056-1088 4387:1089-1290 11068:1291-1314 4613:1315-1339 4638:1340-1340 7332:1341-1451 7443:1452-1529 4828:1530-1892 5191:1893-2055 9719:2056-2180 5375:2181-2206 5401:2207-2209 9683:2210-2245] [-1, 3321, 9509, 3967, 3973, 11067, 4122, 4177, 8325,…	1
mir166	TRINITY_DN28724_c1_g1_i7	2	-1	1	21	1032	1052	UCGGACCAGGCUUCAUUCCCC	UUGGGAUGAAGCCUGGUCCGG	Cleavage	len=3340 path=[3321:0-530 3829:531-668 3967:669-674 9170:675-875 4177:876-878 4180:879-950 11070:951-974 4276:975-1013 4315:1014-1014 8460:1015-1052 4354:1053-1085 7081:1086-1263 11069:1264-1287 7283:1288-1335 7331:1336-1336 4638:1337-1337 4639:1338-1526 4828:1527-1889 7521:1890-1982 11071:1983-2006 7638:2007-2099 5401:2100-2102 5404:2103-2394 5696:2395-2450 5752:2451-2642 5944:2643-2655 8671:265…	1
mir166	TRINITY_DN28724_c1_g1_i1	2	-1	1	21	1035	1055	UCGGACCAGGCUUCAUUCCCC	UUGGGAUGAAGCCUGGUCCGG	Cleavage	len=3343 path=[3321:0-530 9509:531-668 3967:669-674 3973:675-799 11067:800-823 4122:824-878 4177:879-881 8325:882-1016 4315:1017-1017 4316:1018-1055 4354:1056-1088 4387:1089-1290 11068:1291-1314 4613:1315-1339 4638:1340-1340 7332:1341-1451 7443:1452-1529 4828:1530-1892 7521:1893-1985 11071:1986-2009 7638:2010-2102 5401:2103-2105 5404:2106-2397 5696:2398-2453 5752:2454-2645 5944:2646-2658 8671:265…	1
mir166	TRINITY_DN30063_c3_g3_i2	2	-1	1	21	2535	2555	UCGGACCAGGCUUCAUUCCCC	CUGGGAUGAAGCCUGGUCCGG	Cleavage	len=4838 path=[9439:0-462 21605:463-482 9911:483-2198 11627:2199-2199 19797:2200-2325 19923:2326-2387 19985:2388-2528 11954:2529-2588 20776:2589-2633 12059:2634-2660 12086:2661-2661 12087:2662-2712 24812:2713-2736 12162:2737-2754 24813:2755-2778 12204:2779-2840 12266:2841-2860 12286:2861-2861 12287:2862-2908 24819:2909-2932 12358:2933-2979 12405:2980-3015 12441:3016-3017 12443:3018-3023 24815:302…	1
mir166	TRINITY_DN30063_c3_g3_i1	2	-1	1	21	2547	2567	UCGGACCAGGCUUCAUUCCCC	CUGGGAUGAAGCCUGGUCCGG	Cleavage	len=4850 path=[9439:0-462 9879:463-473 9890:474-494 9911:495-2210 11627:2211-2211 19797:2212-2337 19923:2338-2399 19985:2400-2540 11954:2541-2600 20776:2601-2645 12059:2646-2672 12086:2673-2673 12087:2674-2724 24812:2725-2748 12162:2749-2766 24813:2767-2790 12204:2791-2852 12266:2853-2872 12286:2873-2873 12287:2874-2920 24819:2921-2944 12358:2945-2991 12405:2992-3027 12441:3028-3029 12443:3030-30…	1
mir166	TRINITY_DN30063_c3_g3_i4	2	-1	1	21	2535	2555	UCGGACCAGGCUUCAUUCCCC	CUGGGAUGAAGCCUGGUCCGG	Cleavage	len=4864 path=[9439:0-462 21605:463-482 9911:483-2198 11627:2199-2199 19797:2200-2325 19923:2326-2387 19985:2388-2528 11954:2529-2588 20776:2589-2633 12059:2634-2660 12086:2661-2661 12087:2662-2712 24812:2713-2736 12162:2737-2754 24813:2755-2778 12204:2779-2840 12266:2841-2860 12286:2861-2861 12287:2862-2908 24819:2909-2932 12358:2933-2979 20960:2980-3021 22374:3022-3043 12443:3044-3049 24815:305…	1
mir166	TRINITY_DN30063_c3_g3_i8	2	-1	1	21	2547	2567	UCGGACCAGGCUUCAUUCCCC	CUGGGAUGAAGCCUGGUCCGG	Cleavage	len=4876 path=[9439:0-462 9879:463-473 9890:474-494 9911:495-2210 11627:2211-2211 19797:2212-2337 19923:2338-2399 19985:2400-2540 11954:2541-2600 20776:2601-2645 12059:2646-2672 12086:2673-2673 12087:2674-2724 24812:2725-2748 12162:2749-2766 24813:2767-2790 12204:2791-2852 12266:2853-2872 12286:2873-2873 12287:2874-2920 24819:2921-2944 12358:2945-2991 20960:2992-3033 22374:3034-3055 12443:3056-30…	1
mir166	TRINITY_DN30063_c3_g3_i5	2	-1	1	21	2547	2567	UCGGACCAGGCUUCAUUCCCC	CUGGGAUGAAGCCUGGUCCGG	Cleavage	len=4982 path=[9439:0-462 9879:463-473 9890:474-494 9911:495-2210 11627:2211-2211 19797:2212-2337 19923:2338-2399 19985:2400-2540 11954:2541-2600 20776:2601-2645 12059:2646-2672 12086:2673-2673 12087:2674-2724 24812:2725-2748 12162:2749-2766 24813:2767-2790 12204:2791-2852 22763:2853-3004 12286:3005-3005 12287:3006-3052 24819:3053-3076 12358:3077-3123 12405:3124-3159 12441:3160-3161 12443:3162-31…	1
mir166	TRINITY_DN28724_c1_g1_i2	2	-1	1	21	1032	1052	UCGGACCAGGCUUCAUUCCCC	UUGGGAUGAAGCCUGGUCCGG	Cleavage	len=1452 path=[3321:0-530 3829:531-668 3967:669-674 9170:675-875 4177:876-878 4180:879-950 11070:951-974 4276:975-1013 4315:1014-1014 8460:1015-1052 4354:1053-1085 7081:1086-1263 11069:1264-1287 7283:1288-1335 10401:1336-1451] [-1, 3321, 3829, 3967, 9170, 4177, 4180, 11070, 4276, 4315, 8460, 4354, 7081, 11069, 7283, 10401, -2]	1
mir166	TRINITY_DN30063_c3_g3_i3	2	-1	1	21	1155	1175	UCGGACCAGGCUUCAUUCCCC	CUGGGAUGAAGCCUGGUCCGG	Cleavage	len=1741 path=[541:0-57 576:58-483 1002:484-492 19468:493-652 24811:653-676 19652:677-821 11627:822-822 11628:823-1148 11954:1149-1208 12014:1209-1253 12059:1254-1280 12086:1281-1281 12087:1282-1332 24812:1333-1356 12162:1357-1374 24813:1375-1398 12204:1399-1460 12266:1461-1480 12286:1481-1481 12287:1482-1528 24819:1529-1552 12358:1553-1599 20960:1600-1641 21002:1642-1651 21012:1652-1732 12441:17…	1
mir166	TRINITY_DN30063_c3_g3_i9	2	-1	1	21	1155	1175	UCGGACCAGGCUUCAUUCCCC	CUGGGAUGAAGCCUGGUCCGG	Cleavage	len=1965 path=[541:0-57 576:58-483 1002:484-492 19468:493-652 24811:653-676 19652:677-821 11627:822-822 11628:823-1148 11954:1149-1208 12014:1209-1253 12059:1254-1280 12086:1281-1281 12087:1282-1332 24812:1333-1356 12162:1357-1374 24813:1375-1398 12204:1399-1460 12266:1461-1480 12286:1481-1481 12287:1482-1528 24819:1529-1552 12358:1553-1599 12405:1600-1635 12441:1636-1637 12443:1638-1643 24815:16…	1
mir166	TRINITY_DN28724_c1_g1_i6	2	-1	1	21	1032	1052	UCGGACCAGGCUUCAUUCCCC	UUGGGAUGAAGCCUGGUCCGG	Cleavage	len=2243 path=[3321:0-530 3829:531-668 3967:669-674 9170:675-875 4177:876-878 4180:879-950 11070:951-974 4276:975-1013 4315:1014-1014 8460:1015-1052 4354:1053-1085 7081:1086-1263 11069:1264-1287 7283:1288-1335 7331:1336-1336 4638:1337-1337 4639:1338-1526 4828:1527-1889 5191:1890-2052 9719:2053-2177 5375:2178-2203 5401:2204-2206 9683:2207-2242] [-1, 3321, 3829, 3967, 9170, 4177, 4180, 11070, 4276,…	1
mir166	TRINITY_DN28724_c1_g1_i4	2	-1	1	21	1035	1055	UCGGACCAGGCUUCAUUCCCC	UUGGGAUGAAGCCUGGUCCGG	Cleavage	len=2246 path=[3321:0-530 9509:531-668 3967:669-674 3973:675-799 11067:800-823 4122:824-878 4177:879-881 8325:882-1016 4315:1017-1017 4316:1018-1055 4354:1056-1088 4387:1089-1290 11068:1291-1314 4613:1315-1339 4638:1340-1340 7332:1341-1451 7443:1452-1529 4828:1530-1892 5191:1893-2055 9719:2056-2180 5375:2181-2206 5401:2207-2209 9683:2210-2245] [-1, 3321, 9509, 3967, 3973, 11067, 4122, 4177, 8325,…	1
mir166	TRINITY_DN28724_c1_g1_i7	2	-1	1	21	1032	1052	UCGGACCAGGCUUCAUUCCCC	UUGGGAUGAAGCCUGGUCCGG	Cleavage	len=3340 path=[3321:0-530 3829:531-668 3967:669-674 9170:675-875 4177:876-878 4180:879-950 11070:951-974 4276:975-1013 4315:1014-1014 8460:1015-1052 4354:1053-1085 7081:1086-1263 11069:1264-1287 7283:1288-1335 7331:1336-1336 4638:1337-1337 4639:1338-1526 4828:1527-1889 7521:1890-1982 11071:1983-2006 7638:2007-2099 5401:2100-2102 5404:2103-2394 5696:2395-2450 5752:2451-2642 5944:2643-2655 8671:265…	1
mir166	TRINITY_DN28724_c1_g1_i1	2	-1	1	21	1035	1055	UCGGACCAGGCUUCAUUCCCC	UUGGGAUGAAGCCUGGUCCGG	Cleavage	len=3343 path=[3321:0-530 9509:531-668 3967:669-674 3973:675-799 11067:800-823 4122:824-878 4177:879-881 8325:882-1016 4315:1017-1017 4316:1018-1055 4354:1056-1088 4387:1089-1290 11068:1291-1314 4613:1315-1339 4638:1340-1340 7332:1341-1451 7443:1452-1529 4828:1530-1892 7521:1893-1985 11071:1986-2009 7638:2010-2102 5401:2103-2105 5404:2106-2397 5696:2398-2453 5752:2454-2645 5944:2646-2658 8671:265…	1
mir166	TRINITY_DN30063_c3_g3_i2	2	-1	1	21	2535	2555	UCGGACCAGGCUUCAUUCCCC	CUGGGAUGAAGCCUGGUCCGG	Cleavage	len=4838 path=[9439:0-462 21605:463-482 9911:483-2198 11627:2199-2199 19797:2200-2325 19923:2326-2387 19985:2388-2528 11954:2529-2588 20776:2589-2633 12059:2634-2660 12086:2661-2661 12087:2662-2712 24812:2713-2736 12162:2737-2754 24813:2755-2778 12204:2779-2840 12266:2841-2860 12286:2861-2861 12287:2862-2908 24819:2909-2932 12358:2933-2979 12405:2980-3015 12441:3016-3017 12443:3018-3023 24815:302…	1
mir166	TRINITY_DN30063_c3_g3_i1	2	-1	1	21	2547	2567	UCGGACCAGGCUUCAUUCCCC	CUGGGAUGAAGCCUGGUCCGG	Cleavage	len=4850 path=[9439:0-462 9879:463-473 9890:474-494 9911:495-2210 11627:2211-2211 19797:2212-2337 19923:2338-2399 19985:2400-2540 11954:2541-2600 20776:2601-2645 12059:2646-2672 12086:2673-2673 12087:2674-2724 24812:2725-2748 12162:2749-2766 24813:2767-2790 12204:2791-2852 12266:2853-2872 12286:2873-2873 12287:2874-2920 24819:2921-2944 12358:2945-2991 12405:2992-3027 12441:3028-3029 12443:3030-30…	1
mir166	TRINITY_DN30063_c3_g3_i4	2	-1	1	21	2535	2555	UCGGACCAGGCUUCAUUCCCC	CUGGGAUGAAGCCUGGUCCGG	Cleavage	len=4864 path=[9439:0-462 21605:463-482 9911:483-2198 11627:2199-2199 19797:2200-2325 19923:2326-2387 19985:2388-2528 11954:2529-2588 20776:2589-2633 12059:2634-2660 12086:2661-2661 12087:2662-2712 24812:2713-2736 12162:2737-2754 24813:2755-2778 12204:2779-2840 12266:2841-2860 12286:2861-2861 12287:2862-2908 24819:2909-2932 12358:2933-2979 20960:2980-3021 22374:3022-3043 12443:3044-3049 24815:305…	1
mir166	TRINITY_DN30063_c3_g3_i8	2	-1	1	21	2547	2567	UCGGACCAGGCUUCAUUCCCC	CUGGGAUGAAGCCUGGUCCGG	Cleavage	len=4876 path=[9439:0-462 9879:463-473 9890:474-494 9911:495-2210 11627:2211-2211 19797:2212-2337 19923:2338-2399 19985:2400-2540 11954:2541-2600 20776:2601-2645 12059:2646-2672 12086:2673-2673 12087:2674-2724 24812:2725-2748 12162:2749-2766 24813:2767-2790 12204:2791-2852 12266:2853-2872 12286:2873-2873 12287:2874-2920 24819:2921-2944 12358:2945-2991 20960:2992-3033 22374:3034-3055 12443:3056-30…	1
mir166	TRINITY_DN30063_c3_g3_i5	2	-1	1	21	2547	2567	UCGGACCAGGCUUCAUUCCCC	CUGGGAUGAAGCCUGGUCCGG	Cleavage	len=4982 path=[9439:0-462 9879:463-473 9890:474-494 9911:495-2210 11627:2211-2211 19797:2212-2337 19923:2338-2399 19985:2400-2540 11954:2541-2600 20776:2601-2645 12059:2646-2672 12086:2673-2673 12087:2674-2724 24812:2725-2748 12162:2749-2766 24813:2767-2790 12204:2791-2852 22763:2853-3004 12286:3005-3005 12287:3006-3052 24819:3053-3076 12358:3077-3123 12405:3124-3159 12441:3160-3161 12443:3162-31…	1
mir166	TRINITY_DN28724_c1_g1_i2	2	-1	1	21	1032	1052	UCGGACCAGGCUUCAUUCCCC	UUGGGAUGAAGCCUGGUCCGG	Cleavage	len=1452 path=[3321:0-530 3829:531-668 3967:669-674 9170:675-875 4177:876-878 4180:879-950 11070:951-974 4276:975-1013 4315:1014-1014 8460:1015-1052 4354:1053-1085 7081:1086-1263 11069:1264-1287 7283:1288-1335 10401:1336-1451] [-1, 3321, 3829, 3967, 9170, 4177, 4180, 11070, 4276, 4315, 8460, 4354, 7081, 11069, 7283, 10401, -2]	1
mir166	TRINITY_DN30063_c3_g3_i3	2	-1	1	21	1155	1175	UCGGACCAGGCUUCAUUCCCC	CUGGGAUGAAGCCUGGUCCGG	Cleavage	len=1741 path=[541:0-57 576:58-483 1002:484-492 19468:493-652 24811:653-676 19652:677-821 11627:822-822 11628:823-1148 11954:1149-1208 12014:1209-1253 12059:1254-1280 12086:1281-1281 12087:1282-1332 24812:1333-1356 12162:1357-1374 24813:1375-1398 12204:1399-1460 12266:1461-1480 12286:1481-1481 12287:1482-1528 24819:1529-1552 12358:1553-1599 20960:1600-1641 21002:1642-1651 21012:1652-1732 12441:17…	1
mir166	TRINITY_DN30063_c3_g3_i9	2	-1	1	21	1155	1175	UCGGACCAGGCUUCAUUCCCC	CUGGGAUGAAGCCUGGUCCGG	Cleavage	len=1965 path=[541:0-57 576:58-483 1002:484-492 19468:493-652 24811:653-676 19652:677-821 11627:822-822 11628:823-1148 11954:1149-1208 12014:1209-1253 12059:1254-1280 12086:1281-1281 12087:1282-1332 24812:1333-1356 12162:1357-1374 24813:1375-1398 12204:1399-1460 12266:1461-1480 12286:1481-1481 12287:1482-1528 24819:1529-1552 12358:1553-1599 12405:1600-1635 12441:1636-1637 12443:1638-1643 24815:16…	1
mir166	TRINITY_DN28724_c1_g1_i6	2	-1	1	21	1032	1052	UCGGACCAGGCUUCAUUCCCC	UUGGGAUGAAGCCUGGUCCGG	Cleavage	len=2243 path=[3321:0-530 3829:531-668 3967:669-674 9170:675-875 4177:876-878 4180:879-950 11070:951-974 4276:975-1013 4315:1014-1014 8460:1015-1052 4354:1053-1085 7081:1086-1263 11069:1264-1287 7283:1288-1335 7331:1336-1336 4638:1337-1337 4639:1338-1526 4828:1527-1889 5191:1890-2052 9719:2053-2177 5375:2178-2203 5401:2204-2206 9683:2207-2242] [-1, 3321, 3829, 3967, 9170, 4177, 4180, 11070, 4276,…	1
mir166	TRINITY_DN28724_c1_g1_i4	2	-1	1	21	1035	1055	UCGGACCAGGCUUCAUUCCCC	UUGGGAUGAAGCCUGGUCCGG	Cleavage	len=2246 path=[3321:0-530 9509:531-668 3967:669-674 3973:675-799 11067:800-823 4122:824-878 4177:879-881 8325:882-1016 4315:1017-1017 4316:1018-1055 4354:1056-1088 4387:1089-1290 11068:1291-1314 4613:1315-1339 4638:1340-1340 7332:1341-1451 7443:1452-1529 4828:1530-1892 5191:1893-2055 9719:2056-2180 5375:2181-2206 5401:2207-2209 9683:2210-2245] [-1, 3321, 9509, 3967, 3973, 11067, 4122, 4177, 8325,…	1
mir166	TRINITY_DN28724_c1_g1_i7	2	-1	1	21	1032	1052	UCGGACCAGGCUUCAUUCCCC	UUGGGAUGAAGCCUGGUCCGG	Cleavage	len=3340 path=[3321:0-530 3829:531-668 3967:669-674 9170:675-875 4177:876-878 4180:879-950 11070:951-974 4276:975-1013 4315:1014-1014 8460:1015-1052 4354:1053-1085 7081:1086-1263 11069:1264-1287 7283:1288-1335 7331:1336-1336 4638:1337-1337 4639:1338-1526 4828:1527-1889 7521:1890-1982 11071:1983-2006 7638:2007-2099 5401:2100-2102 5404:2103-2394 5696:2395-2450 5752:2451-2642 5944:2643-2655 8671:265…	1
mir166	TRINITY_DN28724_c1_g1_i1	2	-1	1	21	1035	1055	UCGGACCAGGCUUCAUUCCCC	UUGGGAUGAAGCCUGGUCCGG	Cleavage	len=3343 path=[3321:0-530 9509:531-668 3967:669-674 3973:675-799 11067:800-823 4122:824-878 4177:879-881 8325:882-1016 4315:1017-1017 4316:1018-1055 4354:1056-1088 4387:1089-1290 11068:1291-1314 4613:1315-1339 4638:1340-1340 7332:1341-1451 7443:1452-1529 4828:1530-1892 7521:1893-1985 11071:1986-2009 7638:2010-2102 5401:2103-2105 5404:2106-2397 5696:2398-2453 5752:2454-2645 5944:2646-2658 8671:265…	1
mir166	TRINITY_DN30063_c3_g3_i2	2	-1	1	21	2535	2555	UCGGACCAGGCUUCAUUCCCC	CUGGGAUGAAGCCUGGUCCGG	Cleavage	len=4838 path=[9439:0-462 21605:463-482 9911:483-2198 11627:2199-2199 19797:2200-2325 19923:2326-2387 19985:2388-2528 11954:2529-2588 20776:2589-2633 12059:2634-2660 12086:2661-2661 12087:2662-2712 24812:2713-2736 12162:2737-2754 24813:2755-2778 12204:2779-2840 12266:2841-2860 12286:2861-2861 12287:2862-2908 24819:2909-2932 12358:2933-2979 12405:2980-3015 12441:3016-3017 12443:3018-3023 24815:302…	1
mir166	TRINITY_DN30063_c3_g3_i1	2	-1	1	21	2547	2567	UCGGACCAGGCUUCAUUCCCC	CUGGGAUGAAGCCUGGUCCGG	Cleavage	len=4850 path=[9439:0-462 9879:463-473 9890:474-494 9911:495-2210 11627:2211-2211 19797:2212-2337 19923:2338-2399 19985:2400-2540 11954:2541-2600 20776:2601-2645 12059:2646-2672 12086:2673-2673 12087:2674-2724 24812:2725-2748 12162:2749-2766 24813:2767-2790 12204:2791-2852 12266:2853-2872 12286:2873-2873 12287:2874-2920 24819:2921-2944 12358:2945-2991 12405:2992-3027 12441:3028-3029 12443:3030-30…	1
mir166	TRINITY_DN30063_c3_g3_i4	2	-1	1	21	2535	2555	UCGGACCAGGCUUCAUUCCCC	CUGGGAUGAAGCCUGGUCCGG	Cleavage	len=4864 path=[9439:0-462 21605:463-482 9911:483-2198 11627:2199-2199 19797:2200-2325 19923:2326-2387 19985:2388-2528 11954:2529-2588 20776:2589-2633 12059:2634-2660 12086:2661-2661 12087:2662-2712 24812:2713-2736 12162:2737-2754 24813:2755-2778 12204:2779-2840 12266:2841-2860 12286:2861-2861 12287:2862-2908 24819:2909-2932 12358:2933-2979 20960:2980-3021 22374:3022-3043 12443:3044-3049 24815:305…	1
mir166	TRINITY_DN30063_c3_g3_i8	2	-1	1	21	2547	2567	UCGGACCAGGCUUCAUUCCCC	CUGGGAUGAAGCCUGGUCCGG	Cleavage	len=4876 path=[9439:0-462 9879:463-473 9890:474-494 9911:495-2210 11627:2211-2211 19797:2212-2337 19923:2338-2399 19985:2400-2540 11954:2541-2600 20776:2601-2645 12059:2646-2672 12086:2673-2673 12087:2674-2724 24812:2725-2748 12162:2749-2766 24813:2767-2790 12204:2791-2852 12266:2853-2872 12286:2873-2873 12287:2874-2920 24819:2921-2944 12358:2945-2991 20960:2992-3033 22374:3034-3055 12443:3056-30…	1
mir166	TRINITY_DN30063_c3_g3_i5	2	-1	1	21	2547	2567	UCGGACCAGGCUUCAUUCCCC	CUGGGAUGAAGCCUGGUCCGG	Cleavage	len=4982 path=[9439:0-462 9879:463-473 9890:474-494 9911:495-2210 11627:2211-2211 19797:2212-2337 19923:2338-2399 19985:2400-2540 11954:2541-2600 20776:2601-2645 12059:2646-2672 12086:2673-2673 12087:2674-2724 24812:2725-2748 12162:2749-2766 24813:2767-2790 12204:2791-2852 22763:2853-3004 12286:3005-3005 12287:3006-3052 24819:3053-3076 12358:3077-3123 12405:3124-3159 12441:3160-3161 12443:3162-31…	1
mir166	TRINITY_DN28724_c1_g1_i2	2	-1	1	21	1032	1052	UCGGACCAGGCUUCAUUCCCC	UUGGGAUGAAGCCUGGUCCGG	Cleavage	len=1452 path=[3321:0-530 3829:531-668 3967:669-674 9170:675-875 4177:876-878 4180:879-950 11070:951-974 4276:975-1013 4315:1014-1014 8460:1015-1052 4354:1053-1085 7081:1086-1263 11069:1264-1287 7283:1288-1335 10401:1336-1451] [-1, 3321, 3829, 3967, 9170, 4177, 4180, 11070, 4276, 4315, 8460, 4354, 7081, 11069, 7283, 10401, -2]	1
mir166	TRINITY_DN30063_c3_g3_i3	2	-1	1	21	1155	1175	UCGGACCAGGCUUCAUUCCCC	CUGGGAUGAAGCCUGGUCCGG	Cleavage	len=1741 path=[541:0-57 576:58-483 1002:484-492 19468:493-652 24811:653-676 19652:677-821 11627:822-822 11628:823-1148 11954:1149-1208 12014:1209-1253 12059:1254-1280 12086:1281-1281 12087:1282-1332 24812:1333-1356 12162:1357-1374 24813:1375-1398 12204:1399-1460 12266:1461-1480 12286:1481-1481 12287:1482-1528 24819:1529-1552 12358:1553-1599 20960:1600-1641 21002:1642-1651 21012:1652-1732 12441:17…	1
mir166	TRINITY_DN30063_c3_g3_i9	2	-1	1	21	1155	1175	UCGGACCAGGCUUCAUUCCCC	CUGGGAUGAAGCCUGGUCCGG	Cleavage	len=1965 path=[541:0-57 576:58-483 1002:484-492 19468:493-652 24811:653-676 19652:677-821 11627:822-822 11628:823-1148 11954:1149-1208 12014:1209-1253 12059:1254-1280 12086:1281-1281 12087:1282-1332 24812:1333-1356 12162:1357-1374 24813:1375-1398 12204:1399-1460 12266:1461-1480 12286:1481-1481 12287:1482-1528 24819:1529-1552 12358:1553-1599 12405:1600-1635 12441:1636-1637 12443:1638-1643 24815:16…	1
mir166	TRINITY_DN28724_c1_g1_i6	2	-1	1	21	1032	1052	UCGGACCAGGCUUCAUUCCCC	UUGGGAUGAAGCCUGGUCCGG	Cleavage	len=2243 path=[3321:0-530 3829:531-668 3967:669-674 9170:675-875 4177:876-878 4180:879-950 11070:951-974 4276:975-1013 4315:1014-1014 8460:1015-1052 4354:1053-1085 7081:1086-1263 11069:1264-1287 7283:1288-1335 7331:1336-1336 4638:1337-1337 4639:1338-1526 4828:1527-1889 5191:1890-2052 9719:2053-2177 5375:2178-2203 5401:2204-2206 9683:2207-2242] [-1, 3321, 3829, 3967, 9170, 4177, 4180, 11070, 4276,…	1
mir166	TRINITY_DN28724_c1_g1_i4	2	-1	1	21	1035	1055	UCGGACCAGGCUUCAUUCCCC	UUGGGAUGAAGCCUGGUCCGG	Cleavage	len=2246 path=[3321:0-530 9509:531-668 3967:669-674 3973:675-799 11067:800-823 4122:824-878 4177:879-881 8325:882-1016 4315:1017-1017 4316:1018-1055 4354:1056-1088 4387:1089-1290 11068:1291-1314 4613:1315-1339 4638:1340-1340 7332:1341-1451 7443:1452-1529 4828:1530-1892 5191:1893-2055 9719:2056-2180 5375:2181-2206 5401:2207-2209 9683:2210-2245] [-1, 3321, 9509, 3967, 3973, 11067, 4122, 4177, 8325,…	1
mir166	TRINITY_DN28724_c1_g1_i7	2	-1	1	21	1032	1052	UCGGACCAGGCUUCAUUCCCC	UUGGGAUGAAGCCUGGUCCGG	Cleavage	len=3340 path=[3321:0-530 3829:531-668 3967:669-674 9170:675-875 4177:876-878 4180:879-950 11070:951-974 4276:975-1013 4315:1014-1014 8460:1015-1052 4354:1053-1085 7081:1086-1263 11069:1264-1287 7283:1288-1335 7331:1336-1336 4638:1337-1337 4639:1338-1526 4828:1527-1889 7521:1890-1982 11071:1983-2006 7638:2007-2099 5401:2100-2102 5404:2103-2394 5696:2395-2450 5752:2451-2642 5944:2643-2655 8671:265…	1
mir166	TRINITY_DN28724_c1_g1_i1	2	-1	1	21	1035	1055	UCGGACCAGGCUUCAUUCCCC	UUGGGAUGAAGCCUGGUCCGG	Cleavage	len=3343 path=[3321:0-530 9509:531-668 3967:669-674 3973:675-799 11067:800-823 4122:824-878 4177:879-881 8325:882-1016 4315:1017-1017 4316:1018-1055 4354:1056-1088 4387:1089-1290 11068:1291-1314 4613:1315-1339 4638:1340-1340 7332:1341-1451 7443:1452-1529 4828:1530-1892 7521:1893-1985 11071:1986-2009 7638:2010-2102 5401:2103-2105 5404:2106-2397 5696:2398-2453 5752:2454-2645 5944:2646-2658 8671:265…	1
mir166	TRINITY_DN30063_c3_g3_i2	2	-1	1	21	2535	2555	UCGGACCAGGCUUCAUUCCCC	CUGGGAUGAAGCCUGGUCCGG	Cleavage	len=4838 path=[9439:0-462 21605:463-482 9911:483-2198 11627:2199-2199 19797:2200-2325 19923:2326-2387 19985:2388-2528 11954:2529-2588 20776:2589-2633 12059:2634-2660 12086:2661-2661 12087:2662-2712 24812:2713-2736 12162:2737-2754 24813:2755-2778 12204:2779-2840 12266:2841-2860 12286:2861-2861 12287:2862-2908 24819:2909-2932 12358:2933-2979 12405:2980-3015 12441:3016-3017 12443:3018-3023 24815:302…	1
mir166	TRINITY_DN30063_c3_g3_i1	2	-1	1	21	2547	2567	UCGGACCAGGCUUCAUUCCCC	CUGGGAUGAAGCCUGGUCCGG	Cleavage	len=4850 path=[9439:0-462 9879:463-473 9890:474-494 9911:495-2210 11627:2211-2211 19797:2212-2337 19923:2338-2399 19985:2400-2540 11954:2541-2600 20776:2601-2645 12059:2646-2672 12086:2673-2673 12087:2674-2724 24812:2725-2748 12162:2749-2766 24813:2767-2790 12204:2791-2852 12266:2853-2872 12286:2873-2873 12287:2874-2920 24819:2921-2944 12358:2945-2991 12405:2992-3027 12441:3028-3029 12443:3030-30…	1
mir166	TRINITY_DN30063_c3_g3_i4	2	-1	1	21	2535	2555	UCGGACCAGGCUUCAUUCCCC	CUGGGAUGAAGCCUGGUCCGG	Cleavage	len=4864 path=[9439:0-462 21605:463-482 9911:483-2198 11627:2199-2199 19797:2200-2325 19923:2326-2387 19985:2388-2528 11954:2529-2588 20776:2589-2633 12059:2634-2660 12086:2661-2661 12087:2662-2712 24812:2713-2736 12162:2737-2754 24813:2755-2778 12204:2779-2840 12266:2841-2860 12286:2861-2861 12287:2862-2908 24819:2909-2932 12358:2933-2979 20960:2980-3021 22374:3022-3043 12443:3044-3049 24815:305…	1
mir166	TRINITY_DN30063_c3_g3_i8	2	-1	1	21	2547	2567	UCGGACCAGGCUUCAUUCCCC	CUGGGAUGAAGCCUGGUCCGG	Cleavage	len=4876 path=[9439:0-462 9879:463-473 9890:474-494 9911:495-2210 11627:2211-2211 19797:2212-2337 19923:2338-2399 19985:2400-2540 11954:2541-2600 20776:2601-2645 12059:2646-2672 12086:2673-2673 12087:2674-2724 24812:2725-2748 12162:2749-2766 24813:2767-2790 12204:2791-2852 12266:2853-2872 12286:2873-2873 12287:2874-2920 24819:2921-2944 12358:2945-2991 20960:2992-3033 22374:3034-3055 12443:3056-30…	1
mir166	TRINITY_DN30063_c3_g3_i5	2	-1	1	21	2547	2567	UCGGACCAGGCUUCAUUCCCC	CUGGGAUGAAGCCUGGUCCGG	Cleavage	len=4982 path=[9439:0-462 9879:463-473 9890:474-494 9911:495-2210 11627:2211-2211 19797:2212-2337 19923:2338-2399 19985:2400-2540 11954:2541-2600 20776:2601-2645 12059:2646-2672 12086:2673-2673 12087:2674-2724 24812:2725-2748 12162:2749-2766 24813:2767-2790 12204:2791-2852 22763:2853-3004 12286:3005-3005 12287:3006-3052 24819:3053-3076 12358:3077-3123 12405:3124-3159 12441:3160-3161 12443:3162-31…	1
mir166	TRINITY_DN28724_c1_g1_i2	2	-1	1	21	1032	1052	UCGGACCAGGCUUCAUUCCCC	UUGGGAUGAAGCCUGGUCCGG	Cleavage	len=1452 path=[3321:0-530 3829:531-668 3967:669-674 9170:675-875 4177:876-878 4180:879-950 11070:951-974 4276:975-1013 4315:1014-1014 8460:1015-1052 4354:1053-1085 7081:1086-1263 11069:1264-1287 7283:1288-1335 10401:1336-1451] [-1, 3321, 3829, 3967, 9170, 4177, 4180, 11070, 4276, 4315, 8460, 4354, 7081, 11069, 7283, 10401, -2]	1
mir166	TRINITY_DN30063_c3_g3_i3	2	-1	1	21	1155	1175	UCGGACCAGGCUUCAUUCCCC	CUGGGAUGAAGCCUGGUCCGG	Cleavage	len=1741 path=[541:0-57 576:58-483 1002:484-492 19468:493-652 24811:653-676 19652:677-821 11627:822-822 11628:823-1148 11954:1149-1208 12014:1209-1253 12059:1254-1280 12086:1281-1281 12087:1282-1332 24812:1333-1356 12162:1357-1374 24813:1375-1398 12204:1399-1460 12266:1461-1480 12286:1481-1481 12287:1482-1528 24819:1529-1552 12358:1553-1599 20960:1600-1641 21002:1642-1651 21012:1652-1732 12441:17…	1
mir166	TRINITY_DN30063_c3_g3_i9	2	-1	1	21	1155	1175	UCGGACCAGGCUUCAUUCCCC	CUGGGAUGAAGCCUGGUCCGG	Cleavage	len=1965 path=[541:0-57 576:58-483 1002:484-492 19468:493-652 24811:653-676 19652:677-821 11627:822-822 11628:823-1148 11954:1149-1208 12014:1209-1253 12059:1254-1280 12086:1281-1281 12087:1282-1332 24812:1333-1356 12162:1357-1374 24813:1375-1398 12204:1399-1460 12266:1461-1480 12286:1481-1481 12287:1482-1528 24819:1529-1552 12358:1553-1599 12405:1600-1635 12441:1636-1637 12443:1638-1643 24815:16…	1
mir166	TRINITY_DN28724_c1_g1_i6	2	-1	1	21	1032	1052	UCGGACCAGGCUUCAUUCCCC	UUGGGAUGAAGCCUGGUCCGG	Cleavage	len=2243 path=[3321:0-530 3829:531-668 3967:669-674 9170:675-875 4177:876-878 4180:879-950 11070:951-974 4276:975-1013 4315:1014-1014 8460:1015-1052 4354:1053-1085 7081:1086-1263 11069:1264-1287 7283:1288-1335 7331:1336-1336 4638:1337-1337 4639:1338-1526 4828:1527-1889 5191:1890-2052 9719:2053-2177 5375:2178-2203 5401:2204-2206 9683:2207-2242] [-1, 3321, 3829, 3967, 9170, 4177, 4180, 11070, 4276,…	1
mir166	TRINITY_DN28724_c1_g1_i4	2	-1	1	21	1035	1055	UCGGACCAGGCUUCAUUCCCC	UUGGGAUGAAGCCUGGUCCGG	Cleavage	len=2246 path=[3321:0-530 9509:531-668 3967:669-674 3973:675-799 11067:800-823 4122:824-878 4177:879-881 8325:882-1016 4315:1017-1017 4316:1018-1055 4354:1056-1088 4387:1089-1290 11068:1291-1314 4613:1315-1339 4638:1340-1340 7332:1341-1451 7443:1452-1529 4828:1530-1892 5191:1893-2055 9719:2056-2180 5375:2181-2206 5401:2207-2209 9683:2210-2245] [-1, 3321, 9509, 3967, 3973, 11067, 4122, 4177, 8325,…	1
mir166	TRINITY_DN28724_c1_g1_i7	2	-1	1	21	1032	1052	UCGGACCAGGCUUCAUUCCCC	UUGGGAUGAAGCCUGGUCCGG	Cleavage	len=3340 path=[3321:0-530 3829:531-668 3967:669-674 9170:675-875 4177:876-878 4180:879-950 11070:951-974 4276:975-1013 4315:1014-1014 8460:1015-1052 4354:1053-1085 7081:1086-1263 11069:1264-1287 7283:1288-1335 7331:1336-1336 4638:1337-1337 4639:1338-1526 4828:1527-1889 7521:1890-1982 11071:1983-2006 7638:2007-2099 5401:2100-2102 5404:2103-2394 5696:2395-2450 5752:2451-2642 5944:2643-2655 8671:265…	1
mir166	TRINITY_DN28724_c1_g1_i1	2	-1	1	21	1035	1055	UCGGACCAGGCUUCAUUCCCC	UUGGGAUGAAGCCUGGUCCGG	Cleavage	len=3343 path=[3321:0-530 9509:531-668 3967:669-674 3973:675-799 11067:800-823 4122:824-878 4177:879-881 8325:882-1016 4315:1017-1017 4316:1018-1055 4354:1056-1088 4387:1089-1290 11068:1291-1314 4613:1315-1339 4638:1340-1340 7332:1341-1451 7443:1452-1529 4828:1530-1892 7521:1893-1985 11071:1986-2009 7638:2010-2102 5401:2103-2105 5404:2106-2397 5696:2398-2453 5752:2454-2645 5944:2646-2658 8671:265…	1
mir166	TRINITY_DN30063_c3_g3_i2	2	-1	1	21	2535	2555	UCGGACCAGGCUUCAUUCCCC	CUGGGAUGAAGCCUGGUCCGG	Cleavage	len=4838 path=[9439:0-462 21605:463-482 9911:483-2198 11627:2199-2199 19797:2200-2325 19923:2326-2387 19985:2388-2528 11954:2529-2588 20776:2589-2633 12059:2634-2660 12086:2661-2661 12087:2662-2712 24812:2713-2736 12162:2737-2754 24813:2755-2778 12204:2779-2840 12266:2841-2860 12286:2861-2861 12287:2862-2908 24819:2909-2932 12358:2933-2979 12405:2980-3015 12441:3016-3017 12443:3018-3023 24815:302…	1
mir166	TRINITY_DN30063_c3_g3_i1	2	-1	1	21	2547	2567	UCGGACCAGGCUUCAUUCCCC	CUGGGAUGAAGCCUGGUCCGG	Cleavage	len=4850 path=[9439:0-462 9879:463-473 9890:474-494 9911:495-2210 11627:2211-2211 19797:2212-2337 19923:2338-2399 19985:2400-2540 11954:2541-2600 20776:2601-2645 12059:2646-2672 12086:2673-2673 12087:2674-2724 24812:2725-2748 12162:2749-2766 24813:2767-2790 12204:2791-2852 12266:2853-2872 12286:2873-2873 12287:2874-2920 24819:2921-2944 12358:2945-2991 12405:2992-3027 12441:3028-3029 12443:3030-30…	1
mir166	TRINITY_DN30063_c3_g3_i4	2	-1	1	21	2535	2555	UCGGACCAGGCUUCAUUCCCC	CUGGGAUGAAGCCUGGUCCGG	Cleavage	len=4864 path=[9439:0-462 21605:463-482 9911:483-2198 11627:2199-2199 19797:2200-2325 19923:2326-2387 19985:2388-2528 11954:2529-2588 20776:2589-2633 12059:2634-2660 12086:2661-2661 12087:2662-2712 24812:2713-2736 12162:2737-2754 24813:2755-2778 12204:2779-2840 12266:2841-2860 12286:2861-2861 12287:2862-2908 24819:2909-2932 12358:2933-2979 20960:2980-3021 22374:3022-3043 12443:3044-3049 24815:305…	1
mir166	TRINITY_DN30063_c3_g3_i8	2	-1	1	21	2547	2567	UCGGACCAGGCUUCAUUCCCC	CUGGGAUGAAGCCUGGUCCGG	Cleavage	len=4876 path=[9439:0-462 9879:463-473 9890:474-494 9911:495-2210 11627:2211-2211 19797:2212-2337 19923:2338-2399 19985:2400-2540 11954:2541-2600 20776:2601-2645 12059:2646-2672 12086:2673-2673 12087:2674-2724 24812:2725-2748 12162:2749-2766 24813:2767-2790 12204:2791-2852 12266:2853-2872 12286:2873-2873 12287:2874-2920 24819:2921-2944 12358:2945-2991 20960:2992-3033 22374:3034-3055 12443:3056-30…	1
mir166	TRINITY_DN30063_c3_g3_i5	2	-1	1	21	2547	2567	UCGGACCAGGCUUCAUUCCCC	CUGGGAUGAAGCCUGGUCCGG	Cleavage	len=4982 path=[9439:0-462 9879:463-473 9890:474-494 9911:495-2210 11627:2211-2211 19797:2212-2337 19923:2338-2399 19985:2400-2540 11954:2541-2600 20776:2601-2645 12059:2646-2672 12086:2673-2673 12087:2674-2724 24812:2725-2748 12162:2749-2766 24813:2767-2790 12204:2791-2852 22763:2853-3004 12286:3005-3005 12287:3006-3052 24819:3053-3076 12358:3077-3123 12405:3124-3159 12441:3160-3161 12443:3162-31…	1
mir166	TRINITY_DN28724_c1_g1_i2	2	-1	1	21	1032	1052	UCGGACCAGGCUUCAUUCCCC	UUGGGAUGAAGCCUGGUCCGG	Cleavage	len=1452 path=[3321:0-530 3829:531-668 3967:669-674 9170:675-875 4177:876-878 4180:879-950 11070:951-974 4276:975-1013 4315:1014-1014 8460:1015-1052 4354:1053-1085 7081:1086-1263 11069:1264-1287 7283:1288-1335 10401:1336-1451] [-1, 3321, 3829, 3967, 9170, 4177, 4180, 11070, 4276, 4315, 8460, 4354, 7081, 11069, 7283, 10401, -2]	1
mir166	TRINITY_DN30063_c3_g3_i3	2	-1	1	21	1155	1175	UCGGACCAGGCUUCAUUCCCC	CUGGGAUGAAGCCUGGUCCGG	Cleavage	len=1741 path=[541:0-57 576:58-483 1002:484-492 19468:493-652 24811:653-676 19652:677-821 11627:822-822 11628:823-1148 11954:1149-1208 12014:1209-1253 12059:1254-1280 12086:1281-1281 12087:1282-1332 24812:1333-1356 12162:1357-1374 24813:1375-1398 12204:1399-1460 12266:1461-1480 12286:1481-1481 12287:1482-1528 24819:1529-1552 12358:1553-1599 20960:1600-1641 21002:1642-1651 21012:1652-1732 12441:17…	1
mir166	TRINITY_DN30063_c3_g3_i9	2	-1	1	21	1155	1175	UCGGACCAGGCUUCAUUCCCC	CUGGGAUGAAGCCUGGUCCGG	Cleavage	len=1965 path=[541:0-57 576:58-483 1002:484-492 19468:493-652 24811:653-676 19652:677-821 11627:822-822 11628:823-1148 11954:1149-1208 12014:1209-1253 12059:1254-1280 12086:1281-1281 12087:1282-1332 24812:1333-1356 12162:1357-1374 24813:1375-1398 12204:1399-1460 12266:1461-1480 12286:1481-1481 12287:1482-1528 24819:1529-1552 12358:1553-1599 12405:1600-1635 12441:1636-1637 12443:1638-1643 24815:16…	1
mir166	TRINITY_DN28724_c1_g1_i6	2	-1	1	21	1032	1052	UCGGACCAGGCUUCAUUCCCC	UUGGGAUGAAGCCUGGUCCGG	Cleavage	len=2243 path=[3321:0-530 3829:531-668 3967:669-674 9170:675-875 4177:876-878 4180:879-950 11070:951-974 4276:975-1013 4315:1014-1014 8460:1015-1052 4354:1053-1085 7081:1086-1263 11069:1264-1287 7283:1288-1335 7331:1336-1336 4638:1337-1337 4639:1338-1526 4828:1527-1889 5191:1890-2052 9719:2053-2177 5375:2178-2203 5401:2204-2206 9683:2207-2242] [-1, 3321, 3829, 3967, 9170, 4177, 4180, 11070, 4276,…	1
mir166	TRINITY_DN28724_c1_g1_i4	2	-1	1	21	1035	1055	UCGGACCAGGCUUCAUUCCCC	UUGGGAUGAAGCCUGGUCCGG	Cleavage	len=2246 path=[3321:0-530 9509:531-668 3967:669-674 3973:675-799 11067:800-823 4122:824-878 4177:879-881 8325:882-1016 4315:1017-1017 4316:1018-1055 4354:1056-1088 4387:1089-1290 11068:1291-1314 4613:1315-1339 4638:1340-1340 7332:1341-1451 7443:1452-1529 4828:1530-1892 5191:1893-2055 9719:2056-2180 5375:2181-2206 5401:2207-2209 9683:2210-2245] [-1, 3321, 9509, 3967, 3973, 11067, 4122, 4177, 8325,…	1
mir166	TRINITY_DN28724_c1_g1_i7	2	-1	1	21	1032	1052	UCGGACCAGGCUUCAUUCCCC	UUGGGAUGAAGCCUGGUCCGG	Cleavage	len=3340 path=[3321:0-530 3829:531-668 3967:669-674 9170:675-875 4177:876-878 4180:879-950 11070:951-974 4276:975-1013 4315:1014-1014 8460:1015-1052 4354:1053-1085 7081:1086-1263 11069:1264-1287 7283:1288-1335 7331:1336-1336 4638:1337-1337 4639:1338-1526 4828:1527-1889 7521:1890-1982 11071:1983-2006 7638:2007-2099 5401:2100-2102 5404:2103-2394 5696:2395-2450 5752:2451-2642 5944:2643-2655 8671:265…	1
mir166	TRINITY_DN28724_c1_g1_i1	2	-1	1	21	1035	1055	UCGGACCAGGCUUCAUUCCCC	UUGGGAUGAAGCCUGGUCCGG	Cleavage	len=3343 path=[3321:0-530 9509:531-668 3967:669-674 3973:675-799 11067:800-823 4122:824-878 4177:879-881 8325:882-1016 4315:1017-1017 4316:1018-1055 4354:1056-1088 4387:1089-1290 11068:1291-1314 4613:1315-1339 4638:1340-1340 7332:1341-1451 7443:1452-1529 4828:1530-1892 7521:1893-1985 11071:1986-2009 7638:2010-2102 5401:2103-2105 5404:2106-2397 5696:2398-2453 5752:2454-2645 5944:2646-2658 8671:265…	1
mir166	TRINITY_DN30063_c3_g3_i2	2	-1	1	21	2535	2555	UCGGACCAGGCUUCAUUCCCC	CUGGGAUGAAGCCUGGUCCGG	Cleavage	len=4838 path=[9439:0-462 21605:463-482 9911:483-2198 11627:2199-2199 19797:2200-2325 19923:2326-2387 19985:2388-2528 11954:2529-2588 20776:2589-2633 12059:2634-2660 12086:2661-2661 12087:2662-2712 24812:2713-2736 12162:2737-2754 24813:2755-2778 12204:2779-2840 12266:2841-2860 12286:2861-2861 12287:2862-2908 24819:2909-2932 12358:2933-2979 12405:2980-3015 12441:3016-3017 12443:3018-3023 24815:302…	1
mir166	TRINITY_DN30063_c3_g3_i1	2	-1	1	21	2547	2567	UCGGACCAGGCUUCAUUCCCC	CUGGGAUGAAGCCUGGUCCGG	Cleavage	len=4850 path=[9439:0-462 9879:463-473 9890:474-494 9911:495-2210 11627:2211-2211 19797:2212-2337 19923:2338-2399 19985:2400-2540 11954:2541-2600 20776:2601-2645 12059:2646-2672 12086:2673-2673 12087:2674-2724 24812:2725-2748 12162:2749-2766 24813:2767-2790 12204:2791-2852 12266:2853-2872 12286:2873-2873 12287:2874-2920 24819:2921-2944 12358:2945-2991 12405:2992-3027 12441:3028-3029 12443:3030-30…	1
mir166	TRINITY_DN30063_c3_g3_i4	2	-1	1	21	2535	2555	UCGGACCAGGCUUCAUUCCCC	CUGGGAUGAAGCCUGGUCCGG	Cleavage	len=4864 path=[9439:0-462 21605:463-482 9911:483-2198 11627:2199-2199 19797:2200-2325 19923:2326-2387 19985:2388-2528 11954:2529-2588 20776:2589-2633 12059:2634-2660 12086:2661-2661 12087:2662-2712 24812:2713-2736 12162:2737-2754 24813:2755-2778 12204:2779-2840 12266:2841-2860 12286:2861-2861 12287:2862-2908 24819:2909-2932 12358:2933-2979 20960:2980-3021 22374:3022-3043 12443:3044-3049 24815:305…	1
mir166	TRINITY_DN30063_c3_g3_i8	2	-1	1	21	2547	2567	UCGGACCAGGCUUCAUUCCCC	CUGGGAUGAAGCCUGGUCCGG	Cleavage	len=4876 path=[9439:0-462 9879:463-473 9890:474-494 9911:495-2210 11627:2211-2211 19797:2212-2337 19923:2338-2399 19985:2400-2540 11954:2541-2600 20776:2601-2645 12059:2646-2672 12086:2673-2673 12087:2674-2724 24812:2725-2748 12162:2749-2766 24813:2767-2790 12204:2791-2852 12266:2853-2872 12286:2873-2873 12287:2874-2920 24819:2921-2944 12358:2945-2991 20960:2992-3033 22374:3034-3055 12443:3056-30…	1
mir166	TRINITY_DN30063_c3_g3_i5	2	-1	1	21	2547	2567	UCGGACCAGGCUUCAUUCCCC	CUGGGAUGAAGCCUGGUCCGG	Cleavage	len=4982 path=[9439:0-462 9879:463-473 9890:474-494 9911:495-2210 11627:2211-2211 19797:2212-2337 19923:2338-2399 19985:2400-2540 11954:2541-2600 20776:2601-2645 12059:2646-2672 12086:2673-2673 12087:2674-2724 24812:2725-2748 12162:2749-2766 24813:2767-2790 12204:2791-2852 22763:2853-3004 12286:3005-3005 12287:3006-3052 24819:3053-3076 12358:3077-3123 12405:3124-3159 12441:3160-3161 12443:3162-31…	1
mir166	TRINITY_DN28724_c1_g1_i2	2	-1	1	21	1032	1052	UCGGACCAGGCUUCAUUCCCC	UUGGGAUGAAGCCUGGUCCGG	Cleavage	len=1452 path=[3321:0-530 3829:531-668 3967:669-674 9170:675-875 4177:876-878 4180:879-950 11070:951-974 4276:975-1013 4315:1014-1014 8460:1015-1052 4354:1053-1085 7081:1086-1263 11069:1264-1287 7283:1288-1335 10401:1336-1451] [-1, 3321, 3829, 3967, 9170, 4177, 4180, 11070, 4276, 4315, 8460, 4354, 7081, 11069, 7283, 10401, -2]	1
mir166	TRINITY_DN30063_c3_g3_i3	2	-1	1	21	1155	1175	UCGGACCAGGCUUCAUUCCCC	CUGGGAUGAAGCCUGGUCCGG	Cleavage	len=1741 path=[541:0-57 576:58-483 1002:484-492 19468:493-652 24811:653-676 19652:677-821 11627:822-822 11628:823-1148 11954:1149-1208 12014:1209-1253 12059:1254-1280 12086:1281-1281 12087:1282-1332 24812:1333-1356 12162:1357-1374 24813:1375-1398 12204:1399-1460 12266:1461-1480 12286:1481-1481 12287:1482-1528 24819:1529-1552 12358:1553-1599 20960:1600-1641 21002:1642-1651 21012:1652-1732 12441:17…	1
mir166	TRINITY_DN30063_c3_g3_i9	2	-1	1	21	1155	1175	UCGGACCAGGCUUCAUUCCCC	CUGGGAUGAAGCCUGGUCCGG	Cleavage	len=1965 path=[541:0-57 576:58-483 1002:484-492 19468:493-652 24811:653-676 19652:677-821 11627:822-822 11628:823-1148 11954:1149-1208 12014:1209-1253 12059:1254-1280 12086:1281-1281 12087:1282-1332 24812:1333-1356 12162:1357-1374 24813:1375-1398 12204:1399-1460 12266:1461-1480 12286:1481-1481 12287:1482-1528 24819:1529-1552 12358:1553-1599 12405:1600-1635 12441:1636-1637 12443:1638-1643 24815:16…	1
mir166	TRINITY_DN28724_c1_g1_i6	2	-1	1	21	1032	1052	UCGGACCAGGCUUCAUUCCCC	UUGGGAUGAAGCCUGGUCCGG	Cleavage	len=2243 path=[3321:0-530 3829:531-668 3967:669-674 9170:675-875 4177:876-878 4180:879-950 11070:951-974 4276:975-1013 4315:1014-1014 8460:1015-1052 4354:1053-1085 7081:1086-1263 11069:1264-1287 7283:1288-1335 7331:1336-1336 4638:1337-1337 4639:1338-1526 4828:1527-1889 5191:1890-2052 9719:2053-2177 5375:2178-2203 5401:2204-2206 9683:2207-2242] [-1, 3321, 3829, 3967, 9170, 4177, 4180, 11070, 4276,…	1
mir166	TRINITY_DN28724_c1_g1_i4	2	-1	1	21	1035	1055	UCGGACCAGGCUUCAUUCCCC	UUGGGAUGAAGCCUGGUCCGG	Cleavage	len=2246 path=[3321:0-530 9509:531-668 3967:669-674 3973:675-799 11067:800-823 4122:824-878 4177:879-881 8325:882-1016 4315:1017-1017 4316:1018-1055 4354:1056-1088 4387:1089-1290 11068:1291-1314 4613:1315-1339 4638:1340-1340 7332:1341-1451 7443:1452-1529 4828:1530-1892 5191:1893-2055 9719:2056-2180 5375:2181-2206 5401:2207-2209 9683:2210-2245] [-1, 3321, 9509, 3967, 3973, 11067, 4122, 4177, 8325,…	1
mir166	TRINITY_DN28724_c1_g1_i7	2	-1	1	21	1032	1052	UCGGACCAGGCUUCAUUCCCC	UUGGGAUGAAGCCUGGUCCGG	Cleavage	len=3340 path=[3321:0-530 3829:531-668 3967:669-674 9170:675-875 4177:876-878 4180:879-950 11070:951-974 4276:975-1013 4315:1014-1014 8460:1015-1052 4354:1053-1085 7081:1086-1263 11069:1264-1287 7283:1288-1335 7331:1336-1336 4638:1337-1337 4639:1338-1526 4828:1527-1889 7521:1890-1982 11071:1983-2006 7638:2007-2099 5401:2100-2102 5404:2103-2394 5696:2395-2450 5752:2451-2642 5944:2643-2655 8671:265…	1
mir166	TRINITY_DN28724_c1_g1_i1	2	-1	1	21	1035	1055	UCGGACCAGGCUUCAUUCCCC	UUGGGAUGAAGCCUGGUCCGG	Cleavage	len=3343 path=[3321:0-530 9509:531-668 3967:669-674 3973:675-799 11067:800-823 4122:824-878 4177:879-881 8325:882-1016 4315:1017-1017 4316:1018-1055 4354:1056-1088 4387:1089-1290 11068:1291-1314 4613:1315-1339 4638:1340-1340 7332:1341-1451 7443:1452-1529 4828:1530-1892 7521:1893-1985 11071:1986-2009 7638:2010-2102 5401:2103-2105 5404:2106-2397 5696:2398-2453 5752:2454-2645 5944:2646-2658 8671:265…	1
mir166	TRINITY_DN30063_c3_g3_i2	2	-1	1	21	2535	2555	UCGGACCAGGCUUCAUUCCCC	CUGGGAUGAAGCCUGGUCCGG	Cleavage	len=4838 path=[9439:0-462 21605:463-482 9911:483-2198 11627:2199-2199 19797:2200-2325 19923:2326-2387 19985:2388-2528 11954:2529-2588 20776:2589-2633 12059:2634-2660 12086:2661-2661 12087:2662-2712 24812:2713-2736 12162:2737-2754 24813:2755-2778 12204:2779-2840 12266:2841-2860 12286:2861-2861 12287:2862-2908 24819:2909-2932 12358:2933-2979 12405:2980-3015 12441:3016-3017 12443:3018-3023 24815:302…	1
mir166	TRINITY_DN30063_c3_g3_i1	2	-1	1	21	2547	2567	UCGGACCAGGCUUCAUUCCCC	CUGGGAUGAAGCCUGGUCCGG	Cleavage	len=4850 path=[9439:0-462 9879:463-473 9890:474-494 9911:495-2210 11627:2211-2211 19797:2212-2337 19923:2338-2399 19985:2400-2540 11954:2541-2600 20776:2601-2645 12059:2646-2672 12086:2673-2673 12087:2674-2724 24812:2725-2748 12162:2749-2766 24813:2767-2790 12204:2791-2852 12266:2853-2872 12286:2873-2873 12287:2874-2920 24819:2921-2944 12358:2945-2991 12405:2992-3027 12441:3028-3029 12443:3030-30…	1
mir166	TRINITY_DN30063_c3_g3_i4	2	-1	1	21	2535	2555	UCGGACCAGGCUUCAUUCCCC	CUGGGAUGAAGCCUGGUCCGG	Cleavage	len=4864 path=[9439:0-462 21605:463-482 9911:483-2198 11627:2199-2199 19797:2200-2325 19923:2326-2387 19985:2388-2528 11954:2529-2588 20776:2589-2633 12059:2634-2660 12086:2661-2661 12087:2662-2712 24812:2713-2736 12162:2737-2754 24813:2755-2778 12204:2779-2840 12266:2841-2860 12286:2861-2861 12287:2862-2908 24819:2909-2932 12358:2933-2979 20960:2980-3021 22374:3022-3043 12443:3044-3049 24815:305…	1
mir166	TRINITY_DN30063_c3_g3_i8	2	-1	1	21	2547	2567	UCGGACCAGGCUUCAUUCCCC	CUGGGAUGAAGCCUGGUCCGG	Cleavage	len=4876 path=[9439:0-462 9879:463-473 9890:474-494 9911:495-2210 11627:2211-2211 19797:2212-2337 19923:2338-2399 19985:2400-2540 11954:2541-2600 20776:2601-2645 12059:2646-2672 12086:2673-2673 12087:2674-2724 24812:2725-2748 12162:2749-2766 24813:2767-2790 12204:2791-2852 12266:2853-2872 12286:2873-2873 12287:2874-2920 24819:2921-2944 12358:2945-2991 20960:2992-3033 22374:3034-3055 12443:3056-30…	1
mir166	TRINITY_DN30063_c3_g3_i5	2	-1	1	21	2547	2567	UCGGACCAGGCUUCAUUCCCC	CUGGGAUGAAGCCUGGUCCGG	Cleavage	len=4982 path=[9439:0-462 9879:463-473 9890:474-494 9911:495-2210 11627:2211-2211 19797:2212-2337 19923:2338-2399 19985:2400-2540 11954:2541-2600 20776:2601-2645 12059:2646-2672 12086:2673-2673 12087:2674-2724 24812:2725-2748 12162:2749-2766 24813:2767-2790 12204:2791-2852 22763:2853-3004 12286:3005-3005 12287:3006-3052 24819:3053-3076 12358:3077-3123 12405:3124-3159 12441:3160-3161 12443:3162-31…	1
mir166	TRINITY_DN28724_c1_g1_i2	2	-1	1	21	1032	1052	UCGGACCAGGCUUCAUUCCCC	UUGGGAUGAAGCCUGGUCCGG	Cleavage	len=1452 path=[3321:0-530 3829:531-668 3967:669-674 9170:675-875 4177:876-878 4180:879-950 11070:951-974 4276:975-1013 4315:1014-1014 8460:1015-1052 4354:1053-1085 7081:1086-1263 11069:1264-1287 7283:1288-1335 10401:1336-1451] [-1, 3321, 3829, 3967, 9170, 4177, 4180, 11070, 4276, 4315, 8460, 4354, 7081, 11069, 7283, 10401, -2]	1
mir166	TRINITY_DN30063_c3_g3_i3	2	-1	1	21	1155	1175	UCGGACCAGGCUUCAUUCCCC	CUGGGAUGAAGCCUGGUCCGG	Cleavage	len=1741 path=[541:0-57 576:58-483 1002:484-492 19468:493-652 24811:653-676 19652:677-821 11627:822-822 11628:823-1148 11954:1149-1208 12014:1209-1253 12059:1254-1280 12086:1281-1281 12087:1282-1332 24812:1333-1356 12162:1357-1374 24813:1375-1398 12204:1399-1460 12266:1461-1480 12286:1481-1481 12287:1482-1528 24819:1529-1552 12358:1553-1599 20960:1600-1641 21002:1642-1651 21012:1652-1732 12441:17…	1
mir166	TRINITY_DN30063_c3_g3_i9	2	-1	1	21	1155	1175	UCGGACCAGGCUUCAUUCCCC	CUGGGAUGAAGCCUGGUCCGG	Cleavage	len=1965 path=[541:0-57 576:58-483 1002:484-492 19468:493-652 24811:653-676 19652:677-821 11627:822-822 11628:823-1148 11954:1149-1208 12014:1209-1253 12059:1254-1280 12086:1281-1281 12087:1282-1332 24812:1333-1356 12162:1357-1374 24813:1375-1398 12204:1399-1460 12266:1461-1480 12286:1481-1481 12287:1482-1528 24819:1529-1552 12358:1553-1599 12405:1600-1635 12441:1636-1637 12443:1638-1643 24815:16…	1
mir166	TRINITY_DN28724_c1_g1_i6	2	-1	1	21	1032	1052	UCGGACCAGGCUUCAUUCCCC	UUGGGAUGAAGCCUGGUCCGG	Cleavage	len=2243 path=[3321:0-530 3829:531-668 3967:669-674 9170:675-875 4177:876-878 4180:879-950 11070:951-974 4276:975-1013 4315:1014-1014 8460:1015-1052 4354:1053-1085 7081:1086-1263 11069:1264-1287 7283:1288-1335 7331:1336-1336 4638:1337-1337 4639:1338-1526 4828:1527-1889 5191:1890-2052 9719:2053-2177 5375:2178-2203 5401:2204-2206 9683:2207-2242] [-1, 3321, 3829, 3967, 9170, 4177, 4180, 11070, 4276,…	1
mir166	TRINITY_DN28724_c1_g1_i4	2	-1	1	21	1035	1055	UCGGACCAGGCUUCAUUCCCC	UUGGGAUGAAGCCUGGUCCGG	Cleavage	len=2246 path=[3321:0-530 9509:531-668 3967:669-674 3973:675-799 11067:800-823 4122:824-878 4177:879-881 8325:882-1016 4315:1017-1017 4316:1018-1055 4354:1056-1088 4387:1089-1290 11068:1291-1314 4613:1315-1339 4638:1340-1340 7332:1341-1451 7443:1452-1529 4828:1530-1892 5191:1893-2055 9719:2056-2180 5375:2181-2206 5401:2207-2209 9683:2210-2245] [-1, 3321, 9509, 3967, 3973, 11067, 4122, 4177, 8325,…	1
mir166	TRINITY_DN28724_c1_g1_i7	2	-1	1	21	1032	1052	UCGGACCAGGCUUCAUUCCCC	UUGGGAUGAAGCCUGGUCCGG	Cleavage	len=3340 path=[3321:0-530 3829:531-668 3967:669-674 9170:675-875 4177:876-878 4180:879-950 11070:951-974 4276:975-1013 4315:1014-1014 8460:1015-1052 4354:1053-1085 7081:1086-1263 11069:1264-1287 7283:1288-1335 7331:1336-1336 4638:1337-1337 4639:1338-1526 4828:1527-1889 7521:1890-1982 11071:1983-2006 7638:2007-2099 5401:2100-2102 5404:2103-2394 5696:2395-2450 5752:2451-2642 5944:2643-2655 8671:265…	1
mir166	TRINITY_DN28724_c1_g1_i1	2	-1	1	21	1035	1055	UCGGACCAGGCUUCAUUCCCC	UUGGGAUGAAGCCUGGUCCGG	Cleavage	len=3343 path=[3321:0-530 9509:531-668 3967:669-674 3973:675-799 11067:800-823 4122:824-878 4177:879-881 8325:882-1016 4315:1017-1017 4316:1018-1055 4354:1056-1088 4387:1089-1290 11068:1291-1314 4613:1315-1339 4638:1340-1340 7332:1341-1451 7443:1452-1529 4828:1530-1892 7521:1893-1985 11071:1986-2009 7638:2010-2102 5401:2103-2105 5404:2106-2397 5696:2398-2453 5752:2454-2645 5944:2646-2658 8671:265…	1
mir166	TRINITY_DN30063_c3_g3_i2	2	-1	1	21	2535	2555	UCGGACCAGGCUUCAUUCCCC	CUGGGAUGAAGCCUGGUCCGG	Cleavage	len=4838 path=[9439:0-462 21605:463-482 9911:483-2198 11627:2199-2199 19797:2200-2325 19923:2326-2387 19985:2388-2528 11954:2529-2588 20776:2589-2633 12059:2634-2660 12086:2661-2661 12087:2662-2712 24812:2713-2736 12162:2737-2754 24813:2755-2778 12204:2779-2840 12266:2841-2860 12286:2861-2861 12287:2862-2908 24819:2909-2932 12358:2933-2979 12405:2980-3015 12441:3016-3017 12443:3018-3023 24815:302…	1
mir166	TRINITY_DN30063_c3_g3_i1	2	-1	1	21	2547	2567	UCGGACCAGGCUUCAUUCCCC	CUGGGAUGAAGCCUGGUCCGG	Cleavage	len=4850 path=[9439:0-462 9879:463-473 9890:474-494 9911:495-2210 11627:2211-2211 19797:2212-2337 19923:2338-2399 19985:2400-2540 11954:2541-2600 20776:2601-2645 12059:2646-2672 12086:2673-2673 12087:2674-2724 24812:2725-2748 12162:2749-2766 24813:2767-2790 12204:2791-2852 12266:2853-2872 12286:2873-2873 12287:2874-2920 24819:2921-2944 12358:2945-2991 12405:2992-3027 12441:3028-3029 12443:3030-30…	1
mir166	TRINITY_DN30063_c3_g3_i4	2	-1	1	21	2535	2555	UCGGACCAGGCUUCAUUCCCC	CUGGGAUGAAGCCUGGUCCGG	Cleavage	len=4864 path=[9439:0-462 21605:463-482 9911:483-2198 11627:2199-2199 19797:2200-2325 19923:2326-2387 19985:2388-2528 11954:2529-2588 20776:2589-2633 12059:2634-2660 12086:2661-2661 12087:2662-2712 24812:2713-2736 12162:2737-2754 24813:2755-2778 12204:2779-2840 12266:2841-2860 12286:2861-2861 12287:2862-2908 24819:2909-2932 12358:2933-2979 20960:2980-3021 22374:3022-3043 12443:3044-3049 24815:305…	1
mir166	TRINITY_DN30063_c3_g3_i8	2	-1	1	21	2547	2567	UCGGACCAGGCUUCAUUCCCC	CUGGGAUGAAGCCUGGUCCGG	Cleavage	len=4876 path=[9439:0-462 9879:463-473 9890:474-494 9911:495-2210 11627:2211-2211 19797:2212-2337 19923:2338-2399 19985:2400-2540 11954:2541-2600 20776:2601-2645 12059:2646-2672 12086:2673-2673 12087:2674-2724 24812:2725-2748 12162:2749-2766 24813:2767-2790 12204:2791-2852 12266:2853-2872 12286:2873-2873 12287:2874-2920 24819:2921-2944 12358:2945-2991 20960:2992-3033 22374:3034-3055 12443:3056-30…	1
mir166	TRINITY_DN30063_c3_g3_i5	2	-1	1	21	2547	2567	UCGGACCAGGCUUCAUUCCCC	CUGGGAUGAAGCCUGGUCCGG	Cleavage	len=4982 path=[9439:0-462 9879:463-473 9890:474-494 9911:495-2210 11627:2211-2211 19797:2212-2337 19923:2338-2399 19985:2400-2540 11954:2541-2600 20776:2601-2645 12059:2646-2672 12086:2673-2673 12087:2674-2724 24812:2725-2748 12162:2749-2766 24813:2767-2790 12204:2791-2852 22763:2853-3004 12286:3005-3005 12287:3006-3052 24819:3053-3076 12358:3077-3123 12405:3124-3159 12441:3160-3161 12443:3162-31…	1
mir166	TRINITY_DN28724_c1_g1_i2	2	-1	1	21	1032	1052	UCGGACCAGGCUUCAUUCCCC	UUGGGAUGAAGCCUGGUCCGG	Cleavage	len=1452 path=[3321:0-530 3829:531-668 3967:669-674 9170:675-875 4177:876-878 4180:879-950 11070:951-974 4276:975-1013 4315:1014-1014 8460:1015-1052 4354:1053-1085 7081:1086-1263 11069:1264-1287 7283:1288-1335 10401:1336-1451] [-1, 3321, 3829, 3967, 9170, 4177, 4180, 11070, 4276, 4315, 8460, 4354, 7081, 11069, 7283, 10401, -2]	1
mir166	TRINITY_DN30063_c3_g3_i3	2	-1	1	21	1155	1175	UCGGACCAGGCUUCAUUCCCC	CUGGGAUGAAGCCUGGUCCGG	Cleavage	len=1741 path=[541:0-57 576:58-483 1002:484-492 19468:493-652 24811:653-676 19652:677-821 11627:822-822 11628:823-1148 11954:1149-1208 12014:1209-1253 12059:1254-1280 12086:1281-1281 12087:1282-1332 24812:1333-1356 12162:1357-1374 24813:1375-1398 12204:1399-1460 12266:1461-1480 12286:1481-1481 12287:1482-1528 24819:1529-1552 12358:1553-1599 20960:1600-1641 21002:1642-1651 21012:1652-1732 12441:17…	1
mir166	TRINITY_DN30063_c3_g3_i9	2	-1	1	21	1155	1175	UCGGACCAGGCUUCAUUCCCC	CUGGGAUGAAGCCUGGUCCGG	Cleavage	len=1965 path=[541:0-57 576:58-483 1002:484-492 19468:493-652 24811:653-676 19652:677-821 11627:822-822 11628:823-1148 11954:1149-1208 12014:1209-1253 12059:1254-1280 12086:1281-1281 12087:1282-1332 24812:1333-1356 12162:1357-1374 24813:1375-1398 12204:1399-1460 12266:1461-1480 12286:1481-1481 12287:1482-1528 24819:1529-1552 12358:1553-1599 12405:1600-1635 12441:1636-1637 12443:1638-1643 24815:16…	1
mir166	TRINITY_DN28724_c1_g1_i6	2	-1	1	21	1032	1052	UCGGACCAGGCUUCAUUCCCC	UUGGGAUGAAGCCUGGUCCGG	Cleavage	len=2243 path=[3321:0-530 3829:531-668 3967:669-674 9170:675-875 4177:876-878 4180:879-950 11070:951-974 4276:975-1013 4315:1014-1014 8460:1015-1052 4354:1053-1085 7081:1086-1263 11069:1264-1287 7283:1288-1335 7331:1336-1336 4638:1337-1337 4639:1338-1526 4828:1527-1889 5191:1890-2052 9719:2053-2177 5375:2178-2203 5401:2204-2206 9683:2207-2242] [-1, 3321, 3829, 3967, 9170, 4177, 4180, 11070, 4276,…	1
mir166	TRINITY_DN28724_c1_g1_i4	2	-1	1	21	1035	1055	UCGGACCAGGCUUCAUUCCCC	UUGGGAUGAAGCCUGGUCCGG	Cleavage	len=2246 path=[3321:0-530 9509:531-668 3967:669-674 3973:675-799 11067:800-823 4122:824-878 4177:879-881 8325:882-1016 4315:1017-1017 4316:1018-1055 4354:1056-1088 4387:1089-1290 11068:1291-1314 4613:1315-1339 4638:1340-1340 7332:1341-1451 7443:1452-1529 4828:1530-1892 5191:1893-2055 9719:2056-2180 5375:2181-2206 5401:2207-2209 9683:2210-2245] [-1, 3321, 9509, 3967, 3973, 11067, 4122, 4177, 8325,…	1
mir166	TRINITY_DN28724_c1_g1_i7	2	-1	1	21	1032	1052	UCGGACCAGGCUUCAUUCCCC	UUGGGAUGAAGCCUGGUCCGG	Cleavage	len=3340 path=[3321:0-530 3829:531-668 3967:669-674 9170:675-875 4177:876-878 4180:879-950 11070:951-974 4276:975-1013 4315:1014-1014 8460:1015-1052 4354:1053-1085 7081:1086-1263 11069:1264-1287 7283:1288-1335 7331:1336-1336 4638:1337-1337 4639:1338-1526 4828:1527-1889 7521:1890-1982 11071:1983-2006 7638:2007-2099 5401:2100-2102 5404:2103-2394 5696:2395-2450 5752:2451-2642 5944:2643-2655 8671:265…	1
mir166	TRINITY_DN28724_c1_g1_i1	2	-1	1	21	1035	1055	UCGGACCAGGCUUCAUUCCCC	UUGGGAUGAAGCCUGGUCCGG	Cleavage	len=3343 path=[3321:0-530 9509:531-668 3967:669-674 3973:675-799 11067:800-823 4122:824-878 4177:879-881 8325:882-1016 4315:1017-1017 4316:1018-1055 4354:1056-1088 4387:1089-1290 11068:1291-1314 4613:1315-1339 4638:1340-1340 7332:1341-1451 7443:1452-1529 4828:1530-1892 7521:1893-1985 11071:1986-2009 7638:2010-2102 5401:2103-2105 5404:2106-2397 5696:2398-2453 5752:2454-2645 5944:2646-2658 8671:265…	1
mir166	TRINITY_DN30063_c3_g3_i2	2	-1	1	21	2535	2555	UCGGACCAGGCUUCAUUCCCC	CUGGGAUGAAGCCUGGUCCGG	Cleavage	len=4838 path=[9439:0-462 21605:463-482 9911:483-2198 11627:2199-2199 19797:2200-2325 19923:2326-2387 19985:2388-2528 11954:2529-2588 20776:2589-2633 12059:2634-2660 12086:2661-2661 12087:2662-2712 24812:2713-2736 12162:2737-2754 24813:2755-2778 12204:2779-2840 12266:2841-2860 12286:2861-2861 12287:2862-2908 24819:2909-2932 12358:2933-2979 12405:2980-3015 12441:3016-3017 12443:3018-3023 24815:302…	1
mir166	TRINITY_DN30063_c3_g3_i1	2	-1	1	21	2547	2567	UCGGACCAGGCUUCAUUCCCC	CUGGGAUGAAGCCUGGUCCGG	Cleavage	len=4850 path=[9439:0-462 9879:463-473 9890:474-494 9911:495-2210 11627:2211-2211 19797:2212-2337 19923:2338-2399 19985:2400-2540 11954:2541-2600 20776:2601-2645 12059:2646-2672 12086:2673-2673 12087:2674-2724 24812:2725-2748 12162:2749-2766 24813:2767-2790 12204:2791-2852 12266:2853-2872 12286:2873-2873 12287:2874-2920 24819:2921-2944 12358:2945-2991 12405:2992-3027 12441:3028-3029 12443:3030-30…	1
mir166	TRINITY_DN30063_c3_g3_i4	2	-1	1	21	2535	2555	UCGGACCAGGCUUCAUUCCCC	CUGGGAUGAAGCCUGGUCCGG	Cleavage	len=4864 path=[9439:0-462 21605:463-482 9911:483-2198 11627:2199-2199 19797:2200-2325 19923:2326-2387 19985:2388-2528 11954:2529-2588 20776:2589-2633 12059:2634-2660 12086:2661-2661 12087:2662-2712 24812:2713-2736 12162:2737-2754 24813:2755-2778 12204:2779-2840 12266:2841-2860 12286:2861-2861 12287:2862-2908 24819:2909-2932 12358:2933-2979 20960:2980-3021 22374:3022-3043 12443:3044-3049 24815:305…	1
mir166	TRINITY_DN30063_c3_g3_i8	2	-1	1	21	2547	2567	UCGGACCAGGCUUCAUUCCCC	CUGGGAUGAAGCCUGGUCCGG	Cleavage	len=4876 path=[9439:0-462 9879:463-473 9890:474-494 9911:495-2210 11627:2211-2211 19797:2212-2337 19923:2338-2399 19985:2400-2540 11954:2541-2600 20776:2601-2645 12059:2646-2672 12086:2673-2673 12087:2674-2724 24812:2725-2748 12162:2749-2766 24813:2767-2790 12204:2791-2852 12266:2853-2872 12286:2873-2873 12287:2874-2920 24819:2921-2944 12358:2945-2991 20960:2992-3033 22374:3034-3055 12443:3056-30…	1
mir166	TRINITY_DN30063_c3_g3_i5	2	-1	1	21	2547	2567	UCGGACCAGGCUUCAUUCCCC	CUGGGAUGAAGCCUGGUCCGG	Cleavage	len=4982 path=[9439:0-462 9879:463-473 9890:474-494 9911:495-2210 11627:2211-2211 19797:2212-2337 19923:2338-2399 19985:2400-2540 11954:2541-2600 20776:2601-2645 12059:2646-2672 12086:2673-2673 12087:2674-2724 24812:2725-2748 12162:2749-2766 24813:2767-2790 12204:2791-2852 22763:2853-3004 12286:3005-3005 12287:3006-3052 24819:3053-3076 12358:3077-3123 12405:3124-3159 12441:3160-3161 12443:3162-31…	1
mir166	TRINITY_DN28724_c1_g1_i2	2	-1	1	21	1032	1052	UCGGACCAGGCUUCAUUCCCC	UUGGGAUGAAGCCUGGUCCGG	Cleavage	len=1452 path=[3321:0-530 3829:531-668 3967:669-674 9170:675-875 4177:876-878 4180:879-950 11070:951-974 4276:975-1013 4315:1014-1014 8460:1015-1052 4354:1053-1085 7081:1086-1263 11069:1264-1287 7283:1288-1335 10401:1336-1451] [-1, 3321, 3829, 3967, 9170, 4177, 4180, 11070, 4276, 4315, 8460, 4354, 7081, 11069, 7283, 10401, -2]	1
mir166	TRINITY_DN30063_c3_g3_i3	2	-1	1	21	1155	1175	UCGGACCAGGCUUCAUUCCCC	CUGGGAUGAAGCCUGGUCCGG	Cleavage	len=1741 path=[541:0-57 576:58-483 1002:484-492 19468:493-652 24811:653-676 19652:677-821 11627:822-822 11628:823-1148 11954:1149-1208 12014:1209-1253 12059:1254-1280 12086:1281-1281 12087:1282-1332 24812:1333-1356 12162:1357-1374 24813:1375-1398 12204:1399-1460 12266:1461-1480 12286:1481-1481 12287:1482-1528 24819:1529-1552 12358:1553-1599 20960:1600-1641 21002:1642-1651 21012:1652-1732 12441:17…	1
mir166	TRINITY_DN30063_c3_g3_i9	2	-1	1	21	1155	1175	UCGGACCAGGCUUCAUUCCCC	CUGGGAUGAAGCCUGGUCCGG	Cleavage	len=1965 path=[541:0-57 576:58-483 1002:484-492 19468:493-652 24811:653-676 19652:677-821 11627:822-822 11628:823-1148 11954:1149-1208 12014:1209-1253 12059:1254-1280 12086:1281-1281 12087:1282-1332 24812:1333-1356 12162:1357-1374 24813:1375-1398 12204:1399-1460 12266:1461-1480 12286:1481-1481 12287:1482-1528 24819:1529-1552 12358:1553-1599 12405:1600-1635 12441:1636-1637 12443:1638-1643 24815:16…	1
mir166	TRINITY_DN28724_c1_g1_i6	2	-1	1	21	1032	1052	UCGGACCAGGCUUCAUUCCCC	UUGGGAUGAAGCCUGGUCCGG	Cleavage	len=2243 path=[3321:0-530 3829:531-668 3967:669-674 9170:675-875 4177:876-878 4180:879-950 11070:951-974 4276:975-1013 4315:1014-1014 8460:1015-1052 4354:1053-1085 7081:1086-1263 11069:1264-1287 7283:1288-1335 7331:1336-1336 4638:1337-1337 4639:1338-1526 4828:1527-1889 5191:1890-2052 9719:2053-2177 5375:2178-2203 5401:2204-2206 9683:2207-2242] [-1, 3321, 3829, 3967, 9170, 4177, 4180, 11070, 4276,…	1
mir166	TRINITY_DN28724_c1_g1_i4	2	-1	1	21	1035	1055	UCGGACCAGGCUUCAUUCCCC	UUGGGAUGAAGCCUGGUCCGG	Cleavage	len=2246 path=[3321:0-530 9509:531-668 3967:669-674 3973:675-799 11067:800-823 4122:824-878 4177:879-881 8325:882-1016 4315:1017-1017 4316:1018-1055 4354:1056-1088 4387:1089-1290 11068:1291-1314 4613:1315-1339 4638:1340-1340 7332:1341-1451 7443:1452-1529 4828:1530-1892 5191:1893-2055 9719:2056-2180 5375:2181-2206 5401:2207-2209 9683:2210-2245] [-1, 3321, 9509, 3967, 3973, 11067, 4122, 4177, 8325,…	1
mir166	TRINITY_DN28724_c1_g1_i7	2	-1	1	21	1032	1052	UCGGACCAGGCUUCAUUCCCC	UUGGGAUGAAGCCUGGUCCGG	Cleavage	len=3340 path=[3321:0-530 3829:531-668 3967:669-674 9170:675-875 4177:876-878 4180:879-950 11070:951-974 4276:975-1013 4315:1014-1014 8460:1015-1052 4354:1053-1085 7081:1086-1263 11069:1264-1287 7283:1288-1335 7331:1336-1336 4638:1337-1337 4639:1338-1526 4828:1527-1889 7521:1890-1982 11071:1983-2006 7638:2007-2099 5401:2100-2102 5404:2103-2394 5696:2395-2450 5752:2451-2642 5944:2643-2655 8671:265…	1
mir166	TRINITY_DN28724_c1_g1_i1	2	-1	1	21	1035	1055	UCGGACCAGGCUUCAUUCCCC	UUGGGAUGAAGCCUGGUCCGG	Cleavage	len=3343 path=[3321:0-530 9509:531-668 3967:669-674 3973:675-799 11067:800-823 4122:824-878 4177:879-881 8325:882-1016 4315:1017-1017 4316:1018-1055 4354:1056-1088 4387:1089-1290 11068:1291-1314 4613:1315-1339 4638:1340-1340 7332:1341-1451 7443:1452-1529 4828:1530-1892 7521:1893-1985 11071:1986-2009 7638:2010-2102 5401:2103-2105 5404:2106-2397 5696:2398-2453 5752:2454-2645 5944:2646-2658 8671:265…	1
mir166	TRINITY_DN30063_c3_g3_i2	2	-1	1	21	2535	2555	UCGGACCAGGCUUCAUUCCCC	CUGGGAUGAAGCCUGGUCCGG	Cleavage	len=4838 path=[9439:0-462 21605:463-482 9911:483-2198 11627:2199-2199 19797:2200-2325 19923:2326-2387 19985:2388-2528 11954:2529-2588 20776:2589-2633 12059:2634-2660 12086:2661-2661 12087:2662-2712 24812:2713-2736 12162:2737-2754 24813:2755-2778 12204:2779-2840 12266:2841-2860 12286:2861-2861 12287:2862-2908 24819:2909-2932 12358:2933-2979 12405:2980-3015 12441:3016-3017 12443:3018-3023 24815:302…	1
mir166	TRINITY_DN30063_c3_g3_i1	2	-1	1	21	2547	2567	UCGGACCAGGCUUCAUUCCCC	CUGGGAUGAAGCCUGGUCCGG	Cleavage	len=4850 path=[9439:0-462 9879:463-473 9890:474-494 9911:495-2210 11627:2211-2211 19797:2212-2337 19923:2338-2399 19985:2400-2540 11954:2541-2600 20776:2601-2645 12059:2646-2672 12086:2673-2673 12087:2674-2724 24812:2725-2748 12162:2749-2766 24813:2767-2790 12204:2791-2852 12266:2853-2872 12286:2873-2873 12287:2874-2920 24819:2921-2944 12358:2945-2991 12405:2992-3027 12441:3028-3029 12443:3030-30…	1
mir166	TRINITY_DN30063_c3_g3_i4	2	-1	1	21	2535	2555	UCGGACCAGGCUUCAUUCCCC	CUGGGAUGAAGCCUGGUCCGG	Cleavage	len=4864 path=[9439:0-462 21605:463-482 9911:483-2198 11627:2199-2199 19797:2200-2325 19923:2326-2387 19985:2388-2528 11954:2529-2588 20776:2589-2633 12059:2634-2660 12086:2661-2661 12087:2662-2712 24812:2713-2736 12162:2737-2754 24813:2755-2778 12204:2779-2840 12266:2841-2860 12286:2861-2861 12287:2862-2908 24819:2909-2932 12358:2933-2979 20960:2980-3021 22374:3022-3043 12443:3044-3049 24815:305…	1
mir166	TRINITY_DN30063_c3_g3_i8	2	-1	1	21	2547	2567	UCGGACCAGGCUUCAUUCCCC	CUGGGAUGAAGCCUGGUCCGG	Cleavage	len=4876 path=[9439:0-462 9879:463-473 9890:474-494 9911:495-2210 11627:2211-2211 19797:2212-2337 19923:2338-2399 19985:2400-2540 11954:2541-2600 20776:2601-2645 12059:2646-2672 12086:2673-2673 12087:2674-2724 24812:2725-2748 12162:2749-2766 24813:2767-2790 12204:2791-2852 12266:2853-2872 12286:2873-2873 12287:2874-2920 24819:2921-2944 12358:2945-2991 20960:2992-3033 22374:3034-3055 12443:3056-30…	1
mir166	TRINITY_DN30063_c3_g3_i5	2	-1	1	21	2547	2567	UCGGACCAGGCUUCAUUCCCC	CUGGGAUGAAGCCUGGUCCGG	Cleavage	len=4982 path=[9439:0-462 9879:463-473 9890:474-494 9911:495-2210 11627:2211-2211 19797:2212-2337 19923:2338-2399 19985:2400-2540 11954:2541-2600 20776:2601-2645 12059:2646-2672 12086:2673-2673 12087:2674-2724 24812:2725-2748 12162:2749-2766 24813:2767-2790 12204:2791-2852 22763:2853-3004 12286:3005-3005 12287:3006-3052 24819:3053-3076 12358:3077-3123 12405:3124-3159 12441:3160-3161 12443:3162-31…	1
mir396	TRINITY_DN3638_c0_g1_i1	2	-1	1	21	134	154	UUCCACAGCUUUCUUGAACUU	UGGUUUGAGAAAGCUGUGGAA	Cleavage	len=201 path=[1:0-57 36:58-58 37:59-60 36:61-61 39:62-113 91:114-114 92:115-200] [-1, 1, 36, 37, 36, 39, 91, 92, -2]	1
mir396	TRINITY_DN3638_c0_g1_i1	2	-1	1	21	134	154	UUCCACAGCUUUCUUGAACUU	UGGUUUGAGAAAGCUGUGGAA	Cleavage	len=201 path=[1:0-57 36:58-58 37:59-60 36:61-61 39:62-113 91:114-114 92:115-200] [-1, 1, 36, 37, 36, 39, 91, 92, -2]	1
mir396	TRINITY_DN3638_c0_g1_i1	2	-1	1	21	134	154	UUCCACAGCUUUCUUGAACUU	UGGUUUGAGAAAGCUGUGGAA	Cleavage	len=201 path=[1:0-57 36:58-58 37:59-60 36:61-61 39:62-113 91:114-114 92:115-200] [-1, 1, 36, 37, 36, 39, 91, 92, -2]	1
mir396	TRINITY_DN3638_c0_g1_i1	2	-1	1	21	134	154	UUCCACAGCUUUCUUGAACUU	UGGUUUGAGAAAGCUGUGGAA	Cleavage	len=201 path=[1:0-57 36:58-58 37:59-60 36:61-61 39:62-113 91:114-114 92:115-200] [-1, 1, 36, 37, 36, 39, 91, 92, -2]	1
mir396	TRINITY_DN3638_c0_g1_i1	2	-1	1	21	134	154	UUCCACAGCUUUCUUGAACUG	UGGUUUGAGAAAGCUGUGGAA	Cleavage	len=201 path=[1:0-57 36:58-58 37:59-60 36:61-61 39:62-113 91:114-114 92:115-200] [-1, 1, 36, 37, 36, 39, 91, 92, -2]	1
mir396	TRINITY_DN3638_c0_g1_i1	2	-1	1	21	134	154	UUCCACAGCUUUCUUGAACUG	UGGUUUGAGAAAGCUGUGGAA	Cleavage	len=201 path=[1:0-57 36:58-58 37:59-60 36:61-61 39:62-113 91:114-114 92:115-200] [-1, 1, 36, 37, 36, 39, 91, 92, -2]	1
mir396	TRINITY_DN3638_c0_g1_i1	2	-1	1	21	134	154	UUCCACAGCUUUCUUGAACUG	UGGUUUGAGAAAGCUGUGGAA	Cleavage	len=201 path=[1:0-57 36:58-58 37:59-60 36:61-61 39:62-113 91:114-114 92:115-200] [-1, 1, 36, 37, 36, 39, 91, 92, -2]	1
mir396	TRINITY_DN3638_c0_g1_i1	2	-1	1	21	134	154	UUCCACAGCUUUCUUGAACUG	UGGUUUGAGAAAGCUGUGGAA	Cleavage	len=201 path=[1:0-57 36:58-58 37:59-60 36:61-61 39:62-113 91:114-114 92:115-200] [-1, 1, 36, 37, 36, 39, 91, 92, -2]	1
Gor-miR-3007	TRINITY_DN57574_c0_g1_i1	2.5	-1	1	20	70	89	AAGGAUUGGGGAUUCAGUGG	UCACUGAAACCCCAAUCCUC	Cleavage	len=408 path=[386:0-187 551:188-233 597:234-407] [-1, 386, 551, 597, -2]	1
Gor-miR-3036	TRINITY_DN31713_c0_g1_i1	2.5	-1	1	25	91	115	AGGCUGUGAAGACGGUUUCGGAGUG	CACUCCGAAAUCAUCUUCACAGCCU	Cleavage	len=296 path=[1:0-295] [-1, 1, -2]	1
Gor-miR-3050	TRINITY_DN21474_c0_g1_i1	2.5	-1	1	19	662	680	CAACUUUCAACAACGGAUC	GAUCCAUUGCUGAAAGUUG	Translation	len=2378 path=[2356:0-217 5037:218-241 2575:242-768 5035:769-792 3126:793-801 3135:802-856 5038:857-880 3214:881-1190 3524:1191-1210 3544:1211-1235 3569:1236-1614 5036:1615-1638 3972:1639-2377] [-1, 2356, 5037, 2575, 5035, 3126, 3135, 5038, 3214, 3524, 3544, 3569, 5036, 3972, -2]	1
Gor-miR-3117	TRINITY_DN29153_c1_g4_i9	2.5	-1	1	20	1806	1825	GUGUUGGAUGAGAUGAUUGA	CUAAUCAUCUCAUCCAAAAC	Cleavage	len=2527 path=[34896:0-62 10916:63-63 10917:64-111 10965:112-126 10980:127-142 10996:143-165 11019:166-215 11069:216-264 40180:265-288 11142:289-409 38739:410-434 11288:435-533 11387:534-713 11567:714-714 11568:715-1293 12147:1294-1313 12167:1314-1617 12471:1618-1635 12489:1636-2101 12955:2102-2205 13059:2206-2206 13060:2207-2228 13082:2229-2526] [-1, 34896, 10916, 10917, 10965, 10980, 10996, 110…	1
Gor-miR-3117	TRINITY_DN29153_c1_g4_i7	2.5	-1	1	20	3498	3517	GUGUUGGAUGAGAUGAUUGA	CUAAUCAUCUCAUCCAAAAC	Cleavage	len=5030 path=[1:0-410 40173:411-434 413:435-735 714:736-847 826:848-929 908:930-950 40184:951-974 953:975-1014 993:1015-1039 1018:1040-1078 40190:1079-1102 1081:1103-1133 40178:1134-1157 1136:1158-1225 36611:1226-1252 1231:1253-1278 36715:1279-1340 25166:1341-1417 25911:1418-1601 26095:1602-1647 11567:1648-1648 11568:1649-2227 28027:2228-2837 28637:2838-2854 28654:2855-3005 12167:3006-3309 12471…	1
Gor-miR-3117	TRINITY_DN29153_c1_g4_i2	2.5	-1	1	20	4291	4310	GUGUUGGAUGAGAUGAUUGA	CUAAUCAUCUCAUCCAAAAC	Cleavage	len=5823 path=[1:0-410 40173:411-434 413:435-735 714:736-847 826:848-929 908:930-950 40184:951-974 953:975-1014 993:1015-1039 1018:1040-1078 40190:1079-1102 1081:1103-1133 40178:1134-1157 1136:1158-1225 36611:1226-1252 1231:1253-1278 36715:1279-1340 25166:1341-1417 25911:1418-1601 26095:1602-1647 11567:1648-1648 11568:1649-2227 28027:2228-2837 28637:2838-2854 28654:2855-3005 12167:3006-3309 29583…	1
Gor-miR-3117	TRINITY_DN29153_c1_g4_i4	2.5	-1	1	20	2564	2583	GUGUUGGAUGAGAUGAUUGA	CUAAUCAUCUCAUCCAAAAC	Cleavage	len=6141 path=[34896:0-62 10916:63-63 10917:64-111 10965:112-126 10980:127-142 10996:143-165 11019:166-215 11069:216-264 40180:265-288 11142:289-409 38739:410-434 11288:435-533 11387:534-713 11567:714-714 11568:715-1293 28027:1294-1903 28637:1904-1920 28654:1921-2071 12167:2072-2375 12471:2376-2393 12489:2394-2859 12955:2860-2963 13059:2964-2964 31205:2965-3310 40189:3311-3334 31575:3335-3786 214…	1
Gor-miR-3117	TRINITY_DN29153_c1_g4_i3	2.5	-1	1	20	2740	2759	GUGUUGGAUGAGAUGAUUGA	CUAAUCAUCUCAUCCAAAAC	Cleavage	len=6317 path=[1:0-410 40173:411-434 413:435-735 714:736-847 826:848-929 908:930-950 40184:951-974 953:975-1014 993:1015-1039 1018:1040-1078 40190:1079-1102 1081:1103-1133 40178:1134-1157 1136:1158-1225 36611:1226-1252 1231:1253-1278 36715:1279-1340 25166:1341-1417 25911:1418-1601 26095:1602-1647 11567:1648-1648 11568:1649-2227 12147:2228-2247 12167:2248-2551 12471:2552-2569 12489:2570-3035 12955…	1
Gor-miR-3117	TRINITY_DN29153_c1_g4_i11	2.5	-1	1	20	3357	3376	GUGUUGGAUGAGAUGAUUGA	CUAAUCAUCUCAUCCAAAAC	Cleavage	len=6934 path=[34896:0-62 10916:63-63 10917:64-111 10965:112-126 10980:127-142 10996:143-165 11019:166-215 11069:216-264 40180:265-288 11142:289-409 38739:410-434 11288:435-533 11387:534-713 11567:714-714 11568:715-1293 28027:1294-1903 28637:1904-1920 28654:1921-2071 12167:2072-2375 29583:2376-3186 12489:3187-3652 12955:3653-3756 13059:3757-3757 31205:3758-4103 40189:4104-4127 31575:4128-4579 214…	1
Gor-miR-3117	TRINITY_DN29761_c0_g1_i3	2.5	-1	1	20	5583	5602	GUGUUGGAUGAGAUGAUUGA	CCAAUCAUCUCAUCGAACAU	Cleavage	len=6942 path=[6920:0-522 15667:523-546 7444:547-796 15668:797-820 7718:821-1540 8438:1541-1896 8794:1897-3167 10065:3168-3188 10086:3189-3191 10089:3192-3676 10574:3677-3681 15669:3682-3705 10603:3706-4158 11056:4159-4178 11076:4179-4334 11232:4335-4338 11236:4339-4769 11667:4770-5399 12297:5400-5449 12347:5450-5471 12369:5472-5531 12429:5532-5607 12505:5608-5623 12521:5624-5887 15670:5888-5911 …	1
Gor-miR-3117	TRINITY_DN29761_c0_g1_i4	2.5	-1	1	20	5738	5757	GUGUUGGAUGAGAUGAUUGA	CCAAUCAUCUCAUCGAACAU	Cleavage	len=7097 path=[6920:0-522 15667:523-546 7444:547-796 15668:797-820 7718:821-1540 8438:1541-1896 8794:1897-3167 10065:3168-3188 10086:3189-3191 10089:3192-3676 10574:3677-3681 15669:3682-3705 10603:3706-4158 13839:4159-4333 11076:4334-4489 11232:4490-4493 11236:4494-4924 11667:4925-5554 12297:5555-5604 12347:5605-5626 12369:5627-5686 12429:5687-5762 12505:5763-5778 12521:5779-6042 15670:6043-6066 …	1
Gor-miR-3117	TRINITY_DN19406_c0_g1_i4	2.5	-1	1	20	328	347	GUGUUGGAUGAGAUGAUUGA	UCAAUAAUCUCACCCAACAC	Cleavage	len=944 path=[2510:0-79 340:80-590 851:591-630 891:631-879 2789:880-903 1164:904-904 2750:905-943] [-1, 2510, 340, 851, 891, 2789, 1164, 2750, -2]	1
Gor-miR-3117	TRINITY_DN19406_c0_g1_i1	2.5	-1	1	20	328	347	GUGUUGGAUGAGAUGAUUGA	UCAAUAAUCUCACCCAACAC	Cleavage	len=967 path=[2510:0-79 340:80-590 851:591-630 891:631-879 2789:880-903 1164:904-904 1165:905-966] [-1, 2510, 340, 851, 891, 2789, 1164, 1165, -2]	1
Gor-miR-3117	TRINITY_DN19406_c0_g1_i2	2.5	-1	1	20	610	629	GUGUUGGAUGAGAUGAUUGA	UCAAUAAUCUCACCCAACAC	Cleavage	len=1226 path=[1:0-361 340:362-872 851:873-912 891:913-1161 2789:1162-1185 1164:1186-1186 2750:1187-1225] [-1, 1, 340, 851, 891, 2789, 1164, 2750, -2]	1
Gor-miR-3117	TRINITY_DN19406_c0_g1_i3	2.5	-1	1	20	610	629	GUGUUGGAUGAGAUGAUUGA	UCAAUAAUCUCACCCAACAC	Cleavage	len=1249 path=[1:0-361 340:362-872 851:873-912 891:913-1161 2789:1162-1185 1164:1186-1186 1165:1187-1248] [-1, 1, 340, 851, 891, 2789, 1164, 1165, -2]	1
Gor-miR-3119	TRINITY_DN29651_c2_g1_i6	2.5	-1	1	19	1861	1879	UAACCAGGCUCUGAUACCA	UGGUAUCAGAGCCUGGUAG	Cleavage	len=2110 path=[461:0-548 7333:549-572 1011:573-974 1413:975-991 1430:992-1316 1755:1317-1337 1776:1338-1426 1865:1427-1447 1886:1448-1825 388:1826-1826 389:1827-1837 232:1838-1841 236:1842-1899 294:1900-1906 301:1907-1912 307:1913-1913 308:1914-1933 7332:1934-1957 352:1958-1967 362:1968-1983 378:1984-1984 379:1985-1993 388:1994-1994 2264:1995-2109] [-1, 461, 7333, 1011, 1413, 1430, 1755, 1776, 18…	1
Gor-miR-3119	TRINITY_DN29651_c2_g1_i3	2.5	-1	1	19	1872	1890	UAACCAGGCUCUGAUACCA	UGGUAUCAGAGCCUGGUAG	Cleavage	len=2121 path=[461:0-548 7333:549-572 1011:573-974 1413:975-991 1430:992-1316 4369:1317-1348 1776:1349-1437 1865:1438-1458 1886:1459-1836 388:1837-1837 389:1838-1848 232:1849-1852 236:1853-1910 294:1911-1917 301:1918-1923 307:1924-1924 308:1925-1944 7332:1945-1968 352:1969-1978 362:1979-1994 378:1995-1995 379:1996-2004 388:2005-2005 2264:2006-2120] [-1, 461, 7333, 1011, 1413, 1430, 4369, 1776, 18…	1
Gor-miR-3119	TRINITY_DN29651_c2_g1_i5	2.5	-1	1	19	1951	1969	UAACCAGGCUCUGAUACCA	UGGUAUCAGAGCCUGGUAG	Cleavage	len=2200 path=[461:0-548 7333:549-572 1011:573-974 1413:975-991 1430:992-1316 4369:1317-1348 1776:1349-1437 6595:1438-1537 1886:1538-1915 388:1916-1916 389:1917-1927 232:1928-1931 236:1932-1989 294:1990-1996 301:1997-2002 307:2003-2003 308:2004-2023 7332:2024-2047 352:2048-2057 362:2058-2073 378:2074-2074 379:2075-2083 388:2084-2084 2264:2085-2199] [-1, 461, 7333, 1011, 1413, 1430, 4369, 1776, 65…	1
Gor-miR-3119	TRINITY_DN4936_c0_g1_i1	2.5	-1	1	19	160	178	UAACCAGGCUCUGAUACCA	UGGUAUCAGAGCCAGGUUG	Cleavage	len=227 path=[233:0-207 465:208-226] [-1, 233, 465, -2]	1
Gor-miR-3119	TRINITY_DN4936_c0_g2_i1	2.5	-1	1	19	160	178	UAACCAGGCUCUGAUACCA	UGGUAUCAGAGCCAGGUUG	Cleavage	len=255 path=[233:0-207 418:208-254] [-1, 233, 418, -2]	1
Gor-miR-3119	TRINITY_DN54501_c0_g1_i1	2.5	-1	1	19	204	222	UAACCAGGCUCUGAUACCA	UAGUAUCAAAGCCUGGUUA	Translation	len=376 path=[354:0-375] [-1, 354, -2]	1
Gor-miR-3134	TRINITY_DN65909_c0_g1_i1	2.5	-1	1	21	13	33	UCUGAAGUGUUUGGGGGAACC	AGUUCCCCCAAACACUUCAAU	Cleavage	len=216 path=[1:0-215] [-1, 1, -2]	1
mir1507	TRINITY_DN16072_c0_g1_i1	2.5	-1	1	22	102	123	UCUCAUUCCAUACAUCGUCUGA	UCUGACAAUUUAUGGAAUGAGA	Cleavage	len=635 path=[613:0-236 827:237-250 841:251-634] [-1, 613, 827, 841, -2]	1
mir1507	TRINITY_DN16072_c0_g2_i1	2.5	-1	1	22	102	123	UCUCAUUCCAUACAUCGUCUGA	UCUGACAAUUUAUGGAAUGAGA	Cleavage	len=636 path=[613:0-236 1228:237-251 841:252-635] [-1, 613, 1228, 841, -2]	1
mir1507	TRINITY_DN16072_c0_g1_i1	2.5	-1	1	22	102	123	UCUCAUUCCAUACAUCGUCUGA	UCUGACAAUUUAUGGAAUGAGA	Cleavage	len=635 path=[613:0-236 827:237-250 841:251-634] [-1, 613, 827, 841, -2]	1
mir1507	TRINITY_DN16072_c0_g2_i1	2.5	-1	1	22	102	123	UCUCAUUCCAUACAUCGUCUGA	UCUGACAAUUUAUGGAAUGAGA	Cleavage	len=636 path=[613:0-236 1228:237-251 841:252-635] [-1, 613, 1228, 841, -2]	1
mir156	TRINITY_DN26201_c0_g1_i1	2.5	-1	1	21	215	235	UUGACAGAAGAGAGUGAGCAC	GUGCUCUCUAUCUUCUGUCAA	Cleavage	len=649 path=[627:0-299 904:300-648] [-1, 627, 904, -2]	1
mir156	TRINITY_DN26201_c1_g1_i1	2.5	-1	1	21	1290	1310	UUGACAGAAGAGAGUGAGCAC	GUGCUCUCUAUCUUCUGUCAA	Cleavage	len=1962 path=[2386:0-356 2720:357-372 2736:373-393 8420:394-414 3224:415-841 3651:842-860 3670:861-929 3739:930-977 3787:978-997 3807:998-1309 4119:1310-1620 4430:1621-1637 4447:1638-1961] [-1, 2386, 2720, 2736, 8420, 3224, 3651, 3670, 3739, 3787, 3807, 4119, 4430, 4447, -2]	1
mir156	TRINITY_DN26201_c1_g1_i7	2.5	-1	1	21	1318	1338	UUGACAGAAGAGAGUGAGCAC	GUGCUCUCUAUCUUCUGUCAA	Cleavage	len=1990 path=[2386:0-356 2720:357-372 2736:373-393 2757:394-421 10592:422-440 3222:441-442 3224:443-869 3651:870-888 3670:889-957 3739:958-1005 3787:1006-1025 3807:1026-1337 4119:1338-1648 4430:1649-1665 4447:1666-1989] [-1, 2386, 2720, 2736, 2757, 10592, 3222, 3224, 3651, 3670, 3739, 3787, 3807, 4119, 4430, 4447, -2]	1
mir156	TRINITY_DN26201_c1_g1_i5	2.5	-1	1	21	1736	1756	UUGACAGAAGAGAGUGAGCAC	GUGCUCUCUAUCUUCUGUCAA	Cleavage	len=2408 path=[2386:0-356 2720:357-372 2736:373-393 2757:394-421 2785:422-858 3222:859-860 3224:861-1287 3651:1288-1306 3670:1307-1375 3739:1376-1423 3787:1424-1443 3807:1444-1755 4119:1756-2066 4430:2067-2083 4447:2084-2407] [-1, 2386, 2720, 2736, 2757, 2785, 3222, 3224, 3651, 3670, 3739, 3787, 3807, 4119, 4430, 4447, -2]	1
mir156	TRINITY_DN26201_c1_g1_i6	2.5	-1	1	21	1785	1805	UUGACAGAAGAGAGUGAGCAC	GUGCUCUCUAUCUUCUGUCAA	Cleavage	len=2457 path=[2386:0-356 2720:357-372 2736:373-393 8420:394-414 3224:415-841 3651:842-860 3670:861-929 3739:930-977 8956:978-1168 9147:1169-1202 9181:1203-1492 3807:1493-1804 4119:1805-2115 4430:2116-2132 4447:2133-2456] [-1, 2386, 2720, 2736, 8420, 3224, 3651, 3670, 3739, 8956, 9147, 9181, 3807, 4119, 4430, 4447, -2]	1
mir156	TRINITY_DN26201_c1_g1_i8	2.5	-1	1	21	1793	1813	UUGACAGAAGAGAGUGAGCAC	GUGCUCUCUAUCUUCUGUCAA	Cleavage	len=2465 path=[4771:0-665 5414:666-831 11189:832-855 5604:856-856 5605:857-1226 5975:1227-1246 11191:1247-1270 6019:1271-1596 11187:1597-1620 6369:1621-1812 4119:1813-2123 4430:2124-2140 4447:2141-2464] [-1, 4771, 5414, 11189, 5604, 5605, 5975, 11191, 6019, 11187, 6369, 4119, 4430, 4447, -2]	1
mir156	TRINITY_DN26201_c1_g1_i4	2.5	-1	1	21	2231	2251	UUGACAGAAGAGAGUGAGCAC	GUGCUCUCUAUCUUCUGUCAA	Cleavage	len=2903 path=[2386:0-356 2720:357-372 2736:373-393 2757:394-421 2785:422-858 3222:859-860 3224:861-1287 3651:1288-1306 3670:1307-1375 3739:1376-1423 8956:1424-1614 9147:1615-1648 9181:1649-1938 3807:1939-2250 4119:2251-2561 4430:2562-2578 4447:2579-2902] [-1, 2386, 2720, 2736, 2757, 2785, 3222, 3224, 3651, 3670, 3739, 8956, 9147, 9181, 3807, 4119, 4430, 4447, -2]	1
mir156	TRINITY_DN26201_c0_g1_i1	2.5	-1	1	21	215	235	UUGACAGAAGAGAGUGAGCAC	GUGCUCUCUAUCUUCUGUCAA	Cleavage	len=649 path=[627:0-299 904:300-648] [-1, 627, 904, -2]	1
mir156	TRINITY_DN26201_c1_g1_i1	2.5	-1	1	21	1290	1310	UUGACAGAAGAGAGUGAGCAC	GUGCUCUCUAUCUUCUGUCAA	Cleavage	len=1962 path=[2386:0-356 2720:357-372 2736:373-393 8420:394-414 3224:415-841 3651:842-860 3670:861-929 3739:930-977 3787:978-997 3807:998-1309 4119:1310-1620 4430:1621-1637 4447:1638-1961] [-1, 2386, 2720, 2736, 8420, 3224, 3651, 3670, 3739, 3787, 3807, 4119, 4430, 4447, -2]	1
mir156	TRINITY_DN26201_c1_g1_i7	2.5	-1	1	21	1318	1338	UUGACAGAAGAGAGUGAGCAC	GUGCUCUCUAUCUUCUGUCAA	Cleavage	len=1990 path=[2386:0-356 2720:357-372 2736:373-393 2757:394-421 10592:422-440 3222:441-442 3224:443-869 3651:870-888 3670:889-957 3739:958-1005 3787:1006-1025 3807:1026-1337 4119:1338-1648 4430:1649-1665 4447:1666-1989] [-1, 2386, 2720, 2736, 2757, 10592, 3222, 3224, 3651, 3670, 3739, 3787, 3807, 4119, 4430, 4447, -2]	1
mir156	TRINITY_DN26201_c1_g1_i5	2.5	-1	1	21	1736	1756	UUGACAGAAGAGAGUGAGCAC	GUGCUCUCUAUCUUCUGUCAA	Cleavage	len=2408 path=[2386:0-356 2720:357-372 2736:373-393 2757:394-421 2785:422-858 3222:859-860 3224:861-1287 3651:1288-1306 3670:1307-1375 3739:1376-1423 3787:1424-1443 3807:1444-1755 4119:1756-2066 4430:2067-2083 4447:2084-2407] [-1, 2386, 2720, 2736, 2757, 2785, 3222, 3224, 3651, 3670, 3739, 3787, 3807, 4119, 4430, 4447, -2]	1
mir156	TRINITY_DN26201_c1_g1_i6	2.5	-1	1	21	1785	1805	UUGACAGAAGAGAGUGAGCAC	GUGCUCUCUAUCUUCUGUCAA	Cleavage	len=2457 path=[2386:0-356 2720:357-372 2736:373-393 8420:394-414 3224:415-841 3651:842-860 3670:861-929 3739:930-977 8956:978-1168 9147:1169-1202 9181:1203-1492 3807:1493-1804 4119:1805-2115 4430:2116-2132 4447:2133-2456] [-1, 2386, 2720, 2736, 8420, 3224, 3651, 3670, 3739, 8956, 9147, 9181, 3807, 4119, 4430, 4447, -2]	1
mir156	TRINITY_DN26201_c1_g1_i8	2.5	-1	1	21	1793	1813	UUGACAGAAGAGAGUGAGCAC	GUGCUCUCUAUCUUCUGUCAA	Cleavage	len=2465 path=[4771:0-665 5414:666-831 11189:832-855 5604:856-856 5605:857-1226 5975:1227-1246 11191:1247-1270 6019:1271-1596 11187:1597-1620 6369:1621-1812 4119:1813-2123 4430:2124-2140 4447:2141-2464] [-1, 4771, 5414, 11189, 5604, 5605, 5975, 11191, 6019, 11187, 6369, 4119, 4430, 4447, -2]	1
mir156	TRINITY_DN26201_c1_g1_i4	2.5	-1	1	21	2231	2251	UUGACAGAAGAGAGUGAGCAC	GUGCUCUCUAUCUUCUGUCAA	Cleavage	len=2903 path=[2386:0-356 2720:357-372 2736:373-393 2757:394-421 2785:422-858 3222:859-860 3224:861-1287 3651:1288-1306 3670:1307-1375 3739:1376-1423 8956:1424-1614 9147:1615-1648 9181:1649-1938 3807:1939-2250 4119:2251-2561 4430:2562-2578 4447:2579-2902] [-1, 2386, 2720, 2736, 2757, 2785, 3222, 3224, 3651, 3670, 3739, 8956, 9147, 9181, 3807, 4119, 4430, 4447, -2]	1
mir156	TRINITY_DN26201_c0_g1_i1	2.5	-1	1	21	215	235	UUGACAGAAGAGAGUGAGCAC	GUGCUCUCUAUCUUCUGUCAA	Cleavage	len=649 path=[627:0-299 904:300-648] [-1, 627, 904, -2]	1
mir156	TRINITY_DN26201_c1_g1_i1	2.5	-1	1	21	1290	1310	UUGACAGAAGAGAGUGAGCAC	GUGCUCUCUAUCUUCUGUCAA	Cleavage	len=1962 path=[2386:0-356 2720:357-372 2736:373-393 8420:394-414 3224:415-841 3651:842-860 3670:861-929 3739:930-977 3787:978-997 3807:998-1309 4119:1310-1620 4430:1621-1637 4447:1638-1961] [-1, 2386, 2720, 2736, 8420, 3224, 3651, 3670, 3739, 3787, 3807, 4119, 4430, 4447, -2]	1
mir156	TRINITY_DN26201_c1_g1_i7	2.5	-1	1	21	1318	1338	UUGACAGAAGAGAGUGAGCAC	GUGCUCUCUAUCUUCUGUCAA	Cleavage	len=1990 path=[2386:0-356 2720:357-372 2736:373-393 2757:394-421 10592:422-440 3222:441-442 3224:443-869 3651:870-888 3670:889-957 3739:958-1005 3787:1006-1025 3807:1026-1337 4119:1338-1648 4430:1649-1665 4447:1666-1989] [-1, 2386, 2720, 2736, 2757, 10592, 3222, 3224, 3651, 3670, 3739, 3787, 3807, 4119, 4430, 4447, -2]	1
mir156	TRINITY_DN26201_c1_g1_i5	2.5	-1	1	21	1736	1756	UUGACAGAAGAGAGUGAGCAC	GUGCUCUCUAUCUUCUGUCAA	Cleavage	len=2408 path=[2386:0-356 2720:357-372 2736:373-393 2757:394-421 2785:422-858 3222:859-860 3224:861-1287 3651:1288-1306 3670:1307-1375 3739:1376-1423 3787:1424-1443 3807:1444-1755 4119:1756-2066 4430:2067-2083 4447:2084-2407] [-1, 2386, 2720, 2736, 2757, 2785, 3222, 3224, 3651, 3670, 3739, 3787, 3807, 4119, 4430, 4447, -2]	1
mir156	TRINITY_DN26201_c1_g1_i6	2.5	-1	1	21	1785	1805	UUGACAGAAGAGAGUGAGCAC	GUGCUCUCUAUCUUCUGUCAA	Cleavage	len=2457 path=[2386:0-356 2720:357-372 2736:373-393 8420:394-414 3224:415-841 3651:842-860 3670:861-929 3739:930-977 8956:978-1168 9147:1169-1202 9181:1203-1492 3807:1493-1804 4119:1805-2115 4430:2116-2132 4447:2133-2456] [-1, 2386, 2720, 2736, 8420, 3224, 3651, 3670, 3739, 8956, 9147, 9181, 3807, 4119, 4430, 4447, -2]	1
mir156	TRINITY_DN26201_c1_g1_i8	2.5	-1	1	21	1793	1813	UUGACAGAAGAGAGUGAGCAC	GUGCUCUCUAUCUUCUGUCAA	Cleavage	len=2465 path=[4771:0-665 5414:666-831 11189:832-855 5604:856-856 5605:857-1226 5975:1227-1246 11191:1247-1270 6019:1271-1596 11187:1597-1620 6369:1621-1812 4119:1813-2123 4430:2124-2140 4447:2141-2464] [-1, 4771, 5414, 11189, 5604, 5605, 5975, 11191, 6019, 11187, 6369, 4119, 4430, 4447, -2]	1
mir156	TRINITY_DN26201_c1_g1_i4	2.5	-1	1	21	2231	2251	UUGACAGAAGAGAGUGAGCAC	GUGCUCUCUAUCUUCUGUCAA	Cleavage	len=2903 path=[2386:0-356 2720:357-372 2736:373-393 2757:394-421 2785:422-858 3222:859-860 3224:861-1287 3651:1288-1306 3670:1307-1375 3739:1376-1423 8956:1424-1614 9147:1615-1648 9181:1649-1938 3807:1939-2250 4119:2251-2561 4430:2562-2578 4447:2579-2902] [-1, 2386, 2720, 2736, 2757, 2785, 3222, 3224, 3651, 3670, 3739, 8956, 9147, 9181, 3807, 4119, 4430, 4447, -2]	1
mir156	TRINITY_DN26201_c0_g1_i1	2.5	-1	1	21	215	235	UUGACAGAAGAGAGUGAGCAC	GUGCUCUCUAUCUUCUGUCAA	Cleavage	len=649 path=[627:0-299 904:300-648] [-1, 627, 904, -2]	1
mir156	TRINITY_DN26201_c1_g1_i1	2.5	-1	1	21	1290	1310	UUGACAGAAGAGAGUGAGCAC	GUGCUCUCUAUCUUCUGUCAA	Cleavage	len=1962 path=[2386:0-356 2720:357-372 2736:373-393 8420:394-414 3224:415-841 3651:842-860 3670:861-929 3739:930-977 3787:978-997 3807:998-1309 4119:1310-1620 4430:1621-1637 4447:1638-1961] [-1, 2386, 2720, 2736, 8420, 3224, 3651, 3670, 3739, 3787, 3807, 4119, 4430, 4447, -2]	1
mir156	TRINITY_DN26201_c1_g1_i7	2.5	-1	1	21	1318	1338	UUGACAGAAGAGAGUGAGCAC	GUGCUCUCUAUCUUCUGUCAA	Cleavage	len=1990 path=[2386:0-356 2720:357-372 2736:373-393 2757:394-421 10592:422-440 3222:441-442 3224:443-869 3651:870-888 3670:889-957 3739:958-1005 3787:1006-1025 3807:1026-1337 4119:1338-1648 4430:1649-1665 4447:1666-1989] [-1, 2386, 2720, 2736, 2757, 10592, 3222, 3224, 3651, 3670, 3739, 3787, 3807, 4119, 4430, 4447, -2]	1
mir156	TRINITY_DN26201_c1_g1_i5	2.5	-1	1	21	1736	1756	UUGACAGAAGAGAGUGAGCAC	GUGCUCUCUAUCUUCUGUCAA	Cleavage	len=2408 path=[2386:0-356 2720:357-372 2736:373-393 2757:394-421 2785:422-858 3222:859-860 3224:861-1287 3651:1288-1306 3670:1307-1375 3739:1376-1423 3787:1424-1443 3807:1444-1755 4119:1756-2066 4430:2067-2083 4447:2084-2407] [-1, 2386, 2720, 2736, 2757, 2785, 3222, 3224, 3651, 3670, 3739, 3787, 3807, 4119, 4430, 4447, -2]	1
mir156	TRINITY_DN26201_c1_g1_i6	2.5	-1	1	21	1785	1805	UUGACAGAAGAGAGUGAGCAC	GUGCUCUCUAUCUUCUGUCAA	Cleavage	len=2457 path=[2386:0-356 2720:357-372 2736:373-393 8420:394-414 3224:415-841 3651:842-860 3670:861-929 3739:930-977 8956:978-1168 9147:1169-1202 9181:1203-1492 3807:1493-1804 4119:1805-2115 4430:2116-2132 4447:2133-2456] [-1, 2386, 2720, 2736, 8420, 3224, 3651, 3670, 3739, 8956, 9147, 9181, 3807, 4119, 4430, 4447, -2]	1
mir156	TRINITY_DN26201_c1_g1_i8	2.5	-1	1	21	1793	1813	UUGACAGAAGAGAGUGAGCAC	GUGCUCUCUAUCUUCUGUCAA	Cleavage	len=2465 path=[4771:0-665 5414:666-831 11189:832-855 5604:856-856 5605:857-1226 5975:1227-1246 11191:1247-1270 6019:1271-1596 11187:1597-1620 6369:1621-1812 4119:1813-2123 4430:2124-2140 4447:2141-2464] [-1, 4771, 5414, 11189, 5604, 5605, 5975, 11191, 6019, 11187, 6369, 4119, 4430, 4447, -2]	1
mir156	TRINITY_DN26201_c1_g1_i4	2.5	-1	1	21	2231	2251	UUGACAGAAGAGAGUGAGCAC	GUGCUCUCUAUCUUCUGUCAA	Cleavage	len=2903 path=[2386:0-356 2720:357-372 2736:373-393 2757:394-421 2785:422-858 3222:859-860 3224:861-1287 3651:1288-1306 3670:1307-1375 3739:1376-1423 8956:1424-1614 9147:1615-1648 9181:1649-1938 3807:1939-2250 4119:2251-2561 4430:2562-2578 4447:2579-2902] [-1, 2386, 2720, 2736, 2757, 2785, 3222, 3224, 3651, 3670, 3739, 8956, 9147, 9181, 3807, 4119, 4430, 4447, -2]	1
mir159	TRINITY_DN54777_c0_g1_i1	2.5	-1	1	21	788	808	UUUGGAUUGAAGGGAGCUCUA	GGGAGCUCCCUUCAGUCCAAG	Cleavage	len=841 path=[819:0-840] [-1, 819, -2]	1
mir159	TRINITY_DN11985_c0_g1_i1	2.5	-1	1	21	572	592	UUUGGAUUGAAGGGAGCUCUA	UGGAGCUCCCUUCACUCCAAU	Cleavage	len=606 path=[584:0-205 767:206-467 1029:468-605] [-1, 584, 767, 1029, -2]	1
mir159	TRINITY_DN28702_c0_g8_i2	2.5	-1	1	21	655	675	UUUGGAUUGAAGGGAGCUCUA	CAGAGUUCCCUUCAAGCCAAA	Cleavage	len=741 path=[12768:0-58 12804:59-113 12859:114-132 14609:133-138 14615:139-234 13010:235-235 14711:236-289 14765:290-293 13069:294-294 13070:295-304 13080:305-327 13103:328-352 13128:353-370 13146:371-401 13177:402-402 20494:403-740] [-1, 12768, 12804, 12859, 14609, 14615, 13010, 14711, 14765, 13069, 13070, 13080, 13103, 13128, 13146, 13177, 20494, -2]	1
mir159	TRINITY_DN28364_c0_g1_i3	2.5	-1	1	21	1867	1887	UUUGGAUUGAAGGGAGCUCUA	UAGAGCCCCCUUCAAACCAAA	Cleavage	len=2727 path=[3339:0-27 3344:28-35 3352:36-369 3686:370-431 3748:432-508 3825:509-546 8173:547-570 3887:571-677 3994:678-994 8170:995-1018 4335:1019-1239 4556:1240-1308 4625:1309-1554 4871:1555-1555 6037:1556-1584 4871:1585-1585 4872:1586-1824 5111:1825-1844 5131:1845-2094 5381:2095-2114 5401:2115-2305 5592:2306-2483 8172:2484-2507 5794:2508-2625 8171:2626-2649 5936:2650-2726] [-1, 3339, 3344, 3…	1
mir159	TRINITY_DN28364_c0_g1_i2	2.5	-1	1	21	1867	1887	UUUGGAUUGAAGGGAGCUCUA	UAGAGCCCCCUUCAAACCAAA	Cleavage	len=2893 path=[3339:0-27 3344:28-35 3352:36-369 3686:370-431 3748:432-508 3825:509-546 8173:547-570 3887:571-677 3994:678-994 8170:995-1018 4335:1019-1239 4556:1240-1308 4625:1309-1554 4871:1555-1555 6037:1556-1584 4871:1585-1585 4872:1586-1824 5111:1825-1844 5131:1845-2094 6993:2095-2280 5401:2281-2471 5592:2472-2649 8172:2650-2673 5794:2674-2791 8171:2792-2815 5936:2816-2892] [-1, 3339, 3344, 3…	1
mir159	TRINITY_DN28364_c0_g1_i1	2.5	-1	1	21	2207	2227	UUUGGAUUGAAGGGAGCUCUA	UAGAGCCCCCUUCAAACCAAA	Cleavage	len=3067 path=[3339:0-27 3344:28-35 3352:36-369 3686:370-431 3748:432-508 3825:509-546 8173:547-570 3887:571-677 3994:678-994 8170:995-1018 4335:1019-1239 4556:1240-1308 4625:1309-1554 4871:1555-1555 6037:1556-1584 4871:1585-1585 4872:1586-1824 6087:1825-2184 5131:2185-2434 5381:2435-2454 5401:2455-2645 5592:2646-2823 8172:2824-2847 5794:2848-2965 8171:2966-2989 5936:2990-3066] [-1, 3339, 3344, 3…	1
mir159	TRINITY_DN28364_c0_g1_i5	2.5	-1	1	21	2207	2227	UUUGGAUUGAAGGGAGCUCUA	UAGAGCCCCCUUCAAACCAAA	Cleavage	len=3233 path=[3339:0-27 3344:28-35 3352:36-369 3686:370-431 3748:432-508 3825:509-546 8173:547-570 3887:571-677 3994:678-994 8170:995-1018 4335:1019-1239 4556:1240-1308 4625:1309-1554 4871:1555-1555 6037:1556-1584 4871:1585-1585 4872:1586-1824 6087:1825-2184 5131:2185-2434 6993:2435-2620 5401:2621-2811 5592:2812-2989 8172:2990-3013 5794:3014-3131 8171:3132-3155 5936:3156-3232] [-1, 3339, 3344, 3…	1
mir159	TRINITY_DN54777_c0_g1_i1	2.5	-1	1	21	788	808	UUUGGAUUGAAGGGAGCUCUA	GGGAGCUCCCUUCAGUCCAAG	Cleavage	len=841 path=[819:0-840] [-1, 819, -2]	1
mir159	TRINITY_DN11985_c0_g1_i1	2.5	-1	1	21	572	592	UUUGGAUUGAAGGGAGCUCUA	UGGAGCUCCCUUCACUCCAAU	Cleavage	len=606 path=[584:0-205 767:206-467 1029:468-605] [-1, 584, 767, 1029, -2]	1
mir159	TRINITY_DN28702_c0_g8_i2	2.5	-1	1	21	655	675	UUUGGAUUGAAGGGAGCUCUA	CAGAGUUCCCUUCAAGCCAAA	Cleavage	len=741 path=[12768:0-58 12804:59-113 12859:114-132 14609:133-138 14615:139-234 13010:235-235 14711:236-289 14765:290-293 13069:294-294 13070:295-304 13080:305-327 13103:328-352 13128:353-370 13146:371-401 13177:402-402 20494:403-740] [-1, 12768, 12804, 12859, 14609, 14615, 13010, 14711, 14765, 13069, 13070, 13080, 13103, 13128, 13146, 13177, 20494, -2]	1
mir159	TRINITY_DN28364_c0_g1_i3	2.5	-1	1	21	1867	1887	UUUGGAUUGAAGGGAGCUCUA	UAGAGCCCCCUUCAAACCAAA	Cleavage	len=2727 path=[3339:0-27 3344:28-35 3352:36-369 3686:370-431 3748:432-508 3825:509-546 8173:547-570 3887:571-677 3994:678-994 8170:995-1018 4335:1019-1239 4556:1240-1308 4625:1309-1554 4871:1555-1555 6037:1556-1584 4871:1585-1585 4872:1586-1824 5111:1825-1844 5131:1845-2094 5381:2095-2114 5401:2115-2305 5592:2306-2483 8172:2484-2507 5794:2508-2625 8171:2626-2649 5936:2650-2726] [-1, 3339, 3344, 3…	1
mir159	TRINITY_DN28364_c0_g1_i2	2.5	-1	1	21	1867	1887	UUUGGAUUGAAGGGAGCUCUA	UAGAGCCCCCUUCAAACCAAA	Cleavage	len=2893 path=[3339:0-27 3344:28-35 3352:36-369 3686:370-431 3748:432-508 3825:509-546 8173:547-570 3887:571-677 3994:678-994 8170:995-1018 4335:1019-1239 4556:1240-1308 4625:1309-1554 4871:1555-1555 6037:1556-1584 4871:1585-1585 4872:1586-1824 5111:1825-1844 5131:1845-2094 6993:2095-2280 5401:2281-2471 5592:2472-2649 8172:2650-2673 5794:2674-2791 8171:2792-2815 5936:2816-2892] [-1, 3339, 3344, 3…	1
mir159	TRINITY_DN28364_c0_g1_i1	2.5	-1	1	21	2207	2227	UUUGGAUUGAAGGGAGCUCUA	UAGAGCCCCCUUCAAACCAAA	Cleavage	len=3067 path=[3339:0-27 3344:28-35 3352:36-369 3686:370-431 3748:432-508 3825:509-546 8173:547-570 3887:571-677 3994:678-994 8170:995-1018 4335:1019-1239 4556:1240-1308 4625:1309-1554 4871:1555-1555 6037:1556-1584 4871:1585-1585 4872:1586-1824 6087:1825-2184 5131:2185-2434 5381:2435-2454 5401:2455-2645 5592:2646-2823 8172:2824-2847 5794:2848-2965 8171:2966-2989 5936:2990-3066] [-1, 3339, 3344, 3…	1
mir159	TRINITY_DN28364_c0_g1_i5	2.5	-1	1	21	2207	2227	UUUGGAUUGAAGGGAGCUCUA	UAGAGCCCCCUUCAAACCAAA	Cleavage	len=3233 path=[3339:0-27 3344:28-35 3352:36-369 3686:370-431 3748:432-508 3825:509-546 8173:547-570 3887:571-677 3994:678-994 8170:995-1018 4335:1019-1239 4556:1240-1308 4625:1309-1554 4871:1555-1555 6037:1556-1584 4871:1585-1585 4872:1586-1824 6087:1825-2184 5131:2185-2434 6993:2435-2620 5401:2621-2811 5592:2812-2989 8172:2990-3013 5794:3014-3131 8171:3132-3155 5936:3156-3232] [-1, 3339, 3344, 3…	1
mir166	TRINITY_DN25367_c0_g2_i1	2.5	-1	1	21	1715	1735	UCUCGGACCAGGCUUCAUUCC	GGAAUGAAGCCUGGUCCGAAG	Cleavage	len=1880 path=[1:0-451 430:452-469 448:470-550 529:551-566 545:567-575 554:576-591 570:592-1731 1710:1732-1732 1711:1733-1733 6097:1734-1831 6548:1832-1855 6219:1856-1879] [-1, 1, 430, 448, 529, 545, 554, 570, 1710, 1711, 6097, 6548, 6219, -2]	2
mir166	TRINITY_DN25367_c0_g2_i2	2.5	-1	1	21	2202	2222	UCUCGGACCAGGCUUCAUUCC	GGAAUGAAGCCUGGUCCGAAG	Cleavage	len=2367 path=[1:0-451 5232:452-956 448:957-1037 529:1038-1053 545:1054-1062 554:1063-1078 570:1079-2218 1710:2219-2219 1711:2220-2220 6097:2221-2318 6548:2319-2342 6219:2343-2366] [-1, 1, 5232, 448, 529, 545, 554, 570, 1710, 1711, 6097, 6548, 6219, -2]	2
mir166	TRINITY_DN25367_c0_g2_i1	2.5	-1	1	21	1715	1735	UCUCGGACCAGGCUUCAUUCC	GGAAUGAAGCCUGGUCCGAAG	Cleavage	len=1880 path=[1:0-451 430:452-469 448:470-550 529:551-566 545:567-575 554:576-591 570:592-1731 1710:1732-1732 1711:1733-1733 6097:1734-1831 6548:1832-1855 6219:1856-1879] [-1, 1, 430, 448, 529, 545, 554, 570, 1710, 1711, 6097, 6548, 6219, -2]	2
mir166	TRINITY_DN25367_c0_g2_i2	2.5	-1	1	21	2202	2222	UCUCGGACCAGGCUUCAUUCC	GGAAUGAAGCCUGGUCCGAAG	Cleavage	len=2367 path=[1:0-451 5232:452-956 448:957-1037 529:1038-1053 545:1054-1062 554:1063-1078 570:1079-2218 1710:2219-2219 1711:2220-2220 6097:2221-2318 6548:2319-2342 6219:2343-2366] [-1, 1, 5232, 448, 529, 545, 554, 570, 1710, 1711, 6097, 6548, 6219, -2]	2
mir319	TRINITY_DN53311_c0_g1_i1	2.5	-1	1	21	100	120	UUGGACUGAAGGGAGCUCCCU	AGGGAGCUUCCUUCAGUCCAC	Cleavage	len=890 path=[868:0-889] [-1, 868, -2]	1
mir319	TRINITY_DN53311_c0_g1_i1	2.5	-1	1	21	100	120	UUGGACUGAAGGGAGCUCCCU	AGGGAGCUUCCUUCAGUCCAC	Cleavage	len=890 path=[868:0-889] [-1, 868, -2]	1
mir319	TRINITY_DN53311_c0_g1_i1	2.5	-1	1	21	100	120	UUGGACUGAAGGGAGCUCCCU	AGGGAGCUUCCUUCAGUCCAC	Cleavage	len=890 path=[868:0-889] [-1, 868, -2]	1
mir319	TRINITY_DN53311_c0_g1_i1	2.5	-1	1	21	100	120	UUGGACUGAAGGGAGCUCCCU	AGGGAGCUUCCUUCAGUCCAC	Cleavage	len=890 path=[868:0-889] [-1, 868, -2]	1
mir319	TRINITY_DN53311_c0_g1_i1	2.5	-1	1	21	100	120	UUGGACUGAAGGGAGCUCCCU	AGGGAGCUUCCUUCAGUCCAC	Cleavage	len=890 path=[868:0-889] [-1, 868, -2]	1
mir319	TRINITY_DN53311_c0_g1_i1	2.5	-1	1	21	100	120	UUGGACUGAAGGGAGCUCCCU	AGGGAGCUUCCUUCAGUCCAC	Cleavage	len=890 path=[868:0-889] [-1, 868, -2]	1
mir319	TRINITY_DN53311_c0_g1_i1	2.5	-1	1	21	100	120	UUGGACUGAAGGGAGCUCCCU	AGGGAGCUUCCUUCAGUCCAC	Cleavage	len=890 path=[868:0-889] [-1, 868, -2]	1
mir319	TRINITY_DN11985_c0_g1_i1	2.5	-1	1	21	572	592	UUUGGACUGAAGGGAGCUCCU	UGGAGCUCCCUUCACUCCAAU	Cleavage	len=606 path=[584:0-205 767:206-467 1029:468-605] [-1, 584, 767, 1029, -2]	1
mir319	TRINITY_DN11985_c0_g1_i1	2.5	-1	1	21	572	592	UUUGGACUGAAGGGAGCUCCU	UGGAGCUCCCUUCACUCCAAU	Cleavage	len=606 path=[584:0-205 767:206-467 1029:468-605] [-1, 584, 767, 1029, -2]	1
mir396	TRINITY_DN39472_c0_g1_i1	2.5	-1	1	21	399	419	UUCCACAGCUUUCUUGAACUU	AAGCUCAAGAAAGCUGUGGGA	Cleavage	len=734 path=[1:0-733] [-1, 1, -2]	1
mir396	TRINITY_DN7285_c0_g1_i1	2.5	-1	1	21	170	190	UUCCACAGCUUUCUUGAACUU	GAGAUCAAGACAGCUGUGGAA	Translation	len=471 path=[1:0-59 38:60-470] [-1, 1, 38, -2]	1
mir396	TRINITY_DN39472_c0_g1_i1	2.5	-1	1	21	399	419	UUCCACAGCUUUCUUGAACUU	AAGCUCAAGAAAGCUGUGGGA	Cleavage	len=734 path=[1:0-733] [-1, 1, -2]	1
mir396	TRINITY_DN7285_c0_g1_i1	2.5	-1	1	21	170	190	UUCCACAGCUUUCUUGAACUU	GAGAUCAAGACAGCUGUGGAA	Translation	len=471 path=[1:0-59 38:60-470] [-1, 1, 38, -2]	1
mir396	TRINITY_DN39472_c0_g1_i1	2.5	-1	1	21	399	419	UUCCACAGCUUUCUUGAACUU	AAGCUCAAGAAAGCUGUGGGA	Cleavage	len=734 path=[1:0-733] [-1, 1, -2]	1
mir396	TRINITY_DN7285_c0_g1_i1	2.5	-1	1	21	170	190	UUCCACAGCUUUCUUGAACUU	GAGAUCAAGACAGCUGUGGAA	Translation	len=471 path=[1:0-59 38:60-470] [-1, 1, 38, -2]	1
mir396	TRINITY_DN39472_c0_g1_i1	2.5	-1	1	21	399	419	UUCCACAGCUUUCUUGAACUU	AAGCUCAAGAAAGCUGUGGGA	Cleavage	len=734 path=[1:0-733] [-1, 1, -2]	1
mir396	TRINITY_DN7285_c0_g1_i1	2.5	-1	1	21	170	190	UUCCACAGCUUUCUUGAACUU	GAGAUCAAGACAGCUGUGGAA	Translation	len=471 path=[1:0-59 38:60-470] [-1, 1, 38, -2]	1
mir396	TRINITY_DN39472_c0_g1_i1	2.5	-1	1	21	399	419	UUCCACAGCUUUCUUGAACUG	AAGCUCAAGAAAGCUGUGGGA	Cleavage	len=734 path=[1:0-733] [-1, 1, -2]	1
mir396	TRINITY_DN7285_c0_g1_i1	2.5	-1	1	21	170	190	UUCCACAGCUUUCUUGAACUG	GAGAUCAAGACAGCUGUGGAA	Translation	len=471 path=[1:0-59 38:60-470] [-1, 1, 38, -2]	1
mir396	TRINITY_DN39472_c0_g1_i1	2.5	-1	1	21	399	419	UUCCACAGCUUUCUUGAACUG	AAGCUCAAGAAAGCUGUGGGA	Cleavage	len=734 path=[1:0-733] [-1, 1, -2]	1
mir396	TRINITY_DN7285_c0_g1_i1	2.5	-1	1	21	170	190	UUCCACAGCUUUCUUGAACUG	GAGAUCAAGACAGCUGUGGAA	Translation	len=471 path=[1:0-59 38:60-470] [-1, 1, 38, -2]	1
mir396	TRINITY_DN39472_c0_g1_i1	2.5	-1	1	21	399	419	UUCCACAGCUUUCUUGAACUG	AAGCUCAAGAAAGCUGUGGGA	Cleavage	len=734 path=[1:0-733] [-1, 1, -2]	1
mir396	TRINITY_DN7285_c0_g1_i1	2.5	-1	1	21	170	190	UUCCACAGCUUUCUUGAACUG	GAGAUCAAGACAGCUGUGGAA	Translation	len=471 path=[1:0-59 38:60-470] [-1, 1, 38, -2]	1
mir396	TRINITY_DN39472_c0_g1_i1	2.5	-1	1	21	399	419	UUCCACAGCUUUCUUGAACUG	AAGCUCAAGAAAGCUGUGGGA	Cleavage	len=734 path=[1:0-733] [-1, 1, -2]	1
mir396	TRINITY_DN7285_c0_g1_i1	2.5	-1	1	21	170	190	UUCCACAGCUUUCUUGAACUG	GAGAUCAAGACAGCUGUGGAA	Translation	len=471 path=[1:0-59 38:60-470] [-1, 1, 38, -2]	1
Gor-miR-3036	TRINITY_DN28816_c0_g4_i1	3	-1	1	25	552	576	AGGCUGUGAAGACGGUUUCGGAGUG	GGUAGCGGAACUGUCUUCACAGCCC	Cleavage	len=967 path=[1:0-616 16519:617-966] [-1, 1, 16519, -2]	1
Gor-miR-3036	TRINITY_DN28816_c0_g3_i1	3	-1	1	25	552	576	AGGCUGUGAAGACGGUUUCGGAGUG	GGUAGCGGAACUGUCUUCACAGCCC	Cleavage	len=1586 path=[1:0-616 595:617-635 614:636-915 894:916-916 12801:917-944 926:945-945 12829:946-1240 13124:1241-1501 1483:1502-1585] [-1, 1, 595, 614, 894, 12801, 926, 12829, 13124, 1483]	1
Gor-miR-3050	TRINITY_DN3231_c0_g1_i1	3	-1	1	19	55	73	CAACUUUCAACAACGGAUC	GGUUUGUUGUUGAAAGUUG	Cleavage	len=352 path=[1:0-57 36:58-220 199:221-351] [-1, 1, 36, 199, -2]	1
Gor-miR-3117	TRINITY_DN70302_c0_g1_i1	3	-1	1	20	21	40	GUGUUGGAUGAGAUGAUUGA	UCGAUGAUCUCAUCCAACAU	Cleavage	len=352 path=[1:0-351] [-1, 1, -2]	1
Gor-miR-3117	TRINITY_DN21456_c0_g1_i7	3	-1	1	20	318	337	GUGUUGGAUGAGAUGAUUGA	UCGAUGAUCUCAUCCAACAU	Cleavage	len=1230 path=[4909:0-58 818:59-107 4590:108-306 886:307-374 954:375-418 998:419-646 1226:647-761 1341:762-764 1344:765-803 1383:804-993 4993:994-1017 1597:1018-1229] [-1, 4909, 818, 4590, 886, 954, 998, 1226, 1341, 1344, 1383, 4993, 1597, -2]	1
Gor-miR-3117	TRINITY_DN21456_c0_g1_i4	3	-1	1	20	919	938	GUGUUGGAUGAGAUGAUUGA	UCGAUGAUCUCAUCCAACAU	Cleavage	len=1604 path=[1:0-839 818:840-888 867:889-907 886:908-975 954:976-1019 3617:1020-1041 1226:1042-1156 1341:1157-1159 4789:1160-1177 1383:1178-1367 4993:1368-1391 1597:1392-1603] [-1, 1, 818, 867, 886, 954, 3617, 1226, 1341, 4789, 1383, 4993, 1597, -2]	1
Gor-miR-3117	TRINITY_DN21456_c0_g1_i1	3	-1	1	20	919	938	GUGUUGGAUGAGAUGAUUGA	UCGAUGAUCUCAUCCAACAU	Cleavage	len=1625 path=[1:0-839 818:840-888 867:889-907 886:908-975 954:976-1019 3617:1020-1041 1226:1042-1156 1341:1157-1159 1344:1160-1198 1383:1199-1388 4993:1389-1412 1597:1413-1624] [-1, 1, 818, 867, 886, 954, 3617, 1226, 1341, 1344, 1383, 4993, 1597, -2]	1
Gor-miR-3117	TRINITY_DN21456_c0_g1_i5	3	-1	1	20	1099	1118	GUGUUGGAUGAGAUGAUUGA	UCGAUGAUCUCAUCCAACAU	Cleavage	len=1805 path=[1:0-839 818:840-888 4590:889-1087 886:1088-1155 954:1156-1199 3617:1200-1221 1226:1222-1336 1341:1337-1339 1344:1340-1378 1383:1379-1568 4993:1569-1592 1597:1593-1804] [-1, 1, 818, 4590, 886, 954, 3617, 1226, 1341, 1344, 1383, 4993, 1597, -2]	1
Gor-miR-3117	TRINITY_DN21456_c0_g1_i3	3	-1	1	20	919	938	GUGUUGGAUGAGAUGAUUGA	UCGAUGAUCUCAUCCAACAU	Cleavage	len=1810 path=[1:0-839 818:840-888 867:889-907 886:908-975 954:976-1019 998:1020-1247 1226:1248-1362 1341:1363-1365 4789:1366-1383 1383:1384-1573 4993:1574-1597 1597:1598-1809] [-1, 1, 818, 867, 886, 954, 998, 1226, 1341, 4789, 1383, 4993, 1597, -2]	1
Gor-miR-3117	TRINITY_DN21456_c0_g1_i2	3	-1	1	20	919	938	GUGUUGGAUGAGAUGAUUGA	UCGAUGAUCUCAUCCAACAU	Cleavage	len=1831 path=[1:0-839 818:840-888 867:889-907 886:908-975 954:976-1019 998:1020-1247 1226:1248-1362 1341:1363-1365 1344:1366-1404 1383:1405-1594 4993:1595-1618 1597:1619-1830] [-1, 1, 818, 867, 886, 954, 998, 1226, 1341, 1344, 1383, 4993, 1597, -2]	1
Gor-miR-3117	TRINITY_DN21456_c0_g1_i6	3	-1	1	20	1099	1118	GUGUUGGAUGAGAUGAUUGA	UCGAUGAUCUCAUCCAACAU	Cleavage	len=2011 path=[1:0-839 818:840-888 4590:889-1087 886:1088-1155 954:1156-1199 998:1200-1427 1226:1428-1542 1341:1543-1545 1344:1546-1584 1383:1585-1774 4993:1775-1798 1597:1799-2010] [-1, 1, 818, 4590, 886, 954, 998, 1226, 1341, 1344, 1383, 4993, 1597, -2]	1
Gor-miR-3119	TRINITY_DN29391_c0_g1_i8	3	-1	1	19	732	750	UAACCAGGCUCUGAUACCA	UGUUCUCAGAGCCUGGUUG	Cleavage	len=1251 path=[11719:0-46 6981:47-73 10793:74-201 7138:202-204 10281:205-268 7204:269-283 10605:284-309 7245:310-399 7335:400-414 7350:415-431 5486:432-505 1064:506-516 11961:517-540 1099:541-718 1277:719-766 1325:767-769 1328:770-792 1351:793-833 1392:834-849 1408:850-879 1438:880-910 1469:911-964 1523:965-1009 1568:1010-1079 1638:1080-1120 1679:1121-1152 1711:1153-1163 1722:1164-1171 1730:1172-…	1
Gor-miR-3119	TRINITY_DN29391_c0_g1_i3	3	-1	1	19	1085	1103	UAACCAGGCUCUGAUACCA	UGUUCUCAGAGCCUGGUUG	Cleavage	len=1609 path=[6605:0-398 6981:399-425 7008:426-555 7138:556-558 7141:559-621 7204:622-636 7219:637-662 7245:663-752 7335:753-767 7350:768-784 5486:785-858 1064:859-869 11961:870-893 1099:894-1071 1277:1072-1119 1325:1120-1122 1328:1123-1145 1351:1146-1186 1392:1187-1202 1408:1203-1232 1438:1233-1263 5431:1264-1317 1523:1318-1362 4813:1363-1432 1638:1433-1473 5683:1474-1505 1711:1506-1516 7457:15…	1
Gor-miR-3119	TRINITY_DN29391_c0_g1_i5	3	-1	1	19	1085	1103	UAACCAGGCUCUGAUACCA	UGUUCUCAGAGCCUGGUUG	Cleavage	len=1736 path=[6605:0-398 6981:399-425 7008:426-555 7138:556-558 7141:559-621 7204:622-636 7219:637-662 7245:663-752 7335:753-767 7350:768-784 5486:785-858 1064:859-869 11961:870-893 1099:894-1071 1277:1072-1119 1325:1120-1122 9985:1123-1140 11959:1141-1164 10027:1165-1175 11962:1176-1199 10062:1200-1215 11191:1216-1255 10116:1256-1272 1351:1273-1313 1392:1314-1329 1408:1330-1359 1438:1360-1390 5…	1
Gor-miR-3119	TRINITY_DN29391_c0_g1_i7	3	-1	1	19	1312	1330	UAACCAGGCUCUGAUACCA	UGUUCUCAGAGCCUGGUUG	Cleavage	len=2399 path=[1:0-355 334:356-791 11963:792-815 794:816-833 11960:834-857 836:858-992 971:993-1010 989:1011-1085 1064:1086-1096 11961:1097-1120 1099:1121-1298 1277:1299-1346 1325:1347-1349 1328:1350-1372 1351:1373-1413 1392:1414-1429 1408:1430-1459 1438:1460-1490 5431:1491-1544 1523:1545-1589 4813:1590-1659 1638:1660-1700 5683:1701-1732 1711:1733-1743 7457:1744-1760 7474:1761-1761 7475:1762-1785…	1
mir166	TRINITY_DN18683_c0_g2_i1	3	-1	1	21	175	196	UC-UCGGACCAGGCUUCAUUCC	GGAAUGAAGCCUGGUCCGACGA	Cleavage	len=479 path=[2977:0-40 2383:41-478] [-1, 2977, 2383, -2]	1
mir166	TRINITY_DN18683_c0_g1_i1	3	-1	1	21	1129	1150	UC-UCGGACCAGGCUUCAUUCC	GGAAUGAAGCCUGGUCCGACGA	Cleavage	len=1433 path=[1411:0-705 2094:706-722 2111:723-822 2211:823-836 2225:837-866 2255:867-909 2298:910-925 2314:926-994 2383:995-1432] [-1, 1411, 2094, 2111, 2211, 2225, 2255, 2298, 2314, 2383, -2]	1
mir166	TRINITY_DN18683_c0_g2_i1	3	-1	1	21	175	196	UC-UCGGACCAGGCUUCAUUCC	GGAAUGAAGCCUGGUCCGACGA	Cleavage	len=479 path=[2977:0-40 2383:41-478] [-1, 2977, 2383, -2]	1
mir166	TRINITY_DN18683_c0_g1_i1	3	-1	1	21	1129	1150	UC-UCGGACCAGGCUUCAUUCC	GGAAUGAAGCCUGGUCCGACGA	Cleavage	len=1433 path=[1411:0-705 2094:706-722 2111:723-822 2211:823-836 2225:837-866 2255:867-909 2298:910-925 2314:926-994 2383:995-1432] [-1, 1411, 2094, 2111, 2211, 2225, 2255, 2298, 2314, 2383, -2]	1
mir396	TRINITY_DN21479_c0_g1_i1	3	-1	1	21	36	57	UUCCACA-GCUUUCUUGAACUG	CCGUUCAAGAAAGCCUGUGGAA	Cleavage	len=1102 path=[1080:0-216 1274:217-251 1309:252-385 1443:386-455 2611:456-479 1537:480-660 1718:661-682 1740:683-1101] [-1, 1080, 1274, 1309, 1443, 2611, 1537, 1718, 1740, -2]	1
mir396	TRINITY_DN21479_c0_g1_i2	3	-1	1	21	36	57	UUCCACA-GCUUUCUUGAACUG	CCGUUCAAGAAAGCCUGUGGAA	Cleavage	len=1175 path=[1080:0-216 1274:217-251 1309:252-385 1443:386-455 2611:456-479 1537:480-660 2254:661-755 1740:756-1174] [-1, 1080, 1274, 1309, 1443, 2611, 1537, 2254, 1740, -2]	1
mir396	TRINITY_DN26428_c1_g1_i1	3	-1	1	21	1675	1696	UUCCACA-GCUUUCUUGAACUG	CCGUUCAAGAAAGCCUGUGGAA	Cleavage	len=1721 path=[8415:0-867 9260:868-1050 9443:1051-1075 9468:1076-1092 9485:1093-1110 13607:1111-1720] [-1, 8415, 9260, 9443, 9468, 9485, 13607, -2]	1
mir396	TRINITY_DN21479_c0_g1_i1	3	-1	1	21	36	57	UUCCACA-GCUUUCUUGAACUG	CCGUUCAAGAAAGCCUGUGGAA	Cleavage	len=1102 path=[1080:0-216 1274:217-251 1309:252-385 1443:386-455 2611:456-479 1537:480-660 1718:661-682 1740:683-1101] [-1, 1080, 1274, 1309, 1443, 2611, 1537, 1718, 1740, -2]	1
mir396	TRINITY_DN21479_c0_g1_i2	3	-1	1	21	36	57	UUCCACA-GCUUUCUUGAACUG	CCGUUCAAGAAAGCCUGUGGAA	Cleavage	len=1175 path=[1080:0-216 1274:217-251 1309:252-385 1443:386-455 2611:456-479 1537:480-660 2254:661-755 1740:756-1174] [-1, 1080, 1274, 1309, 1443, 2611, 1537, 2254, 1740, -2]	1
mir396	TRINITY_DN26428_c1_g1_i1	3	-1	1	21	1675	1696	UUCCACA-GCUUUCUUGAACUG	CCGUUCAAGAAAGCCUGUGGAA	Cleavage	len=1721 path=[8415:0-867 9260:868-1050 9443:1051-1075 9468:1076-1092 9485:1093-1110 13607:1111-1720] [-1, 8415, 9260, 9443, 9468, 9485, 13607, -2]	1
mir396	TRINITY_DN21479_c0_g1_i1	3	-1	1	21	36	57	UUCCACA-GCUUUCUUGAACUG	CCGUUCAAGAAAGCCUGUGGAA	Cleavage	len=1102 path=[1080:0-216 1274:217-251 1309:252-385 1443:386-455 2611:456-479 1537:480-660 1718:661-682 1740:683-1101] [-1, 1080, 1274, 1309, 1443, 2611, 1537, 1718, 1740, -2]	1
mir396	TRINITY_DN21479_c0_g1_i2	3	-1	1	21	36	57	UUCCACA-GCUUUCUUGAACUG	CCGUUCAAGAAAGCCUGUGGAA	Cleavage	len=1175 path=[1080:0-216 1274:217-251 1309:252-385 1443:386-455 2611:456-479 1537:480-660 2254:661-755 1740:756-1174] [-1, 1080, 1274, 1309, 1443, 2611, 1537, 2254, 1740, -2]	1
mir396	TRINITY_DN26428_c1_g1_i1	3	-1	1	21	1675	1696	UUCCACA-GCUUUCUUGAACUG	CCGUUCAAGAAAGCCUGUGGAA	Cleavage	len=1721 path=[8415:0-867 9260:868-1050 9443:1051-1075 9468:1076-1092 9485:1093-1110 13607:1111-1720] [-1, 8415, 9260, 9443, 9468, 9485, 13607, -2]	1
mir396	TRINITY_DN21479_c0_g1_i1	3	-1	1	21	36	57	UUCCACA-GCUUUCUUGAACUG	CCGUUCAAGAAAGCCUGUGGAA	Cleavage	len=1102 path=[1080:0-216 1274:217-251 1309:252-385 1443:386-455 2611:456-479 1537:480-660 1718:661-682 1740:683-1101] [-1, 1080, 1274, 1309, 1443, 2611, 1537, 1718, 1740, -2]	1
mir396	TRINITY_DN21479_c0_g1_i2	3	-1	1	21	36	57	UUCCACA-GCUUUCUUGAACUG	CCGUUCAAGAAAGCCUGUGGAA	Cleavage	len=1175 path=[1080:0-216 1274:217-251 1309:252-385 1443:386-455 2611:456-479 1537:480-660 2254:661-755 1740:756-1174] [-1, 1080, 1274, 1309, 1443, 2611, 1537, 2254, 1740, -2]	1
mir396	TRINITY_DN26428_c1_g1_i1	3	-1	1	21	1675	1696	UUCCACA-GCUUUCUUGAACUG	CCGUUCAAGAAAGCCUGUGGAA	Cleavage	len=1721 path=[8415:0-867 9260:868-1050 9443:1051-1075 9468:1076-1092 9485:1093-1110 13607:1111-1720] [-1, 8415, 9260, 9443, 9468, 9485, 13607, -2]	1

## Sheet: leaf
miRNA_Acc.	Target_Acc.	Expectation	UPE$	miRNA_start	miRNA_end	Target_start	Target_end	miRNA_aligned_fragment	Target_aligned_fragment	Inhibition	Target_Desc.	Multiplicity
Gor-miR-3105	TRINITY_DN25367_c0_g2_i1	0	-1	1	24	1614	1637	GGAAUGUUGUCUGGCUCGAGGUCA	UGACCUCGAGCCAGACAACAUUCC	Cleavage	len=1880 path=[1:0-451 430:452-469 448:470-550 529:551-566 545:567-575 554:576-591 570:592-1731 1710:1732-1732 1711:1733-1733 6097:1734-1831 6548:1832-1855 6219:1856-1879] [-1, 1, 430, 448, 529, 545, 554, 570, 1710, 1711, 6097, 6548, 6219, -2]	2
Gor-miR-3105	TRINITY_DN25367_c0_g2_i2	0	-1	1	24	2101	2124	GGAAUGUUGUCUGGCUCGAGGUCA	UGACCUCGAGCCAGACAACAUUCC	Cleavage	len=2367 path=[1:0-451 5232:452-956 448:957-1037 529:1038-1053 545:1054-1062 554:1063-1078 570:1079-2218 1710:2219-2219 1711:2220-2220 6097:2221-2318 6548:2319-2342 6219:2343-2366] [-1, 1, 5232, 448, 529, 545, 554, 570, 1710, 1711, 6097, 6548, 6219, -2]	2
Gor-miR-3105	TRINITY_DN18683_c0_g2_i1	0	-1	1	24	242	271	GGAAUGUUGUCUGGCUCGAGG------UCA	UGAAAGAGUCCUCGAGCCAGACAACAUUCC	Cleavage	len=479 path=[2977:0-40 2383:41-478] [-1, 2977, 2383, -2]	1
Gor-miR-3105	TRINITY_DN18683_c0_g1_i1	0	-1	1	24	1196	1225	GGAAUGUUGUCUGGCUCGAGG------UCA	UGAAAGAGUCCUCGAGCCAGACAACAUUCC	Cleavage	len=1433 path=[1411:0-705 2094:706-722 2111:723-822 2211:823-836 2225:837-866 2255:867-909 2298:910-925 2314:926-994 2383:995-1432] [-1, 1411, 2094, 2111, 2211, 2225, 2255, 2298, 2314, 2383, -2]	1
Gor-miR-3108	TRINITY_DN27778_c2_g10_i1	0	-1	1	23	121	143	GGGGUUCGGGAACUCCUACAAUU	AAUUGUAGGAGUUCCCGAACCCC	Cleavage	len=558 path=[15473:0-531 1247:532-541 1257:542-547 22571:548-557] [-1, 15473, 1247, 1257, 22571, -2]	1
Gor-miR-3108	TRINITY_DN27778_c2_g5_i1	0	-1	1	23	121	143	GGGGUUCGGGAACUCCUACAAUU	AAUUGUAGGAGUUCCCGAACCCC	Cleavage	len=1069 path=[15473:0-531 1247:532-541 1257:542-547 1263:548-1068] [-1, 15473, 1247, 1257, 1263, -2]	1
Gor-miR-3108	TRINITY_DN27778_c2_g10_i1	0	-1	1	23	121	143	GGGGUUCGGGAACUCCUACAAUU	AAUUGUAGGAGUUCCCGAACCCC	Cleavage	len=558 path=[15473:0-531 1247:532-541 1257:542-547 22571:548-557] [-1, 15473, 1247, 1257, 22571, -2]	1
Gor-miR-3108	TRINITY_DN27778_c2_g5_i1	0	-1	1	23	121	143	GGGGUUCGGGAACUCCUACAAUU	AAUUGUAGGAGUUCCCGAACCCC	Cleavage	len=1069 path=[15473:0-531 1247:532-541 1257:542-547 1263:548-1068] [-1, 15473, 1247, 1257, 1263, -2]	1
Gor-miR-3114	TRINITY_DN30371_c0_g3_i1	0	-1	1	20	4618	4637	GUGGGCCAAGAAAUAUUGAA	UUCAAUAUUUCUUGGCCCAC	Cleavage	len=5679 path=[10483:0-289 10750:290-305 10766:306-313 10774:314-657 34210:658-681 11142:682-900 34217:901-924 11385:925-1595 12056:1596-1616 12077:1617-1619 12080:1620-1779 34215:1780-1803 12264:1804-2613 34219:2614-2637 13098:2638-2733 7538:2734-2805 7610:2806-2841 7646:2842-2887 7692:2888-2892 7697:2893-3198 34209:3199-3222 8027:3223-3537 34216:3538-3561 8366:3562-3960 8765:3961-4211 9016:4212…	1
Gor-miR-3114	TRINITY_DN30371_c0_g1_i1	0	-1	1	20	43	62	GUGGGCCAAGAAAUAUUGAA	UUCAAUAUUUCUUGGCCCAC	Cleavage	len=1104 path=[32815:0-46 9426:47-61 9441:62-1103] [-1, 32815, 9426, 9441, -2]	1
mir156	TRINITY_DN27312_c0_g2_i9	0	-1	1	21	1310	1330	UUGACAGAAGAGAGUGAGCAC	GUGCUCACUCUCUUCUGUCAA	Cleavage	len=2070 path=[5205:0-444 5627:445-445 5628:446-467 5650:468-574 5757:575-591 5774:592-636 5819:637-690 5873:691-711 5894:712-799 22815:800-823 6006:824-881 6064:882-951 6134:952-1002 22818:1003-1026 6209:1027-1186 6369:1187-1234 6417:1235-1345 6528:1346-2069] [-1, 5205, 5627, 5628, 5650, 5757, 5774, 5819, 5873, 5894, 22815, 6006, 6064, 6134, 22818, 6209, 6369, 6417, 6528, -2]	1
mir156	TRINITY_DN27312_c0_g2_i1	0	-1	1	21	1394	1414	UUGACAGAAGAGAGUGAGCAC	GUGCUCACUCUCUUCUGUCAA	Cleavage	len=2154 path=[11715:0-102 11795:103-103 11796:104-529 21797:530-549 13678:550-551 5650:552-658 5757:659-675 5774:676-720 5819:721-774 5873:775-795 5894:796-883 22815:884-907 6006:908-965 6064:966-1035 6134:1036-1086 22818:1087-1110 6209:1111-1270 6369:1271-1318 6417:1319-1429 6528:1430-2153] [-1, 11715, 11795, 11796, 21797, 13678, 5650, 5757, 5774, 5819, 5873, 5894, 22815, 6006, 6064, 6134, 2281…	1
mir156	TRINITY_DN27312_c0_g2_i2	0	-1	1	21	1497	1517	UUGACAGAAGAGAGUGAGCAC	GUGCUCACUCUCUUCUGUCAA	Cleavage	len=2257 path=[5205:0-444 20650:445-467 13493:468-652 13678:653-654 5650:655-761 5757:762-778 5774:779-823 5819:824-877 5873:878-898 5894:899-986 22815:987-1010 6006:1011-1068 6064:1069-1138 6134:1139-1189 22818:1190-1213 6209:1214-1373 6369:1374-1421 6417:1422-1532 6528:1533-2256] [-1, 5205, 20650, 13493, 13678, 5650, 5757, 5774, 5819, 5873, 5894, 22815, 6006, 6064, 6134, 22818, 6209, 6369, 6417…	1
mir156	TRINITY_DN27312_c0_g2_i7	0	-1	1	21	1623	1643	UUGACAGAAGAGAGUGAGCAC	GUGCUCACUCUCUUCUGUCAA	Cleavage	len=2383 path=[5205:0-444 5627:445-445 5628:446-467 5650:468-574 5757:575-591 5774:592-636 5819:637-690 11045:691-820 11175:821-1024 5894:1025-1112 22815:1113-1136 6006:1137-1194 6064:1195-1264 6134:1265-1315 22818:1316-1339 6209:1340-1499 6369:1500-1547 6417:1548-1658 6528:1659-2382] [-1, 5205, 5627, 5628, 5650, 5757, 5774, 5819, 11045, 11175, 5894, 22815, 6006, 6064, 6134, 22818, 6209, 6369, 64…	1
mir156	TRINITY_DN27312_c0_g2_i5	0	-1	1	21	1707	1727	UUGACAGAAGAGAGUGAGCAC	GUGCUCACUCUCUUCUGUCAA	Cleavage	len=2467 path=[11715:0-102 11795:103-103 11796:104-529 21797:530-549 13678:550-551 5650:552-658 5757:659-675 5774:676-720 5819:721-774 11045:775-904 11175:905-1108 5894:1109-1196 22815:1197-1220 6006:1221-1278 6064:1279-1348 6134:1349-1399 22818:1400-1423 6209:1424-1583 6369:1584-1631 6417:1632-1742 6528:1743-2466] [-1, 11715, 11795, 11796, 21797, 13678, 5650, 5757, 5774, 5819, 11045, 11175, 5894…	1
mir156	TRINITY_DN27312_c0_g2_i10	0	-1	1	21	1810	1830	UUGACAGAAGAGAGUGAGCAC	GUGCUCACUCUCUUCUGUCAA	Cleavage	len=2570 path=[5205:0-444 20650:445-467 13493:468-652 13678:653-654 5650:655-761 5757:762-778 5774:779-823 5819:824-877 11045:878-1007 11175:1008-1211 5894:1212-1299 22815:1300-1323 6006:1324-1381 6064:1382-1451 6134:1452-1502 22818:1503-1526 6209:1527-1686 6369:1687-1734 6417:1735-1845 6528:1846-2569] [-1, 5205, 20650, 13493, 13678, 5650, 5757, 5774, 5819, 11045, 11175, 5894, 22815, 6006, 6064, …	1
mir156	TRINITY_DN28273_c0_g1_i2	0	-1	1	21	2791	2811	UUGACAGAAGAGAGUGAGCAC	GUGCUCACUCUCUUCUGUCAA	Cleavage	len=3298 path=[3276:0-1114 4368:1115-1135 4389:1136-1252 4506:1253-1411 8272:1412-1435 4689:1436-1636 4890:1637-1914 5168:1915-1931 5185:1932-2018 5272:2019-2020 8271:2021-2044 5298:2045-2778 8273:2779-2802 6056:2803-2832 6086:2833-2937 6191:2938-2960 6214:2961-3297] [-1, 3276, 4368, 4389, 4506, 8272, 4689, 4890, 5168, 5185, 5272, 8271, 5298, 8273, 6056, 6086, 6191, 6214, -2]	1
mir156	TRINITY_DN27312_c0_g2_i4	0	-1	1	21	2695	2715	UUGACAGAAGAGAGUGAGCAC	GUGCUCACUCUCUUCUGUCAA	Cleavage	len=3455 path=[18373:0-53 18404:54-1976 5774:1977-2021 5819:2022-2075 5873:2076-2096 5894:2097-2184 22815:2185-2208 6006:2209-2266 6064:2267-2336 6134:2337-2387 22818:2388-2411 6209:2412-2571 6369:2572-2619 6417:2620-2730 6528:2731-3454] [-1, 18373, 18404, 5774, 5819, 5873, 5894, 22815, 6006, 6064, 6134, 22818, 6209, 6369, 6417, 6528, -2]	1
mir156	TRINITY_DN28273_c0_g1_i1	0	-1	1	21	2791	2811	UUGACAGAAGAGAGUGAGCAC	GUGCUCACUCUCUUCUGUCAA	Cleavage	len=3526 path=[3276:0-1114 4368:1115-1135 4389:1136-1252 4506:1253-1411 8272:1412-1435 4689:1436-1636 4890:1637-1914 5168:1915-1931 5185:1932-2018 5272:2019-2020 8271:2021-2044 5298:2045-2778 8273:2779-2802 6056:2803-2832 6086:2833-2937 6551:2938-3188 6214:3189-3525] [-1, 3276, 4368, 4389, 4506, 8272, 4689, 4890, 5168, 5185, 5272, 8271, 5298, 8273, 6056, 6086, 6551, 6214, -2]	1
mir156	TRINITY_DN27312_c0_g2_i8	0	-1	1	21	2830	2850	UUGACAGAAGAGAGUGAGCAC	GUGCUCACUCUCUUCUGUCAA	Cleavage	len=3590 path=[11715:0-102 11795:103-103 11796:104-529 12222:530-1165 12858:1166-1328 22816:1329-1352 13045:1353-1800 13493:1801-1985 13678:1986-1987 5650:1988-2094 5757:2095-2111 5774:2112-2156 5819:2157-2210 5873:2211-2231 5894:2232-2319 22815:2320-2343 6006:2344-2401 6064:2402-2471 6134:2472-2522 22818:2523-2546 6209:2547-2706 6369:2707-2754 6417:2755-2865 6528:2866-3589] [-1, 11715, 11795, 11…	1
mir156	TRINITY_DN27312_c0_g2_i3	0	-1	1	21	3008	3028	UUGACAGAAGAGAGUGAGCAC	GUGCUCACUCUCUUCUGUCAA	Cleavage	len=3768 path=[18373:0-53 18404:54-1976 5774:1977-2021 5819:2022-2075 11045:2076-2205 11175:2206-2409 5894:2410-2497 22815:2498-2521 6006:2522-2579 6064:2580-2649 6134:2650-2700 22818:2701-2724 6209:2725-2884 6369:2885-2932 6417:2933-3043 6528:3044-3767] [-1, 18373, 18404, 5774, 5819, 11045, 11175, 5894, 22815, 6006, 6064, 6134, 22818, 6209, 6369, 6417, 6528, -2]	1
mir156	TRINITY_DN27312_c0_g2_i6	0	-1	1	21	3143	3163	UUGACAGAAGAGAGUGAGCAC	GUGCUCACUCUCUUCUGUCAA	Cleavage	len=3903 path=[11715:0-102 11795:103-103 11796:104-529 12222:530-1165 12858:1166-1328 22816:1329-1352 13045:1353-1800 13493:1801-1985 13678:1986-1987 5650:1988-2094 5757:2095-2111 5774:2112-2156 5819:2157-2210 11045:2211-2340 11175:2341-2544 5894:2545-2632 22815:2633-2656 6006:2657-2714 6064:2715-2784 6134:2785-2835 22818:2836-2859 6209:2860-3019 6369:3020-3067 6417:3068-3178 6528:3179-3902] [-1,…	1
mir156	TRINITY_DN27312_c0_g2_i9	0	-1	1	21	1310	1330	UUGACAGAAGAGAGUGAGCAC	GUGCUCACUCUCUUCUGUCAA	Cleavage	len=2070 path=[5205:0-444 5627:445-445 5628:446-467 5650:468-574 5757:575-591 5774:592-636 5819:637-690 5873:691-711 5894:712-799 22815:800-823 6006:824-881 6064:882-951 6134:952-1002 22818:1003-1026 6209:1027-1186 6369:1187-1234 6417:1235-1345 6528:1346-2069] [-1, 5205, 5627, 5628, 5650, 5757, 5774, 5819, 5873, 5894, 22815, 6006, 6064, 6134, 22818, 6209, 6369, 6417, 6528, -2]	1
mir156	TRINITY_DN27312_c0_g2_i1	0	-1	1	21	1394	1414	UUGACAGAAGAGAGUGAGCAC	GUGCUCACUCUCUUCUGUCAA	Cleavage	len=2154 path=[11715:0-102 11795:103-103 11796:104-529 21797:530-549 13678:550-551 5650:552-658 5757:659-675 5774:676-720 5819:721-774 5873:775-795 5894:796-883 22815:884-907 6006:908-965 6064:966-1035 6134:1036-1086 22818:1087-1110 6209:1111-1270 6369:1271-1318 6417:1319-1429 6528:1430-2153] [-1, 11715, 11795, 11796, 21797, 13678, 5650, 5757, 5774, 5819, 5873, 5894, 22815, 6006, 6064, 6134, 2281…	1
mir156	TRINITY_DN27312_c0_g2_i2	0	-1	1	21	1497	1517	UUGACAGAAGAGAGUGAGCAC	GUGCUCACUCUCUUCUGUCAA	Cleavage	len=2257 path=[5205:0-444 20650:445-467 13493:468-652 13678:653-654 5650:655-761 5757:762-778 5774:779-823 5819:824-877 5873:878-898 5894:899-986 22815:987-1010 6006:1011-1068 6064:1069-1138 6134:1139-1189 22818:1190-1213 6209:1214-1373 6369:1374-1421 6417:1422-1532 6528:1533-2256] [-1, 5205, 20650, 13493, 13678, 5650, 5757, 5774, 5819, 5873, 5894, 22815, 6006, 6064, 6134, 22818, 6209, 6369, 6417…	1
mir156	TRINITY_DN27312_c0_g2_i7	0	-1	1	21	1623	1643	UUGACAGAAGAGAGUGAGCAC	GUGCUCACUCUCUUCUGUCAA	Cleavage	len=2383 path=[5205:0-444 5627:445-445 5628:446-467 5650:468-574 5757:575-591 5774:592-636 5819:637-690 11045:691-820 11175:821-1024 5894:1025-1112 22815:1113-1136 6006:1137-1194 6064:1195-1264 6134:1265-1315 22818:1316-1339 6209:1340-1499 6369:1500-1547 6417:1548-1658 6528:1659-2382] [-1, 5205, 5627, 5628, 5650, 5757, 5774, 5819, 11045, 11175, 5894, 22815, 6006, 6064, 6134, 22818, 6209, 6369, 64…	1
mir156	TRINITY_DN27312_c0_g2_i5	0	-1	1	21	1707	1727	UUGACAGAAGAGAGUGAGCAC	GUGCUCACUCUCUUCUGUCAA	Cleavage	len=2467 path=[11715:0-102 11795:103-103 11796:104-529 21797:530-549 13678:550-551 5650:552-658 5757:659-675 5774:676-720 5819:721-774 11045:775-904 11175:905-1108 5894:1109-1196 22815:1197-1220 6006:1221-1278 6064:1279-1348 6134:1349-1399 22818:1400-1423 6209:1424-1583 6369:1584-1631 6417:1632-1742 6528:1743-2466] [-1, 11715, 11795, 11796, 21797, 13678, 5650, 5757, 5774, 5819, 11045, 11175, 5894…	1
mir156	TRINITY_DN27312_c0_g2_i10	0	-1	1	21	1810	1830	UUGACAGAAGAGAGUGAGCAC	GUGCUCACUCUCUUCUGUCAA	Cleavage	len=2570 path=[5205:0-444 20650:445-467 13493:468-652 13678:653-654 5650:655-761 5757:762-778 5774:779-823 5819:824-877 11045:878-1007 11175:1008-1211 5894:1212-1299 22815:1300-1323 6006:1324-1381 6064:1382-1451 6134:1452-1502 22818:1503-1526 6209:1527-1686 6369:1687-1734 6417:1735-1845 6528:1846-2569] [-1, 5205, 20650, 13493, 13678, 5650, 5757, 5774, 5819, 11045, 11175, 5894, 22815, 6006, 6064, …	1
mir156	TRINITY_DN28273_c0_g1_i2	0	-1	1	21	2791	2811	UUGACAGAAGAGAGUGAGCAC	GUGCUCACUCUCUUCUGUCAA	Cleavage	len=3298 path=[3276:0-1114 4368:1115-1135 4389:1136-1252 4506:1253-1411 8272:1412-1435 4689:1436-1636 4890:1637-1914 5168:1915-1931 5185:1932-2018 5272:2019-2020 8271:2021-2044 5298:2045-2778 8273:2779-2802 6056:2803-2832 6086:2833-2937 6191:2938-2960 6214:2961-3297] [-1, 3276, 4368, 4389, 4506, 8272, 4689, 4890, 5168, 5185, 5272, 8271, 5298, 8273, 6056, 6086, 6191, 6214, -2]	1
mir156	TRINITY_DN27312_c0_g2_i4	0	-1	1	21	2695	2715	UUGACAGAAGAGAGUGAGCAC	GUGCUCACUCUCUUCUGUCAA	Cleavage	len=3455 path=[18373:0-53 18404:54-1976 5774:1977-2021 5819:2022-2075 5873:2076-2096 5894:2097-2184 22815:2185-2208 6006:2209-2266 6064:2267-2336 6134:2337-2387 22818:2388-2411 6209:2412-2571 6369:2572-2619 6417:2620-2730 6528:2731-3454] [-1, 18373, 18404, 5774, 5819, 5873, 5894, 22815, 6006, 6064, 6134, 22818, 6209, 6369, 6417, 6528, -2]	1
mir156	TRINITY_DN28273_c0_g1_i1	0	-1	1	21	2791	2811	UUGACAGAAGAGAGUGAGCAC	GUGCUCACUCUCUUCUGUCAA	Cleavage	len=3526 path=[3276:0-1114 4368:1115-1135 4389:1136-1252 4506:1253-1411 8272:1412-1435 4689:1436-1636 4890:1637-1914 5168:1915-1931 5185:1932-2018 5272:2019-2020 8271:2021-2044 5298:2045-2778 8273:2779-2802 6056:2803-2832 6086:2833-2937 6551:2938-3188 6214:3189-3525] [-1, 3276, 4368, 4389, 4506, 8272, 4689, 4890, 5168, 5185, 5272, 8271, 5298, 8273, 6056, 6086, 6551, 6214, -2]	1
mir156	TRINITY_DN27312_c0_g2_i8	0	-1	1	21	2830	2850	UUGACAGAAGAGAGUGAGCAC	GUGCUCACUCUCUUCUGUCAA	Cleavage	len=3590 path=[11715:0-102 11795:103-103 11796:104-529 12222:530-1165 12858:1166-1328 22816:1329-1352 13045:1353-1800 13493:1801-1985 13678:1986-1987 5650:1988-2094 5757:2095-2111 5774:2112-2156 5819:2157-2210 5873:2211-2231 5894:2232-2319 22815:2320-2343 6006:2344-2401 6064:2402-2471 6134:2472-2522 22818:2523-2546 6209:2547-2706 6369:2707-2754 6417:2755-2865 6528:2866-3589] [-1, 11715, 11795, 11…	1
mir156	TRINITY_DN27312_c0_g2_i3	0	-1	1	21	3008	3028	UUGACAGAAGAGAGUGAGCAC	GUGCUCACUCUCUUCUGUCAA	Cleavage	len=3768 path=[18373:0-53 18404:54-1976 5774:1977-2021 5819:2022-2075 11045:2076-2205 11175:2206-2409 5894:2410-2497 22815:2498-2521 6006:2522-2579 6064:2580-2649 6134:2650-2700 22818:2701-2724 6209:2725-2884 6369:2885-2932 6417:2933-3043 6528:3044-3767] [-1, 18373, 18404, 5774, 5819, 11045, 11175, 5894, 22815, 6006, 6064, 6134, 22818, 6209, 6369, 6417, 6528, -2]	1
mir156	TRINITY_DN27312_c0_g2_i6	0	-1	1	21	3143	3163	UUGACAGAAGAGAGUGAGCAC	GUGCUCACUCUCUUCUGUCAA	Cleavage	len=3903 path=[11715:0-102 11795:103-103 11796:104-529 12222:530-1165 12858:1166-1328 22816:1329-1352 13045:1353-1800 13493:1801-1985 13678:1986-1987 5650:1988-2094 5757:2095-2111 5774:2112-2156 5819:2157-2210 11045:2211-2340 11175:2341-2544 5894:2545-2632 22815:2633-2656 6006:2657-2714 6064:2715-2784 6134:2785-2835 22818:2836-2859 6209:2860-3019 6369:3020-3067 6417:3068-3178 6528:3179-3902] [-1,…	1
mir156	TRINITY_DN27312_c0_g2_i9	0	-1	1	21	1310	1330	UUGACAGAAGAGAGUGAGCAC	GUGCUCACUCUCUUCUGUCAA	Cleavage	len=2070 path=[5205:0-444 5627:445-445 5628:446-467 5650:468-574 5757:575-591 5774:592-636 5819:637-690 5873:691-711 5894:712-799 22815:800-823 6006:824-881 6064:882-951 6134:952-1002 22818:1003-1026 6209:1027-1186 6369:1187-1234 6417:1235-1345 6528:1346-2069] [-1, 5205, 5627, 5628, 5650, 5757, 5774, 5819, 5873, 5894, 22815, 6006, 6064, 6134, 22818, 6209, 6369, 6417, 6528, -2]	1
mir156	TRINITY_DN27312_c0_g2_i1	0	-1	1	21	1394	1414	UUGACAGAAGAGAGUGAGCAC	GUGCUCACUCUCUUCUGUCAA	Cleavage	len=2154 path=[11715:0-102 11795:103-103 11796:104-529 21797:530-549 13678:550-551 5650:552-658 5757:659-675 5774:676-720 5819:721-774 5873:775-795 5894:796-883 22815:884-907 6006:908-965 6064:966-1035 6134:1036-1086 22818:1087-1110 6209:1111-1270 6369:1271-1318 6417:1319-1429 6528:1430-2153] [-1, 11715, 11795, 11796, 21797, 13678, 5650, 5757, 5774, 5819, 5873, 5894, 22815, 6006, 6064, 6134, 2281…	1
mir156	TRINITY_DN27312_c0_g2_i2	0	-1	1	21	1497	1517	UUGACAGAAGAGAGUGAGCAC	GUGCUCACUCUCUUCUGUCAA	Cleavage	len=2257 path=[5205:0-444 20650:445-467 13493:468-652 13678:653-654 5650:655-761 5757:762-778 5774:779-823 5819:824-877 5873:878-898 5894:899-986 22815:987-1010 6006:1011-1068 6064:1069-1138 6134:1139-1189 22818:1190-1213 6209:1214-1373 6369:1374-1421 6417:1422-1532 6528:1533-2256] [-1, 5205, 20650, 13493, 13678, 5650, 5757, 5774, 5819, 5873, 5894, 22815, 6006, 6064, 6134, 22818, 6209, 6369, 6417…	1
mir156	TRINITY_DN27312_c0_g2_i7	0	-1	1	21	1623	1643	UUGACAGAAGAGAGUGAGCAC	GUGCUCACUCUCUUCUGUCAA	Cleavage	len=2383 path=[5205:0-444 5627:445-445 5628:446-467 5650:468-574 5757:575-591 5774:592-636 5819:637-690 11045:691-820 11175:821-1024 5894:1025-1112 22815:1113-1136 6006:1137-1194 6064:1195-1264 6134:1265-1315 22818:1316-1339 6209:1340-1499 6369:1500-1547 6417:1548-1658 6528:1659-2382] [-1, 5205, 5627, 5628, 5650, 5757, 5774, 5819, 11045, 11175, 5894, 22815, 6006, 6064, 6134, 22818, 6209, 6369, 64…	1
mir156	TRINITY_DN27312_c0_g2_i5	0	-1	1	21	1707	1727	UUGACAGAAGAGAGUGAGCAC	GUGCUCACUCUCUUCUGUCAA	Cleavage	len=2467 path=[11715:0-102 11795:103-103 11796:104-529 21797:530-549 13678:550-551 5650:552-658 5757:659-675 5774:676-720 5819:721-774 11045:775-904 11175:905-1108 5894:1109-1196 22815:1197-1220 6006:1221-1278 6064:1279-1348 6134:1349-1399 22818:1400-1423 6209:1424-1583 6369:1584-1631 6417:1632-1742 6528:1743-2466] [-1, 11715, 11795, 11796, 21797, 13678, 5650, 5757, 5774, 5819, 11045, 11175, 5894…	1
mir156	TRINITY_DN27312_c0_g2_i10	0	-1	1	21	1810	1830	UUGACAGAAGAGAGUGAGCAC	GUGCUCACUCUCUUCUGUCAA	Cleavage	len=2570 path=[5205:0-444 20650:445-467 13493:468-652 13678:653-654 5650:655-761 5757:762-778 5774:779-823 5819:824-877 11045:878-1007 11175:1008-1211 5894:1212-1299 22815:1300-1323 6006:1324-1381 6064:1382-1451 6134:1452-1502 22818:1503-1526 6209:1527-1686 6369:1687-1734 6417:1735-1845 6528:1846-2569] [-1, 5205, 20650, 13493, 13678, 5650, 5757, 5774, 5819, 11045, 11175, 5894, 22815, 6006, 6064, …	1
mir156	TRINITY_DN28273_c0_g1_i2	0	-1	1	21	2791	2811	UUGACAGAAGAGAGUGAGCAC	GUGCUCACUCUCUUCUGUCAA	Cleavage	len=3298 path=[3276:0-1114 4368:1115-1135 4389:1136-1252 4506:1253-1411 8272:1412-1435 4689:1436-1636 4890:1637-1914 5168:1915-1931 5185:1932-2018 5272:2019-2020 8271:2021-2044 5298:2045-2778 8273:2779-2802 6056:2803-2832 6086:2833-2937 6191:2938-2960 6214:2961-3297] [-1, 3276, 4368, 4389, 4506, 8272, 4689, 4890, 5168, 5185, 5272, 8271, 5298, 8273, 6056, 6086, 6191, 6214, -2]	1
mir156	TRINITY_DN27312_c0_g2_i4	0	-1	1	21	2695	2715	UUGACAGAAGAGAGUGAGCAC	GUGCUCACUCUCUUCUGUCAA	Cleavage	len=3455 path=[18373:0-53 18404:54-1976 5774:1977-2021 5819:2022-2075 5873:2076-2096 5894:2097-2184 22815:2185-2208 6006:2209-2266 6064:2267-2336 6134:2337-2387 22818:2388-2411 6209:2412-2571 6369:2572-2619 6417:2620-2730 6528:2731-3454] [-1, 18373, 18404, 5774, 5819, 5873, 5894, 22815, 6006, 6064, 6134, 22818, 6209, 6369, 6417, 6528, -2]	1
mir156	TRINITY_DN28273_c0_g1_i1	0	-1	1	21	2791	2811	UUGACAGAAGAGAGUGAGCAC	GUGCUCACUCUCUUCUGUCAA	Cleavage	len=3526 path=[3276:0-1114 4368:1115-1135 4389:1136-1252 4506:1253-1411 8272:1412-1435 4689:1436-1636 4890:1637-1914 5168:1915-1931 5185:1932-2018 5272:2019-2020 8271:2021-2044 5298:2045-2778 8273:2779-2802 6056:2803-2832 6086:2833-2937 6551:2938-3188 6214:3189-3525] [-1, 3276, 4368, 4389, 4506, 8272, 4689, 4890, 5168, 5185, 5272, 8271, 5298, 8273, 6056, 6086, 6551, 6214, -2]	1
mir156	TRINITY_DN27312_c0_g2_i8	0	-1	1	21	2830	2850	UUGACAGAAGAGAGUGAGCAC	GUGCUCACUCUCUUCUGUCAA	Cleavage	len=3590 path=[11715:0-102 11795:103-103 11796:104-529 12222:530-1165 12858:1166-1328 22816:1329-1352 13045:1353-1800 13493:1801-1985 13678:1986-1987 5650:1988-2094 5757:2095-2111 5774:2112-2156 5819:2157-2210 5873:2211-2231 5894:2232-2319 22815:2320-2343 6006:2344-2401 6064:2402-2471 6134:2472-2522 22818:2523-2546 6209:2547-2706 6369:2707-2754 6417:2755-2865 6528:2866-3589] [-1, 11715, 11795, 11…	1
mir156	TRINITY_DN27312_c0_g2_i3	0	-1	1	21	3008	3028	UUGACAGAAGAGAGUGAGCAC	GUGCUCACUCUCUUCUGUCAA	Cleavage	len=3768 path=[18373:0-53 18404:54-1976 5774:1977-2021 5819:2022-2075 11045:2076-2205 11175:2206-2409 5894:2410-2497 22815:2498-2521 6006:2522-2579 6064:2580-2649 6134:2650-2700 22818:2701-2724 6209:2725-2884 6369:2885-2932 6417:2933-3043 6528:3044-3767] [-1, 18373, 18404, 5774, 5819, 11045, 11175, 5894, 22815, 6006, 6064, 6134, 22818, 6209, 6369, 6417, 6528, -2]	1
mir156	TRINITY_DN27312_c0_g2_i6	0	-1	1	21	3143	3163	UUGACAGAAGAGAGUGAGCAC	GUGCUCACUCUCUUCUGUCAA	Cleavage	len=3903 path=[11715:0-102 11795:103-103 11796:104-529 12222:530-1165 12858:1166-1328 22816:1329-1352 13045:1353-1800 13493:1801-1985 13678:1986-1987 5650:1988-2094 5757:2095-2111 5774:2112-2156 5819:2157-2210 11045:2211-2340 11175:2341-2544 5894:2545-2632 22815:2633-2656 6006:2657-2714 6064:2715-2784 6134:2785-2835 22818:2836-2859 6209:2860-3019 6369:3020-3067 6417:3068-3178 6528:3179-3902] [-1,…	1
mir156	TRINITY_DN27312_c0_g2_i9	0	-1	1	21	1310	1330	UUGACAGAAGAGAGUGAGCAC	GUGCUCACUCUCUUCUGUCAA	Cleavage	len=2070 path=[5205:0-444 5627:445-445 5628:446-467 5650:468-574 5757:575-591 5774:592-636 5819:637-690 5873:691-711 5894:712-799 22815:800-823 6006:824-881 6064:882-951 6134:952-1002 22818:1003-1026 6209:1027-1186 6369:1187-1234 6417:1235-1345 6528:1346-2069] [-1, 5205, 5627, 5628, 5650, 5757, 5774, 5819, 5873, 5894, 22815, 6006, 6064, 6134, 22818, 6209, 6369, 6417, 6528, -2]	1
mir156	TRINITY_DN27312_c0_g2_i1	0	-1	1	21	1394	1414	UUGACAGAAGAGAGUGAGCAC	GUGCUCACUCUCUUCUGUCAA	Cleavage	len=2154 path=[11715:0-102 11795:103-103 11796:104-529 21797:530-549 13678:550-551 5650:552-658 5757:659-675 5774:676-720 5819:721-774 5873:775-795 5894:796-883 22815:884-907 6006:908-965 6064:966-1035 6134:1036-1086 22818:1087-1110 6209:1111-1270 6369:1271-1318 6417:1319-1429 6528:1430-2153] [-1, 11715, 11795, 11796, 21797, 13678, 5650, 5757, 5774, 5819, 5873, 5894, 22815, 6006, 6064, 6134, 2281…	1
mir156	TRINITY_DN27312_c0_g2_i2	0	-1	1	21	1497	1517	UUGACAGAAGAGAGUGAGCAC	GUGCUCACUCUCUUCUGUCAA	Cleavage	len=2257 path=[5205:0-444 20650:445-467 13493:468-652 13678:653-654 5650:655-761 5757:762-778 5774:779-823 5819:824-877 5873:878-898 5894:899-986 22815:987-1010 6006:1011-1068 6064:1069-1138 6134:1139-1189 22818:1190-1213 6209:1214-1373 6369:1374-1421 6417:1422-1532 6528:1533-2256] [-1, 5205, 20650, 13493, 13678, 5650, 5757, 5774, 5819, 5873, 5894, 22815, 6006, 6064, 6134, 22818, 6209, 6369, 6417…	1
mir156	TRINITY_DN27312_c0_g2_i7	0	-1	1	21	1623	1643	UUGACAGAAGAGAGUGAGCAC	GUGCUCACUCUCUUCUGUCAA	Cleavage	len=2383 path=[5205:0-444 5627:445-445 5628:446-467 5650:468-574 5757:575-591 5774:592-636 5819:637-690 11045:691-820 11175:821-1024 5894:1025-1112 22815:1113-1136 6006:1137-1194 6064:1195-1264 6134:1265-1315 22818:1316-1339 6209:1340-1499 6369:1500-1547 6417:1548-1658 6528:1659-2382] [-1, 5205, 5627, 5628, 5650, 5757, 5774, 5819, 11045, 11175, 5894, 22815, 6006, 6064, 6134, 22818, 6209, 6369, 64…	1
mir156	TRINITY_DN27312_c0_g2_i5	0	-1	1	21	1707	1727	UUGACAGAAGAGAGUGAGCAC	GUGCUCACUCUCUUCUGUCAA	Cleavage	len=2467 path=[11715:0-102 11795:103-103 11796:104-529 21797:530-549 13678:550-551 5650:552-658 5757:659-675 5774:676-720 5819:721-774 11045:775-904 11175:905-1108 5894:1109-1196 22815:1197-1220 6006:1221-1278 6064:1279-1348 6134:1349-1399 22818:1400-1423 6209:1424-1583 6369:1584-1631 6417:1632-1742 6528:1743-2466] [-1, 11715, 11795, 11796, 21797, 13678, 5650, 5757, 5774, 5819, 11045, 11175, 5894…	1
mir156	TRINITY_DN27312_c0_g2_i10	0	-1	1	21	1810	1830	UUGACAGAAGAGAGUGAGCAC	GUGCUCACUCUCUUCUGUCAA	Cleavage	len=2570 path=[5205:0-444 20650:445-467 13493:468-652 13678:653-654 5650:655-761 5757:762-778 5774:779-823 5819:824-877 11045:878-1007 11175:1008-1211 5894:1212-1299 22815:1300-1323 6006:1324-1381 6064:1382-1451 6134:1452-1502 22818:1503-1526 6209:1527-1686 6369:1687-1734 6417:1735-1845 6528:1846-2569] [-1, 5205, 20650, 13493, 13678, 5650, 5757, 5774, 5819, 11045, 11175, 5894, 22815, 6006, 6064, …	1
mir156	TRINITY_DN28273_c0_g1_i2	0	-1	1	21	2791	2811	UUGACAGAAGAGAGUGAGCAC	GUGCUCACUCUCUUCUGUCAA	Cleavage	len=3298 path=[3276:0-1114 4368:1115-1135 4389:1136-1252 4506:1253-1411 8272:1412-1435 4689:1436-1636 4890:1637-1914 5168:1915-1931 5185:1932-2018 5272:2019-2020 8271:2021-2044 5298:2045-2778 8273:2779-2802 6056:2803-2832 6086:2833-2937 6191:2938-2960 6214:2961-3297] [-1, 3276, 4368, 4389, 4506, 8272, 4689, 4890, 5168, 5185, 5272, 8271, 5298, 8273, 6056, 6086, 6191, 6214, -2]	1
mir156	TRINITY_DN27312_c0_g2_i4	0	-1	1	21	2695	2715	UUGACAGAAGAGAGUGAGCAC	GUGCUCACUCUCUUCUGUCAA	Cleavage	len=3455 path=[18373:0-53 18404:54-1976 5774:1977-2021 5819:2022-2075 5873:2076-2096 5894:2097-2184 22815:2185-2208 6006:2209-2266 6064:2267-2336 6134:2337-2387 22818:2388-2411 6209:2412-2571 6369:2572-2619 6417:2620-2730 6528:2731-3454] [-1, 18373, 18404, 5774, 5819, 5873, 5894, 22815, 6006, 6064, 6134, 22818, 6209, 6369, 6417, 6528, -2]	1
mir156	TRINITY_DN28273_c0_g1_i1	0	-1	1	21	2791	2811	UUGACAGAAGAGAGUGAGCAC	GUGCUCACUCUCUUCUGUCAA	Cleavage	len=3526 path=[3276:0-1114 4368:1115-1135 4389:1136-1252 4506:1253-1411 8272:1412-1435 4689:1436-1636 4890:1637-1914 5168:1915-1931 5185:1932-2018 5272:2019-2020 8271:2021-2044 5298:2045-2778 8273:2779-2802 6056:2803-2832 6086:2833-2937 6551:2938-3188 6214:3189-3525] [-1, 3276, 4368, 4389, 4506, 8272, 4689, 4890, 5168, 5185, 5272, 8271, 5298, 8273, 6056, 6086, 6551, 6214, -2]	1
mir156	TRINITY_DN27312_c0_g2_i8	0	-1	1	21	2830	2850	UUGACAGAAGAGAGUGAGCAC	GUGCUCACUCUCUUCUGUCAA	Cleavage	len=3590 path=[11715:0-102 11795:103-103 11796:104-529 12222:530-1165 12858:1166-1328 22816:1329-1352 13045:1353-1800 13493:1801-1985 13678:1986-1987 5650:1988-2094 5757:2095-2111 5774:2112-2156 5819:2157-2210 5873:2211-2231 5894:2232-2319 22815:2320-2343 6006:2344-2401 6064:2402-2471 6134:2472-2522 22818:2523-2546 6209:2547-2706 6369:2707-2754 6417:2755-2865 6528:2866-3589] [-1, 11715, 11795, 11…	1
mir156	TRINITY_DN27312_c0_g2_i3	0	-1	1	21	3008	3028	UUGACAGAAGAGAGUGAGCAC	GUGCUCACUCUCUUCUGUCAA	Cleavage	len=3768 path=[18373:0-53 18404:54-1976 5774:1977-2021 5819:2022-2075 11045:2076-2205 11175:2206-2409 5894:2410-2497 22815:2498-2521 6006:2522-2579 6064:2580-2649 6134:2650-2700 22818:2701-2724 6209:2725-2884 6369:2885-2932 6417:2933-3043 6528:3044-3767] [-1, 18373, 18404, 5774, 5819, 11045, 11175, 5894, 22815, 6006, 6064, 6134, 22818, 6209, 6369, 6417, 6528, -2]	1
mir156	TRINITY_DN27312_c0_g2_i6	0	-1	1	21	3143	3163	UUGACAGAAGAGAGUGAGCAC	GUGCUCACUCUCUUCUGUCAA	Cleavage	len=3903 path=[11715:0-102 11795:103-103 11796:104-529 12222:530-1165 12858:1166-1328 22816:1329-1352 13045:1353-1800 13493:1801-1985 13678:1986-1987 5650:1988-2094 5757:2095-2111 5774:2112-2156 5819:2157-2210 11045:2211-2340 11175:2341-2544 5894:2545-2632 22815:2633-2656 6006:2657-2714 6064:2715-2784 6134:2785-2835 22818:2836-2859 6209:2860-3019 6369:3020-3067 6417:3068-3178 6528:3179-3902] [-1,…	1
mir159	TRINITY_DN16475_c0_g1_i2	0	-1	1	21	1092	1112	UUUGGAUUGAAGGGAGCUCUA	UAGAGCUCCCUUCAAUCCAAA	Cleavage	len=1664 path=[1:0-390 369:391-544 523:545-660 639:661-675 654:676-1461 1440:1462-1663] [-1, 1, 369, 523, 639, 654, 1440, -2]	1
mir159	TRINITY_DN16475_c0_g1_i2	0	-1	1	21	1092	1112	UUUGGAUUGAAGGGAGCUCUA	UAGAGCUCCCUUCAAUCCAAA	Cleavage	len=1664 path=[1:0-390 369:391-544 523:545-660 639:661-675 654:676-1461 1440:1462-1663] [-1, 1, 369, 523, 639, 654, 1440, -2]	1
mir160	TRINITY_DN30404_c1_g4_i1	0	-1	1	21	701	721	UGCCUGGCUCCCUGUAUGCCA	UGGCAUACAGGGAGCCAGGCA	Cleavage	len=1373 path=[16353:0-435 25934:436-454 18495:455-1294 14556:1295-1299 4484:1300-1300 14561:1301-1372] [-1, 16353, 25934, 18495, 14556, 4484, 14561, -2]	1
mir160	TRINITY_DN30404_c1_g4_i2	0	-1	1	21	2411	2431	UGCCUGGCUCCCUGUAUGCCA	UGGCAUACAGGGAGCCAGGCA	Cleavage	len=3083 path=[16353:0-435 16766:436-2164 18495:2165-3004 14556:3005-3009 4484:3010-3010 14561:3011-3082] [-1, 16353, 16766, 18495, 14556, 4484, 14561, -2]	1
mir160	TRINITY_DN30404_c1_g4_i1	0	-1	1	21	701	721	UGCCUGGCUCCCUGUAUGCCA	UGGCAUACAGGGAGCCAGGCA	Cleavage	len=1373 path=[16353:0-435 25934:436-454 18495:455-1294 14556:1295-1299 4484:1300-1300 14561:1301-1372] [-1, 16353, 25934, 18495, 14556, 4484, 14561, -2]	1
mir160	TRINITY_DN30404_c1_g4_i2	0	-1	1	21	2411	2431	UGCCUGGCUCCCUGUAUGCCA	UGGCAUACAGGGAGCCAGGCA	Cleavage	len=3083 path=[16353:0-435 16766:436-2164 18495:2165-3004 14556:3005-3009 4484:3010-3010 14561:3011-3082] [-1, 16353, 16766, 18495, 14556, 4484, 14561, -2]	1
mir160	TRINITY_DN30404_c1_g4_i1	0	-1	1	21	701	721	UGCCUGGCUCCCUGUAUGCCA	UGGCAUACAGGGAGCCAGGCA	Cleavage	len=1373 path=[16353:0-435 25934:436-454 18495:455-1294 14556:1295-1299 4484:1300-1300 14561:1301-1372] [-1, 16353, 25934, 18495, 14556, 4484, 14561, -2]	1
mir160	TRINITY_DN30404_c1_g4_i2	0	-1	1	21	2411	2431	UGCCUGGCUCCCUGUAUGCCA	UGGCAUACAGGGAGCCAGGCA	Cleavage	len=3083 path=[16353:0-435 16766:436-2164 18495:2165-3004 14556:3005-3009 4484:3010-3010 14561:3011-3082] [-1, 16353, 16766, 18495, 14556, 4484, 14561, -2]	1
mir160	TRINITY_DN30404_c1_g4_i1	0	-1	1	21	701	721	UGCCUGGCUCCCUGUAUGCCA	UGGCAUACAGGGAGCCAGGCA	Cleavage	len=1373 path=[16353:0-435 25934:436-454 18495:455-1294 14556:1295-1299 4484:1300-1300 14561:1301-1372] [-1, 16353, 25934, 18495, 14556, 4484, 14561, -2]	1
mir160	TRINITY_DN30404_c1_g4_i2	0	-1	1	21	2411	2431	UGCCUGGCUCCCUGUAUGCCA	UGGCAUACAGGGAGCCAGGCA	Cleavage	len=3083 path=[16353:0-435 16766:436-2164 18495:2165-3004 14556:3005-3009 4484:3010-3010 14561:3011-3082] [-1, 16353, 16766, 18495, 14556, 4484, 14561, -2]	1
mir160	TRINITY_DN30404_c1_g4_i1	0	-1	1	21	701	721	UGCCUGGCUCCCUGUAUGCCA	UGGCAUACAGGGAGCCAGGCA	Cleavage	len=1373 path=[16353:0-435 25934:436-454 18495:455-1294 14556:1295-1299 4484:1300-1300 14561:1301-1372] [-1, 16353, 25934, 18495, 14556, 4484, 14561, -2]	1
mir160	TRINITY_DN30404_c1_g4_i2	0	-1	1	21	2411	2431	UGCCUGGCUCCCUGUAUGCCA	UGGCAUACAGGGAGCCAGGCA	Cleavage	len=3083 path=[16353:0-435 16766:436-2164 18495:2165-3004 14556:3005-3009 4484:3010-3010 14561:3011-3082] [-1, 16353, 16766, 18495, 14556, 4484, 14561, -2]	1
mir160	TRINITY_DN30404_c1_g4_i1	0	-1	1	21	701	721	UGCCUGGCUCCCUGUAUGCCA	UGGCAUACAGGGAGCCAGGCA	Cleavage	len=1373 path=[16353:0-435 25934:436-454 18495:455-1294 14556:1295-1299 4484:1300-1300 14561:1301-1372] [-1, 16353, 25934, 18495, 14556, 4484, 14561, -2]	1
mir160	TRINITY_DN30404_c1_g4_i2	0	-1	1	21	2411	2431	UGCCUGGCUCCCUGUAUGCCA	UGGCAUACAGGGAGCCAGGCA	Cleavage	len=3083 path=[16353:0-435 16766:436-2164 18495:2165-3004 14556:3005-3009 4484:3010-3010 14561:3011-3082] [-1, 16353, 16766, 18495, 14556, 4484, 14561, -2]	1
mir166	TRINITY_DN25367_c0_g3_i1	0	-1	1	21	253	273	UCGGACCAGGCUUCAUUCCCC	GGGGAAUGAAGCCUGGUCCGA	Cleavage	len=285 path=[3533:0-271 1710:272-272 3782:273-284] [-1, 3533, 1710, 3782, -2]	1
mir166	TRINITY_DN25367_c0_g4_i1	0	-1	1	21	253	273	UCGGACCAGGCUUCAUUCCCC	GGGGAAUGAAGCCUGGUCCGA	Cleavage	len=329 path=[3533:0-271 1710:272-272 1711:273-273 1712:274-328] [-1, 3533, 1710, 1711, 1712, -2]	1
mir166	TRINITY_DN18683_c0_g2_i1	0	-1	1	21	173	193	UCGGACCAGGCUUCAUUCCCC	GGGGAAUGAAGCCUGGUCCGA	Cleavage	len=479 path=[2977:0-40 2383:41-478] [-1, 2977, 2383, -2]	1
mir166	TRINITY_DN25367_c0_g1_i1	0	-1	1	21	167	187	UCGGACCAGGCUUCAUUCCCC	GGGGAAUGAAGCCUGGUCCGA	Cleavage	len=518 path=[5900:0-185 1710:186-186 3782:187-198 6547:199-222 3818:223-517] [-1, 5900, 1710, 3782, 6547, 3818, -2]	1
mir166	TRINITY_DN18683_c0_g1_i1	0	-1	1	21	1127	1147	UCGGACCAGGCUUCAUUCCCC	GGGGAAUGAAGCCUGGUCCGA	Cleavage	len=1433 path=[1411:0-705 2094:706-722 2111:723-822 2211:823-836 2225:837-866 2255:867-909 2298:910-925 2314:926-994 2383:995-1432] [-1, 1411, 2094, 2111, 2211, 2225, 2255, 2298, 2314, 2383, -2]	1
mir166	TRINITY_DN25367_c0_g2_i1	0	-1	1	21	1526	1546	UCGGACCAGGCUUCAUUCCCC	GGGGAAUGAAGCCUGGUCCGA	Cleavage	len=1880 path=[1:0-451 430:452-469 448:470-550 529:551-566 545:567-575 554:576-591 570:592-1731 1710:1732-1732 1711:1733-1733 6097:1734-1831 6548:1832-1855 6219:1856-1879] [-1, 1, 430, 448, 529, 545, 554, 570, 1710, 1711, 6097, 6548, 6219, -2]	2
mir166	TRINITY_DN25367_c0_g2_i1	0	-1	1	21	1713	1733	UCGGACCAGGCUUCAUUCCCC	GGGGAAUGAAGCCUGGUCCGA	Cleavage	len=1880 path=[1:0-451 430:452-469 448:470-550 529:551-566 545:567-575 554:576-591 570:592-1731 1710:1732-1732 1711:1733-1733 6097:1734-1831 6548:1832-1855 6219:1856-1879] [-1, 1, 430, 448, 529, 545, 554, 570, 1710, 1711, 6097, 6548, 6219, -2]	2
mir166	TRINITY_DN25367_c0_g2_i2	0	-1	1	21	2013	2033	UCGGACCAGGCUUCAUUCCCC	GGGGAAUGAAGCCUGGUCCGA	Cleavage	len=2367 path=[1:0-451 5232:452-956 448:957-1037 529:1038-1053 545:1054-1062 554:1063-1078 570:1079-2218 1710:2219-2219 1711:2220-2220 6097:2221-2318 6548:2319-2342 6219:2343-2366] [-1, 1, 5232, 448, 529, 545, 554, 570, 1710, 1711, 6097, 6548, 6219, -2]	2
mir166	TRINITY_DN25367_c0_g2_i2	0	-1	1	21	2200	2220	UCGGACCAGGCUUCAUUCCCC	GGGGAAUGAAGCCUGGUCCGA	Cleavage	len=2367 path=[1:0-451 5232:452-956 448:957-1037 529:1038-1053 545:1054-1062 554:1063-1078 570:1079-2218 1710:2219-2219 1711:2220-2220 6097:2221-2318 6548:2319-2342 6219:2343-2366] [-1, 1, 5232, 448, 529, 545, 554, 570, 1710, 1711, 6097, 6548, 6219, -2]	2
mir166	TRINITY_DN25367_c0_g3_i1	0	-1	1	21	253	273	UCGGACCAGGCUUCAUUCCCC	GGGGAAUGAAGCCUGGUCCGA	Cleavage	len=285 path=[3533:0-271 1710:272-272 3782:273-284] [-1, 3533, 1710, 3782, -2]	1
mir166	TRINITY_DN25367_c0_g4_i1	0	-1	1	21	253	273	UCGGACCAGGCUUCAUUCCCC	GGGGAAUGAAGCCUGGUCCGA	Cleavage	len=329 path=[3533:0-271 1710:272-272 1711:273-273 1712:274-328] [-1, 3533, 1710, 1711, 1712, -2]	1
mir166	TRINITY_DN18683_c0_g2_i1	0	-1	1	21	173	193	UCGGACCAGGCUUCAUUCCCC	GGGGAAUGAAGCCUGGUCCGA	Cleavage	len=479 path=[2977:0-40 2383:41-478] [-1, 2977, 2383, -2]	1
mir166	TRINITY_DN25367_c0_g1_i1	0	-1	1	21	167	187	UCGGACCAGGCUUCAUUCCCC	GGGGAAUGAAGCCUGGUCCGA	Cleavage	len=518 path=[5900:0-185 1710:186-186 3782:187-198 6547:199-222 3818:223-517] [-1, 5900, 1710, 3782, 6547, 3818, -2]	1
mir166	TRINITY_DN18683_c0_g1_i1	0	-1	1	21	1127	1147	UCGGACCAGGCUUCAUUCCCC	GGGGAAUGAAGCCUGGUCCGA	Cleavage	len=1433 path=[1411:0-705 2094:706-722 2111:723-822 2211:823-836 2225:837-866 2255:867-909 2298:910-925 2314:926-994 2383:995-1432] [-1, 1411, 2094, 2111, 2211, 2225, 2255, 2298, 2314, 2383, -2]	1
mir166	TRINITY_DN25367_c0_g2_i1	0	-1	1	21	1526	1546	UCGGACCAGGCUUCAUUCCCC	GGGGAAUGAAGCCUGGUCCGA	Cleavage	len=1880 path=[1:0-451 430:452-469 448:470-550 529:551-566 545:567-575 554:576-591 570:592-1731 1710:1732-1732 1711:1733-1733 6097:1734-1831 6548:1832-1855 6219:1856-1879] [-1, 1, 430, 448, 529, 545, 554, 570, 1710, 1711, 6097, 6548, 6219, -2]	2
mir166	TRINITY_DN25367_c0_g2_i1	0	-1	1	21	1713	1733	UCGGACCAGGCUUCAUUCCCC	GGGGAAUGAAGCCUGGUCCGA	Cleavage	len=1880 path=[1:0-451 430:452-469 448:470-550 529:551-566 545:567-575 554:576-591 570:592-1731 1710:1732-1732 1711:1733-1733 6097:1734-1831 6548:1832-1855 6219:1856-1879] [-1, 1, 430, 448, 529, 545, 554, 570, 1710, 1711, 6097, 6548, 6219, -2]	2
mir166	TRINITY_DN25367_c0_g2_i2	0	-1	1	21	2013	2033	UCGGACCAGGCUUCAUUCCCC	GGGGAAUGAAGCCUGGUCCGA	Cleavage	len=2367 path=[1:0-451 5232:452-956 448:957-1037 529:1038-1053 545:1054-1062 554:1063-1078 570:1079-2218 1710:2219-2219 1711:2220-2220 6097:2221-2318 6548:2319-2342 6219:2343-2366] [-1, 1, 5232, 448, 529, 545, 554, 570, 1710, 1711, 6097, 6548, 6219, -2]	2
mir166	TRINITY_DN25367_c0_g2_i2	0	-1	1	21	2200	2220	UCGGACCAGGCUUCAUUCCCC	GGGGAAUGAAGCCUGGUCCGA	Cleavage	len=2367 path=[1:0-451 5232:452-956 448:957-1037 529:1038-1053 545:1054-1062 554:1063-1078 570:1079-2218 1710:2219-2219 1711:2220-2220 6097:2221-2318 6548:2319-2342 6219:2343-2366] [-1, 1, 5232, 448, 529, 545, 554, 570, 1710, 1711, 6097, 6548, 6219, -2]	2
mir166	TRINITY_DN25367_c0_g3_i1	0	-1	1	21	253	273	UCGGACCAGGCUUCAUUCCCC	GGGGAAUGAAGCCUGGUCCGA	Cleavage	len=285 path=[3533:0-271 1710:272-272 3782:273-284] [-1, 3533, 1710, 3782, -2]	1
mir166	TRINITY_DN25367_c0_g4_i1	0	-1	1	21	253	273	UCGGACCAGGCUUCAUUCCCC	GGGGAAUGAAGCCUGGUCCGA	Cleavage	len=329 path=[3533:0-271 1710:272-272 1711:273-273 1712:274-328] [-1, 3533, 1710, 1711, 1712, -2]	1
mir166	TRINITY_DN18683_c0_g2_i1	0	-1	1	21	173	193	UCGGACCAGGCUUCAUUCCCC	GGGGAAUGAAGCCUGGUCCGA	Cleavage	len=479 path=[2977:0-40 2383:41-478] [-1, 2977, 2383, -2]	1
mir166	TRINITY_DN25367_c0_g1_i1	0	-1	1	21	167	187	UCGGACCAGGCUUCAUUCCCC	GGGGAAUGAAGCCUGGUCCGA	Cleavage	len=518 path=[5900:0-185 1710:186-186 3782:187-198 6547:199-222 3818:223-517] [-1, 5900, 1710, 3782, 6547, 3818, -2]	1
mir166	TRINITY_DN18683_c0_g1_i1	0	-1	1	21	1127	1147	UCGGACCAGGCUUCAUUCCCC	GGGGAAUGAAGCCUGGUCCGA	Cleavage	len=1433 path=[1411:0-705 2094:706-722 2111:723-822 2211:823-836 2225:837-866 2255:867-909 2298:910-925 2314:926-994 2383:995-1432] [-1, 1411, 2094, 2111, 2211, 2225, 2255, 2298, 2314, 2383, -2]	1
mir166	TRINITY_DN25367_c0_g2_i1	0	-1	1	21	1526	1546	UCGGACCAGGCUUCAUUCCCC	GGGGAAUGAAGCCUGGUCCGA	Cleavage	len=1880 path=[1:0-451 430:452-469 448:470-550 529:551-566 545:567-575 554:576-591 570:592-1731 1710:1732-1732 1711:1733-1733 6097:1734-1831 6548:1832-1855 6219:1856-1879] [-1, 1, 430, 448, 529, 545, 554, 570, 1710, 1711, 6097, 6548, 6219, -2]	2
mir166	TRINITY_DN25367_c0_g2_i1	0	-1	1	21	1713	1733	UCGGACCAGGCUUCAUUCCCC	GGGGAAUGAAGCCUGGUCCGA	Cleavage	len=1880 path=[1:0-451 430:452-469 448:470-550 529:551-566 545:567-575 554:576-591 570:592-1731 1710:1732-1732 1711:1733-1733 6097:1734-1831 6548:1832-1855 6219:1856-1879] [-1, 1, 430, 448, 529, 545, 554, 570, 1710, 1711, 6097, 6548, 6219, -2]	2
mir166	TRINITY_DN25367_c0_g2_i2	0	-1	1	21	2013	2033	UCGGACCAGGCUUCAUUCCCC	GGGGAAUGAAGCCUGGUCCGA	Cleavage	len=2367 path=[1:0-451 5232:452-956 448:957-1037 529:1038-1053 545:1054-1062 554:1063-1078 570:1079-2218 1710:2219-2219 1711:2220-2220 6097:2221-2318 6548:2319-2342 6219:2343-2366] [-1, 1, 5232, 448, 529, 545, 554, 570, 1710, 1711, 6097, 6548, 6219, -2]	2
mir166	TRINITY_DN25367_c0_g2_i2	0	-1	1	21	2200	2220	UCGGACCAGGCUUCAUUCCCC	GGGGAAUGAAGCCUGGUCCGA	Cleavage	len=2367 path=[1:0-451 5232:452-956 448:957-1037 529:1038-1053 545:1054-1062 554:1063-1078 570:1079-2218 1710:2219-2219 1711:2220-2220 6097:2221-2318 6548:2319-2342 6219:2343-2366] [-1, 1, 5232, 448, 529, 545, 554, 570, 1710, 1711, 6097, 6548, 6219, -2]	2
mir166	TRINITY_DN25367_c0_g3_i1	0	-1	1	21	253	273	UCGGACCAGGCUUCAUUCCCC	GGGGAAUGAAGCCUGGUCCGA	Cleavage	len=285 path=[3533:0-271 1710:272-272 3782:273-284] [-1, 3533, 1710, 3782, -2]	1
mir166	TRINITY_DN25367_c0_g4_i1	0	-1	1	21	253	273	UCGGACCAGGCUUCAUUCCCC	GGGGAAUGAAGCCUGGUCCGA	Cleavage	len=329 path=[3533:0-271 1710:272-272 1711:273-273 1712:274-328] [-1, 3533, 1710, 1711, 1712, -2]	1
mir166	TRINITY_DN18683_c0_g2_i1	0	-1	1	21	173	193	UCGGACCAGGCUUCAUUCCCC	GGGGAAUGAAGCCUGGUCCGA	Cleavage	len=479 path=[2977:0-40 2383:41-478] [-1, 2977, 2383, -2]	1
mir166	TRINITY_DN25367_c0_g1_i1	0	-1	1	21	167	187	UCGGACCAGGCUUCAUUCCCC	GGGGAAUGAAGCCUGGUCCGA	Cleavage	len=518 path=[5900:0-185 1710:186-186 3782:187-198 6547:199-222 3818:223-517] [-1, 5900, 1710, 3782, 6547, 3818, -2]	1
mir166	TRINITY_DN18683_c0_g1_i1	0	-1	1	21	1127	1147	UCGGACCAGGCUUCAUUCCCC	GGGGAAUGAAGCCUGGUCCGA	Cleavage	len=1433 path=[1411:0-705 2094:706-722 2111:723-822 2211:823-836 2225:837-866 2255:867-909 2298:910-925 2314:926-994 2383:995-1432] [-1, 1411, 2094, 2111, 2211, 2225, 2255, 2298, 2314, 2383, -2]	1
mir166	TRINITY_DN25367_c0_g2_i1	0	-1	1	21	1526	1546	UCGGACCAGGCUUCAUUCCCC	GGGGAAUGAAGCCUGGUCCGA	Cleavage	len=1880 path=[1:0-451 430:452-469 448:470-550 529:551-566 545:567-575 554:576-591 570:592-1731 1710:1732-1732 1711:1733-1733 6097:1734-1831 6548:1832-1855 6219:1856-1879] [-1, 1, 430, 448, 529, 545, 554, 570, 1710, 1711, 6097, 6548, 6219, -2]	2
mir166	TRINITY_DN25367_c0_g2_i1	0	-1	1	21	1713	1733	UCGGACCAGGCUUCAUUCCCC	GGGGAAUGAAGCCUGGUCCGA	Cleavage	len=1880 path=[1:0-451 430:452-469 448:470-550 529:551-566 545:567-575 554:576-591 570:592-1731 1710:1732-1732 1711:1733-1733 6097:1734-1831 6548:1832-1855 6219:1856-1879] [-1, 1, 430, 448, 529, 545, 554, 570, 1710, 1711, 6097, 6548, 6219, -2]	2
mir166	TRINITY_DN25367_c0_g2_i2	0	-1	1	21	2013	2033	UCGGACCAGGCUUCAUUCCCC	GGGGAAUGAAGCCUGGUCCGA	Cleavage	len=2367 path=[1:0-451 5232:452-956 448:957-1037 529:1038-1053 545:1054-1062 554:1063-1078 570:1079-2218 1710:2219-2219 1711:2220-2220 6097:2221-2318 6548:2319-2342 6219:2343-2366] [-1, 1, 5232, 448, 529, 545, 554, 570, 1710, 1711, 6097, 6548, 6219, -2]	2
mir166	TRINITY_DN25367_c0_g2_i2	0	-1	1	21	2200	2220	UCGGACCAGGCUUCAUUCCCC	GGGGAAUGAAGCCUGGUCCGA	Cleavage	len=2367 path=[1:0-451 5232:452-956 448:957-1037 529:1038-1053 545:1054-1062 554:1063-1078 570:1079-2218 1710:2219-2219 1711:2220-2220 6097:2221-2318 6548:2319-2342 6219:2343-2366] [-1, 1, 5232, 448, 529, 545, 554, 570, 1710, 1711, 6097, 6548, 6219, -2]	2
mir166	TRINITY_DN25367_c0_g3_i1	0	-1	1	21	253	273	UCGGACCAGGCUUCAUUCCCC	GGGGAAUGAAGCCUGGUCCGA	Cleavage	len=285 path=[3533:0-271 1710:272-272 3782:273-284] [-1, 3533, 1710, 3782, -2]	1
mir166	TRINITY_DN25367_c0_g4_i1	0	-1	1	21	253	273	UCGGACCAGGCUUCAUUCCCC	GGGGAAUGAAGCCUGGUCCGA	Cleavage	len=329 path=[3533:0-271 1710:272-272 1711:273-273 1712:274-328] [-1, 3533, 1710, 1711, 1712, -2]	1
mir166	TRINITY_DN18683_c0_g2_i1	0	-1	1	21	173	193	UCGGACCAGGCUUCAUUCCCC	GGGGAAUGAAGCCUGGUCCGA	Cleavage	len=479 path=[2977:0-40 2383:41-478] [-1, 2977, 2383, -2]	1
mir166	TRINITY_DN25367_c0_g1_i1	0	-1	1	21	167	187	UCGGACCAGGCUUCAUUCCCC	GGGGAAUGAAGCCUGGUCCGA	Cleavage	len=518 path=[5900:0-185 1710:186-186 3782:187-198 6547:199-222 3818:223-517] [-1, 5900, 1710, 3782, 6547, 3818, -2]	1
mir166	TRINITY_DN18683_c0_g1_i1	0	-1	1	21	1127	1147	UCGGACCAGGCUUCAUUCCCC	GGGGAAUGAAGCCUGGUCCGA	Cleavage	len=1433 path=[1411:0-705 2094:706-722 2111:723-822 2211:823-836 2225:837-866 2255:867-909 2298:910-925 2314:926-994 2383:995-1432] [-1, 1411, 2094, 2111, 2211, 2225, 2255, 2298, 2314, 2383, -2]	1
mir166	TRINITY_DN25367_c0_g2_i1	0	-1	1	21	1526	1546	UCGGACCAGGCUUCAUUCCCC	GGGGAAUGAAGCCUGGUCCGA	Cleavage	len=1880 path=[1:0-451 430:452-469 448:470-550 529:551-566 545:567-575 554:576-591 570:592-1731 1710:1732-1732 1711:1733-1733 6097:1734-1831 6548:1832-1855 6219:1856-1879] [-1, 1, 430, 448, 529, 545, 554, 570, 1710, 1711, 6097, 6548, 6219, -2]	2
mir166	TRINITY_DN25367_c0_g2_i1	0	-1	1	21	1713	1733	UCGGACCAGGCUUCAUUCCCC	GGGGAAUGAAGCCUGGUCCGA	Cleavage	len=1880 path=[1:0-451 430:452-469 448:470-550 529:551-566 545:567-575 554:576-591 570:592-1731 1710:1732-1732 1711:1733-1733 6097:1734-1831 6548:1832-1855 6219:1856-1879] [-1, 1, 430, 448, 529, 545, 554, 570, 1710, 1711, 6097, 6548, 6219, -2]	2
mir166	TRINITY_DN25367_c0_g2_i2	0	-1	1	21	2013	2033	UCGGACCAGGCUUCAUUCCCC	GGGGAAUGAAGCCUGGUCCGA	Cleavage	len=2367 path=[1:0-451 5232:452-956 448:957-1037 529:1038-1053 545:1054-1062 554:1063-1078 570:1079-2218 1710:2219-2219 1711:2220-2220 6097:2221-2318 6548:2319-2342 6219:2343-2366] [-1, 1, 5232, 448, 529, 545, 554, 570, 1710, 1711, 6097, 6548, 6219, -2]	2
mir166	TRINITY_DN25367_c0_g2_i2	0	-1	1	21	2200	2220	UCGGACCAGGCUUCAUUCCCC	GGGGAAUGAAGCCUGGUCCGA	Cleavage	len=2367 path=[1:0-451 5232:452-956 448:957-1037 529:1038-1053 545:1054-1062 554:1063-1078 570:1079-2218 1710:2219-2219 1711:2220-2220 6097:2221-2318 6548:2319-2342 6219:2343-2366] [-1, 1, 5232, 448, 529, 545, 554, 570, 1710, 1711, 6097, 6548, 6219, -2]	2
mir166	TRINITY_DN25367_c0_g3_i1	0	-1	1	21	253	273	UCGGACCAGGCUUCAUUCCCC	GGGGAAUGAAGCCUGGUCCGA	Cleavage	len=285 path=[3533:0-271 1710:272-272 3782:273-284] [-1, 3533, 1710, 3782, -2]	1
mir166	TRINITY_DN25367_c0_g4_i1	0	-1	1	21	253	273	UCGGACCAGGCUUCAUUCCCC	GGGGAAUGAAGCCUGGUCCGA	Cleavage	len=329 path=[3533:0-271 1710:272-272 1711:273-273 1712:274-328] [-1, 3533, 1710, 1711, 1712, -2]	1
mir166	TRINITY_DN18683_c0_g2_i1	0	-1	1	21	173	193	UCGGACCAGGCUUCAUUCCCC	GGGGAAUGAAGCCUGGUCCGA	Cleavage	len=479 path=[2977:0-40 2383:41-478] [-1, 2977, 2383, -2]	1
mir166	TRINITY_DN25367_c0_g1_i1	0	-1	1	21	167	187	UCGGACCAGGCUUCAUUCCCC	GGGGAAUGAAGCCUGGUCCGA	Cleavage	len=518 path=[5900:0-185 1710:186-186 3782:187-198 6547:199-222 3818:223-517] [-1, 5900, 1710, 3782, 6547, 3818, -2]	1
mir166	TRINITY_DN18683_c0_g1_i1	0	-1	1	21	1127	1147	UCGGACCAGGCUUCAUUCCCC	GGGGAAUGAAGCCUGGUCCGA	Cleavage	len=1433 path=[1411:0-705 2094:706-722 2111:723-822 2211:823-836 2225:837-866 2255:867-909 2298:910-925 2314:926-994 2383:995-1432] [-1, 1411, 2094, 2111, 2211, 2225, 2255, 2298, 2314, 2383, -2]	1
mir166	TRINITY_DN25367_c0_g2_i1	0	-1	1	21	1526	1546	UCGGACCAGGCUUCAUUCCCC	GGGGAAUGAAGCCUGGUCCGA	Cleavage	len=1880 path=[1:0-451 430:452-469 448:470-550 529:551-566 545:567-575 554:576-591 570:592-1731 1710:1732-1732 1711:1733-1733 6097:1734-1831 6548:1832-1855 6219:1856-1879] [-1, 1, 430, 448, 529, 545, 554, 570, 1710, 1711, 6097, 6548, 6219, -2]	2
mir166	TRINITY_DN25367_c0_g2_i1	0	-1	1	21	1713	1733	UCGGACCAGGCUUCAUUCCCC	GGGGAAUGAAGCCUGGUCCGA	Cleavage	len=1880 path=[1:0-451 430:452-469 448:470-550 529:551-566 545:567-575 554:576-591 570:592-1731 1710:1732-1732 1711:1733-1733 6097:1734-1831 6548:1832-1855 6219:1856-1879] [-1, 1, 430, 448, 529, 545, 554, 570, 1710, 1711, 6097, 6548, 6219, -2]	2
mir166	TRINITY_DN25367_c0_g2_i2	0	-1	1	21	2013	2033	UCGGACCAGGCUUCAUUCCCC	GGGGAAUGAAGCCUGGUCCGA	Cleavage	len=2367 path=[1:0-451 5232:452-956 448:957-1037 529:1038-1053 545:1054-1062 554:1063-1078 570:1079-2218 1710:2219-2219 1711:2220-2220 6097:2221-2318 6548:2319-2342 6219:2343-2366] [-1, 1, 5232, 448, 529, 545, 554, 570, 1710, 1711, 6097, 6548, 6219, -2]	2
mir166	TRINITY_DN25367_c0_g2_i2	0	-1	1	21	2200	2220	UCGGACCAGGCUUCAUUCCCC	GGGGAAUGAAGCCUGGUCCGA	Cleavage	len=2367 path=[1:0-451 5232:452-956 448:957-1037 529:1038-1053 545:1054-1062 554:1063-1078 570:1079-2218 1710:2219-2219 1711:2220-2220 6097:2221-2318 6548:2319-2342 6219:2343-2366] [-1, 1, 5232, 448, 529, 545, 554, 570, 1710, 1711, 6097, 6548, 6219, -2]	2
mir166	TRINITY_DN25367_c0_g3_i1	0	-1	1	21	253	273	UCGGACCAGGCUUCAUUCCCC	GGGGAAUGAAGCCUGGUCCGA	Cleavage	len=285 path=[3533:0-271 1710:272-272 3782:273-284] [-1, 3533, 1710, 3782, -2]	1
mir166	TRINITY_DN25367_c0_g4_i1	0	-1	1	21	253	273	UCGGACCAGGCUUCAUUCCCC	GGGGAAUGAAGCCUGGUCCGA	Cleavage	len=329 path=[3533:0-271 1710:272-272 1711:273-273 1712:274-328] [-1, 3533, 1710, 1711, 1712, -2]	1
mir166	TRINITY_DN18683_c0_g2_i1	0	-1	1	21	173	193	UCGGACCAGGCUUCAUUCCCC	GGGGAAUGAAGCCUGGUCCGA	Cleavage	len=479 path=[2977:0-40 2383:41-478] [-1, 2977, 2383, -2]	1
mir166	TRINITY_DN25367_c0_g1_i1	0	-1	1	21	167	187	UCGGACCAGGCUUCAUUCCCC	GGGGAAUGAAGCCUGGUCCGA	Cleavage	len=518 path=[5900:0-185 1710:186-186 3782:187-198 6547:199-222 3818:223-517] [-1, 5900, 1710, 3782, 6547, 3818, -2]	1
mir166	TRINITY_DN18683_c0_g1_i1	0	-1	1	21	1127	1147	UCGGACCAGGCUUCAUUCCCC	GGGGAAUGAAGCCUGGUCCGA	Cleavage	len=1433 path=[1411:0-705 2094:706-722 2111:723-822 2211:823-836 2225:837-866 2255:867-909 2298:910-925 2314:926-994 2383:995-1432] [-1, 1411, 2094, 2111, 2211, 2225, 2255, 2298, 2314, 2383, -2]	1
mir166	TRINITY_DN25367_c0_g2_i1	0	-1	1	21	1526	1546	UCGGACCAGGCUUCAUUCCCC	GGGGAAUGAAGCCUGGUCCGA	Cleavage	len=1880 path=[1:0-451 430:452-469 448:470-550 529:551-566 545:567-575 554:576-591 570:592-1731 1710:1732-1732 1711:1733-1733 6097:1734-1831 6548:1832-1855 6219:1856-1879] [-1, 1, 430, 448, 529, 545, 554, 570, 1710, 1711, 6097, 6548, 6219, -2]	2
mir166	TRINITY_DN25367_c0_g2_i1	0	-1	1	21	1713	1733	UCGGACCAGGCUUCAUUCCCC	GGGGAAUGAAGCCUGGUCCGA	Cleavage	len=1880 path=[1:0-451 430:452-469 448:470-550 529:551-566 545:567-575 554:576-591 570:592-1731 1710:1732-1732 1711:1733-1733 6097:1734-1831 6548:1832-1855 6219:1856-1879] [-1, 1, 430, 448, 529, 545, 554, 570, 1710, 1711, 6097, 6548, 6219, -2]	2
mir166	TRINITY_DN25367_c0_g2_i2	0	-1	1	21	2013	2033	UCGGACCAGGCUUCAUUCCCC	GGGGAAUGAAGCCUGGUCCGA	Cleavage	len=2367 path=[1:0-451 5232:452-956 448:957-1037 529:1038-1053 545:1054-1062 554:1063-1078 570:1079-2218 1710:2219-2219 1711:2220-2220 6097:2221-2318 6548:2319-2342 6219:2343-2366] [-1, 1, 5232, 448, 529, 545, 554, 570, 1710, 1711, 6097, 6548, 6219, -2]	2
mir166	TRINITY_DN25367_c0_g2_i2	0	-1	1	21	2200	2220	UCGGACCAGGCUUCAUUCCCC	GGGGAAUGAAGCCUGGUCCGA	Cleavage	len=2367 path=[1:0-451 5232:452-956 448:957-1037 529:1038-1053 545:1054-1062 554:1063-1078 570:1079-2218 1710:2219-2219 1711:2220-2220 6097:2221-2318 6548:2319-2342 6219:2343-2366] [-1, 1, 5232, 448, 529, 545, 554, 570, 1710, 1711, 6097, 6548, 6219, -2]	2
mir166	TRINITY_DN25367_c0_g3_i1	0	-1	1	21	253	273	UCGGACCAGGCUUCAUUCCCC	GGGGAAUGAAGCCUGGUCCGA	Cleavage	len=285 path=[3533:0-271 1710:272-272 3782:273-284] [-1, 3533, 1710, 3782, -2]	1
mir166	TRINITY_DN25367_c0_g4_i1	0	-1	1	21	253	273	UCGGACCAGGCUUCAUUCCCC	GGGGAAUGAAGCCUGGUCCGA	Cleavage	len=329 path=[3533:0-271 1710:272-272 1711:273-273 1712:274-328] [-1, 3533, 1710, 1711, 1712, -2]	1
mir166	TRINITY_DN18683_c0_g2_i1	0	-1	1	21	173	193	UCGGACCAGGCUUCAUUCCCC	GGGGAAUGAAGCCUGGUCCGA	Cleavage	len=479 path=[2977:0-40 2383:41-478] [-1, 2977, 2383, -2]	1
mir166	TRINITY_DN25367_c0_g1_i1	0	-1	1	21	167	187	UCGGACCAGGCUUCAUUCCCC	GGGGAAUGAAGCCUGGUCCGA	Cleavage	len=518 path=[5900:0-185 1710:186-186 3782:187-198 6547:199-222 3818:223-517] [-1, 5900, 1710, 3782, 6547, 3818, -2]	1
mir166	TRINITY_DN18683_c0_g1_i1	0	-1	1	21	1127	1147	UCGGACCAGGCUUCAUUCCCC	GGGGAAUGAAGCCUGGUCCGA	Cleavage	len=1433 path=[1411:0-705 2094:706-722 2111:723-822 2211:823-836 2225:837-866 2255:867-909 2298:910-925 2314:926-994 2383:995-1432] [-1, 1411, 2094, 2111, 2211, 2225, 2255, 2298, 2314, 2383, -2]	1
mir166	TRINITY_DN25367_c0_g2_i1	0	-1	1	21	1526	1546	UCGGACCAGGCUUCAUUCCCC	GGGGAAUGAAGCCUGGUCCGA	Cleavage	len=1880 path=[1:0-451 430:452-469 448:470-550 529:551-566 545:567-575 554:576-591 570:592-1731 1710:1732-1732 1711:1733-1733 6097:1734-1831 6548:1832-1855 6219:1856-1879] [-1, 1, 430, 448, 529, 545, 554, 570, 1710, 1711, 6097, 6548, 6219, -2]	2
mir166	TRINITY_DN25367_c0_g2_i1	0	-1	1	21	1713	1733	UCGGACCAGGCUUCAUUCCCC	GGGGAAUGAAGCCUGGUCCGA	Cleavage	len=1880 path=[1:0-451 430:452-469 448:470-550 529:551-566 545:567-575 554:576-591 570:592-1731 1710:1732-1732 1711:1733-1733 6097:1734-1831 6548:1832-1855 6219:1856-1879] [-1, 1, 430, 448, 529, 545, 554, 570, 1710, 1711, 6097, 6548, 6219, -2]	2
mir166	TRINITY_DN25367_c0_g2_i2	0	-1	1	21	2013	2033	UCGGACCAGGCUUCAUUCCCC	GGGGAAUGAAGCCUGGUCCGA	Cleavage	len=2367 path=[1:0-451 5232:452-956 448:957-1037 529:1038-1053 545:1054-1062 554:1063-1078 570:1079-2218 1710:2219-2219 1711:2220-2220 6097:2221-2318 6548:2319-2342 6219:2343-2366] [-1, 1, 5232, 448, 529, 545, 554, 570, 1710, 1711, 6097, 6548, 6219, -2]	2
mir166	TRINITY_DN25367_c0_g2_i2	0	-1	1	21	2200	2220	UCGGACCAGGCUUCAUUCCCC	GGGGAAUGAAGCCUGGUCCGA	Cleavage	len=2367 path=[1:0-451 5232:452-956 448:957-1037 529:1038-1053 545:1054-1062 554:1063-1078 570:1079-2218 1710:2219-2219 1711:2220-2220 6097:2221-2318 6548:2319-2342 6219:2343-2366] [-1, 1, 5232, 448, 529, 545, 554, 570, 1710, 1711, 6097, 6548, 6219, -2]	2
mir166	TRINITY_DN25367_c0_g3_i1	0	-1	1	21	253	273	UCGGACCAGGCUUCAUUCCCC	GGGGAAUGAAGCCUGGUCCGA	Cleavage	len=285 path=[3533:0-271 1710:272-272 3782:273-284] [-1, 3533, 1710, 3782, -2]	1
mir166	TRINITY_DN25367_c0_g4_i1	0	-1	1	21	253	273	UCGGACCAGGCUUCAUUCCCC	GGGGAAUGAAGCCUGGUCCGA	Cleavage	len=329 path=[3533:0-271 1710:272-272 1711:273-273 1712:274-328] [-1, 3533, 1710, 1711, 1712, -2]	1
mir166	TRINITY_DN18683_c0_g2_i1	0	-1	1	21	173	193	UCGGACCAGGCUUCAUUCCCC	GGGGAAUGAAGCCUGGUCCGA	Cleavage	len=479 path=[2977:0-40 2383:41-478] [-1, 2977, 2383, -2]	1
mir166	TRINITY_DN25367_c0_g1_i1	0	-1	1	21	167	187	UCGGACCAGGCUUCAUUCCCC	GGGGAAUGAAGCCUGGUCCGA	Cleavage	len=518 path=[5900:0-185 1710:186-186 3782:187-198 6547:199-222 3818:223-517] [-1, 5900, 1710, 3782, 6547, 3818, -2]	1
mir166	TRINITY_DN18683_c0_g1_i1	0	-1	1	21	1127	1147	UCGGACCAGGCUUCAUUCCCC	GGGGAAUGAAGCCUGGUCCGA	Cleavage	len=1433 path=[1411:0-705 2094:706-722 2111:723-822 2211:823-836 2225:837-866 2255:867-909 2298:910-925 2314:926-994 2383:995-1432] [-1, 1411, 2094, 2111, 2211, 2225, 2255, 2298, 2314, 2383, -2]	1
mir166	TRINITY_DN25367_c0_g2_i1	0	-1	1	21	1526	1546	UCGGACCAGGCUUCAUUCCCC	GGGGAAUGAAGCCUGGUCCGA	Cleavage	len=1880 path=[1:0-451 430:452-469 448:470-550 529:551-566 545:567-575 554:576-591 570:592-1731 1710:1732-1732 1711:1733-1733 6097:1734-1831 6548:1832-1855 6219:1856-1879] [-1, 1, 430, 448, 529, 545, 554, 570, 1710, 1711, 6097, 6548, 6219, -2]	2
mir166	TRINITY_DN25367_c0_g2_i1	0	-1	1	21	1713	1733	UCGGACCAGGCUUCAUUCCCC	GGGGAAUGAAGCCUGGUCCGA	Cleavage	len=1880 path=[1:0-451 430:452-469 448:470-550 529:551-566 545:567-575 554:576-591 570:592-1731 1710:1732-1732 1711:1733-1733 6097:1734-1831 6548:1832-1855 6219:1856-1879] [-1, 1, 430, 448, 529, 545, 554, 570, 1710, 1711, 6097, 6548, 6219, -2]	2
mir166	TRINITY_DN25367_c0_g2_i2	0	-1	1	21	2013	2033	UCGGACCAGGCUUCAUUCCCC	GGGGAAUGAAGCCUGGUCCGA	Cleavage	len=2367 path=[1:0-451 5232:452-956 448:957-1037 529:1038-1053 545:1054-1062 554:1063-1078 570:1079-2218 1710:2219-2219 1711:2220-2220 6097:2221-2318 6548:2319-2342 6219:2343-2366] [-1, 1, 5232, 448, 529, 545, 554, 570, 1710, 1711, 6097, 6548, 6219, -2]	2
mir166	TRINITY_DN25367_c0_g2_i2	0	-1	1	21	2200	2220	UCGGACCAGGCUUCAUUCCCC	GGGGAAUGAAGCCUGGUCCGA	Cleavage	len=2367 path=[1:0-451 5232:452-956 448:957-1037 529:1038-1053 545:1054-1062 554:1063-1078 570:1079-2218 1710:2219-2219 1711:2220-2220 6097:2221-2318 6548:2319-2342 6219:2343-2366] [-1, 1, 5232, 448, 529, 545, 554, 570, 1710, 1711, 6097, 6548, 6219, -2]	2
mir166	TRINITY_DN25367_c0_g3_i1	0	-1	1	21	253	273	UCGGACCAGGCUUCAUUCCCC	GGGGAAUGAAGCCUGGUCCGA	Cleavage	len=285 path=[3533:0-271 1710:272-272 3782:273-284] [-1, 3533, 1710, 3782, -2]	1
mir166	TRINITY_DN25367_c0_g4_i1	0	-1	1	21	253	273	UCGGACCAGGCUUCAUUCCCC	GGGGAAUGAAGCCUGGUCCGA	Cleavage	len=329 path=[3533:0-271 1710:272-272 1711:273-273 1712:274-328] [-1, 3533, 1710, 1711, 1712, -2]	1
mir166	TRINITY_DN18683_c0_g2_i1	0	-1	1	21	173	193	UCGGACCAGGCUUCAUUCCCC	GGGGAAUGAAGCCUGGUCCGA	Cleavage	len=479 path=[2977:0-40 2383:41-478] [-1, 2977, 2383, -2]	1
mir166	TRINITY_DN25367_c0_g1_i1	0	-1	1	21	167	187	UCGGACCAGGCUUCAUUCCCC	GGGGAAUGAAGCCUGGUCCGA	Cleavage	len=518 path=[5900:0-185 1710:186-186 3782:187-198 6547:199-222 3818:223-517] [-1, 5900, 1710, 3782, 6547, 3818, -2]	1
mir166	TRINITY_DN18683_c0_g1_i1	0	-1	1	21	1127	1147	UCGGACCAGGCUUCAUUCCCC	GGGGAAUGAAGCCUGGUCCGA	Cleavage	len=1433 path=[1411:0-705 2094:706-722 2111:723-822 2211:823-836 2225:837-866 2255:867-909 2298:910-925 2314:926-994 2383:995-1432] [-1, 1411, 2094, 2111, 2211, 2225, 2255, 2298, 2314, 2383, -2]	1
mir166	TRINITY_DN25367_c0_g2_i1	0	-1	1	21	1526	1546	UCGGACCAGGCUUCAUUCCCC	GGGGAAUGAAGCCUGGUCCGA	Cleavage	len=1880 path=[1:0-451 430:452-469 448:470-550 529:551-566 545:567-575 554:576-591 570:592-1731 1710:1732-1732 1711:1733-1733 6097:1734-1831 6548:1832-1855 6219:1856-1879] [-1, 1, 430, 448, 529, 545, 554, 570, 1710, 1711, 6097, 6548, 6219, -2]	2
mir166	TRINITY_DN25367_c0_g2_i1	0	-1	1	21	1713	1733	UCGGACCAGGCUUCAUUCCCC	GGGGAAUGAAGCCUGGUCCGA	Cleavage	len=1880 path=[1:0-451 430:452-469 448:470-550 529:551-566 545:567-575 554:576-591 570:592-1731 1710:1732-1732 1711:1733-1733 6097:1734-1831 6548:1832-1855 6219:1856-1879] [-1, 1, 430, 448, 529, 545, 554, 570, 1710, 1711, 6097, 6548, 6219, -2]	2
mir166	TRINITY_DN25367_c0_g2_i2	0	-1	1	21	2013	2033	UCGGACCAGGCUUCAUUCCCC	GGGGAAUGAAGCCUGGUCCGA	Cleavage	len=2367 path=[1:0-451 5232:452-956 448:957-1037 529:1038-1053 545:1054-1062 554:1063-1078 570:1079-2218 1710:2219-2219 1711:2220-2220 6097:2221-2318 6548:2319-2342 6219:2343-2366] [-1, 1, 5232, 448, 529, 545, 554, 570, 1710, 1711, 6097, 6548, 6219, -2]	2
mir166	TRINITY_DN25367_c0_g2_i2	0	-1	1	21	2200	2220	UCGGACCAGGCUUCAUUCCCC	GGGGAAUGAAGCCUGGUCCGA	Cleavage	len=2367 path=[1:0-451 5232:452-956 448:957-1037 529:1038-1053 545:1054-1062 554:1063-1078 570:1079-2218 1710:2219-2219 1711:2220-2220 6097:2221-2318 6548:2319-2342 6219:2343-2366] [-1, 1, 5232, 448, 529, 545, 554, 570, 1710, 1711, 6097, 6548, 6219, -2]	2
mir166	TRINITY_DN25367_c0_g3_i1	0	-1	1	21	253	273	UCGGACCAGGCUUCAUUCCCC	GGGGAAUGAAGCCUGGUCCGA	Cleavage	len=285 path=[3533:0-271 1710:272-272 3782:273-284] [-1, 3533, 1710, 3782, -2]	1
mir166	TRINITY_DN25367_c0_g4_i1	0	-1	1	21	253	273	UCGGACCAGGCUUCAUUCCCC	GGGGAAUGAAGCCUGGUCCGA	Cleavage	len=329 path=[3533:0-271 1710:272-272 1711:273-273 1712:274-328] [-1, 3533, 1710, 1711, 1712, -2]	1
mir166	TRINITY_DN18683_c0_g2_i1	0	-1	1	21	173	193	UCGGACCAGGCUUCAUUCCCC	GGGGAAUGAAGCCUGGUCCGA	Cleavage	len=479 path=[2977:0-40 2383:41-478] [-1, 2977, 2383, -2]	1
mir166	TRINITY_DN25367_c0_g1_i1	0	-1	1	21	167	187	UCGGACCAGGCUUCAUUCCCC	GGGGAAUGAAGCCUGGUCCGA	Cleavage	len=518 path=[5900:0-185 1710:186-186 3782:187-198 6547:199-222 3818:223-517] [-1, 5900, 1710, 3782, 6547, 3818, -2]	1
mir166	TRINITY_DN18683_c0_g1_i1	0	-1	1	21	1127	1147	UCGGACCAGGCUUCAUUCCCC	GGGGAAUGAAGCCUGGUCCGA	Cleavage	len=1433 path=[1411:0-705 2094:706-722 2111:723-822 2211:823-836 2225:837-866 2255:867-909 2298:910-925 2314:926-994 2383:995-1432] [-1, 1411, 2094, 2111, 2211, 2225, 2255, 2298, 2314, 2383, -2]	1
mir166	TRINITY_DN25367_c0_g2_i1	0	-1	1	21	1526	1546	UCGGACCAGGCUUCAUUCCCC	GGGGAAUGAAGCCUGGUCCGA	Cleavage	len=1880 path=[1:0-451 430:452-469 448:470-550 529:551-566 545:567-575 554:576-591 570:592-1731 1710:1732-1732 1711:1733-1733 6097:1734-1831 6548:1832-1855 6219:1856-1879] [-1, 1, 430, 448, 529, 545, 554, 570, 1710, 1711, 6097, 6548, 6219, -2]	2
mir166	TRINITY_DN25367_c0_g2_i1	0	-1	1	21	1713	1733	UCGGACCAGGCUUCAUUCCCC	GGGGAAUGAAGCCUGGUCCGA	Cleavage	len=1880 path=[1:0-451 430:452-469 448:470-550 529:551-566 545:567-575 554:576-591 570:592-1731 1710:1732-1732 1711:1733-1733 6097:1734-1831 6548:1832-1855 6219:1856-1879] [-1, 1, 430, 448, 529, 545, 554, 570, 1710, 1711, 6097, 6548, 6219, -2]	2
mir166	TRINITY_DN25367_c0_g2_i2	0	-1	1	21	2013	2033	UCGGACCAGGCUUCAUUCCCC	GGGGAAUGAAGCCUGGUCCGA	Cleavage	len=2367 path=[1:0-451 5232:452-956 448:957-1037 529:1038-1053 545:1054-1062 554:1063-1078 570:1079-2218 1710:2219-2219 1711:2220-2220 6097:2221-2318 6548:2319-2342 6219:2343-2366] [-1, 1, 5232, 448, 529, 545, 554, 570, 1710, 1711, 6097, 6548, 6219, -2]	2
mir166	TRINITY_DN25367_c0_g2_i2	0	-1	1	21	2200	2220	UCGGACCAGGCUUCAUUCCCC	GGGGAAUGAAGCCUGGUCCGA	Cleavage	len=2367 path=[1:0-451 5232:452-956 448:957-1037 529:1038-1053 545:1054-1062 554:1063-1078 570:1079-2218 1710:2219-2219 1711:2220-2220 6097:2221-2318 6548:2319-2342 6219:2343-2366] [-1, 1, 5232, 448, 529, 545, 554, 570, 1710, 1711, 6097, 6548, 6219, -2]	2
mir166	TRINITY_DN25367_c0_g2_i1	0	-1	1	21	1528	1548	UCUCGGACCAGGCUUCAUUCC	GGAAUGAAGCCUGGUCCGAGA	Cleavage	len=1880 path=[1:0-451 430:452-469 448:470-550 529:551-566 545:567-575 554:576-591 570:592-1731 1710:1732-1732 1711:1733-1733 6097:1734-1831 6548:1832-1855 6219:1856-1879] [-1, 1, 430, 448, 529, 545, 554, 570, 1710, 1711, 6097, 6548, 6219, -2]	2
mir166	TRINITY_DN25367_c0_g2_i2	0	-1	1	21	2015	2035	UCUCGGACCAGGCUUCAUUCC	GGAAUGAAGCCUGGUCCGAGA	Cleavage	len=2367 path=[1:0-451 5232:452-956 448:957-1037 529:1038-1053 545:1054-1062 554:1063-1078 570:1079-2218 1710:2219-2219 1711:2220-2220 6097:2221-2318 6548:2319-2342 6219:2343-2366] [-1, 1, 5232, 448, 529, 545, 554, 570, 1710, 1711, 6097, 6548, 6219, -2]	2
mir166	TRINITY_DN25367_c0_g2_i1	0	-1	1	21	1528	1548	UCUCGGACCAGGCUUCAUUCC	GGAAUGAAGCCUGGUCCGAGA	Cleavage	len=1880 path=[1:0-451 430:452-469 448:470-550 529:551-566 545:567-575 554:576-591 570:592-1731 1710:1732-1732 1711:1733-1733 6097:1734-1831 6548:1832-1855 6219:1856-1879] [-1, 1, 430, 448, 529, 545, 554, 570, 1710, 1711, 6097, 6548, 6219, -2]	2
mir166	TRINITY_DN25367_c0_g2_i2	0	-1	1	21	2015	2035	UCUCGGACCAGGCUUCAUUCC	GGAAUGAAGCCUGGUCCGAGA	Cleavage	len=2367 path=[1:0-451 5232:452-956 448:957-1037 529:1038-1053 545:1054-1062 554:1063-1078 570:1079-2218 1710:2219-2219 1711:2220-2220 6097:2221-2318 6548:2319-2342 6219:2343-2366] [-1, 1, 5232, 448, 529, 545, 554, 570, 1710, 1711, 6097, 6548, 6219, -2]	2
mir168	TRINITY_DN54600_c0_g1_i1	0	-1	1	21	485	505	UCGCUUGGUGCAGGUCGGGAA	UUCCCGACCUGCACCAAGCGA	Cleavage	len=726 path=[704:0-725] [-1, 704, -2]	1
mir168	TRINITY_DN54600_c0_g1_i1	0	-1	1	21	485	505	UCGCUUGGUGCAGGUCGGGAA	UUCCCGACCUGCACCAAGCGA	Cleavage	len=726 path=[704:0-725] [-1, 704, -2]	1
mir319	TRINITY_DN54777_c0_g1_i1	0	-1	1	21	787	807	UUGGACUGAAGGGAGCUCCCU	AGGGAGCUCCCUUCAGUCCAA	Cleavage	len=841 path=[819:0-840] [-1, 819, -2]	1
mir319	TRINITY_DN54777_c0_g1_i1	0	-1	1	21	787	807	UUGGACUGAAGGGAGCUCCCU	AGGGAGCUCCCUUCAGUCCAA	Cleavage	len=841 path=[819:0-840] [-1, 819, -2]	1
mir319	TRINITY_DN54777_c0_g1_i1	0	-1	1	21	787	807	UUGGACUGAAGGGAGCUCCCU	AGGGAGCUCCCUUCAGUCCAA	Cleavage	len=841 path=[819:0-840] [-1, 819, -2]	1
mir319	TRINITY_DN54777_c0_g1_i1	0	-1	1	21	787	807	UUGGACUGAAGGGAGCUCCCU	AGGGAGCUCCCUUCAGUCCAA	Cleavage	len=841 path=[819:0-840] [-1, 819, -2]	1
mir319	TRINITY_DN54777_c0_g1_i1	0	-1	1	21	787	807	UUGGACUGAAGGGAGCUCCCU	AGGGAGCUCCCUUCAGUCCAA	Cleavage	len=841 path=[819:0-840] [-1, 819, -2]	1
mir319	TRINITY_DN54777_c0_g1_i1	0	-1	1	21	787	807	UUGGACUGAAGGGAGCUCCCU	AGGGAGCUCCCUUCAGUCCAA	Cleavage	len=841 path=[819:0-840] [-1, 819, -2]	1
mir319	TRINITY_DN54777_c0_g1_i1	0	-1	1	21	787	807	UUGGACUGAAGGGAGCUCCCU	AGGGAGCUCCCUUCAGUCCAA	Cleavage	len=841 path=[819:0-840] [-1, 819, -2]	1
mir396	TRINITY_DN23216_c0_g1_i2	0	-1	1	21	1625	1645	UUCCACAGCUUUCUUGAACUU	CAGUUCAAGAAAGCUGUGGAA	Cleavage	len=1870 path=[1:0-208 187:209-225 204:226-274 253:275-290 269:291-1277 4035:1278-1301 1280:1302-1451 1430:1452-1473 1452:1474-1677 1656:1678-1869] [-1, 1, 187, 204, 253, 269, 4035, 1280, 1430, 1452, 1656, -2]	1
mir396	TRINITY_DN23216_c0_g1_i1	0	-1	1	21	1714	1734	UUCCACAGCUUUCUUGAACUU	CAGUUCAAGAAAGCUGUGGAA	Cleavage	len=1959 path=[1:0-208 187:209-225 204:226-274 253:275-290 269:291-1277 4035:1278-1301 1280:1302-1451 3695:1452-1562 1452:1563-1766 1656:1767-1958] [-1, 1, 187, 204, 253, 269, 4035, 1280, 3695, 1452, 1656, -2]	1
mir396	TRINITY_DN23216_c0_g1_i2	0	-1	1	21	1625	1645	UUCCACAGCUUUCUUGAACUU	CAGUUCAAGAAAGCUGUGGAA	Cleavage	len=1870 path=[1:0-208 187:209-225 204:226-274 253:275-290 269:291-1277 4035:1278-1301 1280:1302-1451 1430:1452-1473 1452:1474-1677 1656:1678-1869] [-1, 1, 187, 204, 253, 269, 4035, 1280, 1430, 1452, 1656, -2]	1
mir396	TRINITY_DN23216_c0_g1_i1	0	-1	1	21	1714	1734	UUCCACAGCUUUCUUGAACUU	CAGUUCAAGAAAGCUGUGGAA	Cleavage	len=1959 path=[1:0-208 187:209-225 204:226-274 253:275-290 269:291-1277 4035:1278-1301 1280:1302-1451 3695:1452-1562 1452:1563-1766 1656:1767-1958] [-1, 1, 187, 204, 253, 269, 4035, 1280, 3695, 1452, 1656, -2]	1
mir396	TRINITY_DN23216_c0_g1_i2	0	-1	1	21	1625	1645	UUCCACAGCUUUCUUGAACUU	CAGUUCAAGAAAGCUGUGGAA	Cleavage	len=1870 path=[1:0-208 187:209-225 204:226-274 253:275-290 269:291-1277 4035:1278-1301 1280:1302-1451 1430:1452-1473 1452:1474-1677 1656:1678-1869] [-1, 1, 187, 204, 253, 269, 4035, 1280, 1430, 1452, 1656, -2]	1
mir396	TRINITY_DN23216_c0_g1_i1	0	-1	1	21	1714	1734	UUCCACAGCUUUCUUGAACUU	CAGUUCAAGAAAGCUGUGGAA	Cleavage	len=1959 path=[1:0-208 187:209-225 204:226-274 253:275-290 269:291-1277 4035:1278-1301 1280:1302-1451 3695:1452-1562 1452:1563-1766 1656:1767-1958] [-1, 1, 187, 204, 253, 269, 4035, 1280, 3695, 1452, 1656, -2]	1
mir396	TRINITY_DN23216_c0_g1_i2	0	-1	1	21	1625	1645	UUCCACAGCUUUCUUGAACUU	CAGUUCAAGAAAGCUGUGGAA	Cleavage	len=1870 path=[1:0-208 187:209-225 204:226-274 253:275-290 269:291-1277 4035:1278-1301 1280:1302-1451 1430:1452-1473 1452:1474-1677 1656:1678-1869] [-1, 1, 187, 204, 253, 269, 4035, 1280, 1430, 1452, 1656, -2]	1
mir396	TRINITY_DN23216_c0_g1_i1	0	-1	1	21	1714	1734	UUCCACAGCUUUCUUGAACUU	CAGUUCAAGAAAGCUGUGGAA	Cleavage	len=1959 path=[1:0-208 187:209-225 204:226-274 253:275-290 269:291-1277 4035:1278-1301 1280:1302-1451 3695:1452-1562 1452:1563-1766 1656:1767-1958] [-1, 1, 187, 204, 253, 269, 4035, 1280, 3695, 1452, 1656, -2]	1
mir396	TRINITY_DN23216_c0_g1_i2	0	-1	1	21	1625	1645	UUCCACAGCUUUCUUGAACUG	CAGUUCAAGAAAGCUGUGGAA	Cleavage	len=1870 path=[1:0-208 187:209-225 204:226-274 253:275-290 269:291-1277 4035:1278-1301 1280:1302-1451 1430:1452-1473 1452:1474-1677 1656:1678-1869] [-1, 1, 187, 204, 253, 269, 4035, 1280, 1430, 1452, 1656, -2]	1
mir396	TRINITY_DN23216_c0_g1_i1	0	-1	1	21	1714	1734	UUCCACAGCUUUCUUGAACUG	CAGUUCAAGAAAGCUGUGGAA	Cleavage	len=1959 path=[1:0-208 187:209-225 204:226-274 253:275-290 269:291-1277 4035:1278-1301 1280:1302-1451 3695:1452-1562 1452:1563-1766 1656:1767-1958] [-1, 1, 187, 204, 253, 269, 4035, 1280, 3695, 1452, 1656, -2]	1
mir396	TRINITY_DN23216_c0_g1_i2	0	-1	1	21	1625	1645	UUCCACAGCUUUCUUGAACUG	CAGUUCAAGAAAGCUGUGGAA	Cleavage	len=1870 path=[1:0-208 187:209-225 204:226-274 253:275-290 269:291-1277 4035:1278-1301 1280:1302-1451 1430:1452-1473 1452:1474-1677 1656:1678-1869] [-1, 1, 187, 204, 253, 269, 4035, 1280, 1430, 1452, 1656, -2]	1
mir396	TRINITY_DN23216_c0_g1_i1	0	-1	1	21	1714	1734	UUCCACAGCUUUCUUGAACUG	CAGUUCAAGAAAGCUGUGGAA	Cleavage	len=1959 path=[1:0-208 187:209-225 204:226-274 253:275-290 269:291-1277 4035:1278-1301 1280:1302-1451 3695:1452-1562 1452:1563-1766 1656:1767-1958] [-1, 1, 187, 204, 253, 269, 4035, 1280, 3695, 1452, 1656, -2]	1
mir396	TRINITY_DN23216_c0_g1_i2	0	-1	1	21	1625	1645	UUCCACAGCUUUCUUGAACUG	CAGUUCAAGAAAGCUGUGGAA	Cleavage	len=1870 path=[1:0-208 187:209-225 204:226-274 253:275-290 269:291-1277 4035:1278-1301 1280:1302-1451 1430:1452-1473 1452:1474-1677 1656:1678-1869] [-1, 1, 187, 204, 253, 269, 4035, 1280, 1430, 1452, 1656, -2]	1
mir396	TRINITY_DN23216_c0_g1_i1	0	-1	1	21	1714	1734	UUCCACAGCUUUCUUGAACUG	CAGUUCAAGAAAGCUGUGGAA	Cleavage	len=1959 path=[1:0-208 187:209-225 204:226-274 253:275-290 269:291-1277 4035:1278-1301 1280:1302-1451 3695:1452-1562 1452:1563-1766 1656:1767-1958] [-1, 1, 187, 204, 253, 269, 4035, 1280, 3695, 1452, 1656, -2]	1
mir396	TRINITY_DN23216_c0_g1_i2	0	-1	1	21	1625	1645	UUCCACAGCUUUCUUGAACUG	CAGUUCAAGAAAGCUGUGGAA	Cleavage	len=1870 path=[1:0-208 187:209-225 204:226-274 253:275-290 269:291-1277 4035:1278-1301 1280:1302-1451 1430:1452-1473 1452:1474-1677 1656:1678-1869] [-1, 1, 187, 204, 253, 269, 4035, 1280, 1430, 1452, 1656, -2]	1
mir396	TRINITY_DN23216_c0_g1_i1	0	-1	1	21	1714	1734	UUCCACAGCUUUCUUGAACUG	CAGUUCAAGAAAGCUGUGGAA	Cleavage	len=1959 path=[1:0-208 187:209-225 204:226-274 253:275-290 269:291-1277 4035:1278-1301 1280:1302-1451 3695:1452-1562 1452:1563-1766 1656:1767-1958] [-1, 1, 187, 204, 253, 269, 4035, 1280, 3695, 1452, 1656, -2]	1
mir160	TRINITY_DN15784_c0_g1_i1	1	-1	1	21	49	69	UGCCUGGCUCCCUGUAUGCCA	UGGCAUGCAGGGAGCCAGGCA	Cleavage	len=849 path=[1:0-650 629:651-670 649:671-821 800:822-848] [-1, 1, 629, 649, 800, -2]	1
mir160	TRINITY_DN15784_c0_g1_i2	1	-1	1	21	49	69	UGCCUGGCUCCCUGUAUGCCA	UGGCAUGCAGGGAGCCAGGCA	Cleavage	len=1035 path=[1:0-650 2287:651-856 649:857-1007 800:1008-1034] [-1, 1, 2287, 649, 800, -2]	1
mir160	TRINITY_DN15784_c0_g1_i1	1	-1	1	21	49	69	UGCCUGGCUCCCUGUAUGCCA	UGGCAUGCAGGGAGCCAGGCA	Cleavage	len=849 path=[1:0-650 629:651-670 649:671-821 800:822-848] [-1, 1, 629, 649, 800, -2]	1
mir160	TRINITY_DN15784_c0_g1_i2	1	-1	1	21	49	69	UGCCUGGCUCCCUGUAUGCCA	UGGCAUGCAGGGAGCCAGGCA	Cleavage	len=1035 path=[1:0-650 2287:651-856 649:857-1007 800:1008-1034] [-1, 1, 2287, 649, 800, -2]	1
mir160	TRINITY_DN15784_c0_g1_i1	1	-1	1	21	49	69	UGCCUGGCUCCCUGUAUGCCA	UGGCAUGCAGGGAGCCAGGCA	Cleavage	len=849 path=[1:0-650 629:651-670 649:671-821 800:822-848] [-1, 1, 629, 649, 800, -2]	1
mir160	TRINITY_DN15784_c0_g1_i2	1	-1	1	21	49	69	UGCCUGGCUCCCUGUAUGCCA	UGGCAUGCAGGGAGCCAGGCA	Cleavage	len=1035 path=[1:0-650 2287:651-856 649:857-1007 800:1008-1034] [-1, 1, 2287, 649, 800, -2]	1
mir160	TRINITY_DN15784_c0_g1_i1	1	-1	1	21	49	69	UGCCUGGCUCCCUGUAUGCCA	UGGCAUGCAGGGAGCCAGGCA	Cleavage	len=849 path=[1:0-650 629:651-670 649:671-821 800:822-848] [-1, 1, 629, 649, 800, -2]	1
mir160	TRINITY_DN15784_c0_g1_i2	1	-1	1	21	49	69	UGCCUGGCUCCCUGUAUGCCA	UGGCAUGCAGGGAGCCAGGCA	Cleavage	len=1035 path=[1:0-650 2287:651-856 649:857-1007 800:1008-1034] [-1, 1, 2287, 649, 800, -2]	1
mir160	TRINITY_DN15784_c0_g1_i1	1	-1	1	21	49	69	UGCCUGGCUCCCUGUAUGCCA	UGGCAUGCAGGGAGCCAGGCA	Cleavage	len=849 path=[1:0-650 629:651-670 649:671-821 800:822-848] [-1, 1, 629, 649, 800, -2]	1
mir160	TRINITY_DN15784_c0_g1_i2	1	-1	1	21	49	69	UGCCUGGCUCCCUGUAUGCCA	UGGCAUGCAGGGAGCCAGGCA	Cleavage	len=1035 path=[1:0-650 2287:651-856 649:857-1007 800:1008-1034] [-1, 1, 2287, 649, 800, -2]	1
mir160	TRINITY_DN15784_c0_g1_i1	1	-1	1	21	49	69	UGCCUGGCUCCCUGUAUGCCA	UGGCAUGCAGGGAGCCAGGCA	Cleavage	len=849 path=[1:0-650 629:651-670 649:671-821 800:822-848] [-1, 1, 629, 649, 800, -2]	1
mir160	TRINITY_DN15784_c0_g1_i2	1	-1	1	21	49	69	UGCCUGGCUCCCUGUAUGCCA	UGGCAUGCAGGGAGCCAGGCA	Cleavage	len=1035 path=[1:0-650 2287:651-856 649:857-1007 800:1008-1034] [-1, 1, 2287, 649, 800, -2]	1
mir166	TRINITY_DN25367_c0_g3_i1	1	-1	1	21	255	275	UCUCGGACCAGGCUUCAUUCC	GGAAUGAAGCCUGGUCCGAGG	Cleavage	len=285 path=[3533:0-271 1710:272-272 3782:273-284] [-1, 3533, 1710, 3782, -2]	1
mir166	TRINITY_DN25367_c0_g1_i1	1	-1	1	21	169	189	UCUCGGACCAGGCUUCAUUCC	GGAAUGAAGCCUGGUCCGAGG	Cleavage	len=518 path=[5900:0-185 1710:186-186 3782:187-198 6547:199-222 3818:223-517] [-1, 5900, 1710, 3782, 6547, 3818, -2]	1
mir166	TRINITY_DN25367_c0_g3_i1	1	-1	1	21	255	275	UCUCGGACCAGGCUUCAUUCC	GGAAUGAAGCCUGGUCCGAGG	Cleavage	len=285 path=[3533:0-271 1710:272-272 3782:273-284] [-1, 3533, 1710, 3782, -2]	1
mir166	TRINITY_DN25367_c0_g1_i1	1	-1	1	21	169	189	UCUCGGACCAGGCUUCAUUCC	GGAAUGAAGCCUGGUCCGAGG	Cleavage	len=518 path=[5900:0-185 1710:186-186 3782:187-198 6547:199-222 3818:223-517] [-1, 5900, 1710, 3782, 6547, 3818, -2]	1
mir319	TRINITY_DN54777_c0_g1_i1	1	-1	1	21	788	808	UUUGGACUGAAGGGAGCUCCU	GGGAGCUCCCUUCAGUCCAAG	Cleavage	len=841 path=[819:0-840] [-1, 819, -2]	1
mir319	TRINITY_DN54777_c0_g1_i1	1	-1	1	21	788	808	UUUGGACUGAAGGGAGCUCCU	GGGAGCUCCCUUCAGUCCAAG	Cleavage	len=841 path=[819:0-840] [-1, 819, -2]	1
Gor-miR-3105	TRINITY_DN25367_c0_g2_i1	1.5	-1	1	24	1770	1799	GGAAUGUUGUCUGGCUCGAGG------UCA	UGAGAAAAGCCUCGAGCCAGCCAACAUUCC	Translation	len=1880 path=[1:0-451 430:452-469 448:470-550 529:551-566 545:567-575 554:576-591 570:592-1731 1710:1732-1732 1711:1733-1733 6097:1734-1831 6548:1832-1855 6219:1856-1879] [-1, 1, 430, 448, 529, 545, 554, 570, 1710, 1711, 6097, 6548, 6219, -2]	2
Gor-miR-3105	TRINITY_DN25367_c0_g2_i2	1.5	-1	1	24	2257	2286	GGAAUGUUGUCUGGCUCGAGG------UCA	UGAGAAAAGCCUCGAGCCAGCCAACAUUCC	Translation	len=2367 path=[1:0-451 5232:452-956 448:957-1037 529:1038-1053 545:1054-1062 554:1063-1078 570:1079-2218 1710:2219-2219 1711:2220-2220 6097:2221-2318 6548:2319-2342 6219:2343-2366] [-1, 1, 5232, 448, 529, 545, 554, 570, 1710, 1711, 6097, 6548, 6219, -2]	2
mir166	TRINITY_DN25367_c0_g4_i1	1.5	-1	1	21	255	275	UCUCGGACCAGGCUUCAUUCC	GGAAUGAAGCCUGGUCCGAAA	Cleavage	len=329 path=[3533:0-271 1710:272-272 1711:273-273 1712:274-328] [-1, 3533, 1710, 1711, 1712, -2]	1
mir166	TRINITY_DN25367_c0_g4_i1	1.5	-1	1	21	255	275	UCUCGGACCAGGCUUCAUUCC	GGAAUGAAGCCUGGUCCGAAA	Cleavage	len=329 path=[3533:0-271 1710:272-272 1711:273-273 1712:274-328] [-1, 3533, 1710, 1711, 1712, -2]	1
mir319	TRINITY_DN16475_c0_g1_i2	1.5	-1	1	21	1092	1112	UUUGGACUGAAGGGAGCUCCU	UAGAGCUCCCUUCAAUCCAAA	Cleavage	len=1664 path=[1:0-390 369:391-544 523:545-660 639:661-675 654:676-1461 1440:1462-1663] [-1, 1, 369, 523, 639, 654, 1440, -2]	1
mir319	TRINITY_DN16475_c0_g1_i2	1.5	-1	1	21	1092	1112	UUUGGACUGAAGGGAGCUCCU	UAGAGCUCCCUUCAAUCCAAA	Cleavage	len=1664 path=[1:0-390 369:391-544 523:545-660 639:661-675 654:676-1461 1440:1462-1663] [-1, 1, 369, 523, 639, 654, 1440, -2]	1
Gor-miR-3050	TRINITY_DN16472_c0_g2_i1	2	-1	1	19	95	113	CAACUUUCAACAACGGAUC	AAUCCAUUGUUGAAAGUUG	Cleavage	len=1139 path=[1:0-260 239:261-275 254:276-1138] [-1, 1, 239, 254, -2]	1
Gor-miR-3050	TRINITY_DN16472_c0_g1_i1	2	-1	1	19	95	113	CAACUUUCAACAACGGAUC	AAUCCAUUGUUGAAAGUUG	Cleavage	len=1140 path=[1:0-260 2249:261-276 254:277-1139] [-1, 1, 2249, 254, -2]	1
mir156	TRINITY_DN23375_c0_g1_i1	2	-1	1	21	415	435	UUGACAGAAGAGAGUGAGCAC	GUGCUCUCUCUCUUCUGUCAG	Cleavage	len=796 path=[5240:0-309 5527:310-351 5569:352-379 1531:380-795] [-1, 5240, 5527, 5569, 1531, -2]	1
mir156	TRINITY_DN23375_c0_g2_i6	2	-1	1	21	1258	1278	UUGACAGAAGAGAGUGAGCAC	GUGCUCUCUCUCUUCUGUCAG	Cleavage	len=1639 path=[6025:0-198 440:199-738 7633:739-762 1004:763-851 6006:852-870 1179:871-986 1295:987-1204 1513:1205-1222 1531:1223-1638] [-1, 6025, 440, 7633, 1004, 6006, 1179, 1295, 1513, 1531, -2]	1
mir156	TRINITY_DN23375_c0_g2_i9	2	-1	1	21	1325	1345	UUGACAGAAGAGAGUGAGCAC	GUGCUCUCUCUCUUCUGUCAG	Cleavage	len=1706 path=[6025:0-198 440:199-738 980:739-746 988:747-762 1004:763-851 1093:852-937 1179:938-1053 1295:1054-1271 1513:1272-1289 1531:1290-1705] [-1, 6025, 440, 980, 988, 1004, 1093, 1179, 1295, 1513, 1531, -2]	1
mir156	TRINITY_DN23375_c0_g2_i12	2	-1	1	21	1521	1541	UUGACAGAAGAGAGUGAGCAC	GUGCUCUCUCUCUUCUGUCAG	Cleavage	len=1902 path=[1:0-438 417:439-461 440:462-1001 7633:1002-1025 1004:1026-1114 6006:1115-1133 1179:1134-1249 1295:1250-1467 1513:1468-1485 1531:1486-1901] [-1, 1, 417, 440, 7633, 1004, 6006, 1179, 1295, 1513, 1531, -2]	1
mir156	TRINITY_DN23375_c0_g2_i10	2	-1	1	21	1588	1608	UUGACAGAAGAGAGUGAGCAC	GUGCUCUCUCUCUUCUGUCAG	Cleavage	len=1969 path=[1:0-438 417:439-461 440:462-1001 980:1002-1009 988:1010-1025 1004:1026-1114 1093:1115-1200 1179:1201-1316 1295:1317-1534 1513:1535-1552 1531:1553-1968] [-1, 1, 417, 440, 980, 988, 1004, 1093, 1179, 1295, 1513, 1531, -2]	1
mir156	TRINITY_DN23375_c0_g2_i7	2	-1	1	21	1693	1713	UUGACAGAAGAGAGUGAGCAC	GUGCUCUCUCUCUUCUGUCAG	Cleavage	len=2074 path=[1:0-438 5792:439-590 5944:591-633 440:634-1173 7633:1174-1197 1004:1198-1286 6006:1287-1305 1179:1306-1421 1295:1422-1639 1513:1640-1657 1531:1658-2073] [-1, 1, 5792, 5944, 440, 7633, 1004, 6006, 1179, 1295, 1513, 1531, -2]	1
mir156	TRINITY_DN23375_c0_g2_i11	2	-1	1	21	1760	1780	UUGACAGAAGAGAGUGAGCAC	GUGCUCUCUCUCUUCUGUCAG	Cleavage	len=2141 path=[1:0-438 5792:439-590 5944:591-633 440:634-1173 980:1174-1181 988:1182-1197 1004:1198-1286 1093:1287-1372 1179:1373-1488 1295:1489-1706 1513:1707-1724 1531:1725-2140] [-1, 1, 5792, 5944, 440, 980, 988, 1004, 1093, 1179, 1295, 1513, 1531, -2]	1
mir156	TRINITY_DN28048_c0_g2_i1	2	-1	1	21	611	631	UUGACAGAAGAGAGUGAGCAC	GUGCUCUCUCUCUUCUGUCAU	Cleavage	len=775 path=[7076:0-96 10809:97-120 7174:121-439 7493:440-526 7580:527-567 7621:568-627 7681:628-629 1766:630-646 7773:647-687 10808:688-711 7838:712-736 1873:737-774] [-1, 7076, 10809, 7174, 7493, 7580, 7621, 7681, 1766, 7773, 10808, 7838, 1873, -2]	1
mir156	TRINITY_DN18196_c0_g1_i2	2	-1	1	21	617	637	UUGACAGAAGAGAGUGAGCAC	GUGCUCUCUCUCUUCUGUCAU	Cleavage	len=1128 path=[2243:0-249 1365:250-894 2010:895-908 2024:909-921 2847:922-945 2061:946-1127] [-1, 2243, 1365, 2010, 2024, 2847, 2061, -2]	1
mir156	TRINITY_DN18196_c0_g1_i1	2	-1	1	21	633	653	UUGACAGAAGAGAGUGAGCAC	GUGCUCUCUCUCUUCUGUCAU	Cleavage	len=1144 path=[1122:0-265 1365:266-910 2010:911-924 2024:925-937 2847:938-961 2061:962-1143] [-1, 1122, 1365, 2010, 2024, 2847, 2061, -2]	1
mir156	TRINITY_DN16444_c0_g1_i1	2	-1	1	21	1403	1423	UUGACAGAAGAGAGUGAGCAC	GUGCUCUCUCUCUUCUGUCAU	Cleavage	len=1893 path=[1871:0-406 2255:407-424 2273:425-904 2753:905-1892] [-1, 1871, 2255, 2273, 2753, -2]	1
mir156	TRINITY_DN16444_c0_g1_i3	2	-1	1	21	2027	2047	UUGACAGAAGAGAGUGAGCAC	GUGCUCUCUCUCUUCUGUCAU	Cleavage	len=2517 path=[1871:0-406 3741:407-1048 2273:1049-1528 2753:1529-2516] [-1, 1871, 3741, 2273, 2753, -2]	1
mir156	TRINITY_DN28048_c0_g1_i6	2	-1	1	21	1769	1789	UUGACAGAAGAGAGUGAGCAC	GUGCUCUCUCUCUUCUGUCAU	Cleavage	len=2752 path=[1:0-1226 1205:1227-1243 1222:1244-1359 1338:1360-1381 1360:1382-1728 1707:1729-1787 1766:1788-1804 1783:1805-1894 1873:1895-1932 10807:1933-1956 1935:1957-2159 2138:2160-2219 9575:2220-2241 2725:2242-2294 10810:2295-2318 2802:2319-2751] [-1, 1, 1205, 1222, 1338, 1360, 1707, 1766, 1783, 1873, 10807, 1935, 2138, 9575, 2725, 10810, 2802, -2]	1
mir156	TRINITY_DN28048_c0_g1_i2	2	-1	1	21	2085	2105	UUGACAGAAGAGAGUGAGCAC	GUGCUCUCUCUCUUCUGUCAU	Cleavage	len=3068 path=[1:0-1226 9930:1227-1559 1222:1560-1675 1338:1676-1697 1360:1698-2044 1707:2045-2103 1766:2104-2120 1783:2121-2210 1873:2211-2248 10807:2249-2272 1935:2273-2475 2138:2476-2535 9575:2536-2557 2725:2558-2610 10810:2611-2634 2802:2635-3067] [-1, 1, 9930, 1222, 1338, 1360, 1707, 1766, 1783, 1873, 10807, 1935, 2138, 9575, 2725, 10810, 2802, -2]	1
mir156	TRINITY_DN28048_c0_g1_i7	2	-1	1	21	1769	1789	UUGACAGAAGAGAGUGAGCAC	GUGCUCUCUCUCUUCUGUCAU	Cleavage	len=3257 path=[1:0-1226 1205:1227-1243 1222:1244-1359 1338:1360-1381 1360:1382-1728 1707:1729-1787 1766:1788-1804 1783:1805-1894 1873:1895-1932 10807:1933-1956 1935:1957-2159 2138:2160-2219 2198:2220-2744 2723:2745-2746 2725:2747-2799 10810:2800-2823 2802:2824-3256] [-1, 1, 1205, 1222, 1338, 1360, 1707, 1766, 1783, 1873, 10807, 1935, 2138, 2198, 2723, 2725, 10810, 2802, -2]	1
mir156	TRINITY_DN28048_c0_g1_i5	2	-1	1	21	2085	2105	UUGACAGAAGAGAGUGAGCAC	GUGCUCUCUCUCUUCUGUCAU	Cleavage	len=3573 path=[1:0-1226 9930:1227-1559 1222:1560-1675 1338:1676-1697 1360:1698-2044 1707:2045-2103 1766:2104-2120 1783:2121-2210 1873:2211-2248 10807:2249-2272 1935:2273-2475 2138:2476-2535 2198:2536-3060 2723:3061-3062 2725:3063-3115 10810:3116-3139 2802:3140-3572] [-1, 1, 9930, 1222, 1338, 1360, 1707, 1766, 1783, 1873, 10807, 1935, 2138, 2198, 2723, 2725, 10810, 2802, -2]	1
mir156	TRINITY_DN28048_c0_g1_i4	2	-1	1	21	2592	2612	UUGACAGAAGAGAGUGAGCAC	GUGCUCUCUCUCUUCUGUCAU	Cleavage	len=3575 path=[1:0-1226 1205:1227-1243 1222:1244-1359 7863:1360-2204 1360:2205-2551 1707:2552-2610 1766:2611-2627 1783:2628-2717 1873:2718-2755 10807:2756-2779 1935:2780-2982 2138:2983-3042 9575:3043-3064 2725:3065-3117 10810:3118-3141 2802:3142-3574] [-1, 1, 1205, 1222, 7863, 1360, 1707, 1766, 1783, 1873, 10807, 1935, 2138, 9575, 2725, 10810, 2802, -2]	1
mir156	TRINITY_DN28048_c0_g1_i1	2	-1	1	21	2908	2928	UUGACAGAAGAGAGUGAGCAC	GUGCUCUCUCUCUUCUGUCAU	Cleavage	len=3891 path=[1:0-1226 9930:1227-1559 1222:1560-1675 7863:1676-2520 1360:2521-2867 1707:2868-2926 1766:2927-2943 1783:2944-3033 1873:3034-3071 10807:3072-3095 1935:3096-3298 2138:3299-3358 9575:3359-3380 2725:3381-3433 10810:3434-3457 2802:3458-3890] [-1, 1, 9930, 1222, 7863, 1360, 1707, 1766, 1783, 1873, 10807, 1935, 2138, 9575, 2725, 10810, 2802, -2]	1
mir156	TRINITY_DN28048_c0_g1_i3	2	-1	1	21	2592	2612	UUGACAGAAGAGAGUGAGCAC	GUGCUCUCUCUCUUCUGUCAU	Cleavage	len=4080 path=[1:0-1226 1205:1227-1243 1222:1244-1359 7863:1360-2204 1360:2205-2551 1707:2552-2610 1766:2611-2627 1783:2628-2717 1873:2718-2755 10807:2756-2779 1935:2780-2982 2138:2983-3042 2198:3043-3567 2723:3568-3569 2725:3570-3622 10810:3623-3646 2802:3647-4079] [-1, 1, 1205, 1222, 7863, 1360, 1707, 1766, 1783, 1873, 10807, 1935, 2138, 2198, 2723, 2725, 10810, 2802, -2]	1
mir156	TRINITY_DN28048_c0_g1_i8	2	-1	1	21	2908	2928	UUGACAGAAGAGAGUGAGCAC	GUGCUCUCUCUCUUCUGUCAU	Cleavage	len=4396 path=[1:0-1226 9930:1227-1559 1222:1560-1675 7863:1676-2520 1360:2521-2867 1707:2868-2926 1766:2927-2943 1783:2944-3033 1873:3034-3071 10807:3072-3095 1935:3096-3298 2138:3299-3358 2198:3359-3883 2723:3884-3885 2725:3886-3938 10810:3939-3962 2802:3963-4395] [-1, 1, 9930, 1222, 7863, 1360, 1707, 1766, 1783, 1873, 10807, 1935, 2138, 2198, 2723, 2725, 10810, 2802, -2]	1
mir156	TRINITY_DN18895_c0_g1_i1	2	-1	1	21	813	833	UUGACAGAAGAGAGUGAGCAC	AAGCUCCCUCUCUUCUGUCAC	Cleavage	len=1240 path=[1:0-830 2725:831-854 833:855-1239] [-1, 1, 2725, 833, -2]	1
mir156	TRINITY_DN23375_c0_g1_i1	2	-1	1	21	415	435	UUGACAGAAGAGAGUGAGCAC	GUGCUCUCUCUCUUCUGUCAG	Cleavage	len=796 path=[5240:0-309 5527:310-351 5569:352-379 1531:380-795] [-1, 5240, 5527, 5569, 1531, -2]	1
mir156	TRINITY_DN23375_c0_g2_i6	2	-1	1	21	1258	1278	UUGACAGAAGAGAGUGAGCAC	GUGCUCUCUCUCUUCUGUCAG	Cleavage	len=1639 path=[6025:0-198 440:199-738 7633:739-762 1004:763-851 6006:852-870 1179:871-986 1295:987-1204 1513:1205-1222 1531:1223-1638] [-1, 6025, 440, 7633, 1004, 6006, 1179, 1295, 1513, 1531, -2]	1
mir156	TRINITY_DN23375_c0_g2_i9	2	-1	1	21	1325	1345	UUGACAGAAGAGAGUGAGCAC	GUGCUCUCUCUCUUCUGUCAG	Cleavage	len=1706 path=[6025:0-198 440:199-738 980:739-746 988:747-762 1004:763-851 1093:852-937 1179:938-1053 1295:1054-1271 1513:1272-1289 1531:1290-1705] [-1, 6025, 440, 980, 988, 1004, 1093, 1179, 1295, 1513, 1531, -2]	1
mir156	TRINITY_DN23375_c0_g2_i12	2	-1	1	21	1521	1541	UUGACAGAAGAGAGUGAGCAC	GUGCUCUCUCUCUUCUGUCAG	Cleavage	len=1902 path=[1:0-438 417:439-461 440:462-1001 7633:1002-1025 1004:1026-1114 6006:1115-1133 1179:1134-1249 1295:1250-1467 1513:1468-1485 1531:1486-1901] [-1, 1, 417, 440, 7633, 1004, 6006, 1179, 1295, 1513, 1531, -2]	1
mir156	TRINITY_DN23375_c0_g2_i10	2	-1	1	21	1588	1608	UUGACAGAAGAGAGUGAGCAC	GUGCUCUCUCUCUUCUGUCAG	Cleavage	len=1969 path=[1:0-438 417:439-461 440:462-1001 980:1002-1009 988:1010-1025 1004:1026-1114 1093:1115-1200 1179:1201-1316 1295:1317-1534 1513:1535-1552 1531:1553-1968] [-1, 1, 417, 440, 980, 988, 1004, 1093, 1179, 1295, 1513, 1531, -2]	1
mir156	TRINITY_DN23375_c0_g2_i7	2	-1	1	21	1693	1713	UUGACAGAAGAGAGUGAGCAC	GUGCUCUCUCUCUUCUGUCAG	Cleavage	len=2074 path=[1:0-438 5792:439-590 5944:591-633 440:634-1173 7633:1174-1197 1004:1198-1286 6006:1287-1305 1179:1306-1421 1295:1422-1639 1513:1640-1657 1531:1658-2073] [-1, 1, 5792, 5944, 440, 7633, 1004, 6006, 1179, 1295, 1513, 1531, -2]	1
mir156	TRINITY_DN23375_c0_g2_i11	2	-1	1	21	1760	1780	UUGACAGAAGAGAGUGAGCAC	GUGCUCUCUCUCUUCUGUCAG	Cleavage	len=2141 path=[1:0-438 5792:439-590 5944:591-633 440:634-1173 980:1174-1181 988:1182-1197 1004:1198-1286 1093:1287-1372 1179:1373-1488 1295:1489-1706 1513:1707-1724 1531:1725-2140] [-1, 1, 5792, 5944, 440, 980, 988, 1004, 1093, 1179, 1295, 1513, 1531, -2]	1
mir156	TRINITY_DN28048_c0_g2_i1	2	-1	1	21	611	631	UUGACAGAAGAGAGUGAGCAC	GUGCUCUCUCUCUUCUGUCAU	Cleavage	len=775 path=[7076:0-96 10809:97-120 7174:121-439 7493:440-526 7580:527-567 7621:568-627 7681:628-629 1766:630-646 7773:647-687 10808:688-711 7838:712-736 1873:737-774] [-1, 7076, 10809, 7174, 7493, 7580, 7621, 7681, 1766, 7773, 10808, 7838, 1873, -2]	1
mir156	TRINITY_DN18196_c0_g1_i2	2	-1	1	21	617	637	UUGACAGAAGAGAGUGAGCAC	GUGCUCUCUCUCUUCUGUCAU	Cleavage	len=1128 path=[2243:0-249 1365:250-894 2010:895-908 2024:909-921 2847:922-945 2061:946-1127] [-1, 2243, 1365, 2010, 2024, 2847, 2061, -2]	1
mir156	TRINITY_DN18196_c0_g1_i1	2	-1	1	21	633	653	UUGACAGAAGAGAGUGAGCAC	GUGCUCUCUCUCUUCUGUCAU	Cleavage	len=1144 path=[1122:0-265 1365:266-910 2010:911-924 2024:925-937 2847:938-961 2061:962-1143] [-1, 1122, 1365, 2010, 2024, 2847, 2061, -2]	1
mir156	TRINITY_DN16444_c0_g1_i1	2	-1	1	21	1403	1423	UUGACAGAAGAGAGUGAGCAC	GUGCUCUCUCUCUUCUGUCAU	Cleavage	len=1893 path=[1871:0-406 2255:407-424 2273:425-904 2753:905-1892] [-1, 1871, 2255, 2273, 2753, -2]	1
mir156	TRINITY_DN16444_c0_g1_i3	2	-1	1	21	2027	2047	UUGACAGAAGAGAGUGAGCAC	GUGCUCUCUCUCUUCUGUCAU	Cleavage	len=2517 path=[1871:0-406 3741:407-1048 2273:1049-1528 2753:1529-2516] [-1, 1871, 3741, 2273, 2753, -2]	1
mir156	TRINITY_DN28048_c0_g1_i6	2	-1	1	21	1769	1789	UUGACAGAAGAGAGUGAGCAC	GUGCUCUCUCUCUUCUGUCAU	Cleavage	len=2752 path=[1:0-1226 1205:1227-1243 1222:1244-1359 1338:1360-1381 1360:1382-1728 1707:1729-1787 1766:1788-1804 1783:1805-1894 1873:1895-1932 10807:1933-1956 1935:1957-2159 2138:2160-2219 9575:2220-2241 2725:2242-2294 10810:2295-2318 2802:2319-2751] [-1, 1, 1205, 1222, 1338, 1360, 1707, 1766, 1783, 1873, 10807, 1935, 2138, 9575, 2725, 10810, 2802, -2]	1
mir156	TRINITY_DN28048_c0_g1_i2	2	-1	1	21	2085	2105	UUGACAGAAGAGAGUGAGCAC	GUGCUCUCUCUCUUCUGUCAU	Cleavage	len=3068 path=[1:0-1226 9930:1227-1559 1222:1560-1675 1338:1676-1697 1360:1698-2044 1707:2045-2103 1766:2104-2120 1783:2121-2210 1873:2211-2248 10807:2249-2272 1935:2273-2475 2138:2476-2535 9575:2536-2557 2725:2558-2610 10810:2611-2634 2802:2635-3067] [-1, 1, 9930, 1222, 1338, 1360, 1707, 1766, 1783, 1873, 10807, 1935, 2138, 9575, 2725, 10810, 2802, -2]	1
mir156	TRINITY_DN28048_c0_g1_i7	2	-1	1	21	1769	1789	UUGACAGAAGAGAGUGAGCAC	GUGCUCUCUCUCUUCUGUCAU	Cleavage	len=3257 path=[1:0-1226 1205:1227-1243 1222:1244-1359 1338:1360-1381 1360:1382-1728 1707:1729-1787 1766:1788-1804 1783:1805-1894 1873:1895-1932 10807:1933-1956 1935:1957-2159 2138:2160-2219 2198:2220-2744 2723:2745-2746 2725:2747-2799 10810:2800-2823 2802:2824-3256] [-1, 1, 1205, 1222, 1338, 1360, 1707, 1766, 1783, 1873, 10807, 1935, 2138, 2198, 2723, 2725, 10810, 2802, -2]	1
mir156	TRINITY_DN28048_c0_g1_i5	2	-1	1	21	2085	2105	UUGACAGAAGAGAGUGAGCAC	GUGCUCUCUCUCUUCUGUCAU	Cleavage	len=3573 path=[1:0-1226 9930:1227-1559 1222:1560-1675 1338:1676-1697 1360:1698-2044 1707:2045-2103 1766:2104-2120 1783:2121-2210 1873:2211-2248 10807:2249-2272 1935:2273-2475 2138:2476-2535 2198:2536-3060 2723:3061-3062 2725:3063-3115 10810:3116-3139 2802:3140-3572] [-1, 1, 9930, 1222, 1338, 1360, 1707, 1766, 1783, 1873, 10807, 1935, 2138, 2198, 2723, 2725, 10810, 2802, -2]	1
mir156	TRINITY_DN28048_c0_g1_i4	2	-1	1	21	2592	2612	UUGACAGAAGAGAGUGAGCAC	GUGCUCUCUCUCUUCUGUCAU	Cleavage	len=3575 path=[1:0-1226 1205:1227-1243 1222:1244-1359 7863:1360-2204 1360:2205-2551 1707:2552-2610 1766:2611-2627 1783:2628-2717 1873:2718-2755 10807:2756-2779 1935:2780-2982 2138:2983-3042 9575:3043-3064 2725:3065-3117 10810:3118-3141 2802:3142-3574] [-1, 1, 1205, 1222, 7863, 1360, 1707, 1766, 1783, 1873, 10807, 1935, 2138, 9575, 2725, 10810, 2802, -2]	1
mir156	TRINITY_DN28048_c0_g1_i1	2	-1	1	21	2908	2928	UUGACAGAAGAGAGUGAGCAC	GUGCUCUCUCUCUUCUGUCAU	Cleavage	len=3891 path=[1:0-1226 9930:1227-1559 1222:1560-1675 7863:1676-2520 1360:2521-2867 1707:2868-2926 1766:2927-2943 1783:2944-3033 1873:3034-3071 10807:3072-3095 1935:3096-3298 2138:3299-3358 9575:3359-3380 2725:3381-3433 10810:3434-3457 2802:3458-3890] [-1, 1, 9930, 1222, 7863, 1360, 1707, 1766, 1783, 1873, 10807, 1935, 2138, 9575, 2725, 10810, 2802, -2]	1
mir156	TRINITY_DN28048_c0_g1_i3	2	-1	1	21	2592	2612	UUGACAGAAGAGAGUGAGCAC	GUGCUCUCUCUCUUCUGUCAU	Cleavage	len=4080 path=[1:0-1226 1205:1227-1243 1222:1244-1359 7863:1360-2204 1360:2205-2551 1707:2552-2610 1766:2611-2627 1783:2628-2717 1873:2718-2755 10807:2756-2779 1935:2780-2982 2138:2983-3042 2198:3043-3567 2723:3568-3569 2725:3570-3622 10810:3623-3646 2802:3647-4079] [-1, 1, 1205, 1222, 7863, 1360, 1707, 1766, 1783, 1873, 10807, 1935, 2138, 2198, 2723, 2725, 10810, 2802, -2]	1
mir156	TRINITY_DN28048_c0_g1_i8	2	-1	1	21	2908	2928	UUGACAGAAGAGAGUGAGCAC	GUGCUCUCUCUCUUCUGUCAU	Cleavage	len=4396 path=[1:0-1226 9930:1227-1559 1222:1560-1675 7863:1676-2520 1360:2521-2867 1707:2868-2926 1766:2927-2943 1783:2944-3033 1873:3034-3071 10807:3072-3095 1935:3096-3298 2138:3299-3358 2198:3359-3883 2723:3884-3885 2725:3886-3938 10810:3939-3962 2802:3963-4395] [-1, 1, 9930, 1222, 7863, 1360, 1707, 1766, 1783, 1873, 10807, 1935, 2138, 2198, 2723, 2725, 10810, 2802, -2]	1
mir156	TRINITY_DN18895_c0_g1_i1	2	-1	1	21	813	833	UUGACAGAAGAGAGUGAGCAC	AAGCUCCCUCUCUUCUGUCAC	Cleavage	len=1240 path=[1:0-830 2725:831-854 833:855-1239] [-1, 1, 2725, 833, -2]	1
mir156	TRINITY_DN23375_c0_g1_i1	2	-1	1	21	415	435	UUGACAGAAGAGAGUGAGCAC	GUGCUCUCUCUCUUCUGUCAG	Cleavage	len=796 path=[5240:0-309 5527:310-351 5569:352-379 1531:380-795] [-1, 5240, 5527, 5569, 1531, -2]	1
mir156	TRINITY_DN23375_c0_g2_i6	2	-1	1	21	1258	1278	UUGACAGAAGAGAGUGAGCAC	GUGCUCUCUCUCUUCUGUCAG	Cleavage	len=1639 path=[6025:0-198 440:199-738 7633:739-762 1004:763-851 6006:852-870 1179:871-986 1295:987-1204 1513:1205-1222 1531:1223-1638] [-1, 6025, 440, 7633, 1004, 6006, 1179, 1295, 1513, 1531, -2]	1
mir156	TRINITY_DN23375_c0_g2_i9	2	-1	1	21	1325	1345	UUGACAGAAGAGAGUGAGCAC	GUGCUCUCUCUCUUCUGUCAG	Cleavage	len=1706 path=[6025:0-198 440:199-738 980:739-746 988:747-762 1004:763-851 1093:852-937 1179:938-1053 1295:1054-1271 1513:1272-1289 1531:1290-1705] [-1, 6025, 440, 980, 988, 1004, 1093, 1179, 1295, 1513, 1531, -2]	1
mir156	TRINITY_DN23375_c0_g2_i12	2	-1	1	21	1521	1541	UUGACAGAAGAGAGUGAGCAC	GUGCUCUCUCUCUUCUGUCAG	Cleavage	len=1902 path=[1:0-438 417:439-461 440:462-1001 7633:1002-1025 1004:1026-1114 6006:1115-1133 1179:1134-1249 1295:1250-1467 1513:1468-1485 1531:1486-1901] [-1, 1, 417, 440, 7633, 1004, 6006, 1179, 1295, 1513, 1531, -2]	1
mir156	TRINITY_DN23375_c0_g2_i10	2	-1	1	21	1588	1608	UUGACAGAAGAGAGUGAGCAC	GUGCUCUCUCUCUUCUGUCAG	Cleavage	len=1969 path=[1:0-438 417:439-461 440:462-1001 980:1002-1009 988:1010-1025 1004:1026-1114 1093:1115-1200 1179:1201-1316 1295:1317-1534 1513:1535-1552 1531:1553-1968] [-1, 1, 417, 440, 980, 988, 1004, 1093, 1179, 1295, 1513, 1531, -2]	1
mir156	TRINITY_DN23375_c0_g2_i7	2	-1	1	21	1693	1713	UUGACAGAAGAGAGUGAGCAC	GUGCUCUCUCUCUUCUGUCAG	Cleavage	len=2074 path=[1:0-438 5792:439-590 5944:591-633 440:634-1173 7633:1174-1197 1004:1198-1286 6006:1287-1305 1179:1306-1421 1295:1422-1639 1513:1640-1657 1531:1658-2073] [-1, 1, 5792, 5944, 440, 7633, 1004, 6006, 1179, 1295, 1513, 1531, -2]	1
mir156	TRINITY_DN23375_c0_g2_i11	2	-1	1	21	1760	1780	UUGACAGAAGAGAGUGAGCAC	GUGCUCUCUCUCUUCUGUCAG	Cleavage	len=2141 path=[1:0-438 5792:439-590 5944:591-633 440:634-1173 980:1174-1181 988:1182-1197 1004:1198-1286 1093:1287-1372 1179:1373-1488 1295:1489-1706 1513:1707-1724 1531:1725-2140] [-1, 1, 5792, 5944, 440, 980, 988, 1004, 1093, 1179, 1295, 1513, 1531, -2]	1
mir156	TRINITY_DN28048_c0_g2_i1	2	-1	1	21	611	631	UUGACAGAAGAGAGUGAGCAC	GUGCUCUCUCUCUUCUGUCAU	Cleavage	len=775 path=[7076:0-96 10809:97-120 7174:121-439 7493:440-526 7580:527-567 7621:568-627 7681:628-629 1766:630-646 7773:647-687 10808:688-711 7838:712-736 1873:737-774] [-1, 7076, 10809, 7174, 7493, 7580, 7621, 7681, 1766, 7773, 10808, 7838, 1873, -2]	1
mir156	TRINITY_DN18196_c0_g1_i2	2	-1	1	21	617	637	UUGACAGAAGAGAGUGAGCAC	GUGCUCUCUCUCUUCUGUCAU	Cleavage	len=1128 path=[2243:0-249 1365:250-894 2010:895-908 2024:909-921 2847:922-945 2061:946-1127] [-1, 2243, 1365, 2010, 2024, 2847, 2061, -2]	1
mir156	TRINITY_DN18196_c0_g1_i1	2	-1	1	21	633	653	UUGACAGAAGAGAGUGAGCAC	GUGCUCUCUCUCUUCUGUCAU	Cleavage	len=1144 path=[1122:0-265 1365:266-910 2010:911-924 2024:925-937 2847:938-961 2061:962-1143] [-1, 1122, 1365, 2010, 2024, 2847, 2061, -2]	1
mir156	TRINITY_DN16444_c0_g1_i1	2	-1	1	21	1403	1423	UUGACAGAAGAGAGUGAGCAC	GUGCUCUCUCUCUUCUGUCAU	Cleavage	len=1893 path=[1871:0-406 2255:407-424 2273:425-904 2753:905-1892] [-1, 1871, 2255, 2273, 2753, -2]	1
mir156	TRINITY_DN16444_c0_g1_i3	2	-1	1	21	2027	2047	UUGACAGAAGAGAGUGAGCAC	GUGCUCUCUCUCUUCUGUCAU	Cleavage	len=2517 path=[1871:0-406 3741:407-1048 2273:1049-1528 2753:1529-2516] [-1, 1871, 3741, 2273, 2753, -2]	1
mir156	TRINITY_DN28048_c0_g1_i6	2	-1	1	21	1769	1789	UUGACAGAAGAGAGUGAGCAC	GUGCUCUCUCUCUUCUGUCAU	Cleavage	len=2752 path=[1:0-1226 1205:1227-1243 1222:1244-1359 1338:1360-1381 1360:1382-1728 1707:1729-1787 1766:1788-1804 1783:1805-1894 1873:1895-1932 10807:1933-1956 1935:1957-2159 2138:2160-2219 9575:2220-2241 2725:2242-2294 10810:2295-2318 2802:2319-2751] [-1, 1, 1205, 1222, 1338, 1360, 1707, 1766, 1783, 1873, 10807, 1935, 2138, 9575, 2725, 10810, 2802, -2]	1
mir156	TRINITY_DN28048_c0_g1_i2	2	-1	1	21	2085	2105	UUGACAGAAGAGAGUGAGCAC	GUGCUCUCUCUCUUCUGUCAU	Cleavage	len=3068 path=[1:0-1226 9930:1227-1559 1222:1560-1675 1338:1676-1697 1360:1698-2044 1707:2045-2103 1766:2104-2120 1783:2121-2210 1873:2211-2248 10807:2249-2272 1935:2273-2475 2138:2476-2535 9575:2536-2557 2725:2558-2610 10810:2611-2634 2802:2635-3067] [-1, 1, 9930, 1222, 1338, 1360, 1707, 1766, 1783, 1873, 10807, 1935, 2138, 9575, 2725, 10810, 2802, -2]	1
mir156	TRINITY_DN28048_c0_g1_i7	2	-1	1	21	1769	1789	UUGACAGAAGAGAGUGAGCAC	GUGCUCUCUCUCUUCUGUCAU	Cleavage	len=3257 path=[1:0-1226 1205:1227-1243 1222:1244-1359 1338:1360-1381 1360:1382-1728 1707:1729-1787 1766:1788-1804 1783:1805-1894 1873:1895-1932 10807:1933-1956 1935:1957-2159 2138:2160-2219 2198:2220-2744 2723:2745-2746 2725:2747-2799 10810:2800-2823 2802:2824-3256] [-1, 1, 1205, 1222, 1338, 1360, 1707, 1766, 1783, 1873, 10807, 1935, 2138, 2198, 2723, 2725, 10810, 2802, -2]	1
mir156	TRINITY_DN28048_c0_g1_i5	2	-1	1	21	2085	2105	UUGACAGAAGAGAGUGAGCAC	GUGCUCUCUCUCUUCUGUCAU	Cleavage	len=3573 path=[1:0-1226 9930:1227-1559 1222:1560-1675 1338:1676-1697 1360:1698-2044 1707:2045-2103 1766:2104-2120 1783:2121-2210 1873:2211-2248 10807:2249-2272 1935:2273-2475 2138:2476-2535 2198:2536-3060 2723:3061-3062 2725:3063-3115 10810:3116-3139 2802:3140-3572] [-1, 1, 9930, 1222, 1338, 1360, 1707, 1766, 1783, 1873, 10807, 1935, 2138, 2198, 2723, 2725, 10810, 2802, -2]	1
mir156	TRINITY_DN28048_c0_g1_i4	2	-1	1	21	2592	2612	UUGACAGAAGAGAGUGAGCAC	GUGCUCUCUCUCUUCUGUCAU	Cleavage	len=3575 path=[1:0-1226 1205:1227-1243 1222:1244-1359 7863:1360-2204 1360:2205-2551 1707:2552-2610 1766:2611-2627 1783:2628-2717 1873:2718-2755 10807:2756-2779 1935:2780-2982 2138:2983-3042 9575:3043-3064 2725:3065-3117 10810:3118-3141 2802:3142-3574] [-1, 1, 1205, 1222, 7863, 1360, 1707, 1766, 1783, 1873, 10807, 1935, 2138, 9575, 2725, 10810, 2802, -2]	1
mir156	TRINITY_DN28048_c0_g1_i1	2	-1	1	21	2908	2928	UUGACAGAAGAGAGUGAGCAC	GUGCUCUCUCUCUUCUGUCAU	Cleavage	len=3891 path=[1:0-1226 9930:1227-1559 1222:1560-1675 7863:1676-2520 1360:2521-2867 1707:2868-2926 1766:2927-2943 1783:2944-3033 1873:3034-3071 10807:3072-3095 1935:3096-3298 2138:3299-3358 9575:3359-3380 2725:3381-3433 10810:3434-3457 2802:3458-3890] [-1, 1, 9930, 1222, 7863, 1360, 1707, 1766, 1783, 1873, 10807, 1935, 2138, 9575, 2725, 10810, 2802, -2]	1
mir156	TRINITY_DN28048_c0_g1_i3	2	-1	1	21	2592	2612	UUGACAGAAGAGAGUGAGCAC	GUGCUCUCUCUCUUCUGUCAU	Cleavage	len=4080 path=[1:0-1226 1205:1227-1243 1222:1244-1359 7863:1360-2204 1360:2205-2551 1707:2552-2610 1766:2611-2627 1783:2628-2717 1873:2718-2755 10807:2756-2779 1935:2780-2982 2138:2983-3042 2198:3043-3567 2723:3568-3569 2725:3570-3622 10810:3623-3646 2802:3647-4079] [-1, 1, 1205, 1222, 7863, 1360, 1707, 1766, 1783, 1873, 10807, 1935, 2138, 2198, 2723, 2725, 10810, 2802, -2]	1
mir156	TRINITY_DN28048_c0_g1_i8	2	-1	1	21	2908	2928	UUGACAGAAGAGAGUGAGCAC	GUGCUCUCUCUCUUCUGUCAU	Cleavage	len=4396 path=[1:0-1226 9930:1227-1559 1222:1560-1675 7863:1676-2520 1360:2521-2867 1707:2868-2926 1766:2927-2943 1783:2944-3033 1873:3034-3071 10807:3072-3095 1935:3096-3298 2138:3299-3358 2198:3359-3883 2723:3884-3885 2725:3886-3938 10810:3939-3962 2802:3963-4395] [-1, 1, 9930, 1222, 7863, 1360, 1707, 1766, 1783, 1873, 10807, 1935, 2138, 2198, 2723, 2725, 10810, 2802, -2]	1
mir156	TRINITY_DN18895_c0_g1_i1	2	-1	1	21	813	833	UUGACAGAAGAGAGUGAGCAC	AAGCUCCCUCUCUUCUGUCAC	Cleavage	len=1240 path=[1:0-830 2725:831-854 833:855-1239] [-1, 1, 2725, 833, -2]	1
mir156	TRINITY_DN23375_c0_g1_i1	2	-1	1	21	415	435	UUGACAGAAGAGAGUGAGCAC	GUGCUCUCUCUCUUCUGUCAG	Cleavage	len=796 path=[5240:0-309 5527:310-351 5569:352-379 1531:380-795] [-1, 5240, 5527, 5569, 1531, -2]	1
mir156	TRINITY_DN23375_c0_g2_i6	2	-1	1	21	1258	1278	UUGACAGAAGAGAGUGAGCAC	GUGCUCUCUCUCUUCUGUCAG	Cleavage	len=1639 path=[6025:0-198 440:199-738 7633:739-762 1004:763-851 6006:852-870 1179:871-986 1295:987-1204 1513:1205-1222 1531:1223-1638] [-1, 6025, 440, 7633, 1004, 6006, 1179, 1295, 1513, 1531, -2]	1
mir156	TRINITY_DN23375_c0_g2_i9	2	-1	1	21	1325	1345	UUGACAGAAGAGAGUGAGCAC	GUGCUCUCUCUCUUCUGUCAG	Cleavage	len=1706 path=[6025:0-198 440:199-738 980:739-746 988:747-762 1004:763-851 1093:852-937 1179:938-1053 1295:1054-1271 1513:1272-1289 1531:1290-1705] [-1, 6025, 440, 980, 988, 1004, 1093, 1179, 1295, 1513, 1531, -2]	1
mir156	TRINITY_DN23375_c0_g2_i12	2	-1	1	21	1521	1541	UUGACAGAAGAGAGUGAGCAC	GUGCUCUCUCUCUUCUGUCAG	Cleavage	len=1902 path=[1:0-438 417:439-461 440:462-1001 7633:1002-1025 1004:1026-1114 6006:1115-1133 1179:1134-1249 1295:1250-1467 1513:1468-1485 1531:1486-1901] [-1, 1, 417, 440, 7633, 1004, 6006, 1179, 1295, 1513, 1531, -2]	1
mir156	TRINITY_DN23375_c0_g2_i10	2	-1	1	21	1588	1608	UUGACAGAAGAGAGUGAGCAC	GUGCUCUCUCUCUUCUGUCAG	Cleavage	len=1969 path=[1:0-438 417:439-461 440:462-1001 980:1002-1009 988:1010-1025 1004:1026-1114 1093:1115-1200 1179:1201-1316 1295:1317-1534 1513:1535-1552 1531:1553-1968] [-1, 1, 417, 440, 980, 988, 1004, 1093, 1179, 1295, 1513, 1531, -2]	1
mir156	TRINITY_DN23375_c0_g2_i7	2	-1	1	21	1693	1713	UUGACAGAAGAGAGUGAGCAC	GUGCUCUCUCUCUUCUGUCAG	Cleavage	len=2074 path=[1:0-438 5792:439-590 5944:591-633 440:634-1173 7633:1174-1197 1004:1198-1286 6006:1287-1305 1179:1306-1421 1295:1422-1639 1513:1640-1657 1531:1658-2073] [-1, 1, 5792, 5944, 440, 7633, 1004, 6006, 1179, 1295, 1513, 1531, -2]	1
mir156	TRINITY_DN23375_c0_g2_i11	2	-1	1	21	1760	1780	UUGACAGAAGAGAGUGAGCAC	GUGCUCUCUCUCUUCUGUCAG	Cleavage	len=2141 path=[1:0-438 5792:439-590 5944:591-633 440:634-1173 980:1174-1181 988:1182-1197 1004:1198-1286 1093:1287-1372 1179:1373-1488 1295:1489-1706 1513:1707-1724 1531:1725-2140] [-1, 1, 5792, 5944, 440, 980, 988, 1004, 1093, 1179, 1295, 1513, 1531, -2]	1
mir156	TRINITY_DN28048_c0_g2_i1	2	-1	1	21	611	631	UUGACAGAAGAGAGUGAGCAC	GUGCUCUCUCUCUUCUGUCAU	Cleavage	len=775 path=[7076:0-96 10809:97-120 7174:121-439 7493:440-526 7580:527-567 7621:568-627 7681:628-629 1766:630-646 7773:647-687 10808:688-711 7838:712-736 1873:737-774] [-1, 7076, 10809, 7174, 7493, 7580, 7621, 7681, 1766, 7773, 10808, 7838, 1873, -2]	1
mir156	TRINITY_DN18196_c0_g1_i2	2	-1	1	21	617	637	UUGACAGAAGAGAGUGAGCAC	GUGCUCUCUCUCUUCUGUCAU	Cleavage	len=1128 path=[2243:0-249 1365:250-894 2010:895-908 2024:909-921 2847:922-945 2061:946-1127] [-1, 2243, 1365, 2010, 2024, 2847, 2061, -2]	1
mir156	TRINITY_DN18196_c0_g1_i1	2	-1	1	21	633	653	UUGACAGAAGAGAGUGAGCAC	GUGCUCUCUCUCUUCUGUCAU	Cleavage	len=1144 path=[1122:0-265 1365:266-910 2010:911-924 2024:925-937 2847:938-961 2061:962-1143] [-1, 1122, 1365, 2010, 2024, 2847, 2061, -2]	1
mir156	TRINITY_DN16444_c0_g1_i1	2	-1	1	21	1403	1423	UUGACAGAAGAGAGUGAGCAC	GUGCUCUCUCUCUUCUGUCAU	Cleavage	len=1893 path=[1871:0-406 2255:407-424 2273:425-904 2753:905-1892] [-1, 1871, 2255, 2273, 2753, -2]	1
mir156	TRINITY_DN16444_c0_g1_i3	2	-1	1	21	2027	2047	UUGACAGAAGAGAGUGAGCAC	GUGCUCUCUCUCUUCUGUCAU	Cleavage	len=2517 path=[1871:0-406 3741:407-1048 2273:1049-1528 2753:1529-2516] [-1, 1871, 3741, 2273, 2753, -2]	1
mir156	TRINITY_DN28048_c0_g1_i6	2	-1	1	21	1769	1789	UUGACAGAAGAGAGUGAGCAC	GUGCUCUCUCUCUUCUGUCAU	Cleavage	len=2752 path=[1:0-1226 1205:1227-1243 1222:1244-1359 1338:1360-1381 1360:1382-1728 1707:1729-1787 1766:1788-1804 1783:1805-1894 1873:1895-1932 10807:1933-1956 1935:1957-2159 2138:2160-2219 9575:2220-2241 2725:2242-2294 10810:2295-2318 2802:2319-2751] [-1, 1, 1205, 1222, 1338, 1360, 1707, 1766, 1783, 1873, 10807, 1935, 2138, 9575, 2725, 10810, 2802, -2]	1
mir156	TRINITY_DN28048_c0_g1_i2	2	-1	1	21	2085	2105	UUGACAGAAGAGAGUGAGCAC	GUGCUCUCUCUCUUCUGUCAU	Cleavage	len=3068 path=[1:0-1226 9930:1227-1559 1222:1560-1675 1338:1676-1697 1360:1698-2044 1707:2045-2103 1766:2104-2120 1783:2121-2210 1873:2211-2248 10807:2249-2272 1935:2273-2475 2138:2476-2535 9575:2536-2557 2725:2558-2610 10810:2611-2634 2802:2635-3067] [-1, 1, 9930, 1222, 1338, 1360, 1707, 1766, 1783, 1873, 10807, 1935, 2138, 9575, 2725, 10810, 2802, -2]	1
mir156	TRINITY_DN28048_c0_g1_i7	2	-1	1	21	1769	1789	UUGACAGAAGAGAGUGAGCAC	GUGCUCUCUCUCUUCUGUCAU	Cleavage	len=3257 path=[1:0-1226 1205:1227-1243 1222:1244-1359 1338:1360-1381 1360:1382-1728 1707:1729-1787 1766:1788-1804 1783:1805-1894 1873:1895-1932 10807:1933-1956 1935:1957-2159 2138:2160-2219 2198:2220-2744 2723:2745-2746 2725:2747-2799 10810:2800-2823 2802:2824-3256] [-1, 1, 1205, 1222, 1338, 1360, 1707, 1766, 1783, 1873, 10807, 1935, 2138, 2198, 2723, 2725, 10810, 2802, -2]	1
mir156	TRINITY_DN28048_c0_g1_i5	2	-1	1	21	2085	2105	UUGACAGAAGAGAGUGAGCAC	GUGCUCUCUCUCUUCUGUCAU	Cleavage	len=3573 path=[1:0-1226 9930:1227-1559 1222:1560-1675 1338:1676-1697 1360:1698-2044 1707:2045-2103 1766:2104-2120 1783:2121-2210 1873:2211-2248 10807:2249-2272 1935:2273-2475 2138:2476-2535 2198:2536-3060 2723:3061-3062 2725:3063-3115 10810:3116-3139 2802:3140-3572] [-1, 1, 9930, 1222, 1338, 1360, 1707, 1766, 1783, 1873, 10807, 1935, 2138, 2198, 2723, 2725, 10810, 2802, -2]	1
mir156	TRINITY_DN28048_c0_g1_i4	2	-1	1	21	2592	2612	UUGACAGAAGAGAGUGAGCAC	GUGCUCUCUCUCUUCUGUCAU	Cleavage	len=3575 path=[1:0-1226 1205:1227-1243 1222:1244-1359 7863:1360-2204 1360:2205-2551 1707:2552-2610 1766:2611-2627 1783:2628-2717 1873:2718-2755 10807:2756-2779 1935:2780-2982 2138:2983-3042 9575:3043-3064 2725:3065-3117 10810:3118-3141 2802:3142-3574] [-1, 1, 1205, 1222, 7863, 1360, 1707, 1766, 1783, 1873, 10807, 1935, 2138, 9575, 2725, 10810, 2802, -2]	1
mir156	TRINITY_DN28048_c0_g1_i1	2	-1	1	21	2908	2928	UUGACAGAAGAGAGUGAGCAC	GUGCUCUCUCUCUUCUGUCAU	Cleavage	len=3891 path=[1:0-1226 9930:1227-1559 1222:1560-1675 7863:1676-2520 1360:2521-2867 1707:2868-2926 1766:2927-2943 1783:2944-3033 1873:3034-3071 10807:3072-3095 1935:3096-3298 2138:3299-3358 9575:3359-3380 2725:3381-3433 10810:3434-3457 2802:3458-3890] [-1, 1, 9930, 1222, 7863, 1360, 1707, 1766, 1783, 1873, 10807, 1935, 2138, 9575, 2725, 10810, 2802, -2]	1
mir156	TRINITY_DN28048_c0_g1_i3	2	-1	1	21	2592	2612	UUGACAGAAGAGAGUGAGCAC	GUGCUCUCUCUCUUCUGUCAU	Cleavage	len=4080 path=[1:0-1226 1205:1227-1243 1222:1244-1359 7863:1360-2204 1360:2205-2551 1707:2552-2610 1766:2611-2627 1783:2628-2717 1873:2718-2755 10807:2756-2779 1935:2780-2982 2138:2983-3042 2198:3043-3567 2723:3568-3569 2725:3570-3622 10810:3623-3646 2802:3647-4079] [-1, 1, 1205, 1222, 7863, 1360, 1707, 1766, 1783, 1873, 10807, 1935, 2138, 2198, 2723, 2725, 10810, 2802, -2]	1
mir156	TRINITY_DN28048_c0_g1_i8	2	-1	1	21	2908	2928	UUGACAGAAGAGAGUGAGCAC	GUGCUCUCUCUCUUCUGUCAU	Cleavage	len=4396 path=[1:0-1226 9930:1227-1559 1222:1560-1675 7863:1676-2520 1360:2521-2867 1707:2868-2926 1766:2927-2943 1783:2944-3033 1873:3034-3071 10807:3072-3095 1935:3096-3298 2138:3299-3358 2198:3359-3883 2723:3884-3885 2725:3886-3938 10810:3939-3962 2802:3963-4395] [-1, 1, 9930, 1222, 7863, 1360, 1707, 1766, 1783, 1873, 10807, 1935, 2138, 2198, 2723, 2725, 10810, 2802, -2]	1
mir156	TRINITY_DN18895_c0_g1_i1	2	-1	1	21	813	833	UUGACAGAAGAGAGUGAGCAC	AAGCUCCCUCUCUUCUGUCAC	Cleavage	len=1240 path=[1:0-830 2725:831-854 833:855-1239] [-1, 1, 2725, 833, -2]	1
mir159	TRINITY_DN19731_c0_g1_i1	2	-1	1	21	1606	1626	UUUGGAUUGAAGGGAGCUCUA	AGGAGCUUCCUUCAAUCCAAG	Cleavage	len=2988 path=[3043:0-192 3213:193-235 3256:236-272 3293:273-1268 4289:1269-1682 4703:1683-1691 4712:1692-1698 4719:1699-1708 4729:1709-1814 4835:1815-2339 6119:2340-2358 5456:2359-2987] [-1, 3043, 3213, 3256, 3293, 4289, 4703, 4712, 4719, 4729, 4835, 6119, 5456, -2]	1
mir159	TRINITY_DN19731_c0_g1_i2	2	-1	1	21	1606	1626	UUUGGAUUGAAGGGAGCUCUA	AGGAGCUUCCUUCAAUCCAAG	Cleavage	len=3065 path=[3043:0-192 3213:193-235 3256:236-272 3293:273-1268 4289:1269-1682 4703:1683-1691 4712:1692-1698 4719:1699-1708 4729:1709-1814 4835:1815-2339 5360:2340-2435 5456:2436-3064] [-1, 3043, 3213, 3256, 3293, 4289, 4703, 4712, 4719, 4729, 4835, 5360, 5456, -2]	1
mir159	TRINITY_DN19731_c0_g1_i1	2	-1	1	21	1606	1626	UUUGGAUUGAAGGGAGCUCUA	AGGAGCUUCCUUCAAUCCAAG	Cleavage	len=2988 path=[3043:0-192 3213:193-235 3256:236-272 3293:273-1268 4289:1269-1682 4703:1683-1691 4712:1692-1698 4719:1699-1708 4729:1709-1814 4835:1815-2339 6119:2340-2358 5456:2359-2987] [-1, 3043, 3213, 3256, 3293, 4289, 4703, 4712, 4719, 4729, 4835, 6119, 5456, -2]	1
mir159	TRINITY_DN19731_c0_g1_i2	2	-1	1	21	1606	1626	UUUGGAUUGAAGGGAGCUCUA	AGGAGCUUCCUUCAAUCCAAG	Cleavage	len=3065 path=[3043:0-192 3213:193-235 3256:236-272 3293:273-1268 4289:1269-1682 4703:1683-1691 4712:1692-1698 4719:1699-1708 4729:1709-1814 4835:1815-2339 5360:2340-2435 5456:2436-3064] [-1, 3043, 3213, 3256, 3293, 4289, 4703, 4712, 4719, 4729, 4835, 5360, 5456, -2]	1
mir166	TRINITY_DN28724_c1_g1_i2	2	-1	1	21	1032	1052	UCGGACCAGGCUUCAUUCCCC	UUGGGAUGAAGCCUGGUCCGG	Cleavage	len=1452 path=[3321:0-530 3829:531-668 3967:669-674 9170:675-875 4177:876-878 4180:879-950 11070:951-974 4276:975-1013 4315:1014-1014 8460:1015-1052 4354:1053-1085 7081:1086-1263 11069:1264-1287 7283:1288-1335 10401:1336-1451] [-1, 3321, 3829, 3967, 9170, 4177, 4180, 11070, 4276, 4315, 8460, 4354, 7081, 11069, 7283, 10401, -2]	1
mir166	TRINITY_DN30063_c3_g3_i3	2	-1	1	21	1155	1175	UCGGACCAGGCUUCAUUCCCC	CUGGGAUGAAGCCUGGUCCGG	Cleavage	len=1741 path=[541:0-57 576:58-483 1002:484-492 19468:493-652 24811:653-676 19652:677-821 11627:822-822 11628:823-1148 11954:1149-1208 12014:1209-1253 12059:1254-1280 12086:1281-1281 12087:1282-1332 24812:1333-1356 12162:1357-1374 24813:1375-1398 12204:1399-1460 12266:1461-1480 12286:1481-1481 12287:1482-1528 24819:1529-1552 12358:1553-1599 20960:1600-1641 21002:1642-1651 21012:1652-1732 12441:17…	1
mir166	TRINITY_DN30063_c3_g3_i9	2	-1	1	21	1155	1175	UCGGACCAGGCUUCAUUCCCC	CUGGGAUGAAGCCUGGUCCGG	Cleavage	len=1965 path=[541:0-57 576:58-483 1002:484-492 19468:493-652 24811:653-676 19652:677-821 11627:822-822 11628:823-1148 11954:1149-1208 12014:1209-1253 12059:1254-1280 12086:1281-1281 12087:1282-1332 24812:1333-1356 12162:1357-1374 24813:1375-1398 12204:1399-1460 12266:1461-1480 12286:1481-1481 12287:1482-1528 24819:1529-1552 12358:1553-1599 12405:1600-1635 12441:1636-1637 12443:1638-1643 24815:16…	1
mir166	TRINITY_DN28724_c1_g1_i6	2	-1	1	21	1032	1052	UCGGACCAGGCUUCAUUCCCC	UUGGGAUGAAGCCUGGUCCGG	Cleavage	len=2243 path=[3321:0-530 3829:531-668 3967:669-674 9170:675-875 4177:876-878 4180:879-950 11070:951-974 4276:975-1013 4315:1014-1014 8460:1015-1052 4354:1053-1085 7081:1086-1263 11069:1264-1287 7283:1288-1335 7331:1336-1336 4638:1337-1337 4639:1338-1526 4828:1527-1889 5191:1890-2052 9719:2053-2177 5375:2178-2203 5401:2204-2206 9683:2207-2242] [-1, 3321, 3829, 3967, 9170, 4177, 4180, 11070, 4276,…	1
mir166	TRINITY_DN28724_c1_g1_i4	2	-1	1	21	1035	1055	UCGGACCAGGCUUCAUUCCCC	UUGGGAUGAAGCCUGGUCCGG	Cleavage	len=2246 path=[3321:0-530 9509:531-668 3967:669-674 3973:675-799 11067:800-823 4122:824-878 4177:879-881 8325:882-1016 4315:1017-1017 4316:1018-1055 4354:1056-1088 4387:1089-1290 11068:1291-1314 4613:1315-1339 4638:1340-1340 7332:1341-1451 7443:1452-1529 4828:1530-1892 5191:1893-2055 9719:2056-2180 5375:2181-2206 5401:2207-2209 9683:2210-2245] [-1, 3321, 9509, 3967, 3973, 11067, 4122, 4177, 8325,…	1
mir166	TRINITY_DN28724_c1_g1_i7	2	-1	1	21	1032	1052	UCGGACCAGGCUUCAUUCCCC	UUGGGAUGAAGCCUGGUCCGG	Cleavage	len=3340 path=[3321:0-530 3829:531-668 3967:669-674 9170:675-875 4177:876-878 4180:879-950 11070:951-974 4276:975-1013 4315:1014-1014 8460:1015-1052 4354:1053-1085 7081:1086-1263 11069:1264-1287 7283:1288-1335 7331:1336-1336 4638:1337-1337 4639:1338-1526 4828:1527-1889 7521:1890-1982 11071:1983-2006 7638:2007-2099 5401:2100-2102 5404:2103-2394 5696:2395-2450 5752:2451-2642 5944:2643-2655 8671:265…	1
mir166	TRINITY_DN28724_c1_g1_i1	2	-1	1	21	1035	1055	UCGGACCAGGCUUCAUUCCCC	UUGGGAUGAAGCCUGGUCCGG	Cleavage	len=3343 path=[3321:0-530 9509:531-668 3967:669-674 3973:675-799 11067:800-823 4122:824-878 4177:879-881 8325:882-1016 4315:1017-1017 4316:1018-1055 4354:1056-1088 4387:1089-1290 11068:1291-1314 4613:1315-1339 4638:1340-1340 7332:1341-1451 7443:1452-1529 4828:1530-1892 7521:1893-1985 11071:1986-2009 7638:2010-2102 5401:2103-2105 5404:2106-2397 5696:2398-2453 5752:2454-2645 5944:2646-2658 8671:265…	1
mir166	TRINITY_DN30063_c3_g3_i2	2	-1	1	21	2535	2555	UCGGACCAGGCUUCAUUCCCC	CUGGGAUGAAGCCUGGUCCGG	Cleavage	len=4838 path=[9439:0-462 21605:463-482 9911:483-2198 11627:2199-2199 19797:2200-2325 19923:2326-2387 19985:2388-2528 11954:2529-2588 20776:2589-2633 12059:2634-2660 12086:2661-2661 12087:2662-2712 24812:2713-2736 12162:2737-2754 24813:2755-2778 12204:2779-2840 12266:2841-2860 12286:2861-2861 12287:2862-2908 24819:2909-2932 12358:2933-2979 12405:2980-3015 12441:3016-3017 12443:3018-3023 24815:302…	1
mir166	TRINITY_DN30063_c3_g3_i1	2	-1	1	21	2547	2567	UCGGACCAGGCUUCAUUCCCC	CUGGGAUGAAGCCUGGUCCGG	Cleavage	len=4850 path=[9439:0-462 9879:463-473 9890:474-494 9911:495-2210 11627:2211-2211 19797:2212-2337 19923:2338-2399 19985:2400-2540 11954:2541-2600 20776:2601-2645 12059:2646-2672 12086:2673-2673 12087:2674-2724 24812:2725-2748 12162:2749-2766 24813:2767-2790 12204:2791-2852 12266:2853-2872 12286:2873-2873 12287:2874-2920 24819:2921-2944 12358:2945-2991 12405:2992-3027 12441:3028-3029 12443:3030-30…	1
mir166	TRINITY_DN30063_c3_g3_i4	2	-1	1	21	2535	2555	UCGGACCAGGCUUCAUUCCCC	CUGGGAUGAAGCCUGGUCCGG	Cleavage	len=4864 path=[9439:0-462 21605:463-482 9911:483-2198 11627:2199-2199 19797:2200-2325 19923:2326-2387 19985:2388-2528 11954:2529-2588 20776:2589-2633 12059:2634-2660 12086:2661-2661 12087:2662-2712 24812:2713-2736 12162:2737-2754 24813:2755-2778 12204:2779-2840 12266:2841-2860 12286:2861-2861 12287:2862-2908 24819:2909-2932 12358:2933-2979 20960:2980-3021 22374:3022-3043 12443:3044-3049 24815:305…	1
mir166	TRINITY_DN30063_c3_g3_i8	2	-1	1	21	2547	2567	UCGGACCAGGCUUCAUUCCCC	CUGGGAUGAAGCCUGGUCCGG	Cleavage	len=4876 path=[9439:0-462 9879:463-473 9890:474-494 9911:495-2210 11627:2211-2211 19797:2212-2337 19923:2338-2399 19985:2400-2540 11954:2541-2600 20776:2601-2645 12059:2646-2672 12086:2673-2673 12087:2674-2724 24812:2725-2748 12162:2749-2766 24813:2767-2790 12204:2791-2852 12266:2853-2872 12286:2873-2873 12287:2874-2920 24819:2921-2944 12358:2945-2991 20960:2992-3033 22374:3034-3055 12443:3056-30…	1
mir166	TRINITY_DN30063_c3_g3_i5	2	-1	1	21	2547	2567	UCGGACCAGGCUUCAUUCCCC	CUGGGAUGAAGCCUGGUCCGG	Cleavage	len=4982 path=[9439:0-462 9879:463-473 9890:474-494 9911:495-2210 11627:2211-2211 19797:2212-2337 19923:2338-2399 19985:2400-2540 11954:2541-2600 20776:2601-2645 12059:2646-2672 12086:2673-2673 12087:2674-2724 24812:2725-2748 12162:2749-2766 24813:2767-2790 12204:2791-2852 22763:2853-3004 12286:3005-3005 12287:3006-3052 24819:3053-3076 12358:3077-3123 12405:3124-3159 12441:3160-3161 12443:3162-31…	1
mir166	TRINITY_DN28724_c1_g1_i2	2	-1	1	21	1032	1052	UCGGACCAGGCUUCAUUCCCC	UUGGGAUGAAGCCUGGUCCGG	Cleavage	len=1452 path=[3321:0-530 3829:531-668 3967:669-674 9170:675-875 4177:876-878 4180:879-950 11070:951-974 4276:975-1013 4315:1014-1014 8460:1015-1052 4354:1053-1085 7081:1086-1263 11069:1264-1287 7283:1288-1335 10401:1336-1451] [-1, 3321, 3829, 3967, 9170, 4177, 4180, 11070, 4276, 4315, 8460, 4354, 7081, 11069, 7283, 10401, -2]	1
mir166	TRINITY_DN30063_c3_g3_i3	2	-1	1	21	1155	1175	UCGGACCAGGCUUCAUUCCCC	CUGGGAUGAAGCCUGGUCCGG	Cleavage	len=1741 path=[541:0-57 576:58-483 1002:484-492 19468:493-652 24811:653-676 19652:677-821 11627:822-822 11628:823-1148 11954:1149-1208 12014:1209-1253 12059:1254-1280 12086:1281-1281 12087:1282-1332 24812:1333-1356 12162:1357-1374 24813:1375-1398 12204:1399-1460 12266:1461-1480 12286:1481-1481 12287:1482-1528 24819:1529-1552 12358:1553-1599 20960:1600-1641 21002:1642-1651 21012:1652-1732 12441:17…	1
mir166	TRINITY_DN30063_c3_g3_i9	2	-1	1	21	1155	1175	UCGGACCAGGCUUCAUUCCCC	CUGGGAUGAAGCCUGGUCCGG	Cleavage	len=1965 path=[541:0-57 576:58-483 1002:484-492 19468:493-652 24811:653-676 19652:677-821 11627:822-822 11628:823-1148 11954:1149-1208 12014:1209-1253 12059:1254-1280 12086:1281-1281 12087:1282-1332 24812:1333-1356 12162:1357-1374 24813:1375-1398 12204:1399-1460 12266:1461-1480 12286:1481-1481 12287:1482-1528 24819:1529-1552 12358:1553-1599 12405:1600-1635 12441:1636-1637 12443:1638-1643 24815:16…	1
mir166	TRINITY_DN28724_c1_g1_i6	2	-1	1	21	1032	1052	UCGGACCAGGCUUCAUUCCCC	UUGGGAUGAAGCCUGGUCCGG	Cleavage	len=2243 path=[3321:0-530 3829:531-668 3967:669-674 9170:675-875 4177:876-878 4180:879-950 11070:951-974 4276:975-1013 4315:1014-1014 8460:1015-1052 4354:1053-1085 7081:1086-1263 11069:1264-1287 7283:1288-1335 7331:1336-1336 4638:1337-1337 4639:1338-1526 4828:1527-1889 5191:1890-2052 9719:2053-2177 5375:2178-2203 5401:2204-2206 9683:2207-2242] [-1, 3321, 3829, 3967, 9170, 4177, 4180, 11070, 4276,…	1
mir166	TRINITY_DN28724_c1_g1_i4	2	-1	1	21	1035	1055	UCGGACCAGGCUUCAUUCCCC	UUGGGAUGAAGCCUGGUCCGG	Cleavage	len=2246 path=[3321:0-530 9509:531-668 3967:669-674 3973:675-799 11067:800-823 4122:824-878 4177:879-881 8325:882-1016 4315:1017-1017 4316:1018-1055 4354:1056-1088 4387:1089-1290 11068:1291-1314 4613:1315-1339 4638:1340-1340 7332:1341-1451 7443:1452-1529 4828:1530-1892 5191:1893-2055 9719:2056-2180 5375:2181-2206 5401:2207-2209 9683:2210-2245] [-1, 3321, 9509, 3967, 3973, 11067, 4122, 4177, 8325,…	1
mir166	TRINITY_DN28724_c1_g1_i7	2	-1	1	21	1032	1052	UCGGACCAGGCUUCAUUCCCC	UUGGGAUGAAGCCUGGUCCGG	Cleavage	len=3340 path=[3321:0-530 3829:531-668 3967:669-674 9170:675-875 4177:876-878 4180:879-950 11070:951-974 4276:975-1013 4315:1014-1014 8460:1015-1052 4354:1053-1085 7081:1086-1263 11069:1264-1287 7283:1288-1335 7331:1336-1336 4638:1337-1337 4639:1338-1526 4828:1527-1889 7521:1890-1982 11071:1983-2006 7638:2007-2099 5401:2100-2102 5404:2103-2394 5696:2395-2450 5752:2451-2642 5944:2643-2655 8671:265…	1
mir166	TRINITY_DN28724_c1_g1_i1	2	-1	1	21	1035	1055	UCGGACCAGGCUUCAUUCCCC	UUGGGAUGAAGCCUGGUCCGG	Cleavage	len=3343 path=[3321:0-530 9509:531-668 3967:669-674 3973:675-799 11067:800-823 4122:824-878 4177:879-881 8325:882-1016 4315:1017-1017 4316:1018-1055 4354:1056-1088 4387:1089-1290 11068:1291-1314 4613:1315-1339 4638:1340-1340 7332:1341-1451 7443:1452-1529 4828:1530-1892 7521:1893-1985 11071:1986-2009 7638:2010-2102 5401:2103-2105 5404:2106-2397 5696:2398-2453 5752:2454-2645 5944:2646-2658 8671:265…	1
mir166	TRINITY_DN30063_c3_g3_i2	2	-1	1	21	2535	2555	UCGGACCAGGCUUCAUUCCCC	CUGGGAUGAAGCCUGGUCCGG	Cleavage	len=4838 path=[9439:0-462 21605:463-482 9911:483-2198 11627:2199-2199 19797:2200-2325 19923:2326-2387 19985:2388-2528 11954:2529-2588 20776:2589-2633 12059:2634-2660 12086:2661-2661 12087:2662-2712 24812:2713-2736 12162:2737-2754 24813:2755-2778 12204:2779-2840 12266:2841-2860 12286:2861-2861 12287:2862-2908 24819:2909-2932 12358:2933-2979 12405:2980-3015 12441:3016-3017 12443:3018-3023 24815:302…	1
mir166	TRINITY_DN30063_c3_g3_i1	2	-1	1	21	2547	2567	UCGGACCAGGCUUCAUUCCCC	CUGGGAUGAAGCCUGGUCCGG	Cleavage	len=4850 path=[9439:0-462 9879:463-473 9890:474-494 9911:495-2210 11627:2211-2211 19797:2212-2337 19923:2338-2399 19985:2400-2540 11954:2541-2600 20776:2601-2645 12059:2646-2672 12086:2673-2673 12087:2674-2724 24812:2725-2748 12162:2749-2766 24813:2767-2790 12204:2791-2852 12266:2853-2872 12286:2873-2873 12287:2874-2920 24819:2921-2944 12358:2945-2991 12405:2992-3027 12441:3028-3029 12443:3030-30…	1
mir166	TRINITY_DN30063_c3_g3_i4	2	-1	1	21	2535	2555	UCGGACCAGGCUUCAUUCCCC	CUGGGAUGAAGCCUGGUCCGG	Cleavage	len=4864 path=[9439:0-462 21605:463-482 9911:483-2198 11627:2199-2199 19797:2200-2325 19923:2326-2387 19985:2388-2528 11954:2529-2588 20776:2589-2633 12059:2634-2660 12086:2661-2661 12087:2662-2712 24812:2713-2736 12162:2737-2754 24813:2755-2778 12204:2779-2840 12266:2841-2860 12286:2861-2861 12287:2862-2908 24819:2909-2932 12358:2933-2979 20960:2980-3021 22374:3022-3043 12443:3044-3049 24815:305…	1
mir166	TRINITY_DN30063_c3_g3_i8	2	-1	1	21	2547	2567	UCGGACCAGGCUUCAUUCCCC	CUGGGAUGAAGCCUGGUCCGG	Cleavage	len=4876 path=[9439:0-462 9879:463-473 9890:474-494 9911:495-2210 11627:2211-2211 19797:2212-2337 19923:2338-2399 19985:2400-2540 11954:2541-2600 20776:2601-2645 12059:2646-2672 12086:2673-2673 12087:2674-2724 24812:2725-2748 12162:2749-2766 24813:2767-2790 12204:2791-2852 12266:2853-2872 12286:2873-2873 12287:2874-2920 24819:2921-2944 12358:2945-2991 20960:2992-3033 22374:3034-3055 12443:3056-30…	1
mir166	TRINITY_DN30063_c3_g3_i5	2	-1	1	21	2547	2567	UCGGACCAGGCUUCAUUCCCC	CUGGGAUGAAGCCUGGUCCGG	Cleavage	len=4982 path=[9439:0-462 9879:463-473 9890:474-494 9911:495-2210 11627:2211-2211 19797:2212-2337 19923:2338-2399 19985:2400-2540 11954:2541-2600 20776:2601-2645 12059:2646-2672 12086:2673-2673 12087:2674-2724 24812:2725-2748 12162:2749-2766 24813:2767-2790 12204:2791-2852 22763:2853-3004 12286:3005-3005 12287:3006-3052 24819:3053-3076 12358:3077-3123 12405:3124-3159 12441:3160-3161 12443:3162-31…	1
mir166	TRINITY_DN28724_c1_g1_i2	2	-1	1	21	1032	1052	UCGGACCAGGCUUCAUUCCCC	UUGGGAUGAAGCCUGGUCCGG	Cleavage	len=1452 path=[3321:0-530 3829:531-668 3967:669-674 9170:675-875 4177:876-878 4180:879-950 11070:951-974 4276:975-1013 4315:1014-1014 8460:1015-1052 4354:1053-1085 7081:1086-1263 11069:1264-1287 7283:1288-1335 10401:1336-1451] [-1, 3321, 3829, 3967, 9170, 4177, 4180, 11070, 4276, 4315, 8460, 4354, 7081, 11069, 7283, 10401, -2]	1
mir166	TRINITY_DN30063_c3_g3_i3	2	-1	1	21	1155	1175	UCGGACCAGGCUUCAUUCCCC	CUGGGAUGAAGCCUGGUCCGG	Cleavage	len=1741 path=[541:0-57 576:58-483 1002:484-492 19468:493-652 24811:653-676 19652:677-821 11627:822-822 11628:823-1148 11954:1149-1208 12014:1209-1253 12059:1254-1280 12086:1281-1281 12087:1282-1332 24812:1333-1356 12162:1357-1374 24813:1375-1398 12204:1399-1460 12266:1461-1480 12286:1481-1481 12287:1482-1528 24819:1529-1552 12358:1553-1599 20960:1600-1641 21002:1642-1651 21012:1652-1732 12441:17…	1
mir166	TRINITY_DN30063_c3_g3_i9	2	-1	1	21	1155	1175	UCGGACCAGGCUUCAUUCCCC	CUGGGAUGAAGCCUGGUCCGG	Cleavage	len=1965 path=[541:0-57 576:58-483 1002:484-492 19468:493-652 24811:653-676 19652:677-821 11627:822-822 11628:823-1148 11954:1149-1208 12014:1209-1253 12059:1254-1280 12086:1281-1281 12087:1282-1332 24812:1333-1356 12162:1357-1374 24813:1375-1398 12204:1399-1460 12266:1461-1480 12286:1481-1481 12287:1482-1528 24819:1529-1552 12358:1553-1599 12405:1600-1635 12441:1636-1637 12443:1638-1643 24815:16…	1
mir166	TRINITY_DN28724_c1_g1_i6	2	-1	1	21	1032	1052	UCGGACCAGGCUUCAUUCCCC	UUGGGAUGAAGCCUGGUCCGG	Cleavage	len=2243 path=[3321:0-530 3829:531-668 3967:669-674 9170:675-875 4177:876-878 4180:879-950 11070:951-974 4276:975-1013 4315:1014-1014 8460:1015-1052 4354:1053-1085 7081:1086-1263 11069:1264-1287 7283:1288-1335 7331:1336-1336 4638:1337-1337 4639:1338-1526 4828:1527-1889 5191:1890-2052 9719:2053-2177 5375:2178-2203 5401:2204-2206 9683:2207-2242] [-1, 3321, 3829, 3967, 9170, 4177, 4180, 11070, 4276,…	1
mir166	TRINITY_DN28724_c1_g1_i4	2	-1	1	21	1035	1055	UCGGACCAGGCUUCAUUCCCC	UUGGGAUGAAGCCUGGUCCGG	Cleavage	len=2246 path=[3321:0-530 9509:531-668 3967:669-674 3973:675-799 11067:800-823 4122:824-878 4177:879-881 8325:882-1016 4315:1017-1017 4316:1018-1055 4354:1056-1088 4387:1089-1290 11068:1291-1314 4613:1315-1339 4638:1340-1340 7332:1341-1451 7443:1452-1529 4828:1530-1892 5191:1893-2055 9719:2056-2180 5375:2181-2206 5401:2207-2209 9683:2210-2245] [-1, 3321, 9509, 3967, 3973, 11067, 4122, 4177, 8325,…	1
mir166	TRINITY_DN28724_c1_g1_i7	2	-1	1	21	1032	1052	UCGGACCAGGCUUCAUUCCCC	UUGGGAUGAAGCCUGGUCCGG	Cleavage	len=3340 path=[3321:0-530 3829:531-668 3967:669-674 9170:675-875 4177:876-878 4180:879-950 11070:951-974 4276:975-1013 4315:1014-1014 8460:1015-1052 4354:1053-1085 7081:1086-1263 11069:1264-1287 7283:1288-1335 7331:1336-1336 4638:1337-1337 4639:1338-1526 4828:1527-1889 7521:1890-1982 11071:1983-2006 7638:2007-2099 5401:2100-2102 5404:2103-2394 5696:2395-2450 5752:2451-2642 5944:2643-2655 8671:265…	1
mir166	TRINITY_DN28724_c1_g1_i1	2	-1	1	21	1035	1055	UCGGACCAGGCUUCAUUCCCC	UUGGGAUGAAGCCUGGUCCGG	Cleavage	len=3343 path=[3321:0-530 9509:531-668 3967:669-674 3973:675-799 11067:800-823 4122:824-878 4177:879-881 8325:882-1016 4315:1017-1017 4316:1018-1055 4354:1056-1088 4387:1089-1290 11068:1291-1314 4613:1315-1339 4638:1340-1340 7332:1341-1451 7443:1452-1529 4828:1530-1892 7521:1893-1985 11071:1986-2009 7638:2010-2102 5401:2103-2105 5404:2106-2397 5696:2398-2453 5752:2454-2645 5944:2646-2658 8671:265…	1
mir166	TRINITY_DN30063_c3_g3_i2	2	-1	1	21	2535	2555	UCGGACCAGGCUUCAUUCCCC	CUGGGAUGAAGCCUGGUCCGG	Cleavage	len=4838 path=[9439:0-462 21605:463-482 9911:483-2198 11627:2199-2199 19797:2200-2325 19923:2326-2387 19985:2388-2528 11954:2529-2588 20776:2589-2633 12059:2634-2660 12086:2661-2661 12087:2662-2712 24812:2713-2736 12162:2737-2754 24813:2755-2778 12204:2779-2840 12266:2841-2860 12286:2861-2861 12287:2862-2908 24819:2909-2932 12358:2933-2979 12405:2980-3015 12441:3016-3017 12443:3018-3023 24815:302…	1
mir166	TRINITY_DN30063_c3_g3_i1	2	-1	1	21	2547	2567	UCGGACCAGGCUUCAUUCCCC	CUGGGAUGAAGCCUGGUCCGG	Cleavage	len=4850 path=[9439:0-462 9879:463-473 9890:474-494 9911:495-2210 11627:2211-2211 19797:2212-2337 19923:2338-2399 19985:2400-2540 11954:2541-2600 20776:2601-2645 12059:2646-2672 12086:2673-2673 12087:2674-2724 24812:2725-2748 12162:2749-2766 24813:2767-2790 12204:2791-2852 12266:2853-2872 12286:2873-2873 12287:2874-2920 24819:2921-2944 12358:2945-2991 12405:2992-3027 12441:3028-3029 12443:3030-30…	1
mir166	TRINITY_DN30063_c3_g3_i4	2	-1	1	21	2535	2555	UCGGACCAGGCUUCAUUCCCC	CUGGGAUGAAGCCUGGUCCGG	Cleavage	len=4864 path=[9439:0-462 21605:463-482 9911:483-2198 11627:2199-2199 19797:2200-2325 19923:2326-2387 19985:2388-2528 11954:2529-2588 20776:2589-2633 12059:2634-2660 12086:2661-2661 12087:2662-2712 24812:2713-2736 12162:2737-2754 24813:2755-2778 12204:2779-2840 12266:2841-2860 12286:2861-2861 12287:2862-2908 24819:2909-2932 12358:2933-2979 20960:2980-3021 22374:3022-3043 12443:3044-3049 24815:305…	1
mir166	TRINITY_DN30063_c3_g3_i8	2	-1	1	21	2547	2567	UCGGACCAGGCUUCAUUCCCC	CUGGGAUGAAGCCUGGUCCGG	Cleavage	len=4876 path=[9439:0-462 9879:463-473 9890:474-494 9911:495-2210 11627:2211-2211 19797:2212-2337 19923:2338-2399 19985:2400-2540 11954:2541-2600 20776:2601-2645 12059:2646-2672 12086:2673-2673 12087:2674-2724 24812:2725-2748 12162:2749-2766 24813:2767-2790 12204:2791-2852 12266:2853-2872 12286:2873-2873 12287:2874-2920 24819:2921-2944 12358:2945-2991 20960:2992-3033 22374:3034-3055 12443:3056-30…	1
mir166	TRINITY_DN30063_c3_g3_i5	2	-1	1	21	2547	2567	UCGGACCAGGCUUCAUUCCCC	CUGGGAUGAAGCCUGGUCCGG	Cleavage	len=4982 path=[9439:0-462 9879:463-473 9890:474-494 9911:495-2210 11627:2211-2211 19797:2212-2337 19923:2338-2399 19985:2400-2540 11954:2541-2600 20776:2601-2645 12059:2646-2672 12086:2673-2673 12087:2674-2724 24812:2725-2748 12162:2749-2766 24813:2767-2790 12204:2791-2852 22763:2853-3004 12286:3005-3005 12287:3006-3052 24819:3053-3076 12358:3077-3123 12405:3124-3159 12441:3160-3161 12443:3162-31…	1
mir166	TRINITY_DN28724_c1_g1_i2	2	-1	1	21	1032	1052	UCGGACCAGGCUUCAUUCCCC	UUGGGAUGAAGCCUGGUCCGG	Cleavage	len=1452 path=[3321:0-530 3829:531-668 3967:669-674 9170:675-875 4177:876-878 4180:879-950 11070:951-974 4276:975-1013 4315:1014-1014 8460:1015-1052 4354:1053-1085 7081:1086-1263 11069:1264-1287 7283:1288-1335 10401:1336-1451] [-1, 3321, 3829, 3967, 9170, 4177, 4180, 11070, 4276, 4315, 8460, 4354, 7081, 11069, 7283, 10401, -2]	1
mir166	TRINITY_DN30063_c3_g3_i3	2	-1	1	21	1155	1175	UCGGACCAGGCUUCAUUCCCC	CUGGGAUGAAGCCUGGUCCGG	Cleavage	len=1741 path=[541:0-57 576:58-483 1002:484-492 19468:493-652 24811:653-676 19652:677-821 11627:822-822 11628:823-1148 11954:1149-1208 12014:1209-1253 12059:1254-1280 12086:1281-1281 12087:1282-1332 24812:1333-1356 12162:1357-1374 24813:1375-1398 12204:1399-1460 12266:1461-1480 12286:1481-1481 12287:1482-1528 24819:1529-1552 12358:1553-1599 20960:1600-1641 21002:1642-1651 21012:1652-1732 12441:17…	1
mir166	TRINITY_DN30063_c3_g3_i9	2	-1	1	21	1155	1175	UCGGACCAGGCUUCAUUCCCC	CUGGGAUGAAGCCUGGUCCGG	Cleavage	len=1965 path=[541:0-57 576:58-483 1002:484-492 19468:493-652 24811:653-676 19652:677-821 11627:822-822 11628:823-1148 11954:1149-1208 12014:1209-1253 12059:1254-1280 12086:1281-1281 12087:1282-1332 24812:1333-1356 12162:1357-1374 24813:1375-1398 12204:1399-1460 12266:1461-1480 12286:1481-1481 12287:1482-1528 24819:1529-1552 12358:1553-1599 12405:1600-1635 12441:1636-1637 12443:1638-1643 24815:16…	1
mir166	TRINITY_DN28724_c1_g1_i6	2	-1	1	21	1032	1052	UCGGACCAGGCUUCAUUCCCC	UUGGGAUGAAGCCUGGUCCGG	Cleavage	len=2243 path=[3321:0-530 3829:531-668 3967:669-674 9170:675-875 4177:876-878 4180:879-950 11070:951-974 4276:975-1013 4315:1014-1014 8460:1015-1052 4354:1053-1085 7081:1086-1263 11069:1264-1287 7283:1288-1335 7331:1336-1336 4638:1337-1337 4639:1338-1526 4828:1527-1889 5191:1890-2052 9719:2053-2177 5375:2178-2203 5401:2204-2206 9683:2207-2242] [-1, 3321, 3829, 3967, 9170, 4177, 4180, 11070, 4276,…	1
mir166	TRINITY_DN28724_c1_g1_i4	2	-1	1	21	1035	1055	UCGGACCAGGCUUCAUUCCCC	UUGGGAUGAAGCCUGGUCCGG	Cleavage	len=2246 path=[3321:0-530 9509:531-668 3967:669-674 3973:675-799 11067:800-823 4122:824-878 4177:879-881 8325:882-1016 4315:1017-1017 4316:1018-1055 4354:1056-1088 4387:1089-1290 11068:1291-1314 4613:1315-1339 4638:1340-1340 7332:1341-1451 7443:1452-1529 4828:1530-1892 5191:1893-2055 9719:2056-2180 5375:2181-2206 5401:2207-2209 9683:2210-2245] [-1, 3321, 9509, 3967, 3973, 11067, 4122, 4177, 8325,…	1
mir166	TRINITY_DN28724_c1_g1_i7	2	-1	1	21	1032	1052	UCGGACCAGGCUUCAUUCCCC	UUGGGAUGAAGCCUGGUCCGG	Cleavage	len=3340 path=[3321:0-530 3829:531-668 3967:669-674 9170:675-875 4177:876-878 4180:879-950 11070:951-974 4276:975-1013 4315:1014-1014 8460:1015-1052 4354:1053-1085 7081:1086-1263 11069:1264-1287 7283:1288-1335 7331:1336-1336 4638:1337-1337 4639:1338-1526 4828:1527-1889 7521:1890-1982 11071:1983-2006 7638:2007-2099 5401:2100-2102 5404:2103-2394 5696:2395-2450 5752:2451-2642 5944:2643-2655 8671:265…	1
mir166	TRINITY_DN28724_c1_g1_i1	2	-1	1	21	1035	1055	UCGGACCAGGCUUCAUUCCCC	UUGGGAUGAAGCCUGGUCCGG	Cleavage	len=3343 path=[3321:0-530 9509:531-668 3967:669-674 3973:675-799 11067:800-823 4122:824-878 4177:879-881 8325:882-1016 4315:1017-1017 4316:1018-1055 4354:1056-1088 4387:1089-1290 11068:1291-1314 4613:1315-1339 4638:1340-1340 7332:1341-1451 7443:1452-1529 4828:1530-1892 7521:1893-1985 11071:1986-2009 7638:2010-2102 5401:2103-2105 5404:2106-2397 5696:2398-2453 5752:2454-2645 5944:2646-2658 8671:265…	1
mir166	TRINITY_DN30063_c3_g3_i2	2	-1	1	21	2535	2555	UCGGACCAGGCUUCAUUCCCC	CUGGGAUGAAGCCUGGUCCGG	Cleavage	len=4838 path=[9439:0-462 21605:463-482 9911:483-2198 11627:2199-2199 19797:2200-2325 19923:2326-2387 19985:2388-2528 11954:2529-2588 20776:2589-2633 12059:2634-2660 12086:2661-2661 12087:2662-2712 24812:2713-2736 12162:2737-2754 24813:2755-2778 12204:2779-2840 12266:2841-2860 12286:2861-2861 12287:2862-2908 24819:2909-2932 12358:2933-2979 12405:2980-3015 12441:3016-3017 12443:3018-3023 24815:302…	1
mir166	TRINITY_DN30063_c3_g3_i1	2	-1	1	21	2547	2567	UCGGACCAGGCUUCAUUCCCC	CUGGGAUGAAGCCUGGUCCGG	Cleavage	len=4850 path=[9439:0-462 9879:463-473 9890:474-494 9911:495-2210 11627:2211-2211 19797:2212-2337 19923:2338-2399 19985:2400-2540 11954:2541-2600 20776:2601-2645 12059:2646-2672 12086:2673-2673 12087:2674-2724 24812:2725-2748 12162:2749-2766 24813:2767-2790 12204:2791-2852 12266:2853-2872 12286:2873-2873 12287:2874-2920 24819:2921-2944 12358:2945-2991 12405:2992-3027 12441:3028-3029 12443:3030-30…	1
mir166	TRINITY_DN30063_c3_g3_i4	2	-1	1	21	2535	2555	UCGGACCAGGCUUCAUUCCCC	CUGGGAUGAAGCCUGGUCCGG	Cleavage	len=4864 path=[9439:0-462 21605:463-482 9911:483-2198 11627:2199-2199 19797:2200-2325 19923:2326-2387 19985:2388-2528 11954:2529-2588 20776:2589-2633 12059:2634-2660 12086:2661-2661 12087:2662-2712 24812:2713-2736 12162:2737-2754 24813:2755-2778 12204:2779-2840 12266:2841-2860 12286:2861-2861 12287:2862-2908 24819:2909-2932 12358:2933-2979 20960:2980-3021 22374:3022-3043 12443:3044-3049 24815:305…	1
mir166	TRINITY_DN30063_c3_g3_i8	2	-1	1	21	2547	2567	UCGGACCAGGCUUCAUUCCCC	CUGGGAUGAAGCCUGGUCCGG	Cleavage	len=4876 path=[9439:0-462 9879:463-473 9890:474-494 9911:495-2210 11627:2211-2211 19797:2212-2337 19923:2338-2399 19985:2400-2540 11954:2541-2600 20776:2601-2645 12059:2646-2672 12086:2673-2673 12087:2674-2724 24812:2725-2748 12162:2749-2766 24813:2767-2790 12204:2791-2852 12266:2853-2872 12286:2873-2873 12287:2874-2920 24819:2921-2944 12358:2945-2991 20960:2992-3033 22374:3034-3055 12443:3056-30…	1
mir166	TRINITY_DN30063_c3_g3_i5	2	-1	1	21	2547	2567	UCGGACCAGGCUUCAUUCCCC	CUGGGAUGAAGCCUGGUCCGG	Cleavage	len=4982 path=[9439:0-462 9879:463-473 9890:474-494 9911:495-2210 11627:2211-2211 19797:2212-2337 19923:2338-2399 19985:2400-2540 11954:2541-2600 20776:2601-2645 12059:2646-2672 12086:2673-2673 12087:2674-2724 24812:2725-2748 12162:2749-2766 24813:2767-2790 12204:2791-2852 22763:2853-3004 12286:3005-3005 12287:3006-3052 24819:3053-3076 12358:3077-3123 12405:3124-3159 12441:3160-3161 12443:3162-31…	1
mir166	TRINITY_DN28724_c1_g1_i2	2	-1	1	21	1032	1052	UCGGACCAGGCUUCAUUCCCC	UUGGGAUGAAGCCUGGUCCGG	Cleavage	len=1452 path=[3321:0-530 3829:531-668 3967:669-674 9170:675-875 4177:876-878 4180:879-950 11070:951-974 4276:975-1013 4315:1014-1014 8460:1015-1052 4354:1053-1085 7081:1086-1263 11069:1264-1287 7283:1288-1335 10401:1336-1451] [-1, 3321, 3829, 3967, 9170, 4177, 4180, 11070, 4276, 4315, 8460, 4354, 7081, 11069, 7283, 10401, -2]	1
mir166	TRINITY_DN30063_c3_g3_i3	2	-1	1	21	1155	1175	UCGGACCAGGCUUCAUUCCCC	CUGGGAUGAAGCCUGGUCCGG	Cleavage	len=1741 path=[541:0-57 576:58-483 1002:484-492 19468:493-652 24811:653-676 19652:677-821 11627:822-822 11628:823-1148 11954:1149-1208 12014:1209-1253 12059:1254-1280 12086:1281-1281 12087:1282-1332 24812:1333-1356 12162:1357-1374 24813:1375-1398 12204:1399-1460 12266:1461-1480 12286:1481-1481 12287:1482-1528 24819:1529-1552 12358:1553-1599 20960:1600-1641 21002:1642-1651 21012:1652-1732 12441:17…	1
mir166	TRINITY_DN30063_c3_g3_i9	2	-1	1	21	1155	1175	UCGGACCAGGCUUCAUUCCCC	CUGGGAUGAAGCCUGGUCCGG	Cleavage	len=1965 path=[541:0-57 576:58-483 1002:484-492 19468:493-652 24811:653-676 19652:677-821 11627:822-822 11628:823-1148 11954:1149-1208 12014:1209-1253 12059:1254-1280 12086:1281-1281 12087:1282-1332 24812:1333-1356 12162:1357-1374 24813:1375-1398 12204:1399-1460 12266:1461-1480 12286:1481-1481 12287:1482-1528 24819:1529-1552 12358:1553-1599 12405:1600-1635 12441:1636-1637 12443:1638-1643 24815:16…	1
mir166	TRINITY_DN28724_c1_g1_i6	2	-1	1	21	1032	1052	UCGGACCAGGCUUCAUUCCCC	UUGGGAUGAAGCCUGGUCCGG	Cleavage	len=2243 path=[3321:0-530 3829:531-668 3967:669-674 9170:675-875 4177:876-878 4180:879-950 11070:951-974 4276:975-1013 4315:1014-1014 8460:1015-1052 4354:1053-1085 7081:1086-1263 11069:1264-1287 7283:1288-1335 7331:1336-1336 4638:1337-1337 4639:1338-1526 4828:1527-1889 5191:1890-2052 9719:2053-2177 5375:2178-2203 5401:2204-2206 9683:2207-2242] [-1, 3321, 3829, 3967, 9170, 4177, 4180, 11070, 4276,…	1
mir166	TRINITY_DN28724_c1_g1_i4	2	-1	1	21	1035	1055	UCGGACCAGGCUUCAUUCCCC	UUGGGAUGAAGCCUGGUCCGG	Cleavage	len=2246 path=[3321:0-530 9509:531-668 3967:669-674 3973:675-799 11067:800-823 4122:824-878 4177:879-881 8325:882-1016 4315:1017-1017 4316:1018-1055 4354:1056-1088 4387:1089-1290 11068:1291-1314 4613:1315-1339 4638:1340-1340 7332:1341-1451 7443:1452-1529 4828:1530-1892 5191:1893-2055 9719:2056-2180 5375:2181-2206 5401:2207-2209 9683:2210-2245] [-1, 3321, 9509, 3967, 3973, 11067, 4122, 4177, 8325,…	1
mir166	TRINITY_DN28724_c1_g1_i7	2	-1	1	21	1032	1052	UCGGACCAGGCUUCAUUCCCC	UUGGGAUGAAGCCUGGUCCGG	Cleavage	len=3340 path=[3321:0-530 3829:531-668 3967:669-674 9170:675-875 4177:876-878 4180:879-950 11070:951-974 4276:975-1013 4315:1014-1014 8460:1015-1052 4354:1053-1085 7081:1086-1263 11069:1264-1287 7283:1288-1335 7331:1336-1336 4638:1337-1337 4639:1338-1526 4828:1527-1889 7521:1890-1982 11071:1983-2006 7638:2007-2099 5401:2100-2102 5404:2103-2394 5696:2395-2450 5752:2451-2642 5944:2643-2655 8671:265…	1
mir166	TRINITY_DN28724_c1_g1_i1	2	-1	1	21	1035	1055	UCGGACCAGGCUUCAUUCCCC	UUGGGAUGAAGCCUGGUCCGG	Cleavage	len=3343 path=[3321:0-530 9509:531-668 3967:669-674 3973:675-799 11067:800-823 4122:824-878 4177:879-881 8325:882-1016 4315:1017-1017 4316:1018-1055 4354:1056-1088 4387:1089-1290 11068:1291-1314 4613:1315-1339 4638:1340-1340 7332:1341-1451 7443:1452-1529 4828:1530-1892 7521:1893-1985 11071:1986-2009 7638:2010-2102 5401:2103-2105 5404:2106-2397 5696:2398-2453 5752:2454-2645 5944:2646-2658 8671:265…	1
mir166	TRINITY_DN30063_c3_g3_i2	2	-1	1	21	2535	2555	UCGGACCAGGCUUCAUUCCCC	CUGGGAUGAAGCCUGGUCCGG	Cleavage	len=4838 path=[9439:0-462 21605:463-482 9911:483-2198 11627:2199-2199 19797:2200-2325 19923:2326-2387 19985:2388-2528 11954:2529-2588 20776:2589-2633 12059:2634-2660 12086:2661-2661 12087:2662-2712 24812:2713-2736 12162:2737-2754 24813:2755-2778 12204:2779-2840 12266:2841-2860 12286:2861-2861 12287:2862-2908 24819:2909-2932 12358:2933-2979 12405:2980-3015 12441:3016-3017 12443:3018-3023 24815:302…	1
mir166	TRINITY_DN30063_c3_g3_i1	2	-1	1	21	2547	2567	UCGGACCAGGCUUCAUUCCCC	CUGGGAUGAAGCCUGGUCCGG	Cleavage	len=4850 path=[9439:0-462 9879:463-473 9890:474-494 9911:495-2210 11627:2211-2211 19797:2212-2337 19923:2338-2399 19985:2400-2540 11954:2541-2600 20776:2601-2645 12059:2646-2672 12086:2673-2673 12087:2674-2724 24812:2725-2748 12162:2749-2766 24813:2767-2790 12204:2791-2852 12266:2853-2872 12286:2873-2873 12287:2874-2920 24819:2921-2944 12358:2945-2991 12405:2992-3027 12441:3028-3029 12443:3030-30…	1
mir166	TRINITY_DN30063_c3_g3_i4	2	-1	1	21	2535	2555	UCGGACCAGGCUUCAUUCCCC	CUGGGAUGAAGCCUGGUCCGG	Cleavage	len=4864 path=[9439:0-462 21605:463-482 9911:483-2198 11627:2199-2199 19797:2200-2325 19923:2326-2387 19985:2388-2528 11954:2529-2588 20776:2589-2633 12059:2634-2660 12086:2661-2661 12087:2662-2712 24812:2713-2736 12162:2737-2754 24813:2755-2778 12204:2779-2840 12266:2841-2860 12286:2861-2861 12287:2862-2908 24819:2909-2932 12358:2933-2979 20960:2980-3021 22374:3022-3043 12443:3044-3049 24815:305…	1
mir166	TRINITY_DN30063_c3_g3_i8	2	-1	1	21	2547	2567	UCGGACCAGGCUUCAUUCCCC	CUGGGAUGAAGCCUGGUCCGG	Cleavage	len=4876 path=[9439:0-462 9879:463-473 9890:474-494 9911:495-2210 11627:2211-2211 19797:2212-2337 19923:2338-2399 19985:2400-2540 11954:2541-2600 20776:2601-2645 12059:2646-2672 12086:2673-2673 12087:2674-2724 24812:2725-2748 12162:2749-2766 24813:2767-2790 12204:2791-2852 12266:2853-2872 12286:2873-2873 12287:2874-2920 24819:2921-2944 12358:2945-2991 20960:2992-3033 22374:3034-3055 12443:3056-30…	1
mir166	TRINITY_DN30063_c3_g3_i5	2	-1	1	21	2547	2567	UCGGACCAGGCUUCAUUCCCC	CUGGGAUGAAGCCUGGUCCGG	Cleavage	len=4982 path=[9439:0-462 9879:463-473 9890:474-494 9911:495-2210 11627:2211-2211 19797:2212-2337 19923:2338-2399 19985:2400-2540 11954:2541-2600 20776:2601-2645 12059:2646-2672 12086:2673-2673 12087:2674-2724 24812:2725-2748 12162:2749-2766 24813:2767-2790 12204:2791-2852 22763:2853-3004 12286:3005-3005 12287:3006-3052 24819:3053-3076 12358:3077-3123 12405:3124-3159 12441:3160-3161 12443:3162-31…	1
mir166	TRINITY_DN28724_c1_g1_i2	2	-1	1	21	1032	1052	UCGGACCAGGCUUCAUUCCCC	UUGGGAUGAAGCCUGGUCCGG	Cleavage	len=1452 path=[3321:0-530 3829:531-668 3967:669-674 9170:675-875 4177:876-878 4180:879-950 11070:951-974 4276:975-1013 4315:1014-1014 8460:1015-1052 4354:1053-1085 7081:1086-1263 11069:1264-1287 7283:1288-1335 10401:1336-1451] [-1, 3321, 3829, 3967, 9170, 4177, 4180, 11070, 4276, 4315, 8460, 4354, 7081, 11069, 7283, 10401, -2]	1
mir166	TRINITY_DN30063_c3_g3_i3	2	-1	1	21	1155	1175	UCGGACCAGGCUUCAUUCCCC	CUGGGAUGAAGCCUGGUCCGG	Cleavage	len=1741 path=[541:0-57 576:58-483 1002:484-492 19468:493-652 24811:653-676 19652:677-821 11627:822-822 11628:823-1148 11954:1149-1208 12014:1209-1253 12059:1254-1280 12086:1281-1281 12087:1282-1332 24812:1333-1356 12162:1357-1374 24813:1375-1398 12204:1399-1460 12266:1461-1480 12286:1481-1481 12287:1482-1528 24819:1529-1552 12358:1553-1599 20960:1600-1641 21002:1642-1651 21012:1652-1732 12441:17…	1
mir166	TRINITY_DN30063_c3_g3_i9	2	-1	1	21	1155	1175	UCGGACCAGGCUUCAUUCCCC	CUGGGAUGAAGCCUGGUCCGG	Cleavage	len=1965 path=[541:0-57 576:58-483 1002:484-492 19468:493-652 24811:653-676 19652:677-821 11627:822-822 11628:823-1148 11954:1149-1208 12014:1209-1253 12059:1254-1280 12086:1281-1281 12087:1282-1332 24812:1333-1356 12162:1357-1374 24813:1375-1398 12204:1399-1460 12266:1461-1480 12286:1481-1481 12287:1482-1528 24819:1529-1552 12358:1553-1599 12405:1600-1635 12441:1636-1637 12443:1638-1643 24815:16…	1
mir166	TRINITY_DN28724_c1_g1_i6	2	-1	1	21	1032	1052	UCGGACCAGGCUUCAUUCCCC	UUGGGAUGAAGCCUGGUCCGG	Cleavage	len=2243 path=[3321:0-530 3829:531-668 3967:669-674 9170:675-875 4177:876-878 4180:879-950 11070:951-974 4276:975-1013 4315:1014-1014 8460:1015-1052 4354:1053-1085 7081:1086-1263 11069:1264-1287 7283:1288-1335 7331:1336-1336 4638:1337-1337 4639:1338-1526 4828:1527-1889 5191:1890-2052 9719:2053-2177 5375:2178-2203 5401:2204-2206 9683:2207-2242] [-1, 3321, 3829, 3967, 9170, 4177, 4180, 11070, 4276,…	1
mir166	TRINITY_DN28724_c1_g1_i4	2	-1	1	21	1035	1055	UCGGACCAGGCUUCAUUCCCC	UUGGGAUGAAGCCUGGUCCGG	Cleavage	len=2246 path=[3321:0-530 9509:531-668 3967:669-674 3973:675-799 11067:800-823 4122:824-878 4177:879-881 8325:882-1016 4315:1017-1017 4316:1018-1055 4354:1056-1088 4387:1089-1290 11068:1291-1314 4613:1315-1339 4638:1340-1340 7332:1341-1451 7443:1452-1529 4828:1530-1892 5191:1893-2055 9719:2056-2180 5375:2181-2206 5401:2207-2209 9683:2210-2245] [-1, 3321, 9509, 3967, 3973, 11067, 4122, 4177, 8325,…	1
mir166	TRINITY_DN28724_c1_g1_i7	2	-1	1	21	1032	1052	UCGGACCAGGCUUCAUUCCCC	UUGGGAUGAAGCCUGGUCCGG	Cleavage	len=3340 path=[3321:0-530 3829:531-668 3967:669-674 9170:675-875 4177:876-878 4180:879-950 11070:951-974 4276:975-1013 4315:1014-1014 8460:1015-1052 4354:1053-1085 7081:1086-1263 11069:1264-1287 7283:1288-1335 7331:1336-1336 4638:1337-1337 4639:1338-1526 4828:1527-1889 7521:1890-1982 11071:1983-2006 7638:2007-2099 5401:2100-2102 5404:2103-2394 5696:2395-2450 5752:2451-2642 5944:2643-2655 8671:265…	1
mir166	TRINITY_DN28724_c1_g1_i1	2	-1	1	21	1035	1055	UCGGACCAGGCUUCAUUCCCC	UUGGGAUGAAGCCUGGUCCGG	Cleavage	len=3343 path=[3321:0-530 9509:531-668 3967:669-674 3973:675-799 11067:800-823 4122:824-878 4177:879-881 8325:882-1016 4315:1017-1017 4316:1018-1055 4354:1056-1088 4387:1089-1290 11068:1291-1314 4613:1315-1339 4638:1340-1340 7332:1341-1451 7443:1452-1529 4828:1530-1892 7521:1893-1985 11071:1986-2009 7638:2010-2102 5401:2103-2105 5404:2106-2397 5696:2398-2453 5752:2454-2645 5944:2646-2658 8671:265…	1
mir166	TRINITY_DN30063_c3_g3_i2	2	-1	1	21	2535	2555	UCGGACCAGGCUUCAUUCCCC	CUGGGAUGAAGCCUGGUCCGG	Cleavage	len=4838 path=[9439:0-462 21605:463-482 9911:483-2198 11627:2199-2199 19797:2200-2325 19923:2326-2387 19985:2388-2528 11954:2529-2588 20776:2589-2633 12059:2634-2660 12086:2661-2661 12087:2662-2712 24812:2713-2736 12162:2737-2754 24813:2755-2778 12204:2779-2840 12266:2841-2860 12286:2861-2861 12287:2862-2908 24819:2909-2932 12358:2933-2979 12405:2980-3015 12441:3016-3017 12443:3018-3023 24815:302…	1
mir166	TRINITY_DN30063_c3_g3_i1	2	-1	1	21	2547	2567	UCGGACCAGGCUUCAUUCCCC	CUGGGAUGAAGCCUGGUCCGG	Cleavage	len=4850 path=[9439:0-462 9879:463-473 9890:474-494 9911:495-2210 11627:2211-2211 19797:2212-2337 19923:2338-2399 19985:2400-2540 11954:2541-2600 20776:2601-2645 12059:2646-2672 12086:2673-2673 12087:2674-2724 24812:2725-2748 12162:2749-2766 24813:2767-2790 12204:2791-2852 12266:2853-2872 12286:2873-2873 12287:2874-2920 24819:2921-2944 12358:2945-2991 12405:2992-3027 12441:3028-3029 12443:3030-30…	1
mir166	TRINITY_DN30063_c3_g3_i4	2	-1	1	21	2535	2555	UCGGACCAGGCUUCAUUCCCC	CUGGGAUGAAGCCUGGUCCGG	Cleavage	len=4864 path=[9439:0-462 21605:463-482 9911:483-2198 11627:2199-2199 19797:2200-2325 19923:2326-2387 19985:2388-2528 11954:2529-2588 20776:2589-2633 12059:2634-2660 12086:2661-2661 12087:2662-2712 24812:2713-2736 12162:2737-2754 24813:2755-2778 12204:2779-2840 12266:2841-2860 12286:2861-2861 12287:2862-2908 24819:2909-2932 12358:2933-2979 20960:2980-3021 22374:3022-3043 12443:3044-3049 24815:305…	1
mir166	TRINITY_DN30063_c3_g3_i8	2	-1	1	21	2547	2567	UCGGACCAGGCUUCAUUCCCC	CUGGGAUGAAGCCUGGUCCGG	Cleavage	len=4876 path=[9439:0-462 9879:463-473 9890:474-494 9911:495-2210 11627:2211-2211 19797:2212-2337 19923:2338-2399 19985:2400-2540 11954:2541-2600 20776:2601-2645 12059:2646-2672 12086:2673-2673 12087:2674-2724 24812:2725-2748 12162:2749-2766 24813:2767-2790 12204:2791-2852 12266:2853-2872 12286:2873-2873 12287:2874-2920 24819:2921-2944 12358:2945-2991 20960:2992-3033 22374:3034-3055 12443:3056-30…	1
mir166	TRINITY_DN30063_c3_g3_i5	2	-1	1	21	2547	2567	UCGGACCAGGCUUCAUUCCCC	CUGGGAUGAAGCCUGGUCCGG	Cleavage	len=4982 path=[9439:0-462 9879:463-473 9890:474-494 9911:495-2210 11627:2211-2211 19797:2212-2337 19923:2338-2399 19985:2400-2540 11954:2541-2600 20776:2601-2645 12059:2646-2672 12086:2673-2673 12087:2674-2724 24812:2725-2748 12162:2749-2766 24813:2767-2790 12204:2791-2852 22763:2853-3004 12286:3005-3005 12287:3006-3052 24819:3053-3076 12358:3077-3123 12405:3124-3159 12441:3160-3161 12443:3162-31…	1
mir166	TRINITY_DN28724_c1_g1_i2	2	-1	1	21	1032	1052	UCGGACCAGGCUUCAUUCCCC	UUGGGAUGAAGCCUGGUCCGG	Cleavage	len=1452 path=[3321:0-530 3829:531-668 3967:669-674 9170:675-875 4177:876-878 4180:879-950 11070:951-974 4276:975-1013 4315:1014-1014 8460:1015-1052 4354:1053-1085 7081:1086-1263 11069:1264-1287 7283:1288-1335 10401:1336-1451] [-1, 3321, 3829, 3967, 9170, 4177, 4180, 11070, 4276, 4315, 8460, 4354, 7081, 11069, 7283, 10401, -2]	1
mir166	TRINITY_DN30063_c3_g3_i3	2	-1	1	21	1155	1175	UCGGACCAGGCUUCAUUCCCC	CUGGGAUGAAGCCUGGUCCGG	Cleavage	len=1741 path=[541:0-57 576:58-483 1002:484-492 19468:493-652 24811:653-676 19652:677-821 11627:822-822 11628:823-1148 11954:1149-1208 12014:1209-1253 12059:1254-1280 12086:1281-1281 12087:1282-1332 24812:1333-1356 12162:1357-1374 24813:1375-1398 12204:1399-1460 12266:1461-1480 12286:1481-1481 12287:1482-1528 24819:1529-1552 12358:1553-1599 20960:1600-1641 21002:1642-1651 21012:1652-1732 12441:17…	1
mir166	TRINITY_DN30063_c3_g3_i9	2	-1	1	21	1155	1175	UCGGACCAGGCUUCAUUCCCC	CUGGGAUGAAGCCUGGUCCGG	Cleavage	len=1965 path=[541:0-57 576:58-483 1002:484-492 19468:493-652 24811:653-676 19652:677-821 11627:822-822 11628:823-1148 11954:1149-1208 12014:1209-1253 12059:1254-1280 12086:1281-1281 12087:1282-1332 24812:1333-1356 12162:1357-1374 24813:1375-1398 12204:1399-1460 12266:1461-1480 12286:1481-1481 12287:1482-1528 24819:1529-1552 12358:1553-1599 12405:1600-1635 12441:1636-1637 12443:1638-1643 24815:16…	1
mir166	TRINITY_DN28724_c1_g1_i6	2	-1	1	21	1032	1052	UCGGACCAGGCUUCAUUCCCC	UUGGGAUGAAGCCUGGUCCGG	Cleavage	len=2243 path=[3321:0-530 3829:531-668 3967:669-674 9170:675-875 4177:876-878 4180:879-950 11070:951-974 4276:975-1013 4315:1014-1014 8460:1015-1052 4354:1053-1085 7081:1086-1263 11069:1264-1287 7283:1288-1335 7331:1336-1336 4638:1337-1337 4639:1338-1526 4828:1527-1889 5191:1890-2052 9719:2053-2177 5375:2178-2203 5401:2204-2206 9683:2207-2242] [-1, 3321, 3829, 3967, 9170, 4177, 4180, 11070, 4276,…	1
mir166	TRINITY_DN28724_c1_g1_i4	2	-1	1	21	1035	1055	UCGGACCAGGCUUCAUUCCCC	UUGGGAUGAAGCCUGGUCCGG	Cleavage	len=2246 path=[3321:0-530 9509:531-668 3967:669-674 3973:675-799 11067:800-823 4122:824-878 4177:879-881 8325:882-1016 4315:1017-1017 4316:1018-1055 4354:1056-1088 4387:1089-1290 11068:1291-1314 4613:1315-1339 4638:1340-1340 7332:1341-1451 7443:1452-1529 4828:1530-1892 5191:1893-2055 9719:2056-2180 5375:2181-2206 5401:2207-2209 9683:2210-2245] [-1, 3321, 9509, 3967, 3973, 11067, 4122, 4177, 8325,…	1
mir166	TRINITY_DN28724_c1_g1_i7	2	-1	1	21	1032	1052	UCGGACCAGGCUUCAUUCCCC	UUGGGAUGAAGCCUGGUCCGG	Cleavage	len=3340 path=[3321:0-530 3829:531-668 3967:669-674 9170:675-875 4177:876-878 4180:879-950 11070:951-974 4276:975-1013 4315:1014-1014 8460:1015-1052 4354:1053-1085 7081:1086-1263 11069:1264-1287 7283:1288-1335 7331:1336-1336 4638:1337-1337 4639:1338-1526 4828:1527-1889 7521:1890-1982 11071:1983-2006 7638:2007-2099 5401:2100-2102 5404:2103-2394 5696:2395-2450 5752:2451-2642 5944:2643-2655 8671:265…	1
mir166	TRINITY_DN28724_c1_g1_i1	2	-1	1	21	1035	1055	UCGGACCAGGCUUCAUUCCCC	UUGGGAUGAAGCCUGGUCCGG	Cleavage	len=3343 path=[3321:0-530 9509:531-668 3967:669-674 3973:675-799 11067:800-823 4122:824-878 4177:879-881 8325:882-1016 4315:1017-1017 4316:1018-1055 4354:1056-1088 4387:1089-1290 11068:1291-1314 4613:1315-1339 4638:1340-1340 7332:1341-1451 7443:1452-1529 4828:1530-1892 7521:1893-1985 11071:1986-2009 7638:2010-2102 5401:2103-2105 5404:2106-2397 5696:2398-2453 5752:2454-2645 5944:2646-2658 8671:265…	1
mir166	TRINITY_DN30063_c3_g3_i2	2	-1	1	21	2535	2555	UCGGACCAGGCUUCAUUCCCC	CUGGGAUGAAGCCUGGUCCGG	Cleavage	len=4838 path=[9439:0-462 21605:463-482 9911:483-2198 11627:2199-2199 19797:2200-2325 19923:2326-2387 19985:2388-2528 11954:2529-2588 20776:2589-2633 12059:2634-2660 12086:2661-2661 12087:2662-2712 24812:2713-2736 12162:2737-2754 24813:2755-2778 12204:2779-2840 12266:2841-2860 12286:2861-2861 12287:2862-2908 24819:2909-2932 12358:2933-2979 12405:2980-3015 12441:3016-3017 12443:3018-3023 24815:302…	1
mir166	TRINITY_DN30063_c3_g3_i1	2	-1	1	21	2547	2567	UCGGACCAGGCUUCAUUCCCC	CUGGGAUGAAGCCUGGUCCGG	Cleavage	len=4850 path=[9439:0-462 9879:463-473 9890:474-494 9911:495-2210 11627:2211-2211 19797:2212-2337 19923:2338-2399 19985:2400-2540 11954:2541-2600 20776:2601-2645 12059:2646-2672 12086:2673-2673 12087:2674-2724 24812:2725-2748 12162:2749-2766 24813:2767-2790 12204:2791-2852 12266:2853-2872 12286:2873-2873 12287:2874-2920 24819:2921-2944 12358:2945-2991 12405:2992-3027 12441:3028-3029 12443:3030-30…	1
mir166	TRINITY_DN30063_c3_g3_i4	2	-1	1	21	2535	2555	UCGGACCAGGCUUCAUUCCCC	CUGGGAUGAAGCCUGGUCCGG	Cleavage	len=4864 path=[9439:0-462 21605:463-482 9911:483-2198 11627:2199-2199 19797:2200-2325 19923:2326-2387 19985:2388-2528 11954:2529-2588 20776:2589-2633 12059:2634-2660 12086:2661-2661 12087:2662-2712 24812:2713-2736 12162:2737-2754 24813:2755-2778 12204:2779-2840 12266:2841-2860 12286:2861-2861 12287:2862-2908 24819:2909-2932 12358:2933-2979 20960:2980-3021 22374:3022-3043 12443:3044-3049 24815:305…	1
mir166	TRINITY_DN30063_c3_g3_i8	2	-1	1	21	2547	2567	UCGGACCAGGCUUCAUUCCCC	CUGGGAUGAAGCCUGGUCCGG	Cleavage	len=4876 path=[9439:0-462 9879:463-473 9890:474-494 9911:495-2210 11627:2211-2211 19797:2212-2337 19923:2338-2399 19985:2400-2540 11954:2541-2600 20776:2601-2645 12059:2646-2672 12086:2673-2673 12087:2674-2724 24812:2725-2748 12162:2749-2766 24813:2767-2790 12204:2791-2852 12266:2853-2872 12286:2873-2873 12287:2874-2920 24819:2921-2944 12358:2945-2991 20960:2992-3033 22374:3034-3055 12443:3056-30…	1
mir166	TRINITY_DN30063_c3_g3_i5	2	-1	1	21	2547	2567	UCGGACCAGGCUUCAUUCCCC	CUGGGAUGAAGCCUGGUCCGG	Cleavage	len=4982 path=[9439:0-462 9879:463-473 9890:474-494 9911:495-2210 11627:2211-2211 19797:2212-2337 19923:2338-2399 19985:2400-2540 11954:2541-2600 20776:2601-2645 12059:2646-2672 12086:2673-2673 12087:2674-2724 24812:2725-2748 12162:2749-2766 24813:2767-2790 12204:2791-2852 22763:2853-3004 12286:3005-3005 12287:3006-3052 24819:3053-3076 12358:3077-3123 12405:3124-3159 12441:3160-3161 12443:3162-31…	1
mir166	TRINITY_DN28724_c1_g1_i2	2	-1	1	21	1032	1052	UCGGACCAGGCUUCAUUCCCC	UUGGGAUGAAGCCUGGUCCGG	Cleavage	len=1452 path=[3321:0-530 3829:531-668 3967:669-674 9170:675-875 4177:876-878 4180:879-950 11070:951-974 4276:975-1013 4315:1014-1014 8460:1015-1052 4354:1053-1085 7081:1086-1263 11069:1264-1287 7283:1288-1335 10401:1336-1451] [-1, 3321, 3829, 3967, 9170, 4177, 4180, 11070, 4276, 4315, 8460, 4354, 7081, 11069, 7283, 10401, -2]	1
mir166	TRINITY_DN30063_c3_g3_i3	2	-1	1	21	1155	1175	UCGGACCAGGCUUCAUUCCCC	CUGGGAUGAAGCCUGGUCCGG	Cleavage	len=1741 path=[541:0-57 576:58-483 1002:484-492 19468:493-652 24811:653-676 19652:677-821 11627:822-822 11628:823-1148 11954:1149-1208 12014:1209-1253 12059:1254-1280 12086:1281-1281 12087:1282-1332 24812:1333-1356 12162:1357-1374 24813:1375-1398 12204:1399-1460 12266:1461-1480 12286:1481-1481 12287:1482-1528 24819:1529-1552 12358:1553-1599 20960:1600-1641 21002:1642-1651 21012:1652-1732 12441:17…	1
mir166	TRINITY_DN30063_c3_g3_i9	2	-1	1	21	1155	1175	UCGGACCAGGCUUCAUUCCCC	CUGGGAUGAAGCCUGGUCCGG	Cleavage	len=1965 path=[541:0-57 576:58-483 1002:484-492 19468:493-652 24811:653-676 19652:677-821 11627:822-822 11628:823-1148 11954:1149-1208 12014:1209-1253 12059:1254-1280 12086:1281-1281 12087:1282-1332 24812:1333-1356 12162:1357-1374 24813:1375-1398 12204:1399-1460 12266:1461-1480 12286:1481-1481 12287:1482-1528 24819:1529-1552 12358:1553-1599 12405:1600-1635 12441:1636-1637 12443:1638-1643 24815:16…	1
mir166	TRINITY_DN28724_c1_g1_i6	2	-1	1	21	1032	1052	UCGGACCAGGCUUCAUUCCCC	UUGGGAUGAAGCCUGGUCCGG	Cleavage	len=2243 path=[3321:0-530 3829:531-668 3967:669-674 9170:675-875 4177:876-878 4180:879-950 11070:951-974 4276:975-1013 4315:1014-1014 8460:1015-1052 4354:1053-1085 7081:1086-1263 11069:1264-1287 7283:1288-1335 7331:1336-1336 4638:1337-1337 4639:1338-1526 4828:1527-1889 5191:1890-2052 9719:2053-2177 5375:2178-2203 5401:2204-2206 9683:2207-2242] [-1, 3321, 3829, 3967, 9170, 4177, 4180, 11070, 4276,…	1
mir166	TRINITY_DN28724_c1_g1_i4	2	-1	1	21	1035	1055	UCGGACCAGGCUUCAUUCCCC	UUGGGAUGAAGCCUGGUCCGG	Cleavage	len=2246 path=[3321:0-530 9509:531-668 3967:669-674 3973:675-799 11067:800-823 4122:824-878 4177:879-881 8325:882-1016 4315:1017-1017 4316:1018-1055 4354:1056-1088 4387:1089-1290 11068:1291-1314 4613:1315-1339 4638:1340-1340 7332:1341-1451 7443:1452-1529 4828:1530-1892 5191:1893-2055 9719:2056-2180 5375:2181-2206 5401:2207-2209 9683:2210-2245] [-1, 3321, 9509, 3967, 3973, 11067, 4122, 4177, 8325,…	1
mir166	TRINITY_DN28724_c1_g1_i7	2	-1	1	21	1032	1052	UCGGACCAGGCUUCAUUCCCC	UUGGGAUGAAGCCUGGUCCGG	Cleavage	len=3340 path=[3321:0-530 3829:531-668 3967:669-674 9170:675-875 4177:876-878 4180:879-950 11070:951-974 4276:975-1013 4315:1014-1014 8460:1015-1052 4354:1053-1085 7081:1086-1263 11069:1264-1287 7283:1288-1335 7331:1336-1336 4638:1337-1337 4639:1338-1526 4828:1527-1889 7521:1890-1982 11071:1983-2006 7638:2007-2099 5401:2100-2102 5404:2103-2394 5696:2395-2450 5752:2451-2642 5944:2643-2655 8671:265…	1
mir166	TRINITY_DN28724_c1_g1_i1	2	-1	1	21	1035	1055	UCGGACCAGGCUUCAUUCCCC	UUGGGAUGAAGCCUGGUCCGG	Cleavage	len=3343 path=[3321:0-530 9509:531-668 3967:669-674 3973:675-799 11067:800-823 4122:824-878 4177:879-881 8325:882-1016 4315:1017-1017 4316:1018-1055 4354:1056-1088 4387:1089-1290 11068:1291-1314 4613:1315-1339 4638:1340-1340 7332:1341-1451 7443:1452-1529 4828:1530-1892 7521:1893-1985 11071:1986-2009 7638:2010-2102 5401:2103-2105 5404:2106-2397 5696:2398-2453 5752:2454-2645 5944:2646-2658 8671:265…	1
mir166	TRINITY_DN30063_c3_g3_i2	2	-1	1	21	2535	2555	UCGGACCAGGCUUCAUUCCCC	CUGGGAUGAAGCCUGGUCCGG	Cleavage	len=4838 path=[9439:0-462 21605:463-482 9911:483-2198 11627:2199-2199 19797:2200-2325 19923:2326-2387 19985:2388-2528 11954:2529-2588 20776:2589-2633 12059:2634-2660 12086:2661-2661 12087:2662-2712 24812:2713-2736 12162:2737-2754 24813:2755-2778 12204:2779-2840 12266:2841-2860 12286:2861-2861 12287:2862-2908 24819:2909-2932 12358:2933-2979 12405:2980-3015 12441:3016-3017 12443:3018-3023 24815:302…	1
mir166	TRINITY_DN30063_c3_g3_i1	2	-1	1	21	2547	2567	UCGGACCAGGCUUCAUUCCCC	CUGGGAUGAAGCCUGGUCCGG	Cleavage	len=4850 path=[9439:0-462 9879:463-473 9890:474-494 9911:495-2210 11627:2211-2211 19797:2212-2337 19923:2338-2399 19985:2400-2540 11954:2541-2600 20776:2601-2645 12059:2646-2672 12086:2673-2673 12087:2674-2724 24812:2725-2748 12162:2749-2766 24813:2767-2790 12204:2791-2852 12266:2853-2872 12286:2873-2873 12287:2874-2920 24819:2921-2944 12358:2945-2991 12405:2992-3027 12441:3028-3029 12443:3030-30…	1
mir166	TRINITY_DN30063_c3_g3_i4	2	-1	1	21	2535	2555	UCGGACCAGGCUUCAUUCCCC	CUGGGAUGAAGCCUGGUCCGG	Cleavage	len=4864 path=[9439:0-462 21605:463-482 9911:483-2198 11627:2199-2199 19797:2200-2325 19923:2326-2387 19985:2388-2528 11954:2529-2588 20776:2589-2633 12059:2634-2660 12086:2661-2661 12087:2662-2712 24812:2713-2736 12162:2737-2754 24813:2755-2778 12204:2779-2840 12266:2841-2860 12286:2861-2861 12287:2862-2908 24819:2909-2932 12358:2933-2979 20960:2980-3021 22374:3022-3043 12443:3044-3049 24815:305…	1
mir166	TRINITY_DN30063_c3_g3_i8	2	-1	1	21	2547	2567	UCGGACCAGGCUUCAUUCCCC	CUGGGAUGAAGCCUGGUCCGG	Cleavage	len=4876 path=[9439:0-462 9879:463-473 9890:474-494 9911:495-2210 11627:2211-2211 19797:2212-2337 19923:2338-2399 19985:2400-2540 11954:2541-2600 20776:2601-2645 12059:2646-2672 12086:2673-2673 12087:2674-2724 24812:2725-2748 12162:2749-2766 24813:2767-2790 12204:2791-2852 12266:2853-2872 12286:2873-2873 12287:2874-2920 24819:2921-2944 12358:2945-2991 20960:2992-3033 22374:3034-3055 12443:3056-30…	1
mir166	TRINITY_DN30063_c3_g3_i5	2	-1	1	21	2547	2567	UCGGACCAGGCUUCAUUCCCC	CUGGGAUGAAGCCUGGUCCGG	Cleavage	len=4982 path=[9439:0-462 9879:463-473 9890:474-494 9911:495-2210 11627:2211-2211 19797:2212-2337 19923:2338-2399 19985:2400-2540 11954:2541-2600 20776:2601-2645 12059:2646-2672 12086:2673-2673 12087:2674-2724 24812:2725-2748 12162:2749-2766 24813:2767-2790 12204:2791-2852 22763:2853-3004 12286:3005-3005 12287:3006-3052 24819:3053-3076 12358:3077-3123 12405:3124-3159 12441:3160-3161 12443:3162-31…	1
mir166	TRINITY_DN28724_c1_g1_i2	2	-1	1	21	1032	1052	UCGGACCAGGCUUCAUUCCCC	UUGGGAUGAAGCCUGGUCCGG	Cleavage	len=1452 path=[3321:0-530 3829:531-668 3967:669-674 9170:675-875 4177:876-878 4180:879-950 11070:951-974 4276:975-1013 4315:1014-1014 8460:1015-1052 4354:1053-1085 7081:1086-1263 11069:1264-1287 7283:1288-1335 10401:1336-1451] [-1, 3321, 3829, 3967, 9170, 4177, 4180, 11070, 4276, 4315, 8460, 4354, 7081, 11069, 7283, 10401, -2]	1
mir166	TRINITY_DN30063_c3_g3_i3	2	-1	1	21	1155	1175	UCGGACCAGGCUUCAUUCCCC	CUGGGAUGAAGCCUGGUCCGG	Cleavage	len=1741 path=[541:0-57 576:58-483 1002:484-492 19468:493-652 24811:653-676 19652:677-821 11627:822-822 11628:823-1148 11954:1149-1208 12014:1209-1253 12059:1254-1280 12086:1281-1281 12087:1282-1332 24812:1333-1356 12162:1357-1374 24813:1375-1398 12204:1399-1460 12266:1461-1480 12286:1481-1481 12287:1482-1528 24819:1529-1552 12358:1553-1599 20960:1600-1641 21002:1642-1651 21012:1652-1732 12441:17…	1
mir166	TRINITY_DN30063_c3_g3_i9	2	-1	1	21	1155	1175	UCGGACCAGGCUUCAUUCCCC	CUGGGAUGAAGCCUGGUCCGG	Cleavage	len=1965 path=[541:0-57 576:58-483 1002:484-492 19468:493-652 24811:653-676 19652:677-821 11627:822-822 11628:823-1148 11954:1149-1208 12014:1209-1253 12059:1254-1280 12086:1281-1281 12087:1282-1332 24812:1333-1356 12162:1357-1374 24813:1375-1398 12204:1399-1460 12266:1461-1480 12286:1481-1481 12287:1482-1528 24819:1529-1552 12358:1553-1599 12405:1600-1635 12441:1636-1637 12443:1638-1643 24815:16…	1
mir166	TRINITY_DN28724_c1_g1_i6	2	-1	1	21	1032	1052	UCGGACCAGGCUUCAUUCCCC	UUGGGAUGAAGCCUGGUCCGG	Cleavage	len=2243 path=[3321:0-530 3829:531-668 3967:669-674 9170:675-875 4177:876-878 4180:879-950 11070:951-974 4276:975-1013 4315:1014-1014 8460:1015-1052 4354:1053-1085 7081:1086-1263 11069:1264-1287 7283:1288-1335 7331:1336-1336 4638:1337-1337 4639:1338-1526 4828:1527-1889 5191:1890-2052 9719:2053-2177 5375:2178-2203 5401:2204-2206 9683:2207-2242] [-1, 3321, 3829, 3967, 9170, 4177, 4180, 11070, 4276,…	1
mir166	TRINITY_DN28724_c1_g1_i4	2	-1	1	21	1035	1055	UCGGACCAGGCUUCAUUCCCC	UUGGGAUGAAGCCUGGUCCGG	Cleavage	len=2246 path=[3321:0-530 9509:531-668 3967:669-674 3973:675-799 11067:800-823 4122:824-878 4177:879-881 8325:882-1016 4315:1017-1017 4316:1018-1055 4354:1056-1088 4387:1089-1290 11068:1291-1314 4613:1315-1339 4638:1340-1340 7332:1341-1451 7443:1452-1529 4828:1530-1892 5191:1893-2055 9719:2056-2180 5375:2181-2206 5401:2207-2209 9683:2210-2245] [-1, 3321, 9509, 3967, 3973, 11067, 4122, 4177, 8325,…	1
mir166	TRINITY_DN28724_c1_g1_i7	2	-1	1	21	1032	1052	UCGGACCAGGCUUCAUUCCCC	UUGGGAUGAAGCCUGGUCCGG	Cleavage	len=3340 path=[3321:0-530 3829:531-668 3967:669-674 9170:675-875 4177:876-878 4180:879-950 11070:951-974 4276:975-1013 4315:1014-1014 8460:1015-1052 4354:1053-1085 7081:1086-1263 11069:1264-1287 7283:1288-1335 7331:1336-1336 4638:1337-1337 4639:1338-1526 4828:1527-1889 7521:1890-1982 11071:1983-2006 7638:2007-2099 5401:2100-2102 5404:2103-2394 5696:2395-2450 5752:2451-2642 5944:2643-2655 8671:265…	1
mir166	TRINITY_DN28724_c1_g1_i1	2	-1	1	21	1035	1055	UCGGACCAGGCUUCAUUCCCC	UUGGGAUGAAGCCUGGUCCGG	Cleavage	len=3343 path=[3321:0-530 9509:531-668 3967:669-674 3973:675-799 11067:800-823 4122:824-878 4177:879-881 8325:882-1016 4315:1017-1017 4316:1018-1055 4354:1056-1088 4387:1089-1290 11068:1291-1314 4613:1315-1339 4638:1340-1340 7332:1341-1451 7443:1452-1529 4828:1530-1892 7521:1893-1985 11071:1986-2009 7638:2010-2102 5401:2103-2105 5404:2106-2397 5696:2398-2453 5752:2454-2645 5944:2646-2658 8671:265…	1
mir166	TRINITY_DN30063_c3_g3_i2	2	-1	1	21	2535	2555	UCGGACCAGGCUUCAUUCCCC	CUGGGAUGAAGCCUGGUCCGG	Cleavage	len=4838 path=[9439:0-462 21605:463-482 9911:483-2198 11627:2199-2199 19797:2200-2325 19923:2326-2387 19985:2388-2528 11954:2529-2588 20776:2589-2633 12059:2634-2660 12086:2661-2661 12087:2662-2712 24812:2713-2736 12162:2737-2754 24813:2755-2778 12204:2779-2840 12266:2841-2860 12286:2861-2861 12287:2862-2908 24819:2909-2932 12358:2933-2979 12405:2980-3015 12441:3016-3017 12443:3018-3023 24815:302…	1
mir166	TRINITY_DN30063_c3_g3_i1	2	-1	1	21	2547	2567	UCGGACCAGGCUUCAUUCCCC	CUGGGAUGAAGCCUGGUCCGG	Cleavage	len=4850 path=[9439:0-462 9879:463-473 9890:474-494 9911:495-2210 11627:2211-2211 19797:2212-2337 19923:2338-2399 19985:2400-2540 11954:2541-2600 20776:2601-2645 12059:2646-2672 12086:2673-2673 12087:2674-2724 24812:2725-2748 12162:2749-2766 24813:2767-2790 12204:2791-2852 12266:2853-2872 12286:2873-2873 12287:2874-2920 24819:2921-2944 12358:2945-2991 12405:2992-3027 12441:3028-3029 12443:3030-30…	1
mir166	TRINITY_DN30063_c3_g3_i4	2	-1	1	21	2535	2555	UCGGACCAGGCUUCAUUCCCC	CUGGGAUGAAGCCUGGUCCGG	Cleavage	len=4864 path=[9439:0-462 21605:463-482 9911:483-2198 11627:2199-2199 19797:2200-2325 19923:2326-2387 19985:2388-2528 11954:2529-2588 20776:2589-2633 12059:2634-2660 12086:2661-2661 12087:2662-2712 24812:2713-2736 12162:2737-2754 24813:2755-2778 12204:2779-2840 12266:2841-2860 12286:2861-2861 12287:2862-2908 24819:2909-2932 12358:2933-2979 20960:2980-3021 22374:3022-3043 12443:3044-3049 24815:305…	1
mir166	TRINITY_DN30063_c3_g3_i8	2	-1	1	21	2547	2567	UCGGACCAGGCUUCAUUCCCC	CUGGGAUGAAGCCUGGUCCGG	Cleavage	len=4876 path=[9439:0-462 9879:463-473 9890:474-494 9911:495-2210 11627:2211-2211 19797:2212-2337 19923:2338-2399 19985:2400-2540 11954:2541-2600 20776:2601-2645 12059:2646-2672 12086:2673-2673 12087:2674-2724 24812:2725-2748 12162:2749-2766 24813:2767-2790 12204:2791-2852 12266:2853-2872 12286:2873-2873 12287:2874-2920 24819:2921-2944 12358:2945-2991 20960:2992-3033 22374:3034-3055 12443:3056-30…	1
mir166	TRINITY_DN30063_c3_g3_i5	2	-1	1	21	2547	2567	UCGGACCAGGCUUCAUUCCCC	CUGGGAUGAAGCCUGGUCCGG	Cleavage	len=4982 path=[9439:0-462 9879:463-473 9890:474-494 9911:495-2210 11627:2211-2211 19797:2212-2337 19923:2338-2399 19985:2400-2540 11954:2541-2600 20776:2601-2645 12059:2646-2672 12086:2673-2673 12087:2674-2724 24812:2725-2748 12162:2749-2766 24813:2767-2790 12204:2791-2852 22763:2853-3004 12286:3005-3005 12287:3006-3052 24819:3053-3076 12358:3077-3123 12405:3124-3159 12441:3160-3161 12443:3162-31…	1
mir166	TRINITY_DN28724_c1_g1_i2	2	-1	1	21	1032	1052	UCGGACCAGGCUUCAUUCCCC	UUGGGAUGAAGCCUGGUCCGG	Cleavage	len=1452 path=[3321:0-530 3829:531-668 3967:669-674 9170:675-875 4177:876-878 4180:879-950 11070:951-974 4276:975-1013 4315:1014-1014 8460:1015-1052 4354:1053-1085 7081:1086-1263 11069:1264-1287 7283:1288-1335 10401:1336-1451] [-1, 3321, 3829, 3967, 9170, 4177, 4180, 11070, 4276, 4315, 8460, 4354, 7081, 11069, 7283, 10401, -2]	1
mir166	TRINITY_DN30063_c3_g3_i3	2	-1	1	21	1155	1175	UCGGACCAGGCUUCAUUCCCC	CUGGGAUGAAGCCUGGUCCGG	Cleavage	len=1741 path=[541:0-57 576:58-483 1002:484-492 19468:493-652 24811:653-676 19652:677-821 11627:822-822 11628:823-1148 11954:1149-1208 12014:1209-1253 12059:1254-1280 12086:1281-1281 12087:1282-1332 24812:1333-1356 12162:1357-1374 24813:1375-1398 12204:1399-1460 12266:1461-1480 12286:1481-1481 12287:1482-1528 24819:1529-1552 12358:1553-1599 20960:1600-1641 21002:1642-1651 21012:1652-1732 12441:17…	1
mir166	TRINITY_DN30063_c3_g3_i9	2	-1	1	21	1155	1175	UCGGACCAGGCUUCAUUCCCC	CUGGGAUGAAGCCUGGUCCGG	Cleavage	len=1965 path=[541:0-57 576:58-483 1002:484-492 19468:493-652 24811:653-676 19652:677-821 11627:822-822 11628:823-1148 11954:1149-1208 12014:1209-1253 12059:1254-1280 12086:1281-1281 12087:1282-1332 24812:1333-1356 12162:1357-1374 24813:1375-1398 12204:1399-1460 12266:1461-1480 12286:1481-1481 12287:1482-1528 24819:1529-1552 12358:1553-1599 12405:1600-1635 12441:1636-1637 12443:1638-1643 24815:16…	1
mir166	TRINITY_DN28724_c1_g1_i6	2	-1	1	21	1032	1052	UCGGACCAGGCUUCAUUCCCC	UUGGGAUGAAGCCUGGUCCGG	Cleavage	len=2243 path=[3321:0-530 3829:531-668 3967:669-674 9170:675-875 4177:876-878 4180:879-950 11070:951-974 4276:975-1013 4315:1014-1014 8460:1015-1052 4354:1053-1085 7081:1086-1263 11069:1264-1287 7283:1288-1335 7331:1336-1336 4638:1337-1337 4639:1338-1526 4828:1527-1889 5191:1890-2052 9719:2053-2177 5375:2178-2203 5401:2204-2206 9683:2207-2242] [-1, 3321, 3829, 3967, 9170, 4177, 4180, 11070, 4276,…	1
mir166	TRINITY_DN28724_c1_g1_i4	2	-1	1	21	1035	1055	UCGGACCAGGCUUCAUUCCCC	UUGGGAUGAAGCCUGGUCCGG	Cleavage	len=2246 path=[3321:0-530 9509:531-668 3967:669-674 3973:675-799 11067:800-823 4122:824-878 4177:879-881 8325:882-1016 4315:1017-1017 4316:1018-1055 4354:1056-1088 4387:1089-1290 11068:1291-1314 4613:1315-1339 4638:1340-1340 7332:1341-1451 7443:1452-1529 4828:1530-1892 5191:1893-2055 9719:2056-2180 5375:2181-2206 5401:2207-2209 9683:2210-2245] [-1, 3321, 9509, 3967, 3973, 11067, 4122, 4177, 8325,…	1
mir166	TRINITY_DN28724_c1_g1_i7	2	-1	1	21	1032	1052	UCGGACCAGGCUUCAUUCCCC	UUGGGAUGAAGCCUGGUCCGG	Cleavage	len=3340 path=[3321:0-530 3829:531-668 3967:669-674 9170:675-875 4177:876-878 4180:879-950 11070:951-974 4276:975-1013 4315:1014-1014 8460:1015-1052 4354:1053-1085 7081:1086-1263 11069:1264-1287 7283:1288-1335 7331:1336-1336 4638:1337-1337 4639:1338-1526 4828:1527-1889 7521:1890-1982 11071:1983-2006 7638:2007-2099 5401:2100-2102 5404:2103-2394 5696:2395-2450 5752:2451-2642 5944:2643-2655 8671:265…	1
mir166	TRINITY_DN28724_c1_g1_i1	2	-1	1	21	1035	1055	UCGGACCAGGCUUCAUUCCCC	UUGGGAUGAAGCCUGGUCCGG	Cleavage	len=3343 path=[3321:0-530 9509:531-668 3967:669-674 3973:675-799 11067:800-823 4122:824-878 4177:879-881 8325:882-1016 4315:1017-1017 4316:1018-1055 4354:1056-1088 4387:1089-1290 11068:1291-1314 4613:1315-1339 4638:1340-1340 7332:1341-1451 7443:1452-1529 4828:1530-1892 7521:1893-1985 11071:1986-2009 7638:2010-2102 5401:2103-2105 5404:2106-2397 5696:2398-2453 5752:2454-2645 5944:2646-2658 8671:265…	1
mir166	TRINITY_DN30063_c3_g3_i2	2	-1	1	21	2535	2555	UCGGACCAGGCUUCAUUCCCC	CUGGGAUGAAGCCUGGUCCGG	Cleavage	len=4838 path=[9439:0-462 21605:463-482 9911:483-2198 11627:2199-2199 19797:2200-2325 19923:2326-2387 19985:2388-2528 11954:2529-2588 20776:2589-2633 12059:2634-2660 12086:2661-2661 12087:2662-2712 24812:2713-2736 12162:2737-2754 24813:2755-2778 12204:2779-2840 12266:2841-2860 12286:2861-2861 12287:2862-2908 24819:2909-2932 12358:2933-2979 12405:2980-3015 12441:3016-3017 12443:3018-3023 24815:302…	1
mir166	TRINITY_DN30063_c3_g3_i1	2	-1	1	21	2547	2567	UCGGACCAGGCUUCAUUCCCC	CUGGGAUGAAGCCUGGUCCGG	Cleavage	len=4850 path=[9439:0-462 9879:463-473 9890:474-494 9911:495-2210 11627:2211-2211 19797:2212-2337 19923:2338-2399 19985:2400-2540 11954:2541-2600 20776:2601-2645 12059:2646-2672 12086:2673-2673 12087:2674-2724 24812:2725-2748 12162:2749-2766 24813:2767-2790 12204:2791-2852 12266:2853-2872 12286:2873-2873 12287:2874-2920 24819:2921-2944 12358:2945-2991 12405:2992-3027 12441:3028-3029 12443:3030-30…	1
mir166	TRINITY_DN30063_c3_g3_i4	2	-1	1	21	2535	2555	UCGGACCAGGCUUCAUUCCCC	CUGGGAUGAAGCCUGGUCCGG	Cleavage	len=4864 path=[9439:0-462 21605:463-482 9911:483-2198 11627:2199-2199 19797:2200-2325 19923:2326-2387 19985:2388-2528 11954:2529-2588 20776:2589-2633 12059:2634-2660 12086:2661-2661 12087:2662-2712 24812:2713-2736 12162:2737-2754 24813:2755-2778 12204:2779-2840 12266:2841-2860 12286:2861-2861 12287:2862-2908 24819:2909-2932 12358:2933-2979 20960:2980-3021 22374:3022-3043 12443:3044-3049 24815:305…	1
mir166	TRINITY_DN30063_c3_g3_i8	2	-1	1	21	2547	2567	UCGGACCAGGCUUCAUUCCCC	CUGGGAUGAAGCCUGGUCCGG	Cleavage	len=4876 path=[9439:0-462 9879:463-473 9890:474-494 9911:495-2210 11627:2211-2211 19797:2212-2337 19923:2338-2399 19985:2400-2540 11954:2541-2600 20776:2601-2645 12059:2646-2672 12086:2673-2673 12087:2674-2724 24812:2725-2748 12162:2749-2766 24813:2767-2790 12204:2791-2852 12266:2853-2872 12286:2873-2873 12287:2874-2920 24819:2921-2944 12358:2945-2991 20960:2992-3033 22374:3034-3055 12443:3056-30…	1
mir166	TRINITY_DN30063_c3_g3_i5	2	-1	1	21	2547	2567	UCGGACCAGGCUUCAUUCCCC	CUGGGAUGAAGCCUGGUCCGG	Cleavage	len=4982 path=[9439:0-462 9879:463-473 9890:474-494 9911:495-2210 11627:2211-2211 19797:2212-2337 19923:2338-2399 19985:2400-2540 11954:2541-2600 20776:2601-2645 12059:2646-2672 12086:2673-2673 12087:2674-2724 24812:2725-2748 12162:2749-2766 24813:2767-2790 12204:2791-2852 22763:2853-3004 12286:3005-3005 12287:3006-3052 24819:3053-3076 12358:3077-3123 12405:3124-3159 12441:3160-3161 12443:3162-31…	1
mir166	TRINITY_DN28724_c1_g1_i2	2	-1	1	21	1032	1052	UCGGACCAGGCUUCAUUCCCC	UUGGGAUGAAGCCUGGUCCGG	Cleavage	len=1452 path=[3321:0-530 3829:531-668 3967:669-674 9170:675-875 4177:876-878 4180:879-950 11070:951-974 4276:975-1013 4315:1014-1014 8460:1015-1052 4354:1053-1085 7081:1086-1263 11069:1264-1287 7283:1288-1335 10401:1336-1451] [-1, 3321, 3829, 3967, 9170, 4177, 4180, 11070, 4276, 4315, 8460, 4354, 7081, 11069, 7283, 10401, -2]	1
mir166	TRINITY_DN30063_c3_g3_i3	2	-1	1	21	1155	1175	UCGGACCAGGCUUCAUUCCCC	CUGGGAUGAAGCCUGGUCCGG	Cleavage	len=1741 path=[541:0-57 576:58-483 1002:484-492 19468:493-652 24811:653-676 19652:677-821 11627:822-822 11628:823-1148 11954:1149-1208 12014:1209-1253 12059:1254-1280 12086:1281-1281 12087:1282-1332 24812:1333-1356 12162:1357-1374 24813:1375-1398 12204:1399-1460 12266:1461-1480 12286:1481-1481 12287:1482-1528 24819:1529-1552 12358:1553-1599 20960:1600-1641 21002:1642-1651 21012:1652-1732 12441:17…	1
mir166	TRINITY_DN30063_c3_g3_i9	2	-1	1	21	1155	1175	UCGGACCAGGCUUCAUUCCCC	CUGGGAUGAAGCCUGGUCCGG	Cleavage	len=1965 path=[541:0-57 576:58-483 1002:484-492 19468:493-652 24811:653-676 19652:677-821 11627:822-822 11628:823-1148 11954:1149-1208 12014:1209-1253 12059:1254-1280 12086:1281-1281 12087:1282-1332 24812:1333-1356 12162:1357-1374 24813:1375-1398 12204:1399-1460 12266:1461-1480 12286:1481-1481 12287:1482-1528 24819:1529-1552 12358:1553-1599 12405:1600-1635 12441:1636-1637 12443:1638-1643 24815:16…	1
mir166	TRINITY_DN28724_c1_g1_i6	2	-1	1	21	1032	1052	UCGGACCAGGCUUCAUUCCCC	UUGGGAUGAAGCCUGGUCCGG	Cleavage	len=2243 path=[3321:0-530 3829:531-668 3967:669-674 9170:675-875 4177:876-878 4180:879-950 11070:951-974 4276:975-1013 4315:1014-1014 8460:1015-1052 4354:1053-1085 7081:1086-1263 11069:1264-1287 7283:1288-1335 7331:1336-1336 4638:1337-1337 4639:1338-1526 4828:1527-1889 5191:1890-2052 9719:2053-2177 5375:2178-2203 5401:2204-2206 9683:2207-2242] [-1, 3321, 3829, 3967, 9170, 4177, 4180, 11070, 4276,…	1
mir166	TRINITY_DN28724_c1_g1_i4	2	-1	1	21	1035	1055	UCGGACCAGGCUUCAUUCCCC	UUGGGAUGAAGCCUGGUCCGG	Cleavage	len=2246 path=[3321:0-530 9509:531-668 3967:669-674 3973:675-799 11067:800-823 4122:824-878 4177:879-881 8325:882-1016 4315:1017-1017 4316:1018-1055 4354:1056-1088 4387:1089-1290 11068:1291-1314 4613:1315-1339 4638:1340-1340 7332:1341-1451 7443:1452-1529 4828:1530-1892 5191:1893-2055 9719:2056-2180 5375:2181-2206 5401:2207-2209 9683:2210-2245] [-1, 3321, 9509, 3967, 3973, 11067, 4122, 4177, 8325,…	1
mir166	TRINITY_DN28724_c1_g1_i7	2	-1	1	21	1032	1052	UCGGACCAGGCUUCAUUCCCC	UUGGGAUGAAGCCUGGUCCGG	Cleavage	len=3340 path=[3321:0-530 3829:531-668 3967:669-674 9170:675-875 4177:876-878 4180:879-950 11070:951-974 4276:975-1013 4315:1014-1014 8460:1015-1052 4354:1053-1085 7081:1086-1263 11069:1264-1287 7283:1288-1335 7331:1336-1336 4638:1337-1337 4639:1338-1526 4828:1527-1889 7521:1890-1982 11071:1983-2006 7638:2007-2099 5401:2100-2102 5404:2103-2394 5696:2395-2450 5752:2451-2642 5944:2643-2655 8671:265…	1
mir166	TRINITY_DN28724_c1_g1_i1	2	-1	1	21	1035	1055	UCGGACCAGGCUUCAUUCCCC	UUGGGAUGAAGCCUGGUCCGG	Cleavage	len=3343 path=[3321:0-530 9509:531-668 3967:669-674 3973:675-799 11067:800-823 4122:824-878 4177:879-881 8325:882-1016 4315:1017-1017 4316:1018-1055 4354:1056-1088 4387:1089-1290 11068:1291-1314 4613:1315-1339 4638:1340-1340 7332:1341-1451 7443:1452-1529 4828:1530-1892 7521:1893-1985 11071:1986-2009 7638:2010-2102 5401:2103-2105 5404:2106-2397 5696:2398-2453 5752:2454-2645 5944:2646-2658 8671:265…	1
mir166	TRINITY_DN30063_c3_g3_i2	2	-1	1	21	2535	2555	UCGGACCAGGCUUCAUUCCCC	CUGGGAUGAAGCCUGGUCCGG	Cleavage	len=4838 path=[9439:0-462 21605:463-482 9911:483-2198 11627:2199-2199 19797:2200-2325 19923:2326-2387 19985:2388-2528 11954:2529-2588 20776:2589-2633 12059:2634-2660 12086:2661-2661 12087:2662-2712 24812:2713-2736 12162:2737-2754 24813:2755-2778 12204:2779-2840 12266:2841-2860 12286:2861-2861 12287:2862-2908 24819:2909-2932 12358:2933-2979 12405:2980-3015 12441:3016-3017 12443:3018-3023 24815:302…	1
mir166	TRINITY_DN30063_c3_g3_i1	2	-1	1	21	2547	2567	UCGGACCAGGCUUCAUUCCCC	CUGGGAUGAAGCCUGGUCCGG	Cleavage	len=4850 path=[9439:0-462 9879:463-473 9890:474-494 9911:495-2210 11627:2211-2211 19797:2212-2337 19923:2338-2399 19985:2400-2540 11954:2541-2600 20776:2601-2645 12059:2646-2672 12086:2673-2673 12087:2674-2724 24812:2725-2748 12162:2749-2766 24813:2767-2790 12204:2791-2852 12266:2853-2872 12286:2873-2873 12287:2874-2920 24819:2921-2944 12358:2945-2991 12405:2992-3027 12441:3028-3029 12443:3030-30…	1
mir166	TRINITY_DN30063_c3_g3_i4	2	-1	1	21	2535	2555	UCGGACCAGGCUUCAUUCCCC	CUGGGAUGAAGCCUGGUCCGG	Cleavage	len=4864 path=[9439:0-462 21605:463-482 9911:483-2198 11627:2199-2199 19797:2200-2325 19923:2326-2387 19985:2388-2528 11954:2529-2588 20776:2589-2633 12059:2634-2660 12086:2661-2661 12087:2662-2712 24812:2713-2736 12162:2737-2754 24813:2755-2778 12204:2779-2840 12266:2841-2860 12286:2861-2861 12287:2862-2908 24819:2909-2932 12358:2933-2979 20960:2980-3021 22374:3022-3043 12443:3044-3049 24815:305…	1
mir166	TRINITY_DN30063_c3_g3_i8	2	-1	1	21	2547	2567	UCGGACCAGGCUUCAUUCCCC	CUGGGAUGAAGCCUGGUCCGG	Cleavage	len=4876 path=[9439:0-462 9879:463-473 9890:474-494 9911:495-2210 11627:2211-2211 19797:2212-2337 19923:2338-2399 19985:2400-2540 11954:2541-2600 20776:2601-2645 12059:2646-2672 12086:2673-2673 12087:2674-2724 24812:2725-2748 12162:2749-2766 24813:2767-2790 12204:2791-2852 12266:2853-2872 12286:2873-2873 12287:2874-2920 24819:2921-2944 12358:2945-2991 20960:2992-3033 22374:3034-3055 12443:3056-30…	1
mir166	TRINITY_DN30063_c3_g3_i5	2	-1	1	21	2547	2567	UCGGACCAGGCUUCAUUCCCC	CUGGGAUGAAGCCUGGUCCGG	Cleavage	len=4982 path=[9439:0-462 9879:463-473 9890:474-494 9911:495-2210 11627:2211-2211 19797:2212-2337 19923:2338-2399 19985:2400-2540 11954:2541-2600 20776:2601-2645 12059:2646-2672 12086:2673-2673 12087:2674-2724 24812:2725-2748 12162:2749-2766 24813:2767-2790 12204:2791-2852 22763:2853-3004 12286:3005-3005 12287:3006-3052 24819:3053-3076 12358:3077-3123 12405:3124-3159 12441:3160-3161 12443:3162-31…	1
mir396	TRINITY_DN3638_c0_g1_i1	2	-1	1	21	134	154	UUCCACAGCUUUCUUGAACUU	UGGUUUGAGAAAGCUGUGGAA	Cleavage	len=201 path=[1:0-57 36:58-58 37:59-60 36:61-61 39:62-113 91:114-114 92:115-200] [-1, 1, 36, 37, 36, 39, 91, 92, -2]	1
mir396	TRINITY_DN3638_c0_g1_i1	2	-1	1	21	134	154	UUCCACAGCUUUCUUGAACUU	UGGUUUGAGAAAGCUGUGGAA	Cleavage	len=201 path=[1:0-57 36:58-58 37:59-60 36:61-61 39:62-113 91:114-114 92:115-200] [-1, 1, 36, 37, 36, 39, 91, 92, -2]	1
mir396	TRINITY_DN3638_c0_g1_i1	2	-1	1	21	134	154	UUCCACAGCUUUCUUGAACUU	UGGUUUGAGAAAGCUGUGGAA	Cleavage	len=201 path=[1:0-57 36:58-58 37:59-60 36:61-61 39:62-113 91:114-114 92:115-200] [-1, 1, 36, 37, 36, 39, 91, 92, -2]	1
mir396	TRINITY_DN3638_c0_g1_i1	2	-1	1	21	134	154	UUCCACAGCUUUCUUGAACUU	UGGUUUGAGAAAGCUGUGGAA	Cleavage	len=201 path=[1:0-57 36:58-58 37:59-60 36:61-61 39:62-113 91:114-114 92:115-200] [-1, 1, 36, 37, 36, 39, 91, 92, -2]	1
mir396	TRINITY_DN3638_c0_g1_i1	2	-1	1	21	134	154	UUCCACAGCUUUCUUGAACUG	UGGUUUGAGAAAGCUGUGGAA	Cleavage	len=201 path=[1:0-57 36:58-58 37:59-60 36:61-61 39:62-113 91:114-114 92:115-200] [-1, 1, 36, 37, 36, 39, 91, 92, -2]	1
mir396	TRINITY_DN3638_c0_g1_i1	2	-1	1	21	134	154	UUCCACAGCUUUCUUGAACUG	UGGUUUGAGAAAGCUGUGGAA	Cleavage	len=201 path=[1:0-57 36:58-58 37:59-60 36:61-61 39:62-113 91:114-114 92:115-200] [-1, 1, 36, 37, 36, 39, 91, 92, -2]	1
mir396	TRINITY_DN3638_c0_g1_i1	2	-1	1	21	134	154	UUCCACAGCUUUCUUGAACUG	UGGUUUGAGAAAGCUGUGGAA	Cleavage	len=201 path=[1:0-57 36:58-58 37:59-60 36:61-61 39:62-113 91:114-114 92:115-200] [-1, 1, 36, 37, 36, 39, 91, 92, -2]	1
mir396	TRINITY_DN3638_c0_g1_i1	2	-1	1	21	134	154	UUCCACAGCUUUCUUGAACUG	UGGUUUGAGAAAGCUGUGGAA	Cleavage	len=201 path=[1:0-57 36:58-58 37:59-60 36:61-61 39:62-113 91:114-114 92:115-200] [-1, 1, 36, 37, 36, 39, 91, 92, -2]	1
Gor-miR-3007	TRINITY_DN57574_c0_g1_i1	2.5	-1	1	20	70	89	AAGGAUUGGGGAUUCAGUGG	UCACUGAAACCCCAAUCCUC	Cleavage	len=408 path=[386:0-187 551:188-233 597:234-407] [-1, 386, 551, 597, -2]	1
Gor-miR-3036	TRINITY_DN31713_c0_g1_i1	2.5	-1	1	25	91	115	AGGCUGUGAAGACGGUUUCGGAGUG	CACUCCGAAAUCAUCUUCACAGCCU	Cleavage	len=296 path=[1:0-295] [-1, 1, -2]	1
Gor-miR-3050	TRINITY_DN21474_c0_g1_i1	2.5	-1	1	19	662	680	CAACUUUCAACAACGGAUC	GAUCCAUUGCUGAAAGUUG	Translation	len=2378 path=[2356:0-217 5037:218-241 2575:242-768 5035:769-792 3126:793-801 3135:802-856 5038:857-880 3214:881-1190 3524:1191-1210 3544:1211-1235 3569:1236-1614 5036:1615-1638 3972:1639-2377] [-1, 2356, 5037, 2575, 5035, 3126, 3135, 5038, 3214, 3524, 3544, 3569, 5036, 3972, -2]	1
Gor-miR-3117	TRINITY_DN29153_c1_g4_i9	2.5	-1	1	20	1806	1825	GUGUUGGAUGAGAUGAUUGA	CUAAUCAUCUCAUCCAAAAC	Cleavage	len=2527 path=[34896:0-62 10916:63-63 10917:64-111 10965:112-126 10980:127-142 10996:143-165 11019:166-215 11069:216-264 40180:265-288 11142:289-409 38739:410-434 11288:435-533 11387:534-713 11567:714-714 11568:715-1293 12147:1294-1313 12167:1314-1617 12471:1618-1635 12489:1636-2101 12955:2102-2205 13059:2206-2206 13060:2207-2228 13082:2229-2526] [-1, 34896, 10916, 10917, 10965, 10980, 10996, 110…	1
Gor-miR-3117	TRINITY_DN29153_c1_g4_i7	2.5	-1	1	20	3498	3517	GUGUUGGAUGAGAUGAUUGA	CUAAUCAUCUCAUCCAAAAC	Cleavage	len=5030 path=[1:0-410 40173:411-434 413:435-735 714:736-847 826:848-929 908:930-950 40184:951-974 953:975-1014 993:1015-1039 1018:1040-1078 40190:1079-1102 1081:1103-1133 40178:1134-1157 1136:1158-1225 36611:1226-1252 1231:1253-1278 36715:1279-1340 25166:1341-1417 25911:1418-1601 26095:1602-1647 11567:1648-1648 11568:1649-2227 28027:2228-2837 28637:2838-2854 28654:2855-3005 12167:3006-3309 12471…	1
Gor-miR-3117	TRINITY_DN29153_c1_g4_i2	2.5	-1	1	20	4291	4310	GUGUUGGAUGAGAUGAUUGA	CUAAUCAUCUCAUCCAAAAC	Cleavage	len=5823 path=[1:0-410 40173:411-434 413:435-735 714:736-847 826:848-929 908:930-950 40184:951-974 953:975-1014 993:1015-1039 1018:1040-1078 40190:1079-1102 1081:1103-1133 40178:1134-1157 1136:1158-1225 36611:1226-1252 1231:1253-1278 36715:1279-1340 25166:1341-1417 25911:1418-1601 26095:1602-1647 11567:1648-1648 11568:1649-2227 28027:2228-2837 28637:2838-2854 28654:2855-3005 12167:3006-3309 29583…	1
Gor-miR-3117	TRINITY_DN29153_c1_g4_i4	2.5	-1	1	20	2564	2583	GUGUUGGAUGAGAUGAUUGA	CUAAUCAUCUCAUCCAAAAC	Cleavage	len=6141 path=[34896:0-62 10916:63-63 10917:64-111 10965:112-126 10980:127-142 10996:143-165 11019:166-215 11069:216-264 40180:265-288 11142:289-409 38739:410-434 11288:435-533 11387:534-713 11567:714-714 11568:715-1293 28027:1294-1903 28637:1904-1920 28654:1921-2071 12167:2072-2375 12471:2376-2393 12489:2394-2859 12955:2860-2963 13059:2964-2964 31205:2965-3310 40189:3311-3334 31575:3335-3786 214…	1
Gor-miR-3117	TRINITY_DN29153_c1_g4_i3	2.5	-1	1	20	2740	2759	GUGUUGGAUGAGAUGAUUGA	CUAAUCAUCUCAUCCAAAAC	Cleavage	len=6317 path=[1:0-410 40173:411-434 413:435-735 714:736-847 826:848-929 908:930-950 40184:951-974 953:975-1014 993:1015-1039 1018:1040-1078 40190:1079-1102 1081:1103-1133 40178:1134-1157 1136:1158-1225 36611:1226-1252 1231:1253-1278 36715:1279-1340 25166:1341-1417 25911:1418-1601 26095:1602-1647 11567:1648-1648 11568:1649-2227 12147:2228-2247 12167:2248-2551 12471:2552-2569 12489:2570-3035 12955…	1
Gor-miR-3117	TRINITY_DN29153_c1_g4_i11	2.5	-1	1	20	3357	3376	GUGUUGGAUGAGAUGAUUGA	CUAAUCAUCUCAUCCAAAAC	Cleavage	len=6934 path=[34896:0-62 10916:63-63 10917:64-111 10965:112-126 10980:127-142 10996:143-165 11019:166-215 11069:216-264 40180:265-288 11142:289-409 38739:410-434 11288:435-533 11387:534-713 11567:714-714 11568:715-1293 28027:1294-1903 28637:1904-1920 28654:1921-2071 12167:2072-2375 29583:2376-3186 12489:3187-3652 12955:3653-3756 13059:3757-3757 31205:3758-4103 40189:4104-4127 31575:4128-4579 214…	1
Gor-miR-3117	TRINITY_DN29761_c0_g1_i3	2.5	-1	1	20	5583	5602	GUGUUGGAUGAGAUGAUUGA	CCAAUCAUCUCAUCGAACAU	Cleavage	len=6942 path=[6920:0-522 15667:523-546 7444:547-796 15668:797-820 7718:821-1540 8438:1541-1896 8794:1897-3167 10065:3168-3188 10086:3189-3191 10089:3192-3676 10574:3677-3681 15669:3682-3705 10603:3706-4158 11056:4159-4178 11076:4179-4334 11232:4335-4338 11236:4339-4769 11667:4770-5399 12297:5400-5449 12347:5450-5471 12369:5472-5531 12429:5532-5607 12505:5608-5623 12521:5624-5887 15670:5888-5911 …	1
Gor-miR-3117	TRINITY_DN29761_c0_g1_i4	2.5	-1	1	20	5738	5757	GUGUUGGAUGAGAUGAUUGA	CCAAUCAUCUCAUCGAACAU	Cleavage	len=7097 path=[6920:0-522 15667:523-546 7444:547-796 15668:797-820 7718:821-1540 8438:1541-1896 8794:1897-3167 10065:3168-3188 10086:3189-3191 10089:3192-3676 10574:3677-3681 15669:3682-3705 10603:3706-4158 13839:4159-4333 11076:4334-4489 11232:4490-4493 11236:4494-4924 11667:4925-5554 12297:5555-5604 12347:5605-5626 12369:5627-5686 12429:5687-5762 12505:5763-5778 12521:5779-6042 15670:6043-6066 …	1
Gor-miR-3117	TRINITY_DN19406_c0_g1_i4	2.5	-1	1	20	328	347	GUGUUGGAUGAGAUGAUUGA	UCAAUAAUCUCACCCAACAC	Cleavage	len=944 path=[2510:0-79 340:80-590 851:591-630 891:631-879 2789:880-903 1164:904-904 2750:905-943] [-1, 2510, 340, 851, 891, 2789, 1164, 2750, -2]	1
Gor-miR-3117	TRINITY_DN19406_c0_g1_i1	2.5	-1	1	20	328	347	GUGUUGGAUGAGAUGAUUGA	UCAAUAAUCUCACCCAACAC	Cleavage	len=967 path=[2510:0-79 340:80-590 851:591-630 891:631-879 2789:880-903 1164:904-904 1165:905-966] [-1, 2510, 340, 851, 891, 2789, 1164, 1165, -2]	1
Gor-miR-3117	TRINITY_DN19406_c0_g1_i2	2.5	-1	1	20	610	629	GUGUUGGAUGAGAUGAUUGA	UCAAUAAUCUCACCCAACAC	Cleavage	len=1226 path=[1:0-361 340:362-872 851:873-912 891:913-1161 2789:1162-1185 1164:1186-1186 2750:1187-1225] [-1, 1, 340, 851, 891, 2789, 1164, 2750, -2]	1
Gor-miR-3117	TRINITY_DN19406_c0_g1_i3	2.5	-1	1	20	610	629	GUGUUGGAUGAGAUGAUUGA	UCAAUAAUCUCACCCAACAC	Cleavage	len=1249 path=[1:0-361 340:362-872 851:873-912 891:913-1161 2789:1162-1185 1164:1186-1186 1165:1187-1248] [-1, 1, 340, 851, 891, 2789, 1164, 1165, -2]	1
Gor-miR-3119	TRINITY_DN29651_c2_g1_i6	2.5	-1	1	19	1861	1879	UAACCAGGCUCUGAUACCA	UGGUAUCAGAGCCUGGUAG	Cleavage	len=2110 path=[461:0-548 7333:549-572 1011:573-974 1413:975-991 1430:992-1316 1755:1317-1337 1776:1338-1426 1865:1427-1447 1886:1448-1825 388:1826-1826 389:1827-1837 232:1838-1841 236:1842-1899 294:1900-1906 301:1907-1912 307:1913-1913 308:1914-1933 7332:1934-1957 352:1958-1967 362:1968-1983 378:1984-1984 379:1985-1993 388:1994-1994 2264:1995-2109] [-1, 461, 7333, 1011, 1413, 1430, 1755, 1776, 18…	1
Gor-miR-3119	TRINITY_DN29651_c2_g1_i3	2.5	-1	1	19	1872	1890	UAACCAGGCUCUGAUACCA	UGGUAUCAGAGCCUGGUAG	Cleavage	len=2121 path=[461:0-548 7333:549-572 1011:573-974 1413:975-991 1430:992-1316 4369:1317-1348 1776:1349-1437 1865:1438-1458 1886:1459-1836 388:1837-1837 389:1838-1848 232:1849-1852 236:1853-1910 294:1911-1917 301:1918-1923 307:1924-1924 308:1925-1944 7332:1945-1968 352:1969-1978 362:1979-1994 378:1995-1995 379:1996-2004 388:2005-2005 2264:2006-2120] [-1, 461, 7333, 1011, 1413, 1430, 4369, 1776, 18…	1
Gor-miR-3119	TRINITY_DN29651_c2_g1_i5	2.5	-1	1	19	1951	1969	UAACCAGGCUCUGAUACCA	UGGUAUCAGAGCCUGGUAG	Cleavage	len=2200 path=[461:0-548 7333:549-572 1011:573-974 1413:975-991 1430:992-1316 4369:1317-1348 1776:1349-1437 6595:1438-1537 1886:1538-1915 388:1916-1916 389:1917-1927 232:1928-1931 236:1932-1989 294:1990-1996 301:1997-2002 307:2003-2003 308:2004-2023 7332:2024-2047 352:2048-2057 362:2058-2073 378:2074-2074 379:2075-2083 388:2084-2084 2264:2085-2199] [-1, 461, 7333, 1011, 1413, 1430, 4369, 1776, 65…	1
Gor-miR-3119	TRINITY_DN4936_c0_g1_i1	2.5	-1	1	19	160	178	UAACCAGGCUCUGAUACCA	UGGUAUCAGAGCCAGGUUG	Cleavage	len=227 path=[233:0-207 465:208-226] [-1, 233, 465, -2]	1
Gor-miR-3119	TRINITY_DN4936_c0_g2_i1	2.5	-1	1	19	160	178	UAACCAGGCUCUGAUACCA	UGGUAUCAGAGCCAGGUUG	Cleavage	len=255 path=[233:0-207 418:208-254] [-1, 233, 418, -2]	1
Gor-miR-3119	TRINITY_DN54501_c0_g1_i1	2.5	-1	1	19	204	222	UAACCAGGCUCUGAUACCA	UAGUAUCAAAGCCUGGUUA	Translation	len=376 path=[354:0-375] [-1, 354, -2]	1
Gor-miR-3134	TRINITY_DN65909_c0_g1_i1	2.5	-1	1	21	13	33	UCUGAAGUGUUUGGGGGAACC	AGUUCCCCCAAACACUUCAAU	Cleavage	len=216 path=[1:0-215] [-1, 1, -2]	1
mir1507	TRINITY_DN16072_c0_g1_i1	2.5	-1	1	22	102	123	UCUCAUUCCAUACAUCGUCUGA	UCUGACAAUUUAUGGAAUGAGA	Cleavage	len=635 path=[613:0-236 827:237-250 841:251-634] [-1, 613, 827, 841, -2]	1
mir1507	TRINITY_DN16072_c0_g2_i1	2.5	-1	1	22	102	123	UCUCAUUCCAUACAUCGUCUGA	UCUGACAAUUUAUGGAAUGAGA	Cleavage	len=636 path=[613:0-236 1228:237-251 841:252-635] [-1, 613, 1228, 841, -2]	1
mir1507	TRINITY_DN16072_c0_g1_i1	2.5	-1	1	22	102	123	UCUCAUUCCAUACAUCGUCUGA	UCUGACAAUUUAUGGAAUGAGA	Cleavage	len=635 path=[613:0-236 827:237-250 841:251-634] [-1, 613, 827, 841, -2]	1
mir1507	TRINITY_DN16072_c0_g2_i1	2.5	-1	1	22	102	123	UCUCAUUCCAUACAUCGUCUGA	UCUGACAAUUUAUGGAAUGAGA	Cleavage	len=636 path=[613:0-236 1228:237-251 841:252-635] [-1, 613, 1228, 841, -2]	1
mir156	TRINITY_DN26201_c0_g1_i1	2.5	-1	1	21	215	235	UUGACAGAAGAGAGUGAGCAC	GUGCUCUCUAUCUUCUGUCAA	Cleavage	len=649 path=[627:0-299 904:300-648] [-1, 627, 904, -2]	1
mir156	TRINITY_DN26201_c1_g1_i1	2.5	-1	1	21	1290	1310	UUGACAGAAGAGAGUGAGCAC	GUGCUCUCUAUCUUCUGUCAA	Cleavage	len=1962 path=[2386:0-356 2720:357-372 2736:373-393 8420:394-414 3224:415-841 3651:842-860 3670:861-929 3739:930-977 3787:978-997 3807:998-1309 4119:1310-1620 4430:1621-1637 4447:1638-1961] [-1, 2386, 2720, 2736, 8420, 3224, 3651, 3670, 3739, 3787, 3807, 4119, 4430, 4447, -2]	1
mir156	TRINITY_DN26201_c1_g1_i7	2.5	-1	1	21	1318	1338	UUGACAGAAGAGAGUGAGCAC	GUGCUCUCUAUCUUCUGUCAA	Cleavage	len=1990 path=[2386:0-356 2720:357-372 2736:373-393 2757:394-421 10592:422-440 3222:441-442 3224:443-869 3651:870-888 3670:889-957 3739:958-1005 3787:1006-1025 3807:1026-1337 4119:1338-1648 4430:1649-1665 4447:1666-1989] [-1, 2386, 2720, 2736, 2757, 10592, 3222, 3224, 3651, 3670, 3739, 3787, 3807, 4119, 4430, 4447, -2]	1
mir156	TRINITY_DN26201_c1_g1_i5	2.5	-1	1	21	1736	1756	UUGACAGAAGAGAGUGAGCAC	GUGCUCUCUAUCUUCUGUCAA	Cleavage	len=2408 path=[2386:0-356 2720:357-372 2736:373-393 2757:394-421 2785:422-858 3222:859-860 3224:861-1287 3651:1288-1306 3670:1307-1375 3739:1376-1423 3787:1424-1443 3807:1444-1755 4119:1756-2066 4430:2067-2083 4447:2084-2407] [-1, 2386, 2720, 2736, 2757, 2785, 3222, 3224, 3651, 3670, 3739, 3787, 3807, 4119, 4430, 4447, -2]	1
mir156	TRINITY_DN26201_c1_g1_i6	2.5	-1	1	21	1785	1805	UUGACAGAAGAGAGUGAGCAC	GUGCUCUCUAUCUUCUGUCAA	Cleavage	len=2457 path=[2386:0-356 2720:357-372 2736:373-393 8420:394-414 3224:415-841 3651:842-860 3670:861-929 3739:930-977 8956:978-1168 9147:1169-1202 9181:1203-1492 3807:1493-1804 4119:1805-2115 4430:2116-2132 4447:2133-2456] [-1, 2386, 2720, 2736, 8420, 3224, 3651, 3670, 3739, 8956, 9147, 9181, 3807, 4119, 4430, 4447, -2]	1
mir156	TRINITY_DN26201_c1_g1_i8	2.5	-1	1	21	1793	1813	UUGACAGAAGAGAGUGAGCAC	GUGCUCUCUAUCUUCUGUCAA	Cleavage	len=2465 path=[4771:0-665 5414:666-831 11189:832-855 5604:856-856 5605:857-1226 5975:1227-1246 11191:1247-1270 6019:1271-1596 11187:1597-1620 6369:1621-1812 4119:1813-2123 4430:2124-2140 4447:2141-2464] [-1, 4771, 5414, 11189, 5604, 5605, 5975, 11191, 6019, 11187, 6369, 4119, 4430, 4447, -2]	1
mir156	TRINITY_DN26201_c1_g1_i4	2.5	-1	1	21	2231	2251	UUGACAGAAGAGAGUGAGCAC	GUGCUCUCUAUCUUCUGUCAA	Cleavage	len=2903 path=[2386:0-356 2720:357-372 2736:373-393 2757:394-421 2785:422-858 3222:859-860 3224:861-1287 3651:1288-1306 3670:1307-1375 3739:1376-1423 8956:1424-1614 9147:1615-1648 9181:1649-1938 3807:1939-2250 4119:2251-2561 4430:2562-2578 4447:2579-2902] [-1, 2386, 2720, 2736, 2757, 2785, 3222, 3224, 3651, 3670, 3739, 8956, 9147, 9181, 3807, 4119, 4430, 4447, -2]	1
mir156	TRINITY_DN26201_c0_g1_i1	2.5	-1	1	21	215	235	UUGACAGAAGAGAGUGAGCAC	GUGCUCUCUAUCUUCUGUCAA	Cleavage	len=649 path=[627:0-299 904:300-648] [-1, 627, 904, -2]	1
mir156	TRINITY_DN26201_c1_g1_i1	2.5	-1	1	21	1290	1310	UUGACAGAAGAGAGUGAGCAC	GUGCUCUCUAUCUUCUGUCAA	Cleavage	len=1962 path=[2386:0-356 2720:357-372 2736:373-393 8420:394-414 3224:415-841 3651:842-860 3670:861-929 3739:930-977 3787:978-997 3807:998-1309 4119:1310-1620 4430:1621-1637 4447:1638-1961] [-1, 2386, 2720, 2736, 8420, 3224, 3651, 3670, 3739, 3787, 3807, 4119, 4430, 4447, -2]	1
mir156	TRINITY_DN26201_c1_g1_i7	2.5	-1	1	21	1318	1338	UUGACAGAAGAGAGUGAGCAC	GUGCUCUCUAUCUUCUGUCAA	Cleavage	len=1990 path=[2386:0-356 2720:357-372 2736:373-393 2757:394-421 10592:422-440 3222:441-442 3224:443-869 3651:870-888 3670:889-957 3739:958-1005 3787:1006-1025 3807:1026-1337 4119:1338-1648 4430:1649-1665 4447:1666-1989] [-1, 2386, 2720, 2736, 2757, 10592, 3222, 3224, 3651, 3670, 3739, 3787, 3807, 4119, 4430, 4447, -2]	1
mir156	TRINITY_DN26201_c1_g1_i5	2.5	-1	1	21	1736	1756	UUGACAGAAGAGAGUGAGCAC	GUGCUCUCUAUCUUCUGUCAA	Cleavage	len=2408 path=[2386:0-356 2720:357-372 2736:373-393 2757:394-421 2785:422-858 3222:859-860 3224:861-1287 3651:1288-1306 3670:1307-1375 3739:1376-1423 3787:1424-1443 3807:1444-1755 4119:1756-2066 4430:2067-2083 4447:2084-2407] [-1, 2386, 2720, 2736, 2757, 2785, 3222, 3224, 3651, 3670, 3739, 3787, 3807, 4119, 4430, 4447, -2]	1
mir156	TRINITY_DN26201_c1_g1_i6	2.5	-1	1	21	1785	1805	UUGACAGAAGAGAGUGAGCAC	GUGCUCUCUAUCUUCUGUCAA	Cleavage	len=2457 path=[2386:0-356 2720:357-372 2736:373-393 8420:394-414 3224:415-841 3651:842-860 3670:861-929 3739:930-977 8956:978-1168 9147:1169-1202 9181:1203-1492 3807:1493-1804 4119:1805-2115 4430:2116-2132 4447:2133-2456] [-1, 2386, 2720, 2736, 8420, 3224, 3651, 3670, 3739, 8956, 9147, 9181, 3807, 4119, 4430, 4447, -2]	1
mir156	TRINITY_DN26201_c1_g1_i8	2.5	-1	1	21	1793	1813	UUGACAGAAGAGAGUGAGCAC	GUGCUCUCUAUCUUCUGUCAA	Cleavage	len=2465 path=[4771:0-665 5414:666-831 11189:832-855 5604:856-856 5605:857-1226 5975:1227-1246 11191:1247-1270 6019:1271-1596 11187:1597-1620 6369:1621-1812 4119:1813-2123 4430:2124-2140 4447:2141-2464] [-1, 4771, 5414, 11189, 5604, 5605, 5975, 11191, 6019, 11187, 6369, 4119, 4430, 4447, -2]	1
mir156	TRINITY_DN26201_c1_g1_i4	2.5	-1	1	21	2231	2251	UUGACAGAAGAGAGUGAGCAC	GUGCUCUCUAUCUUCUGUCAA	Cleavage	len=2903 path=[2386:0-356 2720:357-372 2736:373-393 2757:394-421 2785:422-858 3222:859-860 3224:861-1287 3651:1288-1306 3670:1307-1375 3739:1376-1423 8956:1424-1614 9147:1615-1648 9181:1649-1938 3807:1939-2250 4119:2251-2561 4430:2562-2578 4447:2579-2902] [-1, 2386, 2720, 2736, 2757, 2785, 3222, 3224, 3651, 3670, 3739, 8956, 9147, 9181, 3807, 4119, 4430, 4447, -2]	1
mir156	TRINITY_DN26201_c0_g1_i1	2.5	-1	1	21	215	235	UUGACAGAAGAGAGUGAGCAC	GUGCUCUCUAUCUUCUGUCAA	Cleavage	len=649 path=[627:0-299 904:300-648] [-1, 627, 904, -2]	1
mir156	TRINITY_DN26201_c1_g1_i1	2.5	-1	1	21	1290	1310	UUGACAGAAGAGAGUGAGCAC	GUGCUCUCUAUCUUCUGUCAA	Cleavage	len=1962 path=[2386:0-356 2720:357-372 2736:373-393 8420:394-414 3224:415-841 3651:842-860 3670:861-929 3739:930-977 3787:978-997 3807:998-1309 4119:1310-1620 4430:1621-1637 4447:1638-1961] [-1, 2386, 2720, 2736, 8420, 3224, 3651, 3670, 3739, 3787, 3807, 4119, 4430, 4447, -2]	1
mir156	TRINITY_DN26201_c1_g1_i7	2.5	-1	1	21	1318	1338	UUGACAGAAGAGAGUGAGCAC	GUGCUCUCUAUCUUCUGUCAA	Cleavage	len=1990 path=[2386:0-356 2720:357-372 2736:373-393 2757:394-421 10592:422-440 3222:441-442 3224:443-869 3651:870-888 3670:889-957 3739:958-1005 3787:1006-1025 3807:1026-1337 4119:1338-1648 4430:1649-1665 4447:1666-1989] [-1, 2386, 2720, 2736, 2757, 10592, 3222, 3224, 3651, 3670, 3739, 3787, 3807, 4119, 4430, 4447, -2]	1
[truncated: 85 more rows]

## Sheet: seed
miRNA_Acc.	Target_Acc.	Expectation	UPE$	miRNA_start	miRNA_end	Target_start	Target_end	miRNA_aligned_fragment	Target_aligned_fragment	Inhibition	Target_Desc.	Multiplicity
[truncated: 1,107 more rows]

[truncated: 2 more sheets: root, stem]
