# Supplementary material for: Genome‐wide discovery of tissue‐specific miRNAs in clusterbean (Cyamopsis tetragonoloba) indicates their association with galactomannan biosynthesis
Source: Plant Biotechnol J. 2018 Mar 11;16(6):1241–57. doi: 10.1111/pbi.12866 (PMC5978871; doi:10.1111/pbi.12866)
Supplement: Supplementary file 12 — Table S11 Differentially expressed known miRNAs commonly identified from miRanalyzer and DSAP software within five different clusterbean tissues, including bud (Ct‐B; Sheet 1), leaf (Ct‐L; Sheet2), shoot (Ct‐S; Sheet3), root (Ct‐R; Sheet3) and stem (Ct‐St; Sheet3). Here, a fold change of ≥1 and <−1 was used with a P value < 0.05. [file PBI-16-1241-s002.xlsx]

## Sheet: Summary
	CtB_vs_CtL			CtS_vs_CtP			CtB_vs_CtR			CtB_vs_CtST
Down Regulated	0		Down Regulated	0		Down Regulated	0		Down Regulated	0
Normally Expressed	0		Normally Expressed	4		Normally Expressed	0		Normally Expressed	1
Specific To CtB	3		Specific To CtB	2		Specific To CtB	5		Specific To CtB	5
Specific To CtL	34		Specific To CtS	13		Specific To CtR	17		Specific To CtST	31
Up Regulated	8		Up Regulated	6		Up Regulated	9		Up Regulated	8
	CtL_vs_CtS			CtL_vs_CtR			CtL_vs_CtST
Down Regulated	19		Down Regulated	6		Down Regulated	9
Normally Expressed	0		Normally Expressed	10		Normally Expressed	14
Specific To CtL	24		Specific To CtL	25		Specific To CtL	14
Specific To CtS	6		Specific To CtR	6		Specific To CtST	9
Up Regulated			Up Regulated	7		Up Regulated	10
	CtS_vs_CtR			CtS_vs_CtST
Down Regulated	0		Down Regulated	0
Normally Expressed	3		Normally Expressed	2
Specific To CtR	11		Specific CtS	7
Specific To CtS	12		Specific CtST	22
Up Regulated			Up Regulated	15
	CtR_vs_CtST
Down Regulated	6
Normally Expressed	8
Specific To CtR	6
Specific To CtST	22
Up Regulated	11

## Sheet: CtB_vs_CtL
miRBase ID	miR-Family	Sequence	Hairpin Sequence	miRNA-Len	CtB_RawExp	CtL_RawExp	CtB_RPM	CtL_RPM	CtB_RPKM	CtL_RPKM	CtB_FoldExp	CtL_FoldExp	CtB_vs_CtL	Remark	Chi Square	p Value		Remark	Count
Known-miRNA3000	mir1507	TCTCATTCCATACATCGTCTGA	GTTTGGCAGAGGTGTATGGAGTGAGAGAAGGGAAAGGGTATTTTCCGATTCTGTCGTTACTCTCTTCCCTCTCTCATTCCATACATCGTCTGACGAAC	22	17	0	5.74409	0	261.095	0	8.02843	0	-8.02843	Specific To CtB	NA	NA		Specific To CtB	3
Known-miRNA3001	mir1507	TCTCATTCCATACATCGTCTGA	GTTTGACAGAGATGTATGGAGTGAGAGAAGGGAAATGATATTTTCCGATCCCATCGTTACTCTCTTCCCTCTCTCATTCCATACATCGTCTGACGAAC	22	17	0	5.74409	0	261.095	0	8.02843	0	-8.02843	Specific To CtB	NA	NA		Specific To CtL	34
Known-miRNA3002	mir156	TGACAGAAGAGAGTGAGCAC	GAGAGGCTGACAGAAGAGAGTGAGCACATACTAGTGGAGATTGTATGAGGGCATACAATTGCGGGTGCGTGCTCACTTCTCTATCTGTCAGCTTCCC	20	0	15680	0	5589.92	0	279496	0	18.0925	18.0925	Specific To CtL	NA	NA		Up Regulated	8
Known-miRNA3003	mir156	TGACAGAAGAGAGTGAGCAC	GGAGGTGACAGAAGAGAGTGAGCACACATAATACTTTCTTGTAAGATAAAGATTCATGCTTGAAGTTATGTGTGCTCACTCTCTATCTGTCACCCC	20	0	15680	0	5589.92	0	279496	0	18.0925	18.0925	Specific To CtL	NA	NA
Known-miRNA3004	mir156	TGACAGAAGAGAGTGAGCAC	GGTGACAGAAGAGAGTGAGCACTTGGCTCTTTCCTAGCATGGATCTAAGTTCACGCCAAAAGCCGTGTGCTCTCTCTCTATCTGTCACC	20	0	15680	0	5589.92	0	279496	0	18.0925	18.0925	Specific To CtL	NA	NA
Known-miRNA3005	mir156	TGACAGAAGAGAGTGAGCAC	GAGAGGTGACAGAAGAGAGTGAGCACACATGGTATTTTCTTGGATGATATAAGATTTCATGCTTGAAACTATGCGTGCTCATTCTCTATCTGTCACCCATC	20	0	15680	0	5589.92	0	279496	0	18.0925	18.0925	Specific To CtL	NA	NA
Known-miRNA3006	mir156	TGACAGAAGAGAGTGAGCAC	GAGGCTGACAGAAGAGAGTGAGCACATGCTAGTGGTATTTGTATGAGGGCATACAATTGCGGGTGCGTGCTCACTTCTCTATCTGTCAGCTTC	20	0	15680	0	5589.92	0	279496	0	18.0925	18.0925	Specific To CtL	NA	NA
Known-miRNA3007	mir156	TGACAGAAGAGAGTGAGCAC	GGAGGTGACAGAAGAGAGTGAGCACTTGGCTCTTTCCTAGCATGGATCTTTCGTGCTAAAAGCTGTGTGCTCATTCTCTATCTGTCACCACC	20	0	15680	0	5589.92	0	279496	0	18.0925	18.0925	Specific To CtL	NA	NA
Known-miRNA3008	mir156	TGACAGAAGAGAGTGAGCAC	GAGGTGACAGAAGAGAGTGAGCACACATAGTACTTTCTTGAATGATATAAGGTTTCATGCTTGAAGTTATGCGTGCTTACTCTCTATCTGTCACCC	20	0	15680	0	5589.92	0	279496	0	18.0925	18.0925	Specific To CtL	NA	NA
Known-miRNA3009	mir156	TGACAGAAGAGAGTGAGCAC	TTGACAGAAGAGAGTGAGCACACAGAAGCACTTGGTATAGTTATATACTGTTGCTTTTGCGTGCTCACTTCTCTTTCTGTCAA	20	0	15680	0	5589.92	0	279496	0	18.0925	18.0925	Specific To CtL	NA	NA
Known-miRNA3010	mir156	TGACAGAAGAGAGTGAGCAC	TGACAGAAGAGAGTGAGCACACAGAGGCACTTGGTATAGTATATATACTATTGCTTTTGCGTGCTCACTTCTCTTTCTGTCA	20	0	15680	0	5589.92	0	279496	0	18.0925	18.0925	Specific To CtL	NA	NA
Known-miRNA3011	mir156	TGACAGAAGAGAGTGAGCAC	GACAGAAGAGAGTGAGCACAAAGAGGCACTTGATATAATTCTATATCACTGCTTTTGTGTGCTCACCACTCTTTCTGTC	20	0	15680	0	5589.92	0	279496	0	18.0925	18.0925	Specific To CtL	NA	NA
Known-miRNA3012	mir156	TGACAGAAGAGAGTGAGCAC	ATTGACAGAAGAGAGTGAGCACAAAGAGGCACTTGATATAAATCTATATCACTGCTTTTGTGTGCTCACTACTCTTTCTGTCGGT	20	0	15680	0	5589.92	0	279496	0	18.0925	18.0925	Specific To CtL	NA	NA
Known-miRNA3014	mir156	TTGACAGAAGAGAGAGAGCAC	TGACAGAAGAGAGAGAGCACAACCCGGGAATGGTTAAAGGAGTCTTTGCCTTTGTTGGGAGTGTGCTCTCTCTTCCTCTGTCA	21	0	610	0	217.465	0	10355.5	0	13.3381	13.3381	Specific To CtL	NA	NA
Known-miRNA3015	mir156	TTGACAGAAGAGAGAGAGCAC	TGACAGAAGAGAGAGAGCACAACCCGGGAATGGCTAAAGGAGTCTTTGCCTTTGTTGGGAGTGTGCCCTCTCTTCCTCTGTCA	21	0	610	0	217.465	0	10355.5	0	13.3381	13.3381	Specific To CtL	NA	NA
Known-miRNA3016	mir156	TTGACAGAAGAGAGTGAGCAC	TTGACAGAAGAGAGTGAGCACACAGAAGCACTTGGTATAGTTATATACTGTTGCTTTTGCGTGCTCACTTCTCTTTCTGTCAA	21	7	0	2.36521	0	112.629	0	6.81544	0	-6.81544	Specific To CtB	NA	NA
Known-miRNA3017	mir156	TTGACAGAAGAGAGTGAGCAC	TGACAGAAGAGAGTGAGCACACAGAGGCACTTGGTATAGTATATATACTATTGCTTTTGCGTGCTCACTTCTCTTTCTGTCA	21	7	0	2.36521	0	112.629	0	6.81544	0	-6.81544	Specific To CtB	NA	NA
Known-miRNA3018	mir156	TTGACAGAAGAGAGTGAGCAC	GAAATTGACAGAAGAGAGTGAGCACAAAGAGGCACTTGATATAATTCTATATCACTGCTTTTGTGTGCTCACCACTCTTTCTGTCGGTTTT	21	7	0	2.36521	0	112.629	0	6.81544	0	-6.81544	Specific To CtB	NA	NA
Known-miRNA3019	mir156	TTGACAGAAGAGAGTGAGCAC	ATTGACAGAAGAGAGTGAGCACAAAGAGGCACTTGATATAAATCTATATCACTGCTTTTGTGTGCTCACTACTCTTTCTGTCGGT	21	7	0	2.36521	0	112.629	0	6.81544	0	-6.81544	Specific To CtB	NA	NA
Known-miRNA3020	mir156mir157	TGACAGAAGATAGAGAGCAC	GACAGAAGATAGAGAGCACTGATGATGAAATGCATGAAAGGGAATGGCATCTCACTCCTTTGTGCTCTCTAGTCTTCTGTC	20	0	40	0	14.26	0	713	0	9.47776	9.47776	Specific To CtL	NA	NA
Known-miRNA3021	mir156mir157	TTGACAGAAGATAGAGAGCAC	CGTGAGGAGGAAAGTGTTGGTGATGCTGTTGACAGAAGATAGAGAGCACAGATGATGAAATGCAAGAAAGGAAATGGCATCTTACTCTTTTGTGCTCTCTAGTCTTCTTGTCATCATCATTTTGCCTCCCCTCTCTTATG	21	0	2383	0	849.54	0	40454.3	0	15.304	15.304	Specific To CtL	NA	NA
Known-miRNA3022	mir156mir157	TTGACAGAAGATAGAGAGCAC	TGACAGAAGATAGAGAGCACAGATGATGATATGCATATTATATAAAAAGCAGCTAGGGAACTCATGAATTGTGCATCTCACTCCTTTGTGCTCTCTATACTTCTGTCA	21	0	2383	0	849.54	0	40454.3	0	15.304	15.304	Specific To CtL	NA	NA
Known-miRNA3023	mir156mir157	TTGACAGAAGATAGAGAGCAC	GGGAGGCATTAGTTGGTAAGGTTGTTGACAGAAGATAGAGAGCACAGATGATGATATGCACATATACATGGAACAGGAATTTAAGCAATTGCATCTCACTCCTTTGTGCTCTCTAAGCTTCTGTCATCCACCTCCACTACCCTCCT	21	0	2383	0	849.54	0	40454.3	0	15.304	15.304	Specific To CtL	NA	NA
Known-miRNA3024	mir156mir157	TTGACAGAAGATAGAGAGCAC	AAGGTTGTTGACAGAAGATAGAGAGCACAGATGATGATATGCATATTATATAATATATAGCAGGGAACTCATGATGAATTGTGCATCTTACTCCTTTGTGCTCTCTATACTTCTGTCATCACCTT	21	0	2383	0	849.54	0	40454.3	0	15.304	15.304	Specific To CtL	NA	NA
Known-miRNA3025	mir156mir157	TTGACAGAAGATAGAGAGCAC	GGTTGTTGACAGAAGATAGAGAGCACAGATAGTGATATGCATAAAAATATGGAACGGGAAAGCAATTGCATCTCACTCCTTTGTGCTCTCTAGGCTTCTGTCATCC	21	0	2383	0	849.54	0	40454.3	0	15.304	15.304	Specific To CtL	NA	NA
Known-miRNA3026	mir159	TTTGGATTGAAGGGAGCTCTA	ACAAAGGGGGTTATGGAGTGGAGCTCCTTGAAGTCCAATTGAGGATCTTACTGGGTGGATTGAGCTGCTTAGCTATGGATCCCACAGTTCTACCCATCATTAAGTGCTTTTGTGGTAGTCTTGTGGCTTCCATATCTGGGGAGCTTCATTTGCCTTTATAGTATTATCCTTCTTTGGATTGAAGGGAGCTCTACACCCTTCTCCCCTTTTGT	21	1266	308461	427.766	109966	20369.8	5.23649e+06	14.3141	22.3202	8.00602	Up Regulated	-18304.1	1
Known-miRNA3027	mir159	TTTGGATTGAAGGGAGCTCTA	AGGGAAACATTAATTAAAGGGGATTATGAAGTGGAGCTCCTTGAAGTCCAATTGAGGATCTTACTGGGTGAATTGAGCTGCTTAGCTATGGATCCCACAGTTCTACCCATCAATAAGTGCTTTTGTGGTAGTCTTGTGGCTTCCATATCTGGGGAGCTTCATTTGCCTTTATAGTATTAACCTTCTTTGGATTGAAGGGAGCTCTACACCCTTCTCTTCTTTTCTCT	21	1266	308461	427.766	109966	20369.8	5.23649e+06	14.3141	22.3202	8.00602	Up Regulated	-18304.1	1
Known-miRNA3028	mir160	TGCCTGGCTCCCTGTATGCC	CTGGCTCCCTGTATGCCTCCAGAACTATTACTATCTTGAATGGTGCAAAGAGAGTTGGTGTAATTGAGAAGGTTGCTAGAGAATGATGGCATTGGGAGTTGG	20	0	28	0	9.982	0	499.1	0	8.96319	8.96319	Specific To CtL	NA	NA
Known-miRNA3029	mir160	TGCCTGGCTCCCTGTATGCC	CTGGCTCCCTGTATGCCTCCAGAACTATTGTTATCTTCAATGGTACAAATAGAGTTGGTGTAATTGAGAAGGTTGCTAGAGAATGAAGGCATTGGGAGTTGG	20	0	28	0	9.982	0	499.1	0	8.96319	8.96319	Specific To CtL	NA	NA
Known-miRNA3030	mir160	TGCCTGGCTCCCTGTATGCCA	GCGTGCCTGGCTCCCTGTATGCCATTTGCAGAGCCCATCAGGACAGTGATGGCCTTAACGAATGGCGTGCGAGGAGCCATGCATGC	21	11	2405	3.71677	857.383	176.989	40827.7	7.46751	15.3173	7.84975	Up Regulated	-32971	1
Known-miRNA3031	mir160	TGCCTGGCTCCCTGTATGCCA	TGTGCCTGGCTCCCTGTATGCCATTTGTAGAGCTCATCGAAGCATCAATGACCTTTGTGGATGGCGTATGAGGAGCCAAGCATA	21	11	2405	3.71677	857.383	176.989	40827.7	7.46751	15.3173	7.84975	Up Regulated	-32971	1
Known-miRNA3032	mir160	TGCCTGGCTCCCTGTATGCCA	GTGTGCCTGGCTCCCTGTATGCCATTTGTAGACCCCATTACAAAGGTGATGGCCTTAGCAAATGGCGTATGAGGAGTCATGCATGC	21	11	2405	3.71677	857.383	176.989	40827.7	7.46751	15.3173	7.84975	Up Regulated	-32971	1
Known-miRNA3033	mir160	TGCCTGGCTCCCTGTATGCCA	GCGTGCCTGGCTCCCTGTATGCCATTTGCAGAGCCCATCAGGACAGTGATGGCCTTAACGAATGGCGTGCGAGGAGCCATGCATGT	21	11	2405	3.71677	857.383	176.989	40827.7	7.46751	15.3173	7.84975	Up Regulated	-32971	1
Known-miRNA3034	mir160	TGCCTGGCTCCCTGTATGCCA	GTGTGCCTGGCTCCCTGTATGCCATTTGTAGACCCCATCACAATGGTGATGGCCTTATCAAATGGCGTATGAGGAGTCATGCATGC	21	11	2405	3.71677	857.383	176.989	40827.7	7.46751	15.3173	7.84975	Up Regulated	-32971	1
Known-miRNA3035	mir160	TGCCTGGCTCCCTGTATGCCA	ATGTGCCTGGCTCCCTGTATGCCATTTGCATAGTTCATTGAGCATCAATGATCTTTGTGAATGGCGTATGAGGAGCCAAGCATAT	21	11	2405	3.71677	857.383	176.989	40827.7	7.46751	15.3173	7.84975	Up Regulated	-32971	1
Known-miRNA3036	mir162	TCGATAAACCTCTGCATCCAG	GAGATGAGGTGAAGTCACTGGAGGCAGCGGTTCATCGATCTCTTCCTGAATTTGGTTGTGGAAGAACACAAAGCAAGAATCGGTCGATAAACCTCTGCATCCAGCGCTCACTTTGCCTCTCTT	21	0	602	0	214.613	0	10219.7	0	13.3191	13.3191	Specific To CtL	NA	NA
Known-miRNA3037	mir162	TCGATAAACCTCTGCATCCAG	CTGGATGCAGCGGTTCATCGATCTCTTCCTGAATCGTTGTTTAACATCAGAACCATGAATCGATCGATAAACCTCTGCATCCAG	21	0	602	0	214.613	0	10219.7	0	13.3191	13.3191	Specific To CtL	NA	NA
Known-miRNA3038	mir162	TCGATAAACCTCTGCATCCAG	TGGAGATGAGGTGAAGTCACTGGAGGCAGCGGTTCATCGATCTCTTCCTGAATTTGGTTGTGGAAGAACACAAAGCAAGAATCGGTCGATAAACCTCTGCATCCAGCGCTCACTTTGCCTCTCTTTA	21	0	602	0	214.613	0	10219.7	0	13.3191	13.3191	Specific To CtL	NA	NA
Known-miRNA3039	mir164	TGGAGAAGCAGGGCACGTGCA	GGCAAAGGTGCATGCTGAGCAAGATGGAGAAGCAGGGCACGTGCAATTCTAACTCATGAAACCATAGAATCATCTTGTTTTTTCTTCTTTTCACTCTAACCAAATAGATTCCTCTACCTGCAGTGAGTTAGTCCTTCATGTGCCCCCCTTCCCCATCATGACGGCAGCACCTTAAATATAAAAATGCT	21	0	152	0	54.188	0	2580.38	0	11.3334	11.3334	Specific To CtL	NA	NA
Known-miRNA3040	mir164	TGGAGAAGCAGGGCACGTGCA	AAGGTGCATGCTGAGCAAGATGGAGAAGCAGGGCACGTGCAATTCTAACTCATGAAACCATAGAATCATAGAAAATCACTTGTTTTTTTCTTCTTCTTTTCACTCTAACCAAATAGATTCCTCTATCTGCAGTGAGTTAGTCCTTCATGTGCCCCCCTTCCCCATCATGACGGTAGCACCTT	21	0	152	0	54.188	0	2580.38	0	11.3334	11.3334	Specific To CtL	NA	NA
Known-miRNA3041	mir164	TGGAGAAGCAGGGCACGTGCA	TGGTGGCTAGGTCTTGCTGGAGAAGCAGGGCACGTGCAACTTCCCTCTCACTCAGAGACTCTATGCTTGTTCAAGCTGATTTTGCACGTGCTCTCCTTTTCCAGCTTGATTTTCCTACCA	21	0	152	0	54.188	0	2580.38	0	11.3334	11.3334	Specific To CtL	NA	NA
Known-miRNA3042	mir164	TGGAGAAGCAGGGCACGTGCA	AGGTGCATGTTGTGCAAGATGGAGAAGCAGGGCACGTGCAATACTACCTCATGAACACACGGCGTGTGAGCTCGGAGATCAATCACATTCTTTTCTGCTTCATTTGACCAACCCAGAGAGATCCTATGAGTTAGTCCTTCATGTGCCCCCCTTCCCCATCATGACAACAGCACCT	21	0	152	0	54.188	0	2580.38	0	11.3334	11.3334	Specific To CtL	NA	NA
Known-miRNA3043	mir164	TGGAGAAGCAGGGCACGTGCA	TGGTGGCTAGGTCTTGCTGGAGAAGCAGGGCACGTGCAACATTCCTGATGCTTGCTCCAGCTTATTTTGCACGTGCTCTCCTTTTCCAGCTTGATTTTCCTACCA	21	0	152	0	54.188	0	2580.38	0	11.3334	11.3334	Specific To CtL	NA	NA
Known-miRNA3044	mir164	TGGAGAAGCAGGGCACGTGCA	GGGTGAGAAGCTACTTGTTGGAGAAGCAGGGCACGTGCAACTCTCTCGGCTCTCTTTAAGCGCCATTGAACCCTTTGCACGTGCTCCCCTTCTCCAACACGGCTTCCTCACCC	21	0	152	0	54.188	0	2580.38	0	11.3334	11.3334	Specific To CtL	NA	NA
Known-miRNA3045	mir164	TGGAGAAGCAGGGCACGTGCA	TCCTTGTTGGAGAAGCAGGGCACGTGCAAGTCTCTTGGCTCTCAAATGCCACTGAACCCTTTGCACGTGCTCCCCTTCTCCAACACGGG	21	0	152	0	54.188	0	2580.38	0	11.3334	11.3334	Specific To CtL	NA	NA
Known-miRNA3046	mir164	TGGAGAAGCAGGGCACGTGCA	GGGTGAGAAGCTCCTTGTTGGAGAAGCAGGGCACGTGCAACTCTCTAGGCTCTCTTAAGCGCCATTGAACCCTTTGCACGTGCTCCCCTTCTCCAACACGGCTTCCTCACCC	21	0	152	0	54.188	0	2580.38	0	11.3334	11.3334	Specific To CtL	NA	NA
Known-miRNA3047	mir164	TGGAGAAGCAGGGCACGTGCA	TGTTGGAGAAGCAGGGCACGTGCAACTCACTTCTAGTTAATCTGATTTTGCACGTGCTCCCCTTCTCCAACA	21	0	152	0	54.188	0	2580.38	0	11.3334	11.3334	Specific To CtL	NA	NA
Known-miRNA3048	mir164	TGGAGAAGCAGGGCACGTGCA	GAGAAGCTCCTTGTTGGAGAAGCAGGGCACGTGCAAGTCTCTTGGATCTCAAATGCCACTGAACCCTTTGCACGTGCTCCCCTTCTCCAACACGGGTTTCTC	21	0	152	0	54.188	0	2580.38	0	11.3334	11.3334	Specific To CtL	NA	NA
Known-miRNA3049	mir164	TGGAGAAGCAGGGCACGTGCA	GGTGGTTAGGTCCTGTTGGAGAAGCAGGGCACGTGCAACTCAGTTCTAGTTCTAGCTCTATTATAGCTGCTCTAGTTTATCTGATTTTGCACGTGCTCCCCTTCTCCAACACGATTTTCCTACC	21	0	152	0	54.188	0	2580.38	0	11.3334	11.3334	Specific To CtL	NA	NA
Known-miRNA3050	mir166	GGAATGTTGTCTGGCTCGAGG	GCAAAGGTGAGGTTGAGAGGAATGTTGTCTGGCTCGAGGTCATGGAGGAGGAGAGTACTCAGATGAGTGAAAGTTTCCAATGGAAATTTACCCTCTTAACACCAAAAAAAAAAAAAAAATTGATTCTGGGACCAGGCTTCATTTCCCCCATCCAACTTTTGT	21	0	1269	0	452.399	0	21542.8	0	14.3949	14.3949	Specific To CtL	NA	NA
Known-miRNA3051	mir166	GGAATGTTGTCTGGCTCGAGG	GGAATGTTGTCTGGCTCGAGGTCATGGAGGAGGAGGAGAGTATTGAGATGAGTGAAAGTTTCCAATGGAAATTTACCCTCTTAACACAAAAAAAAAAATTGATTCGCGGACCAGGCTTCATTCC	21	0	1269	0	452.399	0	21542.8	0	14.3949	14.3949	Specific To CtL	NA	NA
Known-miRNA3053	mir166	TCGGACCAGGCTTCATTCCC	GGAAGCTCACGTCTTGAGGGGAATGCAGTGTGGTCCAAGGAGATGATATATCACTTCACCATACTCATATCTTCACAAACTCATCAGATTCAGATGTAATAATAATTTGTAATATATGCATATTATGTCTCCTCGGACCAGGCTTCATTCCCTTCAATTACAGCTTCC	20	0	1493	0	532.255	0	26612.7	0	14.6998	14.6998	Specific To CtL	NA	NA
Known-miRNA3054	mir166	TCGGACCAGGCTTCATTCCCC	GTTGAGGGGAATGTCGTCTGGTTCGAGACCATTCATGCAAGTAGTCTCAGACATGACTCTTCTGAGTGATTTCGGACCAGGCTTCATTCCCCTCAGC	21	1181	253763	399.046	90466.5	19002.2	4.30793e+06	14.2139	22.0386	7.82469	Up Regulated	-18317.8	1
Known-miRNA3055	mir166	TCGGACCAGGCTTCATTCCCC	GAGGGGAATGTTGTCTGGCTCGAGGACCCTTCTTCTTCTTGATCTTGTGTAGACTGCTATACCTGTGGTCAAGGAATGCTTAGTGTTTTCGGACCAGGCTTCATTCCCCCC	21	1181	253763	399.046	90466.5	19002.2	4.30793e+06	14.2139	22.0386	7.82469	Up Regulated	-18317.8	1
Known-miRNA3056	mir166	TCGGACCAGGCTTCATTCCCC	AGTTGAGGGGAATGTCGTTTGGTTCGAGATCATTCATGCAAGTAGTCTCAGACATAACTCTTCTGAGTGATTTCGGACCAGGCTTCATTCCCCTCAGCT	21	1181	253763	399.046	90466.5	19002.2	4.30793e+06	14.2139	22.0386	7.82469	Up Regulated	-18317.8	1
Known-miRNA3057	mir166	TCGGACCAGGCTTCATTCCCC	GAGGGGAATGTTGTCTGGCTCGAGGACCCTTCTTCATCTTGATCTTGTGTAGACTACTATGCTTGTGGTCAAGGAATACATAGTGTTGTCGGACCAGGCTTCATTCCCCCC	21	1181	253763	399.046	90466.5	19002.2	4.30793e+06	14.2139	22.0386	7.82469	Up Regulated	-18317.8	1
Known-miRNA3058	mir166	TCGGACCAGGCTTCATTCCCC	AGTTGAGGGGAATGTCATCTGGTTCGAGATCATTCATTTATTCAATTAGTCTCAAACACGAAAATGCGGACCCAGTTCTTTTGTGTGATTTCGGACCAGGCTTCATTCCCCTGAGCT	21	1181	253763	399.046	90466.5	19002.2	4.30793e+06	14.2139	22.0386	7.82469	Up Regulated	-18317.8	1
Known-miRNA3059	mir166	TCGGACCAGGCTTCATTCCCC	GCAAAGGTGAGGTTGAGAGGAATGTTGTCTGGCTCGAGGTCATGGAGGAGGAGGAGAGTACTGAGATGAGTGAAAGTTTCCAATGGAAATTTACCCTCTTAACACAAAAAAAAATTGATTCTCGGACCAGGCTTCATTCCCCACACCCAACTTTTGT	21	1181	253763	399.046	90466.5	19002.2	4.30793e+06	14.2139	22.0386	7.82469	Up Regulated	-18317.8	1
Known-miRNA3060	mir166	TCGGACCAGGCTTCATTCCCC	GGTGGGAGAATGAGGGTGTGGGGAATGTCGCCTTGGCTCGAGAGATCTATATGATATGATGTGTCCATGCATTCACTAATCATCAGTTTGTGAGTGTTTTCTCGGACCAGGCTTCATTCCCCTCACTCCCTCCTCTCTCGCT	21	1181	253763	399.046	90466.5	19002.2	4.30793e+06	14.2139	22.0386	7.82469	Up Regulated	-18317.8	1
Known-miRNA3061	mir166	TCGGACCAGGCTTCATTCCCC	GGTGGGAGAATGAGGGTGTGGGGAATGTCGCCTTGGCTCGAGAGAGATATATGCATGATGTGTCCATGCATTCACCAATGAATCAAATGATATTATATCAGTTTGAATTGTGAATGTTTTCTCGGACCAGGCTTCATTCCCCTCACTCCCTCCTCTCTCGCT	21	1181	253763	399.046	90466.5	19002.2	4.30793e+06	14.2139	22.0386	7.82469	Up Regulated	-18317.8	1
Known-miRNA3062	mir166	TCGGACCAGGCTTCATTCCCC	GAGTTGAGGGGAATGGTGTCTGGTTCGAGACCATTCTTCTGAAGCAAAGATCATCATCACCCTTGAGAATGATCTCGGACCAGGCTTCATTCCCCCTAGCTC	21	1181	253763	399.046	90466.5	19002.2	4.30793e+06	14.2139	22.0386	7.82469	Up Regulated	-18317.8	1
Known-miRNA3063	mir166	TCGGACCAGGCTTCATTCCCC	GAGTTGAGGGGAATGGTGTCTGGTTCGAGACCATTCTTCTGAAGCAAAGATCATCATCATCACCCTTGAGAATGATCTCGGACCAGGCTTCATTCCCCCTAGCTC	21	1181	253763	399.046	90466.5	19002.2	4.30793e+06	14.2139	22.0386	7.82469	Up Regulated	-18317.8	1
Known-miRNA3064	mir166	TCGGACCAGGCTTCATTCCCC	GGTTGAGAGGAATGTTGTCTGGCTCGAGGTCATGGAGTAGGAGGAGAGTACTGAGATGAGTGAAAGTTTCCAATGGAAATTTACCCTCTTAACACAAAAAATGAAAAGATTCTCGGACCAGGCTTCATTCCCCCACCC	21	1181	253763	399.046	90466.5	19002.2	4.30793e+06	14.2139	22.0386	7.82469	Up Regulated	-18317.8	1
Known-miRNA3065	mir166	TCTCGGACCAGGCTTCATTCC	GAAATGAGAGATTGGGGTTGATGGGAATGTTGTTTGGCTCGAGGTAACTATGCATGGTCTTAATTTTGTTCATCTTTGAAGCTTTAATTTATGGGTTTCGATCTCTTTGATCCCTTGAAACAAAGAAAGCTTTAAAGGTTGGATTTTGAGGCTTTCTCGGACCAGGCTTCATTCCCGTAAACCTTATCTCTCTCTC	21	968	47268	327.075	16851	15575	802431	13.9269	19.614	5.68707	Up Regulated	-18661.8	1
Known-miRNA3066	mir166	TCTCGGACCAGGCTTCATTCC	TCTGAGAAGGAAAGGGGGTGTTTGGAATGAGGTTTGATCCAAGATCATCACATCATATATATATCTTCTTCTTCAATTTCCCTTTCCTTCTTGATTTACTTACCTTCATACATATATTATTATTTTCATCACTTCATGCATGGGATGAGACTGATCTCGGACCAGGCTTCATTCCTCACACCTAACTTTCCTTGTAGA	21	968	47268	327.075	16851	15575	802431	13.9269	19.614	5.68707	Up Regulated	-18661.8	1
Known-miRNA3073	mir167	TGAAGCTGCCAGCATGATCT	AGGAAAAAGTGAAGCTGCCAGCATGATCTAGCTTTGGTTAGTGGGAGCGAGAGAGTGCTAACCCTCACTAGGTCATGCTGTGCTAGCCTCACTCCTTCCT	20	0	144	0	51.336	0	2566.8	0	11.3258	11.3258	Specific To CtL	NA	NA
Known-miRNA3074	mir167	TGAAGCTGCCAGCATGATCT	AGGAAAAAGTGAAGCTGCCAGCATGATCTAGCTTTGGTTAGAGAGCTGAAGAAGAGTGTTAAATGCTAACCCTTACTAGGTCATGCTGTAACAGCCTCACTCCTTCCT	20	0	144	0	51.336	0	2566.8	0	11.3258	11.3258	Specific To CtL	NA	NA
Known-miRNA3075	mir167	TGAAGCTGCCAGCATGATCT	GGGAAAAAGTGAAGCTGCCAGCATGATCTAGCTTTGGTTAGTGGGAGCCAGAGAGTGCTAACCCTCACTAGGTCATGCTGTGCTAGCCTCACTCCTTCCT	20	0	144	0	51.336	0	2566.8	0	11.3258	11.3258	Specific To CtL	NA	NA
Known-miRNA3076	mir167	TGAAGCTGCCAGCATGATCT	AGTGAAGCTGCCAGCATGATCTACCTTTGGTTAGAGAGCTCAAGAGTGCTAACCCTGACTAGGTCATGCTGTGACAGCCTCACT	20	0	144	0	51.336	0	2566.8	0	11.3258	11.3258	Specific To CtL	NA	NA
Known-miRNA3080	mir167	TGAAGCTGCCAGCATGATCTGA	CAGCAGTTGAAGCTGCCAGCATGATCTGAGTTTACCTTCTATTGGTAAGAACAGATCATGTGGCTGCTTCACCTGTTG	22	0	4750	0	1693.38	0	76971.6	0	16.232	16.232	Specific To CtL	NA	NA
Known-miRNA3081	mir167	TGAAGCTGCCAGCATGATCTT	TGAAGCTGCCAGCATGATCTTAACTTCCCTCACTTGCTGTGGAAAGATCAGATCATGTGGCAGTTTCA	21	0	220	0	78.43	0	3734.76	0	11.8668	11.8668	Specific To CtL	NA	NA
Known-miRNA3082	mir167	TGAAGCTGCCAGCATGATCTT	ACTACCAGTTGAAGCTGCCAGCATGATCTTAACTTCCCTCACTTGCCGTGGAAAGATCAGATCATGTGGCAGTTTCACCTAGTAGT	21	0	220	0	78.43	0	3734.76	0	11.8668	11.8668	Specific To CtL	NA	NA
Known-miRNA3083	mir168	TCGCTTGGTGCAGGTCGGGAA	GCGGTCTCTAATTCGCTTGGTGCAGGTCGGGAACCGGTTTTCGCGCGGAATGGAGGAACGGTCGCCGGCGGCGAATTGGATCCCGCCTTGCATCAACTGAATCGGAGGCCGC	21	19	0	6.41987	0	305.708	0	8.25601	0	-8.25601	Specific To CtB	NA	NA
Known-miRNA3084	mir168	TCGCTTGGTGCAGGTCGGGAA	GCGGTCTCTAATTCGCTTGGTGCAGGTCGGGAACCGGTTTTCGCGCGGAATGGAGGAGCGGTCGCCGGCGCCGAATTGGATCCCGCCTTGCATCAACTGAATCGGAGGCCGC	21	19	0	6.41987	0	305.708	0	8.25601	0	-8.25601	Specific To CtB	NA	NA
Known-miRNA3085	mir169	CAGCCAAGAATGACTTGCCGG	AGCCAAGAATGACTTGCCGGAATGCTTGCATTAGGCATAATATATAGTTGTATACTTTATAATCCGGCAAGTTGTTTTTGGCT	21	0	5	0	1.7825	0	84.881	0	6.40737	6.40737	Specific To CtL	NA	NA
Known-miRNA3086	mir169	CAGCCAAGAATGACTTGCCGG	GAGTGTTTGCAAGAAGAGGCAGGGAGTGATTTGCAGCCAAGAATGACTTGCCGGAATGCATATATATGCATTAGGTACCAACATATATAGTTGTATTGTATAATTTCGGGCAAGTTGTTTTTGGCTACATTTATCTCTCTTCTTTTCTTGTAAAACTTC	21	0	5	0	1.7825	0	84.881	0	6.40737	6.40737	Specific To CtL	NA	NA
Known-miRNA3087	mir169	CAGCCAAGGATGACTTGCCGG	CCTAAGAGGGACTTACATGAAGAGGAAGAGAGAGTGATGCAGCCAAGGATGACTTGCCGGCGTTATTATTTGCTCATGTTCATGCTCACCGGTTTCCTTGCCGGCAAGTTGTGTTTGGCTATGTTTTGCTCTCTTCTTCTCATGTAAGTGCCACTTAGG	21	0	105	0	37.4325	0	1782.5	0	10.7997	10.7997	Specific To CtL	NA	NA
Known-miRNA3088	mir169	CAGCCAAGGATGACTTGCCGG	TCACAATAAGAGGTAGAAAGTAGAGTGCAGCCAAGGATGACTTGCCGGAGCAATAAGAATAAACAATAAAATGTATCTATTTATAACATTCTTCTTCTTCTTCTTCTTCTTTCACGCCGGCAAGTTGTTCTTGGCTACATTTTGTTTTCTTCTTCTACTGTGA	21	0	105	0	37.4325	0	1782.5	0	10.7997	10.7997	Specific To CtL	NA	NA
Known-miRNA3089	mir169	CAGCCAAGGATGACTTGCCGG	AGAGGCAGAAAGTAGAGTGCAGCCAAGGATGACTTGCCGGAGCAATAAGCAATAATATCTATCTATTTTATCTTTCTTTTCTTCTTATTCTTTCACGCCGGCAAGTTGTTCTTGGCTACATTTTGTTTTCTTCTTCT	21	0	105	0	37.4325	0	1782.5	0	10.7997	10.7997	Specific To CtL	NA	NA
Known-miRNA3091	mir170mir171	TATTGGCCTGGTTCACTCAGA	ATATGAAGTAGTTATTGTGATATTGGCCTGGTTCACTCAGACATGTATACCACGGCACGGTTGTGTCCTTGCTAGAAAGATTTAAAACAAAATACATGTTGTGATTGTGGTTTTGGGTTTGATTGAGCCGTGCCAATATCTCAGTGCTATTTCATGT	21	0	6	0	2.139	0	101.857	0	6.6704	6.6704	Specific To CtL	NA	NA
Known-miRNA3098	mir171	TTGAGCCGCGCCAATATCACT	GAGAAAGCGATGTTGGTGAGGTTCAATCCGAAGACGGATTTACATGTAGAAGCAGTAAAATACGATCTCAGATTGAGCCGCGCCAATATCACTTTATC	21	0	33	0	11.7645	0	560.214	0	9.12984	9.12984	Specific To CtL	NA	NA
Known-miRNA3099	mir171	TTGAGCCGCGCCAATATCACT	GATGTTGGTGAGGTTCAATCCGAAGACGGATTTACATGTAGAAGCAGTAAAATACGATCTCAGATTGAGCCGCGCCAATATC	21	0	33	0	11.7645	0	560.214	0	9.12984	9.12984	Specific To CtL	NA	NA
Known-miRNA3100	mir171	TTGAGCCGCGTCAATATCTCA	AGGTATTGGCGTGCCTCAATTTGAAGACATGGTTAAGATGAAAACCAGCCATGTAATTTTAATTGAGCCGCGTCAATATCT	21	0	96	0	34.224	0	1629.71	0	10.6704	10.6704	Specific To CtL	NA	NA
Known-miRNA3101	mir171	TTGAGCCGTGCCAATATCACA	GATATTGGTGCGGTTCAATCAGAAGGCAGTGTTTTATGATCCAAAAGCTCTGTGTTATTTGATTGAGCCGTGCCAATATC	21	0	112	0	39.928	0	1901.33	0	10.8928	10.8928	Specific To CtL	NA	NA
Known-miRNA3102	mir171	TTGAGCCGTGCCAATATCACA	GATATTGGTACGGTTCAATCAGAAGACAGTGCTTTATGATTCTAAAGCTCTCTTATTTGATTGAGCCGTGCCAATATC	21	0	112	0	39.928	0	1901.33	0	10.8928	10.8928	Specific To CtL	NA	NA
Known-miRNA3103	mir171	TTGAGCCGTGCCAATATCACA	GATATTGGTACGGTTCAATCAGAAGGCAGTGCTTTATGATTTCAAAGCTCTCTTATTTGATTGAGCCGTGCCAATATC	21	0	112	0	39.928	0	1901.33	0	10.8928	10.8928	Specific To CtL	NA	NA
Known-miRNA3104	mir171	TTGAGCCGTGCCAATATCACA	GATATTGGTGCGGTTCAATCAGAAGGCAGTGTTTTATGATCCAAAAACTCTGTGTTATTTGATTGAGCCGTGCCAATATC	21	0	112	0	39.928	0	1901.33	0	10.8928	10.8928	Specific To CtL	NA	NA
Known-miRNA3105	mir172	AGAATCTTGATGATGCTGCAT	TTGCAGGTGCAGCACCATCAAGATTCACATGCAATTTACACCCTATAAGAGATTTTTGACAAAATTTCTTTCCTAGGAGAGTTTTGACTTGAGAATCTTGATGATGCTGCATCAGCAG	21	0	50	0	17.825	0	848.81	0	9.7293	9.7293	Specific To CtL	NA	NA
Known-miRNA3106	mir172	AGAATCTTGATGATGCTGCAT	GTGCAGCAGCATCAAGATTCACACACAGATTTACCTCCTTGGGGGCGTGTGTTTCGGTGCTGAGAATCTTGATGATGCTGCAT	21	0	50	0	17.825	0	848.81	0	9.7293	9.7293	Specific To CtL	NA	NA
Known-miRNA3107	mir172	AGAATCTTGATGATGCTGCAT	GGTGCAGCAGCATCAAGATTCACACACAGATTCCACCTCCTTGGGGGAGTGTTTAGGTGCTGAGAATCTTGATGATGCTGCATC	21	0	50	0	17.825	0	848.81	0	9.7293	9.7293	Specific To CtL	NA	NA
Known-miRNA3108	mir2109	TGCGAGTGTCTTCGCCTCTGA	GGTGCGAGTGTCTTCGCCTCTGAGAGAGATACTATGAGATCTCAAGCCTCGGAGGCGTAGATACTCACACC	21	0	99	0	35.2935	0	1680.64	0	10.7148	10.7148	Specific To CtL	NA	NA
Known-miRNA3109	mir2111	TAATCTGCATCCTGAGGTTTA	GTAATCTGCATCCTGAGGTTTAGGACAATATCCTTTGTTTTGTTTCTAGTCCTTGGGATGCAGATTAC	21	0	69	0	24.5985	0	1171.36	0	10.194	10.194	Specific To CtL	NA	NA
Known-miRNA3110	mir2111	TAATCTGCATCCTGAGGTTTA	TAATCTGCATCCTGAGGTTTAGAGCAATGTTTTTGTTGCATCTAGTCCTTGGGATGCAGATTA	21	0	69	0	24.5985	0	1171.36	0	10.194	10.194	Specific To CtL	NA	NA
Known-miRNA3111	mir2111	TAATCTGCATCCTGAGGTTTA	GGTAATCTGCATCCTGAGGTTTAGAAACAATATGTTTATATATCGGGGGTAATCCTTGGGATGTAGATTACC	21	0	69	0	24.5985	0	1171.36	0	10.194	10.194	Specific To CtL	NA	NA
Known-miRNA3112	mir2111	TAATCTGCATCCTGAGGTTTA	GGTAATCTGCATCCTGAGGTTTAGAAACAATATGTTTATCGGGTCTAATCCTTGGGATGTAGATTACC	21	0	69	0	24.5985	0	1171.36	0	10.194	10.194	Specific To CtL	NA	NA
Known-miRNA3113	mir2111	TAATCTGCATCCTGAGGTTTA	GAAGGGGTAATCTGCATCCTGAGGTTTAGAGCAATACTTTTGTTGTGTCTAATCCTTGGGATGCAGATTATCTCTTC	21	0	69	0	24.5985	0	1171.36	0	10.194	10.194	Specific To CtL	NA	NA
Known-miRNA3114	mir319	TGGACTGAAGGGGAGCTCCTTC	TAGTACTGGGAGACAAAGAGAGTGAAGGAGCTTCCTTCAGCCCACGCATGGGTTCGGGGGATTGAAGGGTTGCTGAAGCATCTGCTGACTCATTCATACACACAGAATAGTGATTCAAATTGCTAAGGTAATTGTGTGAATGAAGCAGGAGATATTTTGCATCCCTCTTTCTTTGTGCTTGGACTGAAGGGGAGCTCCTTCTTTCTGTTGCCTCCACTTGTATTA	22	0	815	0	290.548	0	13206.7	0	13.689	13.689	Specific To CtL	NA	NA
Known-miRNA3115	mir319	TTGGACTGAAGGGAGCTCC	GGAGGGAAAGAGAGTGAAGGAGTTTCCCTCAGCCCATTCATGGATATAATGAAAGATTGGGTTGCTGAATTAACTGATTCATTCATACAATAGTATTCAATTAGGGTAATATTGTGTGAATGAAGAGAGTATAGTATCTATATTGGAACCCCCTCTTTCTCTGTGCTTGGACTGAAGGGAGCTCCTTCTTTTTCTGTTCCCTCC	19	0	29	0	10.3385	0	544.132	0	9.08781	9.08781	Specific To CtL	NA	NA
Known-miRNA3116	mir319	TTGGACTGAAGGGAGCTCCCT	AGACCCTAAGGTAAGAGAGCTTTCTTCAGTCCACTCATGGGTGACAGTAAGATTCAATTAGCTGCCGACTCATTCATCCAAATGTTGAGTGTAAGCGAATAAATATACTCAGCAGATGAGTGAATGATGCGGGAGACAAATTGAATCTTAAGTTTCCTGTACTTGGACTGAAGGGAGCTCCCTTTTCCTTTTGTCT	21	20	3735	6.75776	1331.53	321.798	63406.1	8.33001	15.9523	7.62232	Up Regulated	-25606.8	1
Known-miRNA3117	mir319	TTGGACTGAAGGGAGCTCCCT	CGACGGTAAGAGAGCTTTCTTCAGTCCACTTATGGGTGACAATAAGATTTCAATTAGCTGCCGACTCATTCATCCAAATGCTGAGTGAAAGCGAAGAAAGATACTCAGCAAATGAGTGAATGATGCGGGAGACAAATTGATTCTTAAGTTTCCTGTACTTGGACTGAAGGGAGCTCCCTTTTTCTTTTG	21	20	3735	6.75776	1331.53	321.798	63406.1	8.33001	15.9523	7.62232	Up Regulated	-25606.8	1
Known-miRNA3118	mir319	TTGGACTGAAGGGAGCTCCCT	GGGATGGTTGATCAGGTAAGAGAGCTCTCTTCAGCCCACTCATAGGTGATAATAGGATTTAATTAGCTGCCGACTCATTCATACACATGCTGAGTGAATTAATGAATAATACTCAGTAAATGAGTGAATGATACGGGAGACAAATTGAATCTTATGTTTTCTGTACTTGGACTGAAGGGAGCTCCCTTTTCTCGCTCGTTTCTGTCTC	21	20	3735	6.75776	1331.53	321.798	63406.1	8.33001	15.9523	7.62232	Up Regulated	-25606.8	1
Known-miRNA3119	mir319	TTGGACTGAAGGGAGCTCCCT	GAATAGTTTAAGAGAGCTTCCTTCAGTCCACTCATGGATGGGTAGAGGGTTTGAATTAGCTGCTGACTCATTCATTCAAACACAATAGAATTAGTATCATGGTATGCTATTGTGAATGTGTGAATGATGCAGGAGGTAAAGTTCATCCTTTTCTTGTCTTTGCTTGGACTGAAGGGAGCTCCCTTTTACTGTTT	21	20	3735	6.75776	1331.53	321.798	63406.1	8.33001	15.9523	7.62232	Up Regulated	-25606.8	1
Known-miRNA3120	mir319	TTGGACTGAAGGGAGCTCCCT	AAGATGTATGTATTATTAAGAATAGTTGAAGAGAGCTTCCTTCAGTCCACTCATGGATGGGTAAGGGGTTAGAATTAGCTGCTGACTCATTCATTCAAACACAATAGATCTGGCATCATGATATGCTATTGTGAATGTGTGAATGATGCGGGAGGTAAATTTCTTCCTTTTCCTGTCTGTGCTTGGACTGAAGGGAGCTCCCTCTAACTGTCTATAATGTTATCTT	21	20	3735	6.75776	1331.53	321.798	63406.1	8.33001	15.9523	7.62232	Up Regulated	-25606.8	1
Known-miRNA3121	mir319	TTGGACTGAAGGGAGCTCCCT	ATGAGGAATAGTTTAAGAGAGCTTCCTTCAGTCCACTCATGGATGGATAGAGGGTTTGAATTAGCTGCTGACTCATTCATTCAAACACAATAGAACGGGTGTCATGGTATGCTATTGTGAATGCCTGAATGATGCAGGAGGTAAAGTTCATCCTTTTCTTGTCTGTGCTTGGACTGAAGGGAGCTCCCTTTTACTGTTTTTATCAT	21	20	3735	6.75776	1331.53	321.798	63406.1	8.33001	15.9523	7.62232	Up Regulated	-25606.8	1
Known-miRNA3122	mir319	TTGGACTGAAGGGAGCTCCCT	TAATATTGATGTATATACTATTAGGAATAGTTGAAGAGAGCTTCCTTCAGTCCACTCATGGATGGGAAAGGGGTTTGAATTAGCTGCTGACTCATTCATTCAAACACAATAGATTCGGCTTCATGATATGTTATTGTGAATGTGTGAATGATGCGGGAGGTAAATTTCTTCCTTTTCTTGTCCTTGCTTGGACTGAAGGGAGCTCCCTCTAACTTCTTATAATGTTA	21	20	3735	6.75776	1331.53	321.798	63406.1	8.33001	15.9523	7.62232	Up Regulated	-25606.8	1
Known-miRNA3123	mir319	TTGGACTGAAGGGGCCTCTT	GGTGAGGGATATGGAAGGGGCTCACTTCAGTCCAGTCCGAGGCGGTGGAAGATGGCTGAAACTCAGCTGCTGACTCGTTGGTTCGAGAGCTCACCATTAAGATCGATCGATGATGTCGGCACTCAGCCCATGTACATAATTAAGGTGGTCTGCTTCTGATCCAACGATGCGGGAGCTGCATTTAGTCGTGACTGTCACGTCTTGGACTGAAGGGGCCTCTTCATTTCCCATATCCTTCACT	20	0	94	0	33.511	0	1675.55	0	10.7104	10.7104	Specific To CtL	NA	NA
Known-miRNA3124	mir319	TTGGACTGAAGGGGCCTCTT	GTAGGGTTGTGTTCGAGGATTGGTGGAAGATATGGAAGGGGCTCACTTCAGTCCAGTCCGAGTCGGTGAAAAATGACTGAAACTCAGCTGCTGACTCGTTGGCTCGAGAGTTCACCATTAAGATAGATTGATGTTCGGCACTCACGCCATGTAATTAAGGTGGTGTGCTTCTGATCCAACGATGCGGGAGCTGCATTCAGTCGTGACTGTCACGTCTTGGACTGAAGGGGCCTCTTCGTCTCCTACATCCTTCACTCATAC	20	0	94	0	33.511	0	1675.55	0	10.7104	10.7104	Specific To CtL	NA	NA
Known-miRNA3125	mir319	TTTGGACTGAAGGGAGCTCCT	GGGAGTTCCTTGCAGCCCAAAGCTTCAAGGATGAAATTCTTCCTGCGGTTTTGGACTGAAGGGAGCTCCT	21	6	392	2.02733	139.748	96.5394	6654.67	6.59305	12.7002	6.10711	Up Regulated	10475.4	0
Known-miRNA3126	mir319	TTTGGACTGAAGGGAGCTCCT	AGGAGTTCCCTTGCAGCCCAAAACACCCTGCATGAACTACTTCATGTTGTTTTGGACTGAAGGGAGCTCCT	21	6	392	2.02733	139.748	96.5394	6654.67	6.59305	12.7002	6.10711	Up Regulated	10475.4	0
Known-miRNA3127	mir390	AAGCTCAGGAGGGATAGCGCC	GTGTGGAAGAATCTGTAAAGCTCAGGAGGGATAGCGCCATGGATGATCTCTTCTCCACTCTTGATCTTCTCTTGCGCTATCCATCCTGAGTTTCATGGCTTCTATCCACAC	21	0	443	0	157.93	0	7520.45	0	12.8766	12.8766	Specific To CtL	NA	NA
Known-miRNA3128	mir390	AAGCTCAGGAGGGATAGCGCC	AAGCTCAGGAGGGATAGCGCCATGGATGATCTTCTCTTCACTCTTGATCTTCTCTTGCGCTATCCATCCTGAGTTT	21	0	443	0	157.93	0	7520.45	0	12.8766	12.8766	Specific To CtL	NA	NA
Known-miRNA3129	mir390	AAGCTCAGGAGGGATAGCGCC	AGAAGAATCTGTAAAGCTCAGGAGGGATAGCGCCACAACACTCATGATTTTATATCATAATATATTTGGCGCTATCTATCCTGAGTTTCACGGGTTCTTCT	21	0	443	0	157.93	0	7520.45	0	12.8766	12.8766	Specific To CtL	NA	NA
Known-miRNA3130	mir390	AAGCTCAGGAGGGATAGCGCC	AGAAGAATCTGTAAAGCTCAGGAGGGATAGCGCCACGACACTCATGATTTTCACATCATAGTGTATTTGGCGCTATCTATCCTGAGTTTCACGGGTTTTTCT	21	0	443	0	157.93	0	7520.45	0	12.8766	12.8766	Specific To CtL	NA	NA
Known-miRNA3131	mir390	AAGCTCAGGAGGGATAGCGCC	GAAGAATTTGTAAAGCTCAGGAGGGATAGCGCCATGGAAGGTCTTTCTACTAATTTGCTCTATCATGGGTGCTTTGGTTTCGATCGATCTTCTCTAGCGCTACCCATCCTGAGTTTCATGGTTTCTTC	21	0	443	0	157.93	0	7520.45	0	12.8766	12.8766	Specific To CtL	NA	NA
Known-miRNA3142	mir393	TCCAAAGGGATCGCATTGATCC	ACTGGAGGAGGCATCCAAAGGGATCGCATTGATCCCAAATTTCAGATTTATAAATTTTTCTCTTTCCCTCCCCTTCTCAATATTTGGGATCATGCTATCCCTTTGGATTCCTCCTTTGGT	22	0	21	0	7.4865	0	340.295	0	8.41064	8.41064	Specific To CtL	NA	NA
Known-miRNA3143	mir393	TCCAAAGGGATCGCATTGATCC	ACTAGAGGAGGCATCCAAAGGGATCGCATTGATCCCAAATCCAAGCTTCAATGTTCTTCTATCTTTCTCACTCAAAATATTAATTTTATTTGGGATCATGCTATCCCTTTGGATTTCTCCTTTAGT	22	0	21	0	7.4865	0	340.295	0	8.41064	8.41064	Specific To CtL	NA	NA
Known-miRNA3144	mir393	TCCAAAGGGATCGCATTGATCC	GCAACTGGAGGAGGCATCCAAAGGGATCGCATTGATCCCAAATCCAAGCTTCAATATTCTTCTCTCTTTCCCACTCAAAATATTAATTTTATTTGGGATCATGCTATCCCTTTGGATTTCTCCTTTAGTGGC	22	0	21	0	7.4865	0	340.295	0	8.41064	8.41064	Specific To CtL	NA	NA
Known-miRNA3145	mir393	TCCAAAGGGATCGCATTGATCC	ACTGGAGGAGGCATCCAAAGGGATCGCATTGATCCCAAATTTCAGATTTATAAATTTGTCTTTCTCTTCCCTTGTCAATATTTGGGATCATTTCTCTTCCCTTCTCAATATTTGGGATCATGCTATCCCTTTGGATTCCTCCTTTGGT	22	0	21	0	7.4865	0	340.295	0	8.41064	8.41064	Specific To CtL	NA	NA
Known-miRNA3146	mir393	TCCAAAGGGATCGCATTGATCC	TGGAGGAGGCATCCAAAGGGATCGCATTGATCCCAAATCCAAGCTTTAATATTTTTCTCTCTTCTCACTCAATAATATTAATTTATTTGGGATCATGCTATCCCTTTGGATTTCTCCTTTA	22	0	21	0	7.4865	0	340.295	0	8.41064	8.41064	Specific To CtL	NA	NA
Known-miRNA3147	mir393	TCCAAAGGGATCGCATTGATCC	GAGGAGGCATCCAAAGGGATCGCATTGATCCCAAATCCAAGCTTCAATGTTCTTCTCTCTTTCTCACTCAAAATGTTAATTTTATTTGGGATCATGCTATCCCTTTGGATGTCTCCTT	22	0	21	0	7.4865	0	340.295	0	8.41064	8.41064	Specific To CtL	NA	NA
Known-miRNA3148	mir393	TCCAAAGGGATCGCATTGATCT	GGTGGAGAGTTCCAAAGGGATCGCATTGATCTAATTCTTGTAGATGTTTACACTTGCAAGCTTTGCATGCAATTCCTGGATTCAGATGTGATTCAGTGGTTCACTTATTGGATCATGCGATCCCTTAGGAACTTTCCATC	22	0	24	0	8.556	0	388.909	0	8.60329	8.60329	Specific To CtL	NA	NA
Known-miRNA3149	mir393	TCCAAAGGGATCGCATTGATCT	GGTGGATAGTTCCAAAGGGATCGCATTGATCTAATTCTTTATCTTCCTGCATGTATTTACTTGCAGCTCTGGTTTTGGACCTTTTTACCGGTTCACTGACTTGGATCATGCGATCCCTTAGGAATTTTCCATC	22	0	24	0	8.556	0	388.909	0	8.60329	8.60329	Specific To CtL	NA	NA
Known-miRNA3150	mir393	TCCAAAGGGATCGCATTGATCT	GGTGGAGAGTTCCAAAGGGATCGCATTGATCTAATTCTTGTAGATGCCTGAACTTGCAATCTTGAATCTTGCATGCAATTCCTGGATTTAGGTTTGCTTTAAGGGGTTCAGTTATTGGATCATGCGATCCCTTAGGAACTTTCCATC	22	0	24	0	8.556	0	388.909	0	8.60329	8.60329	Specific To CtL	NA	NA
Known-miRNA3151	mir393	TCCAAAGGGATCGCATTGATCT	GGTGGAGAGTTCCAAAGGGATCGCATTGATCTAATTCTTGATCTTCCTGCATGCATTTGCTTGCAGTTCTGCTTTTGAGCCATATTTTACCGGTTCACTGACTTGGATCATGCGATCCCTTAGGAATTCTCCATC	22	0	24	0	8.556	0	388.909	0	8.60329	8.60329	Specific To CtL	NA	NA
Known-miRNA3156	mir394mir384	TTGGCATTCTGTCCACCTCC	TCACGTGGGTTTAACAAAGGGTTGCTTACAGAGTTTCTTGGCATTCTGTCCACCTCCACTTCCACTTTCAGTTCCATGGATCTCTCTCTCTTTTTGGCCCTATCTACGTACTCGGAGGTGGACATACTGCCAATAGAGCTGTGTTGGCTTCTCTTTGTCAAGCTTCCGTGA	20	0	239	0	85.2035	0	4260.18	0	12.0567	12.0567	Specific To CtL	NA	NA
Known-miRNA3157	mir394mir384	TTGGCATTCTGTCCACCTCC	ATAGTTTGTCTTCACGTGGGTTTAACAAAGGGTTGCTTACAGAGTTTCTTGGCATTCTGTCCACCTCCACTTCTTGGCCCTATCTACGTACTCGGAGGTGGATATACTGCCAATAGAGCTGTGTTGGCTTCTCTTTGTCAAGCCTCCGTGATACTAT	20	0	239	0	85.2035	0	4260.18	0	12.0567	12.0567	Specific To CtL	NA	NA
Known-miRNA3158	mir394mir384	TTGGCATTCTGTCCACCTCC	TCATGAGGGTTTAGCAAAGGGTTGCTAACAGAGTTTATTGGCATTCTGTCCACCTCCACTTCCTACTCTCTCTCTGAGCCACATGTTCGTGAAGTTGGAGGTGGGCATACTGTCAACTGAGTTCTGTTGTCTGCTCTTTGTAAAGCCTTCATGA	20	0	239	0	85.2035	0	4260.18	0	12.0567	12.0567	Specific To CtL	NA	NA
Known-miRNA3159	mir394mir384	TTGGCATTCTGTCCACCTCC	ATCATGAGGGTTTAGCAAAGTGTTGCTAACAGAGTTTATTGGCATTCTGTCCACCTCCACTTCCTACTCTCTCTCTCTCTCTCTCTACCCATGAATATGGAGGTGGGCATACTGTCAACTGAGCTCTGTTGGCTACACTTTGTAAAGCCTTCATGAT	20	0	239	0	85.2035	0	4260.18	0	12.0567	12.0567	Specific To CtL	NA	NA
Known-miRNA3160	mir394mir384	TTGGCATTCTGTCCACCTCC	GGGTTTCTCAGAGGCCTGATTCCATAGCCATTTTGGCATTCTGTCCACCTCCATTAATATTAAATGGGTTGTTTTAGAATCACCCCCAAAATGGTGGCAGTTGGAGGTGGCCAGTAGGCCAAACGGGCTCTGTGAATCTGTCTCCGAGAAACCC	20	0	239	0	85.2035	0	4260.18	0	12.0567	12.0567	Specific To CtL	NA	NA
Known-miRNA3161	mir394mir384	TTGGCATTCTGTCCACCTCC	GGGTTTCTCGGAGGCCTTATTCCGTAGCCATTTTGGCATTCTGTCCACCTCCACTAATATTAAATGGTGACAGTTGGAGGTGGCCAGTAGGCCAAACGGGCTCTGTGAATCTGTCTCTGAGAAACCC	20	0	239	0	85.2035	0	4260.18	0	12.0567	12.0567	Specific To CtL	NA	NA
Known-miRNA3162	mir394mir384	TTGGCATTCTGTCCACCTCC	TTTGGCATTCTGTCCACCTCCATTGGTGATGATGGCCATTTGGAGGTGGCCAGTATGCCAAA	20	0	239	0	85.2035	0	4260.18	0	12.0567	12.0567	Specific To CtL	NA	NA
Known-miRNA3163	mir395	TGAAGTGTTTGGGGGAACTTT	TGTTGGCTGTCTCTTGGAGTTCCTCTGAGCACTTCACGAATGACCTAGTTCTATTTGGTATTACCCTTTAGATAGAATAGTCTTATATAAGTGAAGTGTTTGGGGGAACTTTTGGGTACAACTAACA	21	0	6	0	2.139	0	101.857	0	6.6704	6.6704	Specific To CtL	NA	NA
Known-miRNA3164	mir395	TGAAGTGTTTGGGGGAACTTT	TGTTGGCTGTCTCTTGGAGTTCCTCTGAGCACTTCACGCGTGGGGCTAGTTCTATTCAATATTACCATTTAGATAGAATAGTCCTCATCACTGAAATGAAGTGTTTGGGGGAACTTTTGGGTACAACTAACA	21	0	6	0	2.139	0	101.857	0	6.6704	6.6704	Specific To CtL	NA	NA
Known-miRNA3165	mir395	TGAAGTGTTTGGGGGAACTTT	TGTTGGCTGTCTCTTGGAGTTCCTCTGAGCACTTCACGTACGTGTGTGGCTAGTTCTATTCTGTATTACCCTTAGATAGAATAGTCTTAATTAAGTGAAGTGTTTGGGGGAACTTTCGGGAACAACTAACA	21	0	6	0	2.139	0	101.857	0	6.6704	6.6704	Specific To CtL	NA	NA
Known-miRNA3166	mir396	TTCCACAGCTTTCTTGAACTG	TGGCTCTCTTTGTATTCTTCCACAGCTTTCTTGAACTGCATCCAAAGAGTTCCTTTGCATGCATGCCATGGCACTCTTACTCCCAAATCTTGTTTTGCGGTTCAATAAAGCTGTGGGAAGATACAGATAGGGTCA	21	46	3822	15.5428	1362.54	740.135	64883	9.53165	15.9856	6.45391	Up Regulated	-25372	1
Known-miRNA3167	mir396	TTCCACAGCTTTCTTGAACTG	GTGATCTTCCACAGCTTTCTTGAACTGTGTTGTGTGAGGTTTCTCCAAGTGAAGGTTTAAGATCCCTTATGCAACATAAATTCTTTGAGCACAATTCAAGATAGCTGTGGAAAATCAC	21	46	3822	15.5428	1362.54	740.135	64883	9.53165	15.9856	6.45391	Up Regulated	-25372	1
Known-miRNA3168	mir396	TTCCACAGCTTTCTTGAACTG	TGGCCCTCTTTGTATTCTTCCACAGCTTTCTTGAACTGCATCCATAGAGTTCCTTTGCATGCATGCCAAGGCACTCTTGCTCCCACACCTTGTTTTGCGGTTCAATAAAGCTGTGGGAAGATACAGATAGGGTCA	21	46	3822	15.5428	1362.54	740.135	64883	9.53165	15.9856	6.45391	Up Regulated	-25372	1
Known-miRNA3169	mir396	TTCCACAGCTTTCTTGAACTG	GTGATCTTCCACAGCTTTCTTGAACTGTGTTGTGAGGCTTCTCTCCAATGAAGGTTTATACCCTATGCAAAAGAAATTCTATGAGCACAATTCAAGATAGCTGTGGAAAATCAC	21	46	3822	15.5428	1362.54	740.135	64883	9.53165	15.9856	6.45391	Up Regulated	-25372	1
Known-miRNA3170	mir396	TTCCACAGCTTTCTTGAACTT	GTCATGCTTTTCCACAGCTTTCTTGAACTTCTTATGCATCTTATATCTCTCCACCTCCAGGATTTTAAGCCCTAGAAGCTCAAGAAAGCTGTGGGAGAATATGGC	21	70	9020	23.6521	3215.63	1126.29	153125	10.1374	17.2244	7.08699	Up Regulated	-20706.4	1
Known-miRNA3171	mir396	TTCCACAGCTTTCTTGAACTT	TATGCTTTTCCACAGCTTTCTTGAACTTCTTATGCCTAGTGCAATTATTGATGTGGCATAGAAGTTTAAGAAAAATGTGGAAAAACATG	21	70	9020	23.6521	3215.63	1126.29	153125	10.1374	17.2244	7.08699	Up Regulated	-20706.4	1
Known-miRNA3172	mir396	TTCCACAGCTTTCTTGAACTT	TATGCTTTTCCACAGCTTTCTTGAACTTCTTATGCCTAATGCAGCTATTGATGTGGCATTGAAGTTTAAGAAAAATGTGGAAAAACATG	21	70	9020	23.6521	3215.63	1126.29	153125	10.1374	17.2244	7.08699	Up Regulated	-20706.4	1
Known-miRNA3173	mir396	TTCCACAGCTTTCTTGAACTT	GTCATGCTTTTCCACAGCTTTCTTGAACTTCTTATGCATCTTATATCTCTCCACTTCCAGCATTTTAAGCCCTAGAAGCTCAAGAAAGCTGTGGGAGAATATGGC	21	70	9020	23.6521	3215.63	1126.29	153125	10.1374	17.2244	7.08699	Up Regulated	-20706.4	1
Known-miRNA3174	mir398	TGTGTTCTCAGGTCACCCCTT	TCGGAGGAGTGAATCTGAGAACACAAGGCTGGTTTGCACTGCTATATCATCTATTGGTATAAGGTGAATTTACTTTGTGTTCTCAGGTCACCCCTTTGA	21	0	46	0	16.399	0	780.905	0	9.609	9.609	Specific To CtL	NA	NA
Known-miRNA3175	mir398	TGTGTTCTCAGGTCACCCCTT	GGTTTATCTCAGAGGAGTGGATCTGAGAACACAAGGCTGGTTTGCACTGCTATATTATGATCGATTGGTATAAGGTGAATTTACTTTGTGTTCTCAGGTCACCCCTTTGAGCCAACC	21	0	46	0	16.399	0	780.905	0	9.609	9.609	Specific To CtL	NA	NA
Known-miRNA3176	mir398	TGTGTTCTCAGGTCGCCCCTG	GGTAGAGGAATTCTACAGGGTCGTCCTGAGACCACATGAAACAGATTCAAAATACAAGCATATTTGCTTGTGACCTTTTGTGACTCAGTTCATGTGTTCTCAGGTCGCCCCTGCTGAACTTTTCTCTACC	21	0	1712	0	610.328	0	29063.2	0	14.8269	14.8269	Specific To CtL	NA	NA
Known-miRNA3177	mir398	TGTGTTCTCAGGTCGCCCCTG	GGTAGAGGGATTCTACAGGGTCGTCCTGAGATCACATGAAGTAGAATATAAGCAGCCATATTTGCTTCTTGTCTCGTGTTCTCAGCTCATGTGTTCTCAGGTCGCCCCTGCTGGACTATTCTCTACC	21	0	1712	0	610.328	0	29063.2	0	14.8269	14.8269	Specific To CtL	NA	NA
Known-miRNA3178	mir399	TGCCAAAGGAGAGTTGCCCTG	TTAAGCAAATCAGCAATAGGGCACCTCTCTCCTGGCAGGAGAAAAAGATCAGCATTTTTGGAGTTACCAAAAGTCAGTGTCAATAACTTGCCAAAGGAGAGTTGCCCTGTGGCTGGTTTAGCTTAA	21	0	283	0	100.89	0	4804.26	0	12.2301	12.2301	Specific To CtL	NA	NA
Known-miRNA3179	mir399	TGCCAAAGGAGAGTTGCCCTG	AGCTATAGGGCTTCTCTTTATTGGCAGGAAATTATCATGACCACTTCATCAGATATCTTGCCAAAGGAGAGTTGCCCTGTTGCT	21	0	283	0	100.89	0	4804.26	0	12.2301	12.2301	Specific To CtL	NA	NA
Known-miRNA3180	mir399	TGCCAAAGGAGAGTTGCCCTG	TAAGCAAATCAGCAATAGGGCACCTCTCTCCTGGCAGGTATTTTTGGAGCTACCAAAAATCAATGTCAATAACTTGCCAAAGGAGAGTTGCCCTGTGGCTGGTTTAGCTTA	21	0	283	0	100.89	0	4804.26	0	12.2301	12.2301	Specific To CtL	NA	NA
Known-miRNA3181	mir399	TGCCAAAGGAGAGTTGCCCTG	CAGCTATAGGGCTTCTCTTTATTGGCAGGAAATTATCATGACCACTTCATCAGATATCTTGCCAAAGGAGAGTTGCCCTGTTGCTG	21	0	283	0	100.89	0	4804.26	0	12.2301	12.2301	Specific To CtL	NA	NA
Known-miRNA3182	mir403	TTAGATTCACGCACAAACTTG	AAATTGCAGGTTCGTGCGTGAATCTAACGAAAGTTTCTCGTTCTCTCCATTCCACTTCTGCGTTAGATTCACGCACAAACTTGTCATTT	21	0	833	0	296.965	0	14141.2	0	13.7876	13.7876	Specific To CtL	NA	NA
Known-miRNA3183	mir403	TTAGATTCACGCACAAACTTG	GCAGGTTCGTGCGTGAATCTAATCAAAGTTTCTCATTAACTTCTGCGTTAGATTCACGCACAAACTTGT	21	0	833	0	296.965	0	14141.2	0	13.7876	13.7876	Specific To CtL	NA	NA
Known-miRNA3184	mir408	ATGCACTGCCTCTTCCCTGGC	GGACAAAGCAGGGGAACAGGCAGAGCATGGATGGAGCTATCAACACAATATTGTCAAGAAACTGAGAGTGAGAGGAGAAATATGTTGTGGTTCTGCTCATGCACTGCCTCTTCCCTGGCTCTGTCT	21	0	714	0	254.541	0	12121	0	13.5652	13.5652	Specific To CtL	NA	NA
Known-miRNA3185	mir408	ATGCACTGCCTCTTCCCTGGC	GGACAAAGCAGGGGAACAGGCAGAGCATGGATGGAGCTATCAACACAATATTGTCAAGAAAGTGAGAAAGTGAGAGGAGAAATCTGTTGTGGTTCTGCTCATGCACTGCCTCTTCCCTGGCTTTGTCT	21	0	714	0	254.541	0	12121	0	13.5652	13.5652	Specific To CtL	NA	NA
Known-miRNA3186	mir408	ATGCACTGCCTCTTCCCTGGC	GGGTGAGGGAGTTAACAGGAAGAGACAGGACAAAGGCTGGGAACAGGCAGGGCACGAATGGAGCTATCAACAGAAAATGGTAAAGTGAGAATGAAAGGAGAGAGAGAGAGAGAGATCTGTTGTGGCTACGCTCATGCACTGCCTCTTCCCTGGCTCTGTCTCTTTCCTATTCCAACTC	21	0	714	0	254.541	0	12121	0	13.5652	13.5652	Specific To CtL	NA	NA

## Sheet: CtB_vs_CtP
miRBase ID	miR-Family	Sequence	Hairpin Sequence	miRNA-Len	CtB_RawExp	CtS_RawExp	CtB_RPM	CtS_RPM	CtB_RPKM	CtS_RPKM	CtB_FoldExp	CtS_FoldExp	CtB_vs_CtS	Remark	Chi Square	p Value			Remark	Count
Known-miRNA3000	mir1507	TCTCATTCCATACATCGTCTGA	GTTTGGCAGAGGTGTATGGAGTGAGAGAAGGGAAAGGGTATTTTCCGATTCTGTCGTTACTCTCTTCCCTCTCTCATTCCATACATCGTCTGACGAAC	22	17	8	5.74409	3.08502	261.095	140.228	8.02843	7.13163	-0.896802	Normally Expressed	91.222	0			Normally Expressed	4
Known-miRNA3001	mir1507	TCTCATTCCATACATCGTCTGA	GTTTGACAGAGATGTATGGAGTGAGAGAAGGGAAATGATATTTTCCGATCCCATCGTTACTCTCTTCCCTCTCTCATTCCATACATCGTCTGACGAAC	22	17	8	5.74409	3.08502	261.095	140.228	8.02843	7.13163	-0.896802	Normally Expressed	91.222	0			Specific To CtS	13
Known-miRNA3002	mir156	TGACAGAAGAGAGTGAGCAC	GAGAGGCTGACAGAAGAGAGTGAGCACATACTAGTGGAGATTGTATGAGGGCATACAATTGCGGGTGCGTGCTCACTTCTCTATCTGTCAGCTTCCC	20	0	1290	0	497.459	0	24872.9	0	14.6023	14.6023	Specific To CtS	NA	NA			Specific To CtB	2
Known-miRNA3003	mir156	TGACAGAAGAGAGTGAGCAC	GGAGGTGACAGAAGAGAGTGAGCACACATAATACTTTCTTGTAAGATAAAGATTCATGCTTGAAGTTATGTGTGCTCACTCTCTATCTGTCACCCC	20	0	1290	0	497.459	0	24872.9	0	14.6023	14.6023	Specific To CtS	NA	NA			Up Regulated	6
Known-miRNA3004	mir156	TGACAGAAGAGAGTGAGCAC	GGTGACAGAAGAGAGTGAGCACTTGGCTCTTTCCTAGCATGGATCTAAGTTCACGCCAAAAGCCGTGTGCTCTCTCTCTATCTGTCACC	20	0	1290	0	497.459	0	24872.9	0	14.6023	14.6023	Specific To CtS	NA	NA
Known-miRNA3005	mir156	TGACAGAAGAGAGTGAGCAC	GAGAGGTGACAGAAGAGAGTGAGCACACATGGTATTTTCTTGGATGATATAAGATTTCATGCTTGAAACTATGCGTGCTCATTCTCTATCTGTCACCCATC	20	0	1290	0	497.459	0	24872.9	0	14.6023	14.6023	Specific To CtS	NA	NA
Known-miRNA3006	mir156	TGACAGAAGAGAGTGAGCAC	GAGGCTGACAGAAGAGAGTGAGCACATGCTAGTGGTATTTGTATGAGGGCATACAATTGCGGGTGCGTGCTCACTTCTCTATCTGTCAGCTTC	20	0	1290	0	497.459	0	24872.9	0	14.6023	14.6023	Specific To CtS	NA	NA
Known-miRNA3007	mir156	TGACAGAAGAGAGTGAGCAC	GGAGGTGACAGAAGAGAGTGAGCACTTGGCTCTTTCCTAGCATGGATCTTTCGTGCTAAAAGCTGTGTGCTCATTCTCTATCTGTCACCACC	20	0	1290	0	497.459	0	24872.9	0	14.6023	14.6023	Specific To CtS	NA	NA
Known-miRNA3008	mir156	TGACAGAAGAGAGTGAGCAC	GAGGTGACAGAAGAGAGTGAGCACACATAGTACTTTCTTGAATGATATAAGGTTTCATGCTTGAAGTTATGCGTGCTTACTCTCTATCTGTCACCC	20	0	1290	0	497.459	0	24872.9	0	14.6023	14.6023	Specific To CtS	NA	NA
Known-miRNA3009	mir156	TGACAGAAGAGAGTGAGCAC	TTGACAGAAGAGAGTGAGCACACAGAAGCACTTGGTATAGTTATATACTGTTGCTTTTGCGTGCTCACTTCTCTTTCTGTCAA	20	0	1290	0	497.459	0	24872.9	0	14.6023	14.6023	Specific To CtS	NA	NA
Known-miRNA3010	mir156	TGACAGAAGAGAGTGAGCAC	TGACAGAAGAGAGTGAGCACACAGAGGCACTTGGTATAGTATATATACTATTGCTTTTGCGTGCTCACTTCTCTTTCTGTCA	20	0	1290	0	497.459	0	24872.9	0	14.6023	14.6023	Specific To CtS	NA	NA
Known-miRNA3011	mir156	TGACAGAAGAGAGTGAGCAC	GACAGAAGAGAGTGAGCACAAAGAGGCACTTGATATAATTCTATATCACTGCTTTTGTGTGCTCACCACTCTTTCTGTC	20	0	1290	0	497.459	0	24872.9	0	14.6023	14.6023	Specific To CtS	NA	NA
Known-miRNA3012	mir156	TGACAGAAGAGAGTGAGCAC	ATTGACAGAAGAGAGTGAGCACAAAGAGGCACTTGATATAAATCTATATCACTGCTTTTGTGTGCTCACTACTCTTTCTGTCGGT	20	0	1290	0	497.459	0	24872.9	0	14.6023	14.6023	Specific To CtS	NA	NA
Known-miRNA3013	mir156	TGACAGAAGAGAGTGAGCAC	GGAGATGACAGAAGAGAGTGAGCACACATGGTATTTTCTTGCACGATGACGATTCATGCTTGAAGCTATGTGTGCTTACTCTCTATCTGTCATCCC	20	0	1290	0	497.459	0	24872.9	0	14.6023	14.6023	Specific To CtS	NA	NA
Known-miRNA3014	mir156	TTGACAGAAGAGAGAGAGCAC	TGACAGAAGAGAGAGAGCACAACCCGGGAATGGTTAAAGGAGTCTTTGCCTTTGTTGGGAGTGTGCTCTCTCTTCCTCTGTCA	21	0	185	0	71.341	0	3397.19	0	11.7301	11.7301	Specific To CtS	NA	NA
Known-miRNA3015	mir156	TTGACAGAAGAGAGAGAGCAC	TGACAGAAGAGAGAGAGCACAACCCGGGAATGGCTAAAGGAGTCTTTGCCTTTGTTGGGAGTGTGCCCTCTCTTCCTCTGTCA	21	0	185	0	71.341	0	3397.19	0	11.7301	11.7301	Specific To CtS	NA	NA
Known-miRNA3016	mir156	TTGACAGAAGAGAGTGAGCAC	TTGACAGAAGAGAGTGAGCACACAGAAGCACTTGGTATAGTTATATACTGTTGCTTTTGCGTGCTCACTTCTCTTTCTGTCAA	21	7	0	2.36521	0	112.629	0	6.81544	0	-6.81544	Specific To CtB	NA	NA
Known-miRNA3017	mir156	TTGACAGAAGAGAGTGAGCAC	TGACAGAAGAGAGTGAGCACACAGAGGCACTTGGTATAGTATATATACTATTGCTTTTGCGTGCTCACTTCTCTTTCTGTCA	21	7	0	2.36521	0	112.629	0	6.81544	0	-6.81544	Specific To CtB	NA	NA
Known-miRNA3018	mir156	TTGACAGAAGAGAGTGAGCAC	GAAATTGACAGAAGAGAGTGAGCACAAAGAGGCACTTGATATAATTCTATATCACTGCTTTTGTGTGCTCACCACTCTTTCTGTCGGTTTT	21	7	0	2.36521	0	112.629	0	6.81544	0	-6.81544	Specific To CtB	NA	NA
Known-miRNA3019	mir156	TTGACAGAAGAGAGTGAGCAC	ATTGACAGAAGAGAGTGAGCACAAAGAGGCACTTGATATAAATCTATATCACTGCTTTTGTGTGCTCACTACTCTTTCTGTCGGT	21	7	0	2.36521	0	112.629	0	6.81544	0	-6.81544	Specific To CtB	NA	NA
Known-miRNA3026	mir159	TTTGGATTGAAGGGAGCTCTA	ACAAAGGGGGTTATGGAGTGGAGCTCCTTGAAGTCCAATTGAGGATCTTACTGGGTGGATTGAGCTGCTTAGCTATGGATCCCACAGTTCTACCCATCATTAAGTGCTTTTGTGGTAGTCTTGTGGCTTCCATATCTGGGGAGCTTCATTTGCCTTTATAGTATTATCCTTCTTTGGATTGAAGGGAGCTCTACACCCTTCTCCCCTTTTGT	21	1266	37792	427.766	14573.6	20369.8	693982	14.3141	19.4045	5.09039	Up Regulated	-18622.2	1
Known-miRNA3027	mir159	TTTGGATTGAAGGGAGCTCTA	AGGGAAACATTAATTAAAGGGGATTATGAAGTGGAGCTCCTTGAAGTCCAATTGAGGATCTTACTGGGTGAATTGAGCTGCTTAGCTATGGATCCCACAGTTCTACCCATCAATAAGTGCTTTTGTGGTAGTCTTGTGGCTTCCATATCTGGGGAGCTTCATTTGCCTTTATAGTATTAACCTTCTTTGGATTGAAGGGAGCTCTACACCCTTCTCTTCTTTTCTCT	21	1266	37792	427.766	14573.6	20369.8	693982	14.3141	19.4045	5.09039	Up Regulated	-18622.2	1
Known-miRNA3030	mir160	TGCCTGGCTCCCTGTATGCCA	GCGTGCCTGGCTCCCTGTATGCCATTTGCAGAGCCCATCAGGACAGTGATGGCCTTAACGAATGGCGTGCGAGGAGCCATGCATGC	21	11	17	3.71677	6.55566	176.989	312.174	7.46751	8.28621	0.818693	Normally Expressed	280.464	0
Known-miRNA3031	mir160	TGCCTGGCTCCCTGTATGCCA	TGTGCCTGGCTCCCTGTATGCCATTTGTAGAGCTCATCGAAGCATCAATGACCTTTGTGGATGGCGTATGAGGAGCCAAGCATA	21	11	17	3.71677	6.55566	176.989	312.174	7.46751	8.28621	0.818693	Normally Expressed	280.464	0
Known-miRNA3032	mir160	TGCCTGGCTCCCTGTATGCCA	GTGTGCCTGGCTCCCTGTATGCCATTTGTAGACCCCATTACAAAGGTGATGGCCTTAGCAAATGGCGTATGAGGAGTCATGCATGC	21	11	17	3.71677	6.55566	176.989	312.174	7.46751	8.28621	0.818693	Normally Expressed	280.464	0
Known-miRNA3033	mir160	TGCCTGGCTCCCTGTATGCCA	GCGTGCCTGGCTCCCTGTATGCCATTTGCAGAGCCCATCAGGACAGTGATGGCCTTAACGAATGGCGTGCGAGGAGCCATGCATGT	21	11	17	3.71677	6.55566	176.989	312.174	7.46751	8.28621	0.818693	Normally Expressed	280.464	0
Known-miRNA3034	mir160	TGCCTGGCTCCCTGTATGCCA	GTGTGCCTGGCTCCCTGTATGCCATTTGTAGACCCCATCACAATGGTGATGGCCTTATCAAATGGCGTATGAGGAGTCATGCATGC	21	11	17	3.71677	6.55566	176.989	312.174	7.46751	8.28621	0.818693	Normally Expressed	280.464	0
Known-miRNA3035	mir160	TGCCTGGCTCCCTGTATGCCA	ATGTGCCTGGCTCCCTGTATGCCATTTGCATAGTTCATTGAGCATCAATGATCTTTGTGAATGGCGTATGAGGAGCCAAGCATAT	21	11	17	3.71677	6.55566	176.989	312.174	7.46751	8.28621	0.818693	Normally Expressed	280.464	0
Known-miRNA3036	mir162	TCGATAAACCTCTGCATCCAG	GAGATGAGGTGAAGTCACTGGAGGCAGCGGTTCATCGATCTCTTCCTGAATTTGGTTGTGGAAGAACACAAAGCAAGAATCGGTCGATAAACCTCTGCATCCAGCGCTCACTTTGCCTCTCTT	21	0	30	0	11.5688	0	550.896	0	9.10564	9.10564	Specific To CtS	NA	NA
Known-miRNA3037	mir162	TCGATAAACCTCTGCATCCAG	CTGGATGCAGCGGTTCATCGATCTCTTCCTGAATCGTTGTTTAACATCAGAACCATGAATCGATCGATAAACCTCTGCATCCAG	21	0	30	0	11.5688	0	550.896	0	9.10564	9.10564	Specific To CtS	NA	NA
Known-miRNA3038	mir162	TCGATAAACCTCTGCATCCAG	TGGAGATGAGGTGAAGTCACTGGAGGCAGCGGTTCATCGATCTCTTCCTGAATTTGGTTGTGGAAGAACACAAAGCAAGAATCGGTCGATAAACCTCTGCATCCAGCGCTCACTTTGCCTCTCTTTA	21	0	30	0	11.5688	0	550.896	0	9.10564	9.10564	Specific To CtS	NA	NA
Known-miRNA3052	mir166	TCGGACCAGGCTTCATTCC	GGAAGCTCACGTCTTGAGGGGAATGCAGTGTGGTCCAAGGAGATGATATATCACTTCACCATACTCATATCTTCACAAACTCATCAGATTCAGATGTAATAATAATTTGTAATATATGCATATTATGTCTCCTCGGACCAGGCTTCATTCCCTTCAATTACAGCTTCC	19	0	82	0	31.6214	0	1664.28	0	10.7007	10.7007	Specific To CtS	NA	NA
Known-miRNA3054	mir166	TCGGACCAGGCTTCATTCCCC	GTTGAGGGGAATGTCGTCTGGTTCGAGACCATTCATGCAAGTAGTCTCAGACATGACTCTTCTGAGTGATTTCGGACCAGGCTTCATTCCCCTCAGC	21	1181	5722	399.046	2206.56	19002.2	105074	14.2139	16.681	2.46717	Up Regulated	-21278	1
Known-miRNA3055	mir166	TCGGACCAGGCTTCATTCCCC	GAGGGGAATGTTGTCTGGCTCGAGGACCCTTCTTCTTCTTGATCTTGTGTAGACTGCTATACCTGTGGTCAAGGAATGCTTAGTGTTTTCGGACCAGGCTTCATTCCCCCC	21	1181	5722	399.046	2206.56	19002.2	105074	14.2139	16.681	2.46717	Up Regulated	-21278	1
Known-miRNA3056	mir166	TCGGACCAGGCTTCATTCCCC	AGTTGAGGGGAATGTCGTTTGGTTCGAGATCATTCATGCAAGTAGTCTCAGACATAACTCTTCTGAGTGATTTCGGACCAGGCTTCATTCCCCTCAGCT	21	1181	5722	399.046	2206.56	19002.2	105074	14.2139	16.681	2.46717	Up Regulated	-21278	1
Known-miRNA3057	mir166	TCGGACCAGGCTTCATTCCCC	GAGGGGAATGTTGTCTGGCTCGAGGACCCTTCTTCATCTTGATCTTGTGTAGACTACTATGCTTGTGGTCAAGGAATACATAGTGTTGTCGGACCAGGCTTCATTCCCCCC	21	1181	5722	399.046	2206.56	19002.2	105074	14.2139	16.681	2.46717	Up Regulated	-21278	1
Known-miRNA3058	mir166	TCGGACCAGGCTTCATTCCCC	AGTTGAGGGGAATGTCATCTGGTTCGAGATCATTCATTTATTCAATTAGTCTCAAACACGAAAATGCGGACCCAGTTCTTTTGTGTGATTTCGGACCAGGCTTCATTCCCCTGAGCT	21	1181	5722	399.046	2206.56	19002.2	105074	14.2139	16.681	2.46717	Up Regulated	-21278	1
Known-miRNA3059	mir166	TCGGACCAGGCTTCATTCCCC	GCAAAGGTGAGGTTGAGAGGAATGTTGTCTGGCTCGAGGTCATGGAGGAGGAGGAGAGTACTGAGATGAGTGAAAGTTTCCAATGGAAATTTACCCTCTTAACACAAAAAAAAATTGATTCTCGGACCAGGCTTCATTCCCCACACCCAACTTTTGT	21	1181	0	399.046	0	19002.2	0	14.2139	0	-14.2139	Specific To CtB	NA	NA
Known-miRNA3060	mir166	TCGGACCAGGCTTCATTCCCC	GGTGGGAGAATGAGGGTGTGGGGAATGTCGCCTTGGCTCGAGAGATCTATATGATATGATGTGTCCATGCATTCACTAATCATCAGTTTGTGAGTGTTTTCTCGGACCAGGCTTCATTCCCCTCACTCCCTCCTCTCTCGCT	21	1181	0	399.046	0	19002.2	0	14.2139	0	-14.2139	Specific To CtB	NA	NA
Known-miRNA3061	mir166	TCGGACCAGGCTTCATTCCCC	GGTGGGAGAATGAGGGTGTGGGGAATGTCGCCTTGGCTCGAGAGAGATATATGCATGATGTGTCCATGCATTCACCAATGAATCAAATGATATTATATCAGTTTGAATTGTGAATGTTTTCTCGGACCAGGCTTCATTCCCCTCACTCCCTCCTCTCTCGCT	21	1181	0	399.046	0	19002.2	0	14.2139	0	-14.2139	Specific To CtB	NA	NA
Known-miRNA3062	mir166	TCGGACCAGGCTTCATTCCCC	GAGTTGAGGGGAATGGTGTCTGGTTCGAGACCATTCTTCTGAAGCAAAGATCATCATCACCCTTGAGAATGATCTCGGACCAGGCTTCATTCCCCCTAGCTC	21	1181	0	399.046	0	19002.2	0	14.2139	0	-14.2139	Specific To CtB	NA	NA
Known-miRNA3063	mir166	TCGGACCAGGCTTCATTCCCC	GAGTTGAGGGGAATGGTGTCTGGTTCGAGACCATTCTTCTGAAGCAAAGATCATCATCATCACCCTTGAGAATGATCTCGGACCAGGCTTCATTCCCCCTAGCTC	21	1181	0	399.046	0	19002.2	0	14.2139	0	-14.2139	Specific To CtB	NA	NA
Known-miRNA3064	mir166	TCGGACCAGGCTTCATTCCCC	GGTTGAGAGGAATGTTGTCTGGCTCGAGGTCATGGAGTAGGAGGAGAGTACTGAGATGAGTGAAAGTTTCCAATGGAAATTTACCCTCTTAACACAAAAAATGAAAAGATTCTCGGACCAGGCTTCATTCCCCCACCC	21	1181	0	399.046	0	19002.2	0	14.2139	0	-14.2139	Specific To CtB	NA	NA
Known-miRNA3065	mir166	TCTCGGACCAGGCTTCATTCC	GAAATGAGAGATTGGGGTTGATGGGAATGTTGTTTGGCTCGAGGTAACTATGCATGGTCTTAATTTTGTTCATCTTTGAAGCTTTAATTTATGGGTTTCGATCTCTTTGATCCCTTGAAACAAAGAAAGCTTTAAAGGTTGGATTTTGAGGCTTTCTCGGACCAGGCTTCATTCCCGTAAACCTTATCTCTCTCTC	21	968	7136	327.075	2751.83	15575	131040	13.9269	16.9996	3.0727	Up Regulated	-20686.7	1
Known-miRNA3066	mir166	TCTCGGACCAGGCTTCATTCC	TCTGAGAAGGAAAGGGGGTGTTTGGAATGAGGTTTGATCCAAGATCATCACATCATATATATATCTTCTTCTTCAATTTCCCTTTCCTTCTTGATTTACTTACCTTCATACATATATTATTATTTTCATCACTTCATGCATGGGATGAGACTGATCTCGGACCAGGCTTCATTCCTCACACCTAACTTTCCTTGTAGA	21	968	7136	327.075	2751.83	15575	131040	13.9269	16.9996	3.0727	Up Regulated	-20686.7	1
Known-miRNA3067	mir166	TCTCGGACCAGGCTTCATTCC	GGTTGAGAGGAATGTTGTCTGGCTCGAGGTCATGGAGTAGGAGGAGAGTACTGAGATGAGTGAAAGTTTCCAATGGAAATTTACCCTCTTAACACAAAAAATGAAAAGATTCTCGGACCAGGCTTCATTCCCCCACCC	21	0	7136	0	2751.83	0	131040	0	16.9996	16.9996	Specific To CtS	NA	NA
Known-miRNA3068	mir166	TCTCGGACCAGGCTTCATTCC	GCAAAGGTGAGGTTGAGAGGAATGTTGTCTGGCTCGAGGTCATGGAGGAGGAGGAGAGTACTGAGATGAGTGAAAGTTTCCAATGGAAATTTACCCTCTTAACACAAAAAAAAATTGATTCTCGGACCAGGCTTCATTCCCCACACCCAACTTTTGT	21	0	7136	0	2751.83	0	131040	0	16.9996	16.9996	Specific To CtS	NA	NA
Known-miRNA3069	mir166	TCTCGGACCAGGCTTCATTCC	GGTGGGAGAATGAGGGTGTGGGGAATGTCGCCTTGGCTCGAGAGATCTATATGATATGATGTGTCCATGCATTCACTAATCATCAGTTTGTGAGTGTTTTCTCGGACCAGGCTTCATTCCCCTCACTCCCTCCTCTCTCGCT	21	0	7136	0	2751.83	0	131040	0	16.9996	16.9996	Specific To CtS	NA	NA
Known-miRNA3070	mir166	TCTCGGACCAGGCTTCATTCC	GGTGGGAGAATGAGGGTGTGGGGAATGTCGCCTTGGCTCGAGAGAGATATATGCATGATGTGTCCATGCATTCACCAATGAATCAAATGATATTATATCAGTTTGAATTGTGAATGTTTTCTCGGACCAGGCTTCATTCCCCTCACTCCCTCCTCTCTCGCT	21	0	7136	0	2751.83	0	131040	0	16.9996	16.9996	Specific To CtS	NA	NA
Known-miRNA3071	mir166	TCTCGGACCAGGCTTCATTCC	GAGTTGAGGGGAATGGTGTCTGGTTCGAGACCATTCTTCTGAAGCAAAGATCATCATCACCCTTGAGAATGATCTCGGACCAGGCTTCATTCCCCCTAGCTC	21	0	7136	0	2751.83	0	131040	0	16.9996	16.9996	Specific To CtS	NA	NA
Known-miRNA3072	mir166	TCTCGGACCAGGCTTCATTCC	GAGTTGAGGGGAATGGTGTCTGGTTCGAGACCATTCTTCTGAAGCAAAGATCATCATCATCACCCTTGAGAATGATCTCGGACCAGGCTTCATTCCCCCTAGCTC	21	0	7136	0	2751.83	0	131040	0	16.9996	16.9996	Specific To CtS	NA	NA
Known-miRNA3080	mir167	TGAAGCTGCCAGCATGATCTGA	CAGCAGTTGAAGCTGCCAGCATGATCTGAGTTTACCTTCTATTGGTAAGAACAGATCATGTGGCTGCTTCACCTGTTG	22	0	148	0	57.0728	0	2594.22	0	11.3411	11.3411	Specific To CtS	NA	NA
Known-miRNA3081	mir167	TGAAGCTGCCAGCATGATCTT	TGAAGCTGCCAGCATGATCTTAACTTCCCTCACTTGCTGTGGAAAGATCAGATCATGTGGCAGTTTCA	21	0	26	0	10.0263	0	477.443	0	8.89918	8.89918	Specific To CtS	NA	NA
Known-miRNA3082	mir167	TGAAGCTGCCAGCATGATCTT	ACTACCAGTTGAAGCTGCCAGCATGATCTTAACTTCCCTCACTTGCCGTGGAAAGATCAGATCATGTGGCAGTTTCACCTAGTAGT	21	0	26	0	10.0263	0	477.443	0	8.89918	8.89918	Specific To CtS	NA	NA
Known-miRNA3083	mir168	TCGCTTGGTGCAGGTCGGGAA	GCGGTCTCTAATTCGCTTGGTGCAGGTCGGGAACCGGTTTTCGCGCGGAATGGAGGAACGGTCGCCGGCGGCGAATTGGATCCCGCCTTGCATCAACTGAATCGGAGGCCGC	21	19	160	6.41987	61.7003	305.708	2938.11	8.25601	11.5207	3.26466	Up Regulated	3424.32	0
Known-miRNA3084	mir168	TCGCTTGGTGCAGGTCGGGAA	GCGGTCTCTAATTCGCTTGGTGCAGGTCGGGAACCGGTTTTCGCGCGGAATGGAGGAGCGGTCGCCGGCGCCGAATTGGATCCCGCCTTGCATCAACTGAATCGGAGGCCGC	21	19	160	6.41987	61.7003	305.708	2938.11	8.25601	11.5207	3.26466	Up Regulated	3424.32	0
Known-miRNA3087	mir169	CAGCCAAGGATGACTTGCCGG	CCTAAGAGGGACTTACATGAAGAGGAAGAGAGAGTGATGCAGCCAAGGATGACTTGCCGGCGTTATTATTTGCTCATGTTCATGCTCACCGGTTTCCTTGCCGGCAAGTTGTGTTTGGCTATGTTTTGCTCTCTTCTTCTCATGTAAGTGCCACTTAGG	21	0	11	0	4.2419	0	201.995	0	7.65818	7.65818	Specific To CtS	NA	NA
Known-miRNA3088	mir169	CAGCCAAGGATGACTTGCCGG	TCACAATAAGAGGTAGAAAGTAGAGTGCAGCCAAGGATGACTTGCCGGAGCAATAAGAATAAACAATAAAATGTATCTATTTATAACATTCTTCTTCTTCTTCTTCTTCTTTCACGCCGGCAAGTTGTTCTTGGCTACATTTTGTTTTCTTCTTCTACTGTGA	21	0	11	0	4.2419	0	201.995	0	7.65818	7.65818	Specific To CtS	NA	NA
Known-miRNA3089	mir169	CAGCCAAGGATGACTTGCCGG	AGAGGCAGAAAGTAGAGTGCAGCCAAGGATGACTTGCCGGAGCAATAAGCAATAATATCTATCTATTTTATCTTTCTTTTCTTCTTATTCTTTCACGCCGGCAAGTTGTTCTTGGCTACATTTTGTTTTCTTCTTCT	21	0	11	0	4.2419	0	201.995	0	7.65818	7.65818	Specific To CtS	NA	NA
Known-miRNA3090	mir169	CAGCCAAGGATGACTTGCCGG	AGAGAGTGTAGTGCAGCCAAGGATGACTTGCCGGCATTAGCCAAGTGAATGAGCATCATATATATATATATATATATATATATATATATGACTCATGTTCTTGTCGGCAAGTTGGCCTTGGCTATATTGGACTCTCT	21	0	11	0	4.2419	0	201.995	0	7.65818	7.65818	Specific To CtS	NA	NA
Known-miRNA3100	mir171	TTGAGCCGCGTCAATATCTCA	AGGTATTGGCGTGCCTCAATTTGAAGACATGGTTAAGATGAAAACCAGCCATGTAATTTTAATTGAGCCGCGTCAATATCT	21	0	7	0	2.69939	0	128.542	0	7.0061	7.0061	Specific To CtS	NA	NA
Known-miRNA3114	mir319	TGGACTGAAGGGGAGCTCCTTC	TAGTACTGGGAGACAAAGAGAGTGAAGGAGCTTCCTTCAGCCCACGCATGGGTTCGGGGGATTGAAGGGTTGCTGAAGCATCTGCTGACTCATTCATACACACAGAATAGTGATTCAAATTGCTAAGGTAATTGTGTGAATGAAGCAGGAGATATTTTGCATCCCTCTTTCTTTGTGCTTGGACTGAAGGGGAGCTCCTTCTTTCTGTTGCCTCCACTTGTATTA	22	0	8	0	3.08502	0	140.228	0	7.13163	7.13163	Specific To CtS	NA	NA
Known-miRNA3116	mir319	TTGGACTGAAGGGAGCTCCCT	AGACCCTAAGGTAAGAGAGCTTTCTTCAGTCCACTCATGGGTGACAGTAAGATTCAATTAGCTGCCGACTCATTCATCCAAATGTTGAGTGTAAGCGAATAAATATACTCAGCAGATGAGTGAATGATGCGGGAGACAAATTGAATCTTAAGTTTCCTGTACTTGGACTGAAGGGAGCTCCCTTTTCCTTTTGTCT	21	20	183	6.75776	70.5697	321.798	3360.46	8.33001	11.7144	3.38443	Up Regulated	4034.85	0
Known-miRNA3117	mir319	TTGGACTGAAGGGAGCTCCCT	CGACGGTAAGAGAGCTTTCTTCAGTCCACTTATGGGTGACAATAAGATTTCAATTAGCTGCCGACTCATTCATCCAAATGCTGAGTGAAAGCGAAGAAAGATACTCAGCAAATGAGTGAATGATGCGGGAGACAAATTGATTCTTAAGTTTCCTGTACTTGGACTGAAGGGAGCTCCCTTTTTCTTTTG	21	20	183	6.75776	70.5697	321.798	3360.46	8.33001	11.7144	3.38443	Up Regulated	4034.85	0
Known-miRNA3118	mir319	TTGGACTGAAGGGAGCTCCCT	GGGATGGTTGATCAGGTAAGAGAGCTCTCTTCAGCCCACTCATAGGTGATAATAGGATTTAATTAGCTGCCGACTCATTCATACACATGCTGAGTGAATTAATGAATAATACTCAGTAAATGAGTGAATGATACGGGAGACAAATTGAATCTTATGTTTTCTGTACTTGGACTGAAGGGAGCTCCCTTTTCTCGCTCGTTTCTGTCTC	21	20	183	6.75776	70.5697	321.798	3360.46	8.33001	11.7144	3.38443	Up Regulated	4034.85	0
Known-miRNA3119	mir319	TTGGACTGAAGGGAGCTCCCT	GAATAGTTTAAGAGAGCTTCCTTCAGTCCACTCATGGATGGGTAGAGGGTTTGAATTAGCTGCTGACTCATTCATTCAAACACAATAGAATTAGTATCATGGTATGCTATTGTGAATGTGTGAATGATGCAGGAGGTAAAGTTCATCCTTTTCTTGTCTTTGCTTGGACTGAAGGGAGCTCCCTTTTACTGTTT	21	20	183	6.75776	70.5697	321.798	3360.46	8.33001	11.7144	3.38443	Up Regulated	4034.85	0
Known-miRNA3120	mir319	TTGGACTGAAGGGAGCTCCCT	AAGATGTATGTATTATTAAGAATAGTTGAAGAGAGCTTCCTTCAGTCCACTCATGGATGGGTAAGGGGTTAGAATTAGCTGCTGACTCATTCATTCAAACACAATAGATCTGGCATCATGATATGCTATTGTGAATGTGTGAATGATGCGGGAGGTAAATTTCTTCCTTTTCCTGTCTGTGCTTGGACTGAAGGGAGCTCCCTCTAACTGTCTATAATGTTATCTT	21	20	183	6.75776	70.5697	321.798	3360.46	8.33001	11.7144	3.38443	Up Regulated	4034.85	0
Known-miRNA3121	mir319	TTGGACTGAAGGGAGCTCCCT	ATGAGGAATAGTTTAAGAGAGCTTCCTTCAGTCCACTCATGGATGGATAGAGGGTTTGAATTAGCTGCTGACTCATTCATTCAAACACAATAGAACGGGTGTCATGGTATGCTATTGTGAATGCCTGAATGATGCAGGAGGTAAAGTTCATCCTTTTCTTGTCTGTGCTTGGACTGAAGGGAGCTCCCTTTTACTGTTTTTATCAT	21	20	183	6.75776	70.5697	321.798	3360.46	8.33001	11.7144	3.38443	Up Regulated	4034.85	0
Known-miRNA3122	mir319	TTGGACTGAAGGGAGCTCCCT	TAATATTGATGTATATACTATTAGGAATAGTTGAAGAGAGCTTCCTTCAGTCCACTCATGGATGGGAAAGGGGTTTGAATTAGCTGCTGACTCATTCATTCAAACACAATAGATTCGGCTTCATGATATGTTATTGTGAATGTGTGAATGATGCGGGAGGTAAATTTCTTCCTTTTCTTGTCCTTGCTTGGACTGAAGGGAGCTCCCTCTAACTTCTTATAATGTTA	21	20	183	6.75776	70.5697	321.798	3360.46	8.33001	11.7144	3.38443	Up Regulated	4034.85	0
Known-miRNA3125	mir319	TTTGGACTGAAGGGAGCTCCT	GGGAGTTCCTTGCAGCCCAAAGCTTCAAGGATGAAATTCTTCCTGCGGTTTTGGACTGAAGGGAGCTCCT	21	6	46	2.02733	17.7388	96.5394	844.707	6.59305	9.72231	3.12926	Up Regulated	864.246	0
Known-miRNA3126	mir319	TTTGGACTGAAGGGAGCTCCT	AGGAGTTCCCTTGCAGCCCAAAACACCCTGCATGAACTACTTCATGTTGTTTTGGACTGAAGGGAGCTCCT	21	6	46	2.02733	17.7388	96.5394	844.707	6.59305	9.72231	3.12926	Up Regulated	864.246	0
Known-miRNA3127	mir390	AAGCTCAGGAGGGATAGCGCC	GTGTGGAAGAATCTGTAAAGCTCAGGAGGGATAGCGCCATGGATGATCTCTTCTCCACTCTTGATCTTCTCTTGCGCTATCCATCCTGAGTTTCATGGCTTCTATCCACAC	21	0	19	0	7.32691	0	348.901	0	8.44667	8.44667	Specific To CtS	NA	NA
Known-miRNA3128	mir390	AAGCTCAGGAGGGATAGCGCC	AAGCTCAGGAGGGATAGCGCCATGGATGATCTTCTCTTCACTCTTGATCTTCTCTTGCGCTATCCATCCTGAGTTT	21	0	19	0	7.32691	0	348.901	0	8.44667	8.44667	Specific To CtS	NA	NA
Known-miRNA3129	mir390	AAGCTCAGGAGGGATAGCGCC	AGAAGAATCTGTAAAGCTCAGGAGGGATAGCGCCACAACACTCATGATTTTATATCATAATATATTTGGCGCTATCTATCCTGAGTTTCACGGGTTCTTCT	21	0	19	0	7.32691	0	348.901	0	8.44667	8.44667	Specific To CtS	NA	NA
Known-miRNA3130	mir390	AAGCTCAGGAGGGATAGCGCC	AGAAGAATCTGTAAAGCTCAGGAGGGATAGCGCCACGACACTCATGATTTTCACATCATAGTGTATTTGGCGCTATCTATCCTGAGTTTCACGGGTTTTTCT	21	0	19	0	7.32691	0	348.901	0	8.44667	8.44667	Specific To CtS	NA	NA
Known-miRNA3131	mir390	AAGCTCAGGAGGGATAGCGCC	GAAGAATTTGTAAAGCTCAGGAGGGATAGCGCCATGGAAGGTCTTTCTACTAATTTGCTCTATCATGGGTGCTTTGGTTTCGATCGATCTTCTCTAGCGCTACCCATCCTGAGTTTCATGGTTTCTTC	21	0	19	0	7.32691	0	348.901	0	8.44667	8.44667	Specific To CtS	NA	NA
Known-miRNA3166	mir396	TTCCACAGCTTTCTTGAACTG	TGGCTCTCTTTGTATTCTTCCACAGCTTTCTTGAACTGCATCCAAAGAGTTCCTTTGCATGCATGCCATGGCACTCTTACTCCCAAATCTTGTTTTGCGGTTCAATAAAGCTGTGGGAAGATACAGATAGGGTCA	21	46	22	15.5428	8.48379	740.135	403.99	9.53165	8.65818	-0.873469	Normally Expressed	268.705	0
Known-miRNA3167	mir396	TTCCACAGCTTTCTTGAACTG	GTGATCTTCCACAGCTTTCTTGAACTGTGTTGTGTGAGGTTTCTCCAAGTGAAGGTTTAAGATCCCTTATGCAACATAAATTCTTTGAGCACAATTCAAGATAGCTGTGGAAAATCAC	21	46	22	15.5428	8.48379	740.135	403.99	9.53165	8.65818	-0.873469	Normally Expressed	268.705	0
Known-miRNA3168	mir396	TTCCACAGCTTTCTTGAACTG	TGGCCCTCTTTGTATTCTTCCACAGCTTTCTTGAACTGCATCCATAGAGTTCCTTTGCATGCATGCCAAGGCACTCTTGCTCCCACACCTTGTTTTGCGGTTCAATAAAGCTGTGGGAAGATACAGATAGGGTCA	21	46	22	15.5428	8.48379	740.135	403.99	9.53165	8.65818	-0.873469	Normally Expressed	268.705	0
Known-miRNA3169	mir396	TTCCACAGCTTTCTTGAACTG	GTGATCTTCCACAGCTTTCTTGAACTGTGTTGTGAGGCTTCTCTCCAATGAAGGTTTATACCCTATGCAAAAGAAATTCTATGAGCACAATTCAAGATAGCTGTGGAAAATCAC	21	46	22	15.5428	8.48379	740.135	403.99	9.53165	8.65818	-0.873469	Normally Expressed	268.705	0
Known-miRNA3170	mir396	TTCCACAGCTTTCTTGAACTT	GTCATGCTTTTCCACAGCTTTCTTGAACTTCTTATGCATCTTATATCTCTCCACCTCCAGGATTTTAAGCCCTAGAAGCTCAAGAAAGCTGTGGGAGAATATGGC	21	70	41	23.6521	15.8107	1126.29	752.891	10.1374	9.5563	-0.58107	Normally Expressed	556.198	0
Known-miRNA3171	mir396	TTCCACAGCTTTCTTGAACTT	TATGCTTTTCCACAGCTTTCTTGAACTTCTTATGCCTAGTGCAATTATTGATGTGGCATAGAAGTTTAAGAAAAATGTGGAAAAACATG	21	70	41	23.6521	15.8107	1126.29	752.891	10.1374	9.5563	-0.58107	Normally Expressed	556.198	0
Known-miRNA3172	mir396	TTCCACAGCTTTCTTGAACTT	TATGCTTTTCCACAGCTTTCTTGAACTTCTTATGCCTAATGCAGCTATTGATGTGGCATTGAAGTTTAAGAAAAATGTGGAAAAACATG	21	70	41	23.6521	15.8107	1126.29	752.891	10.1374	9.5563	-0.58107	Normally Expressed	556.198	0
Known-miRNA3173	mir396	TTCCACAGCTTTCTTGAACTT	GTCATGCTTTTCCACAGCTTTCTTGAACTTCTTATGCATCTTATATCTCTCCACTTCCAGCATTTTAAGCCCTAGAAGCTCAAGAAAGCTGTGGGAGAATATGGC	21	70	41	23.6521	15.8107	1126.29	752.891	10.1374	9.5563	-0.58107	Normally Expressed	556.198	0
Known-miRNA3176	mir398	TGTGTTCTCAGGTCGCCCCTG	GGTAGAGGAATTCTACAGGGTCGTCCTGAGACCACATGAAACAGATTCAAAATACAAGCATATTTGCTTGTGACCTTTTGTGACTCAGTTCATGTGTTCTCAGGTCGCCCCTGCTGAACTTTTCTCTACC	21	0	5	0	1.92813	0	91.8159	0	6.52067	6.52067	Specific To CtS	NA	NA
Known-miRNA3177	mir398	TGTGTTCTCAGGTCGCCCCTG	GGTAGAGGGATTCTACAGGGTCGTCCTGAGATCACATGAAGTAGAATATAAGCAGCCATATTTGCTTCTTGTCTCGTGTTCTCAGCTCATGTGTTCTCAGGTCGCCCCTGCTGGACTATTCTCTACC	21	0	5	0	1.92813	0	91.8159	0	6.52067	6.52067	Specific To CtS	NA	NA
Known-miRNA3182	mir403	TTAGATTCACGCACAAACTTG	AAATTGCAGGTTCGTGCGTGAATCTAACGAAAGTTTCTCGTTCTCTCCATTCCACTTCTGCGTTAGATTCACGCACAAACTTGTCATTT	21	0	55	0	21.2095	0	1009.98	0	9.9801	9.9801	Specific To CtS	NA	NA
Known-miRNA3183	mir403	TTAGATTCACGCACAAACTTG	GCAGGTTCGTGCGTGAATCTAATCAAAGTTTCTCATTAACTTCTGCGTTAGATTCACGCACAAACTTGT	21	0	55	0	21.2095	0	1009.98	0	9.9801	9.9801	Specific To CtS	NA	NA

## Sheet: CtB_vs_CtR
miRBase ID	miR-Family	Sequence	Hairpin Sequence	miRNA-Len	CtB_RawExp	CtR_RawExp	CtB_RPM	CtR_RPM	CtB_RPKM	CtR_RPKM	CtB_FoldExp	CtR_FoldExp	CtB_vs_CtR	Remark	Chi Square	p Value			Remark	Count
Known-miRNA3000	mir1507	TCTCATTCCATACATCGTCTGA	GTTTGGCAGAGGTGTATGGAGTGAGAGAAGGGAAAGGGTATTTTCCGATTCTGTCGTTACTCTCTTCCCTCTCTCATTCCATACATCGTCTGACGAAC	22	17	0	5.74409	0	261.095	0	8.02843	0	-8.02843	Specific To CtB	NA	NA			Specific To CtB	5
Known-miRNA3001	mir1507	TCTCATTCCATACATCGTCTGA	GTTTGACAGAGATGTATGGAGTGAGAGAAGGGAAATGATATTTTCCGATCCCATCGTTACTCTCTTCCCTCTCTCATTCCATACATCGTCTGACGAAC	22	17	0	5.74409	0	261.095	0	8.02843	0	-8.02843	Specific To CtB	NA	NA			Specific To CtR	17
Known-miRNA3002	mir156	TGACAGAAGAGAGTGAGCAC	GAGAGGCTGACAGAAGAGAGTGAGCACATACTAGTGGAGATTGTATGAGGGCATACAATTGCGGGTGCGTGCTCACTTCTCTATCTGTCAGCTTCCC	20	0	1714	0	4017.47	0	200873	0	17.6159	17.6159	Specific To CtR	NA	NA			Up Regulated	9
Known-miRNA3003	mir156	TGACAGAAGAGAGTGAGCAC	GGAGGTGACAGAAGAGAGTGAGCACACATAATACTTTCTTGTAAGATAAAGATTCATGCTTGAAGTTATGTGTGCTCACTCTCTATCTGTCACCCC	20	0	1714	0	4017.47	0	200873	0	17.6159	17.6159	Specific To CtR	NA	NA
Known-miRNA3004	mir156	TGACAGAAGAGAGTGAGCAC	GGTGACAGAAGAGAGTGAGCACTTGGCTCTTTCCTAGCATGGATCTAAGTTCACGCCAAAAGCCGTGTGCTCTCTCTCTATCTGTCACC	20	0	1714	0	4017.47	0	200873	0	17.6159	17.6159	Specific To CtR	NA	NA
Known-miRNA3005	mir156	TGACAGAAGAGAGTGAGCAC	GAGAGGTGACAGAAGAGAGTGAGCACACATGGTATTTTCTTGGATGATATAAGATTTCATGCTTGAAACTATGCGTGCTCATTCTCTATCTGTCACCCATC	20	0	1714	0	4017.47	0	200873	0	17.6159	17.6159	Specific To CtR	NA	NA
Known-miRNA3006	mir156	TGACAGAAGAGAGTGAGCAC	GAGGCTGACAGAAGAGAGTGAGCACATGCTAGTGGTATTTGTATGAGGGCATACAATTGCGGGTGCGTGCTCACTTCTCTATCTGTCAGCTTC	20	0	1714	0	4017.47	0	200873	0	17.6159	17.6159	Specific To CtR	NA	NA
Known-miRNA3007	mir156	TGACAGAAGAGAGTGAGCAC	GGAGGTGACAGAAGAGAGTGAGCACTTGGCTCTTTCCTAGCATGGATCTTTCGTGCTAAAAGCTGTGTGCTCATTCTCTATCTGTCACCACC	20	0	1714	0	4017.47	0	200873	0	17.6159	17.6159	Specific To CtR	NA	NA
Known-miRNA3008	mir156	TGACAGAAGAGAGTGAGCAC	GAGGTGACAGAAGAGAGTGAGCACACATAGTACTTTCTTGAATGATATAAGGTTTCATGCTTGAAGTTATGCGTGCTTACTCTCTATCTGTCACCC	20	0	1714	0	4017.47	0	200873	0	17.6159	17.6159	Specific To CtR	NA	NA
Known-miRNA3013	mir156	TGACAGAAGAGAGTGAGCAC	GGAGATGACAGAAGAGAGTGAGCACACATGGTATTTTCTTGCACGATGACGATTCATGCTTGAAGCTATGTGTGCTTACTCTCTATCTGTCATCCC	20	0	1714	0	4017.47	0	200873	0	17.6159	17.6159	Specific To CtR	NA	NA
Known-miRNA3014	mir156	TTGACAGAAGAGAGAGAGCAC	TGACAGAAGAGAGAGAGCACAACCCGGGAATGGTTAAAGGAGTCTTTGCCTTTGTTGGGAGTGTGCTCTCTCTTCCTCTGTCA	21	0	24	0	56.2539	0	2678.76	0	11.3873	11.3873	Specific To CtR	NA	NA
Known-miRNA3015	mir156	TTGACAGAAGAGAGAGAGCAC	TGACAGAAGAGAGAGAGCACAACCCGGGAATGGCTAAAGGAGTCTTTGCCTTTGTTGGGAGTGTGCCCTCTCTTCCTCTGTCA	21	0	24	0	56.2539	0	2678.76	0	11.3873	11.3873	Specific To CtR	NA	NA
Known-miRNA3016	mir156	TTGACAGAAGAGAGTGAGCAC	TTGACAGAAGAGAGTGAGCACACAGAAGCACTTGGTATAGTTATATACTGTTGCTTTTGCGTGCTCACTTCTCTTTCTGTCAA	21	7	2627	2.36521	6157.46	112.629	293212	6.81544	18.1616	11.3461	Up Regulated	-19450.6	1
Known-miRNA3017	mir156	TTGACAGAAGAGAGTGAGCAC	TGACAGAAGAGAGTGAGCACACAGAGGCACTTGGTATAGTATATATACTATTGCTTTTGCGTGCTCACTTCTCTTTCTGTCA	21	7	2627	2.36521	6157.46	112.629	293212	6.81544	18.1616	11.3461	Up Regulated	-19450.6	1
Known-miRNA3018	mir156	TTGACAGAAGAGAGTGAGCAC	GAAATTGACAGAAGAGAGTGAGCACAAAGAGGCACTTGATATAATTCTATATCACTGCTTTTGTGTGCTCACCACTCTTTCTGTCGGTTTT	21	7	2627	2.36521	6157.46	112.629	293212	6.81544	18.1616	11.3461	Up Regulated	-19450.6	1
Known-miRNA3019	mir156	TTGACAGAAGAGAGTGAGCAC	ATTGACAGAAGAGAGTGAGCACAAAGAGGCACTTGATATAAATCTATATCACTGCTTTTGTGTGCTCACTACTCTTTCTGTCGGT	21	7	2627	2.36521	6157.46	112.629	293212	6.81544	18.1616	11.3461	Up Regulated	-19450.6	1
Known-miRNA3020	mir156mir157	TGACAGAAGATAGAGAGCAC	GACAGAAGATAGAGAGCACTGATGATGAAATGCATGAAAGGGAATGGCATCTCACTCCTTTGTGCTCTCTAGTCTTCTGTC	20	0	53	0	124.227	0	6211.37	0	12.6007	12.6007	Specific To CtR	NA	NA
Known-miRNA3021	mir156mir157	TTGACAGAAGATAGAGAGCAC	CGTGAGGAGGAAAGTGTTGGTGATGCTGTTGACAGAAGATAGAGAGCACAGATGATGAAATGCAAGAAAGGAAATGGCATCTTACTCTTTTGTGCTCTCTAGTCTTCTTGTCATCATCATTTTGCCTCCCCTCTCTTATG	21	0	1432	0	3356.48	0	159833	0	17.2862	17.2862	Specific To CtR	NA	NA
Known-miRNA3022	mir156mir157	TTGACAGAAGATAGAGAGCAC	TGACAGAAGATAGAGAGCACAGATGATGATATGCATATTATATAAAAAGCAGCTAGGGAACTCATGAATTGTGCATCTCACTCCTTTGTGCTCTCTATACTTCTGTCA	21	0	1432	0	3356.48	0	159833	0	17.2862	17.2862	Specific To CtR	NA	NA
Known-miRNA3023	mir156mir157	TTGACAGAAGATAGAGAGCAC	GGGAGGCATTAGTTGGTAAGGTTGTTGACAGAAGATAGAGAGCACAGATGATGATATGCACATATACATGGAACAGGAATTTAAGCAATTGCATCTCACTCCTTTGTGCTCTCTAAGCTTCTGTCATCCACCTCCACTACCCTCCT	21	0	1432	0	3356.48	0	159833	0	17.2862	17.2862	Specific To CtR	NA	NA
Known-miRNA3024	mir156mir157	TTGACAGAAGATAGAGAGCAC	AAGGTTGTTGACAGAAGATAGAGAGCACAGATGATGATATGCATATTATATAATATATAGCAGGGAACTCATGATGAATTGTGCATCTTACTCCTTTGTGCTCTCTATACTTCTGTCATCACCTT	21	0	1432	0	3356.48	0	159833	0	17.2862	17.2862	Specific To CtR	NA	NA
Known-miRNA3025	mir156mir157	TTGACAGAAGATAGAGAGCAC	GGTTGTTGACAGAAGATAGAGAGCACAGATAGTGATATGCATAAAAATATGGAACGGGAAAGCAATTGCATCTCACTCCTTTGTGCTCTCTAGGCTTCTGTCATCC	21	0	1432	0	3356.48	0	159833	0	17.2862	17.2862	Specific To CtR	NA	NA
Known-miRNA3026	mir159	TTTGGATTGAAGGGAGCTCTA	ACAAAGGGGGTTATGGAGTGGAGCTCCTTGAAGTCCAATTGAGGATCTTACTGGGTGGATTGAGCTGCTTAGCTATGGATCCCACAGTTCTACCCATCATTAAGTGCTTTTGTGGTAGTCTTGTGGCTTCCATATCTGGGGAGCTTCATTTGCCTTTATAGTATTATCCTTCTTTGGATTGAAGGGAGCTCTACACCCTTCTCCCCTTTTGT	21	1266	7052	427.766	16529.3	20369.8	787108	14.3141	19.5862	5.27206	Up Regulated	-18645.6	1
Known-miRNA3027	mir159	TTTGGATTGAAGGGAGCTCTA	AGGGAAACATTAATTAAAGGGGATTATGAAGTGGAGCTCCTTGAAGTCCAATTGAGGATCTTACTGGGTGAATTGAGCTGCTTAGCTATGGATCCCACAGTTCTACCCATCAATAAGTGCTTTTGTGGTAGTCTTGTGGCTTCCATATCTGGGGAGCTTCATTTGCCTTTATAGTATTAACCTTCTTTGGATTGAAGGGAGCTCTACACCCTTCTCTTCTTTTCTCT	21	1266	7052	427.766	16529.3	20369.8	787108	14.3141	19.5862	5.27206	Up Regulated	-18645.6	1
Known-miRNA3030	mir160	TGCCTGGCTCCCTGTATGCCA	GCGTGCCTGGCTCCCTGTATGCCATTTGCAGAGCCCATCAGGACAGTGATGGCCTTAACGAATGGCGTGCGAGGAGCCATGCATGC	21	11	16	3.71677	37.5026	176.989	1785.84	7.46751	10.8024	3.33487	Up Regulated	1968.06	0
Known-miRNA3031	mir160	TGCCTGGCTCCCTGTATGCCA	TGTGCCTGGCTCCCTGTATGCCATTTGTAGAGCTCATCGAAGCATCAATGACCTTTGTGGATGGCGTATGAGGAGCCAAGCATA	21	11	16	3.71677	37.5026	176.989	1785.84	7.46751	10.8024	3.33487	Up Regulated	1968.06	0
Known-miRNA3032	mir160	TGCCTGGCTCCCTGTATGCCA	GTGTGCCTGGCTCCCTGTATGCCATTTGTAGACCCCATTACAAAGGTGATGGCCTTAGCAAATGGCGTATGAGGAGTCATGCATGC	21	11	16	3.71677	37.5026	176.989	1785.84	7.46751	10.8024	3.33487	Up Regulated	1968.06	0
Known-miRNA3033	mir160	TGCCTGGCTCCCTGTATGCCA	GCGTGCCTGGCTCCCTGTATGCCATTTGCAGAGCCCATCAGGACAGTGATGGCCTTAACGAATGGCGTGCGAGGAGCCATGCATGT	21	11	16	3.71677	37.5026	176.989	1785.84	7.46751	10.8024	3.33487	Up Regulated	1968.06	0
Known-miRNA3034	mir160	TGCCTGGCTCCCTGTATGCCA	GTGTGCCTGGCTCCCTGTATGCCATTTGTAGACCCCATCACAATGGTGATGGCCTTATCAAATGGCGTATGAGGAGTCATGCATGC	21	11	0	3.71677	0	176.989	0	7.46751	0	-7.46751	Specific To CtB	NA	NA
Known-miRNA3035	mir160	TGCCTGGCTCCCTGTATGCCA	ATGTGCCTGGCTCCCTGTATGCCATTTGCATAGTTCATTGAGCATCAATGATCTTTGTGAATGGCGTATGAGGAGCCAAGCATAT	21	11	16	3.71677	37.5026	176.989	1785.84	7.46751	10.8024	3.33487	Up Regulated	1968.06	0
Known-miRNA3039	mir164	TGGAGAAGCAGGGCACGTGCA	GGCAAAGGTGCATGCTGAGCAAGATGGAGAAGCAGGGCACGTGCAATTCTAACTCATGAAACCATAGAATCATCTTGTTTTTTCTTCTTTTCACTCTAACCAAATAGATTCCTCTACCTGCAGTGAGTTAGTCCTTCATGTGCCCCCCTTCCCCATCATGACGGCAGCACCTTAAATATAAAAATGCT	21	0	27	0	63.2857	0	3013.6	0	11.5573	11.5573	Specific To CtR	NA	NA
Known-miRNA3040	mir164	TGGAGAAGCAGGGCACGTGCA	AAGGTGCATGCTGAGCAAGATGGAGAAGCAGGGCACGTGCAATTCTAACTCATGAAACCATAGAATCATAGAAAATCACTTGTTTTTTTCTTCTTCTTTTCACTCTAACCAAATAGATTCCTCTATCTGCAGTGAGTTAGTCCTTCATGTGCCCCCCTTCCCCATCATGACGGTAGCACCTT	21	0	27	0	63.2857	0	3013.6	0	11.5573	11.5573	Specific To CtR	NA	NA
Known-miRNA3041	mir164	TGGAGAAGCAGGGCACGTGCA	TGGTGGCTAGGTCTTGCTGGAGAAGCAGGGCACGTGCAACTTCCCTCTCACTCAGAGACTCTATGCTTGTTCAAGCTGATTTTGCACGTGCTCTCCTTTTCCAGCTTGATTTTCCTACCA	21	0	27	0	63.2857	0	3013.6	0	11.5573	11.5573	Specific To CtR	NA	NA
Known-miRNA3042	mir164	TGGAGAAGCAGGGCACGTGCA	AGGTGCATGTTGTGCAAGATGGAGAAGCAGGGCACGTGCAATACTACCTCATGAACACACGGCGTGTGAGCTCGGAGATCAATCACATTCTTTTCTGCTTCATTTGACCAACCCAGAGAGATCCTATGAGTTAGTCCTTCATGTGCCCCCCTTCCCCATCATGACAACAGCACCT	21	0	27	0	63.2857	0	3013.6	0	11.5573	11.5573	Specific To CtR	NA	NA
Known-miRNA3043	mir164	TGGAGAAGCAGGGCACGTGCA	TGGTGGCTAGGTCTTGCTGGAGAAGCAGGGCACGTGCAACATTCCTGATGCTTGCTCCAGCTTATTTTGCACGTGCTCTCCTTTTCCAGCTTGATTTTCCTACCA	21	0	27	0	63.2857	0	3013.6	0	11.5573	11.5573	Specific To CtR	NA	NA
Known-miRNA3044	mir164	TGGAGAAGCAGGGCACGTGCA	GGGTGAGAAGCTACTTGTTGGAGAAGCAGGGCACGTGCAACTCTCTCGGCTCTCTTTAAGCGCCATTGAACCCTTTGCACGTGCTCCCCTTCTCCAACACGGCTTCCTCACCC	21	0	27	0	63.2857	0	3013.6	0	11.5573	11.5573	Specific To CtR	NA	NA
Known-miRNA3045	mir164	TGGAGAAGCAGGGCACGTGCA	TCCTTGTTGGAGAAGCAGGGCACGTGCAAGTCTCTTGGCTCTCAAATGCCACTGAACCCTTTGCACGTGCTCCCCTTCTCCAACACGGG	21	0	27	0	63.2857	0	3013.6	0	11.5573	11.5573	Specific To CtR	NA	NA
Known-miRNA3046	mir164	TGGAGAAGCAGGGCACGTGCA	GGGTGAGAAGCTCCTTGTTGGAGAAGCAGGGCACGTGCAACTCTCTAGGCTCTCTTAAGCGCCATTGAACCCTTTGCACGTGCTCCCCTTCTCCAACACGGCTTCCTCACCC	21	0	27	0	63.2857	0	3013.6	0	11.5573	11.5573	Specific To CtR	NA	NA
Known-miRNA3047	mir164	TGGAGAAGCAGGGCACGTGCA	TGTTGGAGAAGCAGGGCACGTGCAACTCACTTCTAGTTAATCTGATTTTGCACGTGCTCCCCTTCTCCAACA	21	0	27	0	63.2857	0	3013.6	0	11.5573	11.5573	Specific To CtR	NA	NA
Known-miRNA3048	mir164	TGGAGAAGCAGGGCACGTGCA	GAGAAGCTCCTTGTTGGAGAAGCAGGGCACGTGCAAGTCTCTTGGATCTCAAATGCCACTGAACCCTTTGCACGTGCTCCCCTTCTCCAACACGGGTTTCTC	21	0	27	0	63.2857	0	3013.6	0	11.5573	11.5573	Specific To CtR	NA	NA
Known-miRNA3049	mir164	TGGAGAAGCAGGGCACGTGCA	GGTGGTTAGGTCCTGTTGGAGAAGCAGGGCACGTGCAACTCAGTTCTAGTTCTAGCTCTATTATAGCTGCTCTAGTTTATCTGATTTTGCACGTGCTCCCCTTCTCCAACACGATTTTCCTACC	21	0	27	0	63.2857	0	3013.6	0	11.5573	11.5573	Specific To CtR	NA	NA
Known-miRNA3050	mir166	GGAATGTTGTCTGGCTCGAGG	GCAAAGGTGAGGTTGAGAGGAATGTTGTCTGGCTCGAGGTCATGGAGGAGGAGAGTACTCAGATGAGTGAAAGTTTCCAATGGAAATTTACCCTCTTAACACCAAAAAAAAAAAAAAAATTGATTCTGGGACCAGGCTTCATTTCCCCCATCCAACTTTTGT	21	0	264	0	618.793	0	29466.3	0	14.8468	14.8468	Specific To CtR	NA	NA
Known-miRNA3054	mir166	TCGGACCAGGCTTCATTCCCC	GTTGAGGGGAATGTCGTCTGGTTCGAGACCATTCATGCAAGTAGTCTCAGACATGACTCTTCTGAGTGATTTCGGACCAGGCTTCATTCCCCTCAGC	21	1181	49301	399.046	115557	19002.2	5.50273e+06	14.2139	22.3917	8.17784	Up Regulated	-18298	1
Known-miRNA3055	mir166	TCGGACCAGGCTTCATTCCCC	GAGGGGAATGTTGTCTGGCTCGAGGACCCTTCTTCTTCTTGATCTTGTGTAGACTGCTATACCTGTGGTCAAGGAATGCTTAGTGTTTTCGGACCAGGCTTCATTCCCCCC	21	1181	49301	399.046	115557	19002.2	5.50273e+06	14.2139	22.3917	8.17784	Up Regulated	-18298	1
Known-miRNA3056	mir166	TCGGACCAGGCTTCATTCCCC	AGTTGAGGGGAATGTCGTTTGGTTCGAGATCATTCATGCAAGTAGTCTCAGACATAACTCTTCTGAGTGATTTCGGACCAGGCTTCATTCCCCTCAGCT	21	1181	49301	399.046	115557	19002.2	5.50273e+06	14.2139	22.3917	8.17784	Up Regulated	-18298	1
Known-miRNA3057	mir166	TCGGACCAGGCTTCATTCCCC	GAGGGGAATGTTGTCTGGCTCGAGGACCCTTCTTCATCTTGATCTTGTGTAGACTACTATGCTTGTGGTCAAGGAATACATAGTGTTGTCGGACCAGGCTTCATTCCCCCC	21	1181	49301	399.046	115557	19002.2	5.50273e+06	14.2139	22.3917	8.17784	Up Regulated	-18298	1
Known-miRNA3058	mir166	TCGGACCAGGCTTCATTCCCC	AGTTGAGGGGAATGTCATCTGGTTCGAGATCATTCATTTATTCAATTAGTCTCAAACACGAAAATGCGGACCCAGTTCTTTTGTGTGATTTCGGACCAGGCTTCATTCCCCTGAGCT	21	1181	0	399.046	0	19002.2	0	14.2139	0	-14.2139	Specific To CtB	NA	NA
Known-miRNA3059	mir166	TCGGACCAGGCTTCATTCCCC	GCAAAGGTGAGGTTGAGAGGAATGTTGTCTGGCTCGAGGTCATGGAGGAGGAGGAGAGTACTGAGATGAGTGAAAGTTTCCAATGGAAATTTACCCTCTTAACACAAAAAAAAATTGATTCTCGGACCAGGCTTCATTCCCCACACCCAACTTTTGT	21	1181	49301	399.046	115557	19002.2	5.50273e+06	14.2139	22.3917	8.17784	Up Regulated	-18298	1
Known-miRNA3060	mir166	TCGGACCAGGCTTCATTCCCC	GGTGGGAGAATGAGGGTGTGGGGAATGTCGCCTTGGCTCGAGAGATCTATATGATATGATGTGTCCATGCATTCACTAATCATCAGTTTGTGAGTGTTTTCTCGGACCAGGCTTCATTCCCCTCACTCCCTCCTCTCTCGCT	21	1181	49301	399.046	115557	19002.2	5.50273e+06	14.2139	22.3917	8.17784	Up Regulated	-18298	1
Known-miRNA3061	mir166	TCGGACCAGGCTTCATTCCCC	GGTGGGAGAATGAGGGTGTGGGGAATGTCGCCTTGGCTCGAGAGAGATATATGCATGATGTGTCCATGCATTCACCAATGAATCAAATGATATTATATCAGTTTGAATTGTGAATGTTTTCTCGGACCAGGCTTCATTCCCCTCACTCCCTCCTCTCTCGCT	21	1181	49301	399.046	115557	19002.2	5.50273e+06	14.2139	22.3917	8.17784	Up Regulated	-18298	1
Known-miRNA3062	mir166	TCGGACCAGGCTTCATTCCCC	GAGTTGAGGGGAATGGTGTCTGGTTCGAGACCATTCTTCTGAAGCAAAGATCATCATCACCCTTGAGAATGATCTCGGACCAGGCTTCATTCCCCCTAGCTC	21	1181	49301	399.046	115557	19002.2	5.50273e+06	14.2139	22.3917	8.17784	Up Regulated	-18298	1
Known-miRNA3063	mir166	TCGGACCAGGCTTCATTCCCC	GAGTTGAGGGGAATGGTGTCTGGTTCGAGACCATTCTTCTGAAGCAAAGATCATCATCATCACCCTTGAGAATGATCTCGGACCAGGCTTCATTCCCCCTAGCTC	21	1181	49301	399.046	115557	19002.2	5.50273e+06	14.2139	22.3917	8.17784	Up Regulated	-18298	1
Known-miRNA3064	mir166	TCGGACCAGGCTTCATTCCCC	GGTTGAGAGGAATGTTGTCTGGCTCGAGGTCATGGAGTAGGAGGAGAGTACTGAGATGAGTGAAAGTTTCCAATGGAAATTTACCCTCTTAACACAAAAAATGAAAAGATTCTCGGACCAGGCTTCATTCCCCCACCC	21	1181	0	399.046	0	19002.2	0	14.2139	0	-14.2139	Specific To CtB	NA	NA
Known-miRNA3065	mir166	TCTCGGACCAGGCTTCATTCC	GAAATGAGAGATTGGGGTTGATGGGAATGTTGTTTGGCTCGAGGTAACTATGCATGGTCTTAATTTTGTTCATCTTTGAAGCTTTAATTTATGGGTTTCGATCTCTTTGATCCCTTGAAACAAAGAAAGCTTTAAAGGTTGGATTTTGAGGCTTTCTCGGACCAGGCTTCATTCCCGTAAACCTTATCTCTCTCTC	21	968	32368	327.075	75867.8	15575	3.61275e+06	13.9269	21.7847	7.85772	Up Regulated	-18329	1
Known-miRNA3066	mir166	TCTCGGACCAGGCTTCATTCC	TCTGAGAAGGAAAGGGGGTGTTTGGAATGAGGTTTGATCCAAGATCATCACATCATATATATATCTTCTTCTTCAATTTCCCTTTCCTTCTTGATTTACTTACCTTCATACATATATTATTATTTTCATCACTTCATGCATGGGATGAGACTGATCTCGGACCAGGCTTCATTCCTCACACCTAACTTTCCTTGTAGA	21	968	32368	327.075	75867.8	15575	3.61275e+06	13.9269	21.7847	7.85772	Up Regulated	-18329	1
Known-miRNA3073	mir167	TGAAGCTGCCAGCATGATCT	AGGAAAAAGTGAAGCTGCCAGCATGATCTAGCTTTGGTTAGTGGGAGCGAGAGAGTGCTAACCCTCACTAGGTCATGCTGTGCTAGCCTCACTCCTTCCT	20	0	34	0	79.693	0	3984.65	0	11.9602	11.9602	Specific To CtR	NA	NA
Known-miRNA3074	mir167	TGAAGCTGCCAGCATGATCT	AGGAAAAAGTGAAGCTGCCAGCATGATCTAGCTTTGGTTAGAGAGCTGAAGAAGAGTGTTAAATGCTAACCCTTACTAGGTCATGCTGTAACAGCCTCACTCCTTCCT	20	0	34	0	79.693	0	3984.65	0	11.9602	11.9602	Specific To CtR	NA	NA
Known-miRNA3075	mir167	TGAAGCTGCCAGCATGATCT	GGGAAAAAGTGAAGCTGCCAGCATGATCTAGCTTTGGTTAGTGGGAGCCAGAGAGTGCTAACCCTCACTAGGTCATGCTGTGCTAGCCTCACTCCTTCCT	20	0	34	0	79.693	0	3984.65	0	11.9602	11.9602	Specific To CtR	NA	NA
Known-miRNA3076	mir167	TGAAGCTGCCAGCATGATCT	AGTGAAGCTGCCAGCATGATCTACCTTTGGTTAGAGAGCTCAAGAGTGCTAACCCTGACTAGGTCATGCTGTGACAGCCTCACT	20	0	34	0	79.693	0	3984.65	0	11.9602	11.9602	Specific To CtR	NA	NA
Known-miRNA3077	mir167	TGAAGCTGCCAGCATGATCT	TGAAGCTGCCAGCATGATCTTAACTTCCCTCACTTGCTGTGGAAAGATCAGATCATGTGGCAGTTTCA	20	0	34	0	79.693	0	3984.65	0	11.9602	11.9602	Specific To CtR	NA	NA
Known-miRNA3078	mir167	TGAAGCTGCCAGCATGATCT	TGAAGCTGCCAGCATGATCTTAACTTCCCTCACTTGCCGTGGAAAGATCAGATCATGTGGCAGTTTCA	20	0	34	0	79.693	0	3984.65	0	11.9602	11.9602	Specific To CtR	NA	NA
Known-miRNA3079	mir167	TGAAGCTGCCAGCATGATCTG	CAGCAGTTGAAGCTGCCAGCATGATCTGAGTTTACCTTCTATTGGTAAGAACAGATCATGTGGCTGCTTCACCTGTTG	21	0	259	0	607.073	0	28908.3	0	14.8192	14.8192	Specific To CtR	NA	NA
Known-miRNA3083	mir168	TCGCTTGGTGCAGGTCGGGAA	GCGGTCTCTAATTCGCTTGGTGCAGGTCGGGAACCGGTTTTCGCGCGGAATGGAGGAACGGTCGCCGGCGGCGAATTGGATCCCGCCTTGCATCAACTGAATCGGAGGCCGC	21	19	0	6.41987	0	305.708	0	8.25601	0	-8.25601	Specific To CtB	NA	NA
Known-miRNA3084	mir168	TCGCTTGGTGCAGGTCGGGAA	GCGGTCTCTAATTCGCTTGGTGCAGGTCGGGAACCGGTTTTCGCGCGGAATGGAGGAGCGGTCGCCGGCGCCGAATTGGATCCCGCCTTGCATCAACTGAATCGGAGGCCGC	21	19	0	6.41987	0	305.708	0	8.25601	0	-8.25601	Specific To CtB	NA	NA
Known-miRNA3087	mir169	CAGCCAAGGATGACTTGCCGG	CCTAAGAGGGACTTACATGAAGAGGAAGAGAGAGTGATGCAGCCAAGGATGACTTGCCGGCGTTATTATTTGCTCATGTTCATGCTCACCGGTTTCCTTGCCGGCAAGTTGTGTTTGGCTATGTTTTGCTCTCTTCTTCTCATGTAAGTGCCACTTAGG	21	0	30	0	70.3174	0	3348.45	0	11.7093	11.7093	Specific To CtR	NA	NA
Known-miRNA3088	mir169	CAGCCAAGGATGACTTGCCGG	TCACAATAAGAGGTAGAAAGTAGAGTGCAGCCAAGGATGACTTGCCGGAGCAATAAGAATAAACAATAAAATGTATCTATTTATAACATTCTTCTTCTTCTTCTTCTTCTTTCACGCCGGCAAGTTGTTCTTGGCTACATTTTGTTTTCTTCTTCTACTGTGA	21	0	30	0	70.3174	0	3348.45	0	11.7093	11.7093	Specific To CtR	NA	NA
Known-miRNA3089	mir169	CAGCCAAGGATGACTTGCCGG	AGAGGCAGAAAGTAGAGTGCAGCCAAGGATGACTTGCCGGAGCAATAAGCAATAATATCTATCTATTTTATCTTTCTTTTCTTCTTATTCTTTCACGCCGGCAAGTTGTTCTTGGCTACATTTTGTTTTCTTCTTCT	21	0	30	0	70.3174	0	3348.45	0	11.7093	11.7093	Specific To CtR	NA	NA
Known-miRNA3090	mir169	CAGCCAAGGATGACTTGCCGG	AGAGAGTGTAGTGCAGCCAAGGATGACTTGCCGGCATTAGCCAAGTGAATGAGCATCATATATATATATATATATATATATATATATATGACTCATGTTCTTGTCGGCAAGTTGGCCTTGGCTATATTGGACTCTCT	21	0	30	0	70.3174	0	3348.45	0	11.7093	11.7093	Specific To CtR	NA	NA
Known-miRNA3098	mir171	TTGAGCCGCGCCAATATCACT	GAGAAAGCGATGTTGGTGAGGTTCAATCCGAAGACGGATTTACATGTAGAAGCAGTAAAATACGATCTCAGATTGAGCCGCGCCAATATCACTTTATC	21	0	25	0	58.5978	0	2790.37	0	11.4462	11.4462	Specific To CtR	NA	NA
Known-miRNA3099	mir171	TTGAGCCGCGCCAATATCACT	GATGTTGGTGAGGTTCAATCCGAAGACGGATTTACATGTAGAAGCAGTAAAATACGATCTCAGATTGAGCCGCGCCAATATC	21	0	25	0	58.5978	0	2790.37	0	11.4462	11.4462	Specific To CtR	NA	NA
Known-miRNA3101	mir171	TTGAGCCGTGCCAATATCACA	GATATTGGTGCGGTTCAATCAGAAGGCAGTGTTTTATGATCCAAAAGCTCTGTGTTATTTGATTGAGCCGTGCCAATATC	21	0	9	0	21.0952	0	1004.53	0	9.97231	9.97231	Specific To CtR	NA	NA
Known-miRNA3102	mir171	TTGAGCCGTGCCAATATCACA	GATATTGGTACGGTTCAATCAGAAGACAGTGCTTTATGATTCTAAAGCTCTCTTATTTGATTGAGCCGTGCCAATATC	21	0	9	0	21.0952	0	1004.53	0	9.97231	9.97231	Specific To CtR	NA	NA
Known-miRNA3103	mir171	TTGAGCCGTGCCAATATCACA	GATATTGGTACGGTTCAATCAGAAGGCAGTGCTTTATGATTTCAAAGCTCTCTTATTTGATTGAGCCGTGCCAATATC	21	0	9	0	21.0952	0	1004.53	0	9.97231	9.97231	Specific To CtR	NA	NA
Known-miRNA3104	mir171	TTGAGCCGTGCCAATATCACA	GATATTGGTGCGGTTCAATCAGAAGGCAGTGTTTTATGATCCAAAAACTCTGTGTTATTTGATTGAGCCGTGCCAATATC	21	0	9	0	21.0952	0	1004.53	0	9.97231	9.97231	Specific To CtR	NA	NA
Known-miRNA3114	mir319	TGGACTGAAGGGGAGCTCCTTC	TAGTACTGGGAGACAAAGAGAGTGAAGGAGCTTCCTTCAGCCCACGCATGGGTTCGGGGGATTGAAGGGTTGCTGAAGCATCTGCTGACTCATTCATACACACAGAATAGTGATTCAAATTGCTAAGGTAATTGTGTGAATGAAGCAGGAGATATTTTGCATCCCTCTTTCTTTGTGCTTGGACTGAAGGGGAGCTCCTTCTTTCTGTTGCCTCCACTTGTATTA	22	0	79	0	185.169	0	8416.78	0	13.0391	13.0391	Specific To CtR	NA	NA
Known-miRNA3116	mir319	TTGGACTGAAGGGAGCTCCCT	AGACCCTAAGGTAAGAGAGCTTTCTTCAGTCCACTCATGGGTGACAGTAAGATTCAATTAGCTGCCGACTCATTCATCCAAATGTTGAGTGTAAGCGAATAAATATACTCAGCAGATGAGTGAATGATGCGGGAGACAAATTGAATCTTAAGTTTCCTGTACTTGGACTGAAGGGAGCTCCCTTTTCCTTTTGTCT	21	20	8004	6.75776	18760.7	321.798	893366	8.33001	19.7689	11.4389	Up Regulated	-18620.8	1
Known-miRNA3117	mir319	TTGGACTGAAGGGAGCTCCCT	CGACGGTAAGAGAGCTTTCTTCAGTCCACTTATGGGTGACAATAAGATTTCAATTAGCTGCCGACTCATTCATCCAAATGCTGAGTGAAAGCGAAGAAAGATACTCAGCAAATGAGTGAATGATGCGGGAGACAAATTGATTCTTAAGTTTCCTGTACTTGGACTGAAGGGAGCTCCCTTTTTCTTTTG	21	20	8004	6.75776	18760.7	321.798	893366	8.33001	19.7689	11.4389	Up Regulated	-18620.8	1
Known-miRNA3118	mir319	TTGGACTGAAGGGAGCTCCCT	GGGATGGTTGATCAGGTAAGAGAGCTCTCTTCAGCCCACTCATAGGTGATAATAGGATTTAATTAGCTGCCGACTCATTCATACACATGCTGAGTGAATTAATGAATAATACTCAGTAAATGAGTGAATGATACGGGAGACAAATTGAATCTTATGTTTTCTGTACTTGGACTGAAGGGAGCTCCCTTTTCTCGCTCGTTTCTGTCTC	21	20	8004	6.75776	18760.7	321.798	893366	8.33001	19.7689	11.4389	Up Regulated	-18620.8	1
Known-miRNA3119	mir319	TTGGACTGAAGGGAGCTCCCT	GAATAGTTTAAGAGAGCTTCCTTCAGTCCACTCATGGATGGGTAGAGGGTTTGAATTAGCTGCTGACTCATTCATTCAAACACAATAGAATTAGTATCATGGTATGCTATTGTGAATGTGTGAATGATGCAGGAGGTAAAGTTCATCCTTTTCTTGTCTTTGCTTGGACTGAAGGGAGCTCCCTTTTACTGTTT	21	20	8004	6.75776	18760.7	321.798	893366	8.33001	19.7689	11.4389	Up Regulated	-18620.8	1
Known-miRNA3120	mir319	TTGGACTGAAGGGAGCTCCCT	AAGATGTATGTATTATTAAGAATAGTTGAAGAGAGCTTCCTTCAGTCCACTCATGGATGGGTAAGGGGTTAGAATTAGCTGCTGACTCATTCATTCAAACACAATAGATCTGGCATCATGATATGCTATTGTGAATGTGTGAATGATGCGGGAGGTAAATTTCTTCCTTTTCCTGTCTGTGCTTGGACTGAAGGGAGCTCCCTCTAACTGTCTATAATGTTATCTT	21	20	8004	6.75776	18760.7	321.798	893366	8.33001	19.7689	11.4389	Up Regulated	-18620.8	1
Known-miRNA3121	mir319	TTGGACTGAAGGGAGCTCCCT	ATGAGGAATAGTTTAAGAGAGCTTCCTTCAGTCCACTCATGGATGGATAGAGGGTTTGAATTAGCTGCTGACTCATTCATTCAAACACAATAGAACGGGTGTCATGGTATGCTATTGTGAATGCCTGAATGATGCAGGAGGTAAAGTTCATCCTTTTCTTGTCTGTGCTTGGACTGAAGGGAGCTCCCTTTTACTGTTTTTATCAT	21	20	8004	6.75776	18760.7	321.798	893366	8.33001	19.7689	11.4389	Up Regulated	-18620.8	1
Known-miRNA3122	mir319	TTGGACTGAAGGGAGCTCCCT	TAATATTGATGTATATACTATTAGGAATAGTTGAAGAGAGCTTCCTTCAGTCCACTCATGGATGGGAAAGGGGTTTGAATTAGCTGCTGACTCATTCATTCAAACACAATAGATTCGGCTTCATGATATGTTATTGTGAATGTGTGAATGATGCGGGAGGTAAATTTCTTCCTTTTCTTGTCCTTGCTTGGACTGAAGGGAGCTCCCTCTAACTTCTTATAATGTTA	21	20	0	6.75776	0	321.798	0	8.33001	0	-8.33001	Specific To CtB	NA	NA
Known-miRNA3125	mir319	TTTGGACTGAAGGGAGCTCCT	GGGAGTTCCTTGCAGCCCAAAGCTTCAAGGATGAAATTCTTCCTGCGGTTTTGGACTGAAGGGAGCTCCT	21	6	9	2.02733	21.0952	96.5394	1004.53	6.59305	9.97231	3.37927	Up Regulated	1057.04	0
Known-miRNA3126	mir319	TTTGGACTGAAGGGAGCTCCT	AGGAGTTCCCTTGCAGCCCAAAACACCCTGCATGAACTACTTCATGTTGTTTTGGACTGAAGGGAGCTCCT	21	6	9	2.02733	21.0952	96.5394	1004.53	6.59305	9.97231	3.37927	Up Regulated	1057.04	0
Known-miRNA3127	mir390	AAGCTCAGGAGGGATAGCGCC	GTGTGGAAGAATCTGTAAAGCTCAGGAGGGATAGCGCCATGGATGATCTCTTCTCCACTCTTGATCTTCTCTTGCGCTATCCATCCTGAGTTTCATGGCTTCTATCCACAC	21	0	34	0	79.693	0	3794.91	0	11.8898	11.8898	Specific To CtR	NA	NA
Known-miRNA3128	mir390	AAGCTCAGGAGGGATAGCGCC	AAGCTCAGGAGGGATAGCGCCATGGATGATCTTCTCTTCACTCTTGATCTTCTCTTGCGCTATCCATCCTGAGTTT	21	0	34	0	79.693	0	3794.91	0	11.8898	11.8898	Specific To CtR	NA	NA
Known-miRNA3129	mir390	AAGCTCAGGAGGGATAGCGCC	AGAAGAATCTGTAAAGCTCAGGAGGGATAGCGCCACAACACTCATGATTTTATATCATAATATATTTGGCGCTATCTATCCTGAGTTTCACGGGTTCTTCT	21	0	34	0	79.693	0	3794.91	0	11.8898	11.8898	Specific To CtR	NA	NA
Known-miRNA3130	mir390	AAGCTCAGGAGGGATAGCGCC	AGAAGAATCTGTAAAGCTCAGGAGGGATAGCGCCACGACACTCATGATTTTCACATCATAGTGTATTTGGCGCTATCTATCCTGAGTTTCACGGGTTTTTCT	21	0	34	0	79.693	0	3794.91	0	11.8898	11.8898	Specific To CtR	NA	NA
Known-miRNA3131	mir390	AAGCTCAGGAGGGATAGCGCC	GAAGAATTTGTAAAGCTCAGGAGGGATAGCGCCATGGAAGGTCTTTCTACTAATTTGCTCTATCATGGGTGCTTTGGTTTCGATCGATCTTCTCTAGCGCTACCCATCCTGAGTTTCATGGTTTCTTC	21	0	34	0	79.693	0	3794.91	0	11.8898	11.8898	Specific To CtR	NA	NA
Known-miRNA3132	mir393	TCCAAAGGGATCGCATTGATC	ACTGGAGGAGGCATCCAAAGGGATCGCATTGATCCCAAATTTCAGATTTATAAATTTTTCTCTTTCCCTCCCCTTCTCAATATTTGGGATCATGCTATCCCTTTGGATTCCTCCTTTGGT	21	0	60	0	140.635	0	6696.89	0	12.7093	12.7093	Specific To CtR	NA	NA
Known-miRNA3133	mir393	TCCAAAGGGATCGCATTGATC	ACTAGAGGAGGCATCCAAAGGGATCGCATTGATCCCAAATCCAAGCTTCAATGTTCTTCTATCTTTCTCACTCAAAATATTAATTTTATTTGGGATCATGCTATCCCTTTGGATTTCTCCTTTAGT	21	0	60	0	140.635	0	6696.89	0	12.7093	12.7093	Specific To CtR	NA	NA
Known-miRNA3134	mir393	TCCAAAGGGATCGCATTGATC	GCAACTGGAGGAGGCATCCAAAGGGATCGCATTGATCCCAAATCCAAGCTTCAATATTCTTCTCTCTTTCCCACTCAAAATATTAATTTTATTTGGGATCATGCTATCCCTTTGGATTTCTCCTTTAGTGGC	21	0	60	0	140.635	0	6696.89	0	12.7093	12.7093	Specific To CtR	NA	NA
Known-miRNA3135	mir393	TCCAAAGGGATCGCATTGATC	ACTGGAGGAGGCATCCAAAGGGATCGCATTGATCCCAAATTTCAGATTTATAAATTTGTCTTTCTCTTCCCTTGTCAATATTTGGGATCATTTCTCTTCCCTTCTCAATATTTGGGATCATGCTATCCCTTTGGATTCCTCCTTTGGT	21	0	60	0	140.635	0	6696.89	0	12.7093	12.7093	Specific To CtR	NA	NA
Known-miRNA3136	mir393	TCCAAAGGGATCGCATTGATC	GAGGAGGCATCCAAAGGGATCGCATTGATCCCAAATCCAAGCTTTAATATTTTTCTCTCTTCTCACTCAATAATATTAATTTATTTGGGATCATGCTATCCCTTTGGATTTCTCCTT	21	0	60	0	140.635	0	6696.89	0	12.7093	12.7093	Specific To CtR	NA	NA
Known-miRNA3137	mir393	TCCAAAGGGATCGCATTGATC	GGTGGAGAGTTCCAAAGGGATCGCATTGATCTAATTCTTGTAGATGTTTACACTTGCAAGCTTTGCATGCAATTCCTGGATTCAGATGTGATTCAGTGGTTCACTTATTGGATCATGCGATCCCTTAGGAACTTTCCATC	21	0	60	0	140.635	0	6696.89	0	12.7093	12.7093	Specific To CtR	NA	NA
Known-miRNA3138	mir393	TCCAAAGGGATCGCATTGATC	GGTGGATAGTTCCAAAGGGATCGCATTGATCTAATTCTTTATCTTCCTGCATGTATTTACTTGCAGCTCTGGTTTTGGACCTTTTTACCGGTTCACTGACTTGGATCATGCGATCCCTTAGGAATTTTCCATC	21	0	60	0	140.635	0	6696.89	0	12.7093	12.7093	Specific To CtR	NA	NA
Known-miRNA3139	mir393	TCCAAAGGGATCGCATTGATC	GGTGGAGAGTTCCAAAGGGATCGCATTGATCTAATTCTTGTAGATGCCTGAACTTGCAATCTTGAATCTTGCATGCAATTCCTGGATTTAGGTTTGCTTTAAGGGGTTCAGTTATTGGATCATGCGATCCCTTAGGAACTTTCCATC	21	0	60	0	140.635	0	6696.89	0	12.7093	12.7093	Specific To CtR	NA	NA
Known-miRNA3140	mir393	TCCAAAGGGATCGCATTGATC	GGTGGAGAGTTCCAAAGGGATCGCATTGATCTAATTCTTGATCTTCCTGCATGCATTTGCTTGCAGTTCTGCTTTTGAGCCATATTTTACCGGTTCACTGACTTGGATCATGCGATCCCTTAGGAATTCTCCATC	21	0	60	0	140.635	0	6696.89	0	12.7093	12.7093	Specific To CtR	NA	NA
Known-miRNA3166	mir396	TTCCACAGCTTTCTTGAACTG	TGGCTCTCTTTGTATTCTTCCACAGCTTTCTTGAACTGCATCCAAAGAGTTCCTTTGCATGCATGCCATGGCACTCTTACTCCCAAATCTTGTTTTGCGGTTCAATAAAGCTGTGGGAAGATACAGATAGGGTCA	21	46	2289	15.5428	5365.22	740.135	255487	9.53165	17.9629	8.43124	Up Regulated	-19640.2	1
Known-miRNA3167	mir396	TTCCACAGCTTTCTTGAACTG	GTGATCTTCCACAGCTTTCTTGAACTGTGTTGTGTGAGGTTTCTCCAAGTGAAGGTTTAAGATCCCTTATGCAACATAAATTCTTTGAGCACAATTCAAGATAGCTGTGGAAAATCAC	21	46	2289	15.5428	5365.22	740.135	255487	9.53165	17.9629	8.43124	Up Regulated	-19640.2	1
Known-miRNA3168	mir396	TTCCACAGCTTTCTTGAACTG	TGGCCCTCTTTGTATTCTTCCACAGCTTTCTTGAACTGCATCCATAGAGTTCCTTTGCATGCATGCCAAGGCACTCTTGCTCCCACACCTTGTTTTGCGGTTCAATAAAGCTGTGGGAAGATACAGATAGGGTCA	21	46	2289	15.5428	5365.22	740.135	255487	9.53165	17.9629	8.43124	Up Regulated	-19640.2	1
Known-miRNA3169	mir396	TTCCACAGCTTTCTTGAACTG	GTGATCTTCCACAGCTTTCTTGAACTGTGTTGTGAGGCTTCTCTCCAATGAAGGTTTATACCCTATGCAAAAGAAATTCTATGAGCACAATTCAAGATAGCTGTGGAAAATCAC	21	46	2289	15.5428	5365.22	740.135	255487	9.53165	17.9629	8.43124	Up Regulated	-19640.2	1
Known-miRNA3170	mir396	TTCCACAGCTTTCTTGAACTT	GTCATGCTTTTCCACAGCTTTCTTGAACTTCTTATGCATCTTATATCTCTCCACCTCCAGGATTTTAAGCCCTAGAAGCTCAAGAAAGCTGTGGGAGAATATGGC	21	70	3194	23.6521	7486.46	1126.29	356498	10.1374	18.4435	8.30617	Up Regulated	-19221.1	1
Known-miRNA3171	mir396	TTCCACAGCTTTCTTGAACTT	TATGCTTTTCCACAGCTTTCTTGAACTTCTTATGCCTAGTGCAATTATTGATGTGGCATAGAAGTTTAAGAAAAATGTGGAAAAACATG	21	70	3194	23.6521	7486.46	1126.29	356498	10.1374	18.4435	8.30617	Up Regulated	-19221.1	1
Known-miRNA3172	mir396	TTCCACAGCTTTCTTGAACTT	TATGCTTTTCCACAGCTTTCTTGAACTTCTTATGCCTAATGCAGCTATTGATGTGGCATTGAAGTTTAAGAAAAATGTGGAAAAACATG	21	70	3194	23.6521	7486.46	1126.29	356498	10.1374	18.4435	8.30617	Up Regulated	-19221.1	1
Known-miRNA3173	mir396	TTCCACAGCTTTCTTGAACTT	GTCATGCTTTTCCACAGCTTTCTTGAACTTCTTATGCATCTTATATCTCTCCACTTCCAGCATTTTAAGCCCTAGAAGCTCAAGAAAGCTGTGGGAGAATATGGC	21	70	3194	23.6521	7486.46	1126.29	356498	10.1374	18.4435	8.30617	Up Regulated	-19221.1	1
Known-miRNA3176	mir398	TGTGTTCTCAGGTCGCCCCTG	GGTAGAGGAATTCTACAGGGTCGTCCTGAGACCACATGAAACAGATTCAAAATACAAGCATATTTGCTTGTGACCTTTTGTGACTCAGTTCATGTGTTCTCAGGTCGCCCCTGCTGAACTTTTCTCTACC	21	0	36	0	84.3809	0	4018.14	0	11.9723	11.9723	Specific To CtR	NA	NA
Known-miRNA3177	mir398	TGTGTTCTCAGGTCGCCCCTG	GGTAGAGGGATTCTACAGGGTCGTCCTGAGATCACATGAAGTAGAATATAAGCAGCCATATTTGCTTCTTGTCTCGTGTTCTCAGCTCATGTGTTCTCAGGTCGCCCCTGCTGGACTATTCTCTACC	21	0	36	0	84.3809	0	4018.14	0	11.9723	11.9723	Specific To CtR	NA	NA
Known-miRNA3182	mir403	TTAGATTCACGCACAAACTTG	AAATTGCAGGTTCGTGCGTGAATCTAACGAAAGTTTCTCGTTCTCTCCATTCCACTTCTGCGTTAGATTCACGCACAAACTTGTCATTT	21	0	87	0	203.92	0	9710.5	0	13.2453	13.2453	Specific To CtR	NA	NA
Known-miRNA3183	mir403	TTAGATTCACGCACAAACTTG	GCAGGTTCGTGCGTGAATCTAATCAAAGTTTCTCATTAACTTCTGCGTTAGATTCACGCACAAACTTGT	21	0	87	0	203.92	0	9710.5	0	13.2453	13.2453	Specific To CtR	NA	NA
Known-miRNA3184	mir408	ATGCACTGCCTCTTCCCTGGC	GGACAAAGCAGGGGAACAGGCAGAGCATGGATGGAGCTATCAACACAATATTGTCAAGAAACTGAGAGTGAGAGGAGAAATATGTTGTGGTTCTGCTCATGCACTGCCTCTTCCCTGGCTCTGTCT	21	0	5	0	11.7196	0	558.075	0	9.12431	9.12431	Specific To CtR	NA	NA
Known-miRNA3185	mir408	ATGCACTGCCTCTTCCCTGGC	GGACAAAGCAGGGGAACAGGCAGAGCATGGATGGAGCTATCAACACAATATTGTCAAGAAAGTGAGAAAGTGAGAGGAGAAATCTGTTGTGGTTCTGCTCATGCACTGCCTCTTCCCTGGCTTTGTCT	21	0	5	0	11.7196	0	558.075	0	9.12431	9.12431	Specific To CtR	NA	NA

## Sheet: CtB_vs_CtST
miRBase ID	miR-Family	Sequence	Hairpin Sequence	miRNA-Len	CtB_RawExp	CtST_RawExp	CtB_RPM	CtST_RPM	CtB_RPKM	CtST_RPKM	CtB_FoldExp	CtST_FoldExp	CtB_vs_CtST	Remark	Chi Square	p Value		Remark	Count
Known-miRNA3000	mir1507	TCTCATTCCATACATCGTCTGA	GTTTGGCAGAGGTGTATGGAGTGAGAGAAGGGAAAGGGTATTTTCCGATTCTGTCGTTACTCTCTTCCCTCTCTCATTCCATACATCGTCTGACGAAC	22	17	11	5.74409	3.15398	261.095	143.363	8.02843	7.16353	-0.864906	Normally Expressed	143.266	0		Normally Expressed	1
Known-miRNA3001	mir1507	TCTCATTCCATACATCGTCTGA	GTTTGACAGAGATGTATGGAGTGAGAGAAGGGAAATGATATTTTCCGATCCCATCGTTACTCTCTTCCCTCTCTCATTCCATACATCGTCTGACGAAC	22	17	0	5.74409	0	261.095	0	8.02843	0	-8.02843	Specific To CtB	NA	NA		Specific To CtB	5
Known-miRNA3002	mir156	TGACAGAAGAGAGTGAGCAC	GAGAGGCTGACAGAAGAGAGTGAGCACATACTAGTGGAGATTGTATGAGGGCATACAATTGCGGGTGCGTGCTCACTTCTCTATCTGTCAGCTTCCC	20	0	21342	0	6119.29	0	305965	0	18.223	18.223	Specific To CtST	NA	NA		Specific To CtST	31
Known-miRNA3003	mir156	TGACAGAAGAGAGTGAGCAC	GGAGGTGACAGAAGAGAGTGAGCACACATAATACTTTCTTGTAAGATAAAGATTCATGCTTGAAGTTATGTGTGCTCACTCTCTATCTGTCACCCC	20	0	21342	0	6119.29	0	305965	0	18.223	18.223	Specific To CtST	NA	NA		Up Regulated	8
Known-miRNA3004	mir156	TGACAGAAGAGAGTGAGCAC	GGTGACAGAAGAGAGTGAGCACTTGGCTCTTTCCTAGCATGGATCTAAGTTCACGCCAAAAGCCGTGTGCTCTCTCTCTATCTGTCACC	20	0	21342	0	6119.29	0	305965	0	18.223	18.223	Specific To CtST	NA	NA
Known-miRNA3005	mir156	TGACAGAAGAGAGTGAGCAC	GAGAGGTGACAGAAGAGAGTGAGCACACATGGTATTTTCTTGGATGATATAAGATTTCATGCTTGAAACTATGCGTGCTCATTCTCTATCTGTCACCCATC	20	0	21342	0	6119.29	0	305965	0	18.223	18.223	Specific To CtST	NA	NA
Known-miRNA3006	mir156	TGACAGAAGAGAGTGAGCAC	GAGGCTGACAGAAGAGAGTGAGCACATGCTAGTGGTATTTGTATGAGGGCATACAATTGCGGGTGCGTGCTCACTTCTCTATCTGTCAGCTTC	20	0	21342	0	6119.29	0	305965	0	18.223	18.223	Specific To CtST	NA	NA
Known-miRNA3007	mir156	TGACAGAAGAGAGTGAGCAC	GGAGGTGACAGAAGAGAGTGAGCACTTGGCTCTTTCCTAGCATGGATCTTTCGTGCTAAAAGCTGTGTGCTCATTCTCTATCTGTCACCACC	20	0	21342	0	6119.29	0	305965	0	18.223	18.223	Specific To CtST	NA	NA
Known-miRNA3008	mir156	TGACAGAAGAGAGTGAGCAC	GAGGTGACAGAAGAGAGTGAGCACACATAGTACTTTCTTGAATGATATAAGGTTTCATGCTTGAAGTTATGCGTGCTTACTCTCTATCTGTCACCC	20	0	21342	0	6119.29	0	305965	0	18.223	18.223	Specific To CtST	NA	NA
Known-miRNA3009	mir156	TGACAGAAGAGAGTGAGCAC	TTGACAGAAGAGAGTGAGCACACAGAAGCACTTGGTATAGTTATATACTGTTGCTTTTGCGTGCTCACTTCTCTTTCTGTCAA	20	0	21342	0	6119.29	0	305965	0	18.223	18.223	Specific To CtST	NA	NA
Known-miRNA3010	mir156	TGACAGAAGAGAGTGAGCAC	TGACAGAAGAGAGTGAGCACACAGAGGCACTTGGTATAGTATATATACTATTGCTTTTGCGTGCTCACTTCTCTTTCTGTCA	20	0	21342	0	6119.29	0	305965	0	18.223	18.223	Specific To CtST	NA	NA
Known-miRNA3011	mir156	TGACAGAAGAGAGTGAGCAC	GACAGAAGAGAGTGAGCACAAAGAGGCACTTGATATAATTCTATATCACTGCTTTTGTGTGCTCACCACTCTTTCTGTC	20	0	21342	0	6119.29	0	305965	0	18.223	18.223	Specific To CtST	NA	NA
Known-miRNA3012	mir156	TGACAGAAGAGAGTGAGCAC	ATTGACAGAAGAGAGTGAGCACAAAGAGGCACTTGATATAAATCTATATCACTGCTTTTGTGTGCTCACTACTCTTTCTGTCGGT	20	0	21342	0	6119.29	0	305965	0	18.223	18.223	Specific To CtST	NA	NA
Known-miRNA3013	mir156	TGACAGAAGAGAGTGAGCAC	GGAGATGACAGAAGAGAGTGAGCACACATGGTATTTTCTTGCACGATGACGATTCATGCTTGAAGCTATGTGTGCTTACTCTCTATCTGTCATCCC	20	0	21342	0	6119.29	0	305965	0	18.223	18.223	Specific To CtST	NA	NA
Known-miRNA3014	mir156	TTGACAGAAGAGAGAGAGCAC	TGACAGAAGAGAGAGAGCACAACCCGGGAATGGTTAAAGGAGTCTTTGCCTTTGTTGGGAGTGTGCTCTCTCTTCCTCTGTCA	21	0	419	0	120.138	0	5720.85	0	12.482	12.482	Specific To CtST	NA	NA
Known-miRNA3015	mir156	TTGACAGAAGAGAGAGAGCAC	TGACAGAAGAGAGAGAGCACAACCCGGGAATGGCTAAAGGAGTCTTTGCCTTTGTTGGGAGTGTGCCCTCTCTTCCTCTGTCA	21	0	419	0	120.138	0	5720.85	0	12.482	12.482	Specific To CtST	NA	NA
Known-miRNA3016	mir156	TTGACAGAAGAGAGTGAGCAC	TTGACAGAAGAGAGTGAGCACACAGAAGCACTTGGTATAGTTATATACTGTTGCTTTTGCGTGCTCACTTCTCTTTCTGTCAA	21	7	0	2.36521	0	112.629	0	6.81544	0	-6.81544	Specific To CtB	NA	NA
Known-miRNA3017	mir156	TTGACAGAAGAGAGTGAGCAC	TGACAGAAGAGAGTGAGCACACAGAGGCACTTGGTATAGTATATATACTATTGCTTTTGCGTGCTCACTTCTCTTTCTGTCA	21	7	0	2.36521	0	112.629	0	6.81544	0	-6.81544	Specific To CtB	NA	NA
Known-miRNA3018	mir156	TTGACAGAAGAGAGTGAGCAC	GAAATTGACAGAAGAGAGTGAGCACAAAGAGGCACTTGATATAATTCTATATCACTGCTTTTGTGTGCTCACCACTCTTTCTGTCGGTTTT	21	7	0	2.36521	0	112.629	0	6.81544	0	-6.81544	Specific To CtB	NA	NA
Known-miRNA3019	mir156	TTGACAGAAGAGAGTGAGCAC	ATTGACAGAAGAGAGTGAGCACAAAGAGGCACTTGATATAAATCTATATCACTGCTTTTGTGTGCTCACTACTCTTTCTGTCGGT	21	7	0	2.36521	0	112.629	0	6.81544	0	-6.81544	Specific To CtB	NA	NA
Known-miRNA3020	mir156mir157	TGACAGAAGATAGAGAGCAC	GACAGAAGATAGAGAGCACTGATGATGAAATGCATGAAAGGGAATGGCATCTCACTCCTTTGTGCTCTCTAGTCTTCTGTC	20	0	162	0	46.4495	0	2322.48	0	11.1814	11.1814	Specific To CtST	NA	NA
Known-miRNA3021	mir156mir157	TTGACAGAAGATAGAGAGCAC	CGTGAGGAGGAAAGTGTTGGTGATGCTGTTGACAGAAGATAGAGAGCACAGATGATGAAATGCAAGAAAGGAAATGGCATCTTACTCTTTTGTGCTCTCTAGTCTTCTTGTCATCATCATTTTGCCTCCCCTCTCTTATG	21	0	7805	0	2237.89	0	106566	0	16.7014	16.7014	Specific To CtST	NA	NA
Known-miRNA3022	mir156mir157	TTGACAGAAGATAGAGAGCAC	TGACAGAAGATAGAGAGCACAGATGATGATATGCATATTATATAAAAAGCAGCTAGGGAACTCATGAATTGTGCATCTCACTCCTTTGTGCTCTCTATACTTCTGTCA	21	0	7805	0	2237.89	0	106566	0	16.7014	16.7014	Specific To CtST	NA	NA
Known-miRNA3023	mir156mir157	TTGACAGAAGATAGAGAGCAC	GGGAGGCATTAGTTGGTAAGGTTGTTGACAGAAGATAGAGAGCACAGATGATGATATGCACATATACATGGAACAGGAATTTAAGCAATTGCATCTCACTCCTTTGTGCTCTCTAAGCTTCTGTCATCCACCTCCACTACCCTCCT	21	0	7805	0	2237.89	0	106566	0	16.7014	16.7014	Specific To CtST	NA	NA
Known-miRNA3024	mir156mir157	TTGACAGAAGATAGAGAGCAC	AAGGTTGTTGACAGAAGATAGAGAGCACAGATGATGATATGCATATTATATAATATATAGCAGGGAACTCATGATGAATTGTGCATCTTACTCCTTTGTGCTCTCTATACTTCTGTCATCACCTT	21	0	7805	0	2237.89	0	106566	0	16.7014	16.7014	Specific To CtST	NA	NA
Known-miRNA3025	mir156mir157	TTGACAGAAGATAGAGAGCAC	GGTTGTTGACAGAAGATAGAGAGCACAGATAGTGATATGCATAAAAATATGGAACGGGAAAGCAATTGCATCTCACTCCTTTGTGCTCTCTAGGCTTCTGTCATCC	21	0	7805	0	2237.89	0	106566	0	16.7014	16.7014	Specific To CtST	NA	NA
Known-miRNA3026	mir159	TTTGGATTGAAGGGAGCTCTA	ACAAAGGGGGTTATGGAGTGGAGCTCCTTGAAGTCCAATTGAGGATCTTACTGGGTGGATTGAGCTGCTTAGCTATGGATCCCACAGTTCTACCCATCATTAAGTGCTTTTGTGGTAGTCTTGTGGCTTCCATATCTGGGGAGCTTCATTTGCCTTTATAGTATTATCCTTCTTTGGATTGAAGGGAGCTCTACACCCTTCTCCCCTTTTGT	21	1266	144746	427.766	41502.3	20369.8	1.9763e+06	14.3141	20.9144	6.60023	Up Regulated	-18410	1
Known-miRNA3027	mir159	TTTGGATTGAAGGGAGCTCTA	AGGGAAACATTAATTAAAGGGGATTATGAAGTGGAGCTCCTTGAAGTCCAATTGAGGATCTTACTGGGTGAATTGAGCTGCTTAGCTATGGATCCCACAGTTCTACCCATCAATAAGTGCTTTTGTGGTAGTCTTGTGGCTTCCATATCTGGGGAGCTTCATTTGCCTTTATAGTATTAACCTTCTTTGGATTGAAGGGAGCTCTACACCCTTCTCTTCTTTTCTCT	21	1266	144746	427.766	41502.3	20369.8	1.9763e+06	14.3141	20.9144	6.60023	Up Regulated	-18410	1
Known-miRNA3030	mir160	TGCCTGGCTCCCTGTATGCCA	GCGTGCCTGGCTCCCTGTATGCCATTTGCAGAGCCCATCAGGACAGTGATGGCCTTAACGAATGGCGTGCGAGGAGCCATGCATGC	21	11	513	3.71677	147.09	176.989	7004.29	7.46751	12.774	5.30651	Up Regulated	11369	0
Known-miRNA3031	mir160	TGCCTGGCTCCCTGTATGCCA	TGTGCCTGGCTCCCTGTATGCCATTTGTAGAGCTCATCGAAGCATCAATGACCTTTGTGGATGGCGTATGAGGAGCCAAGCATA	21	11	513	3.71677	147.09	176.989	7004.29	7.46751	12.774	5.30651	Up Regulated	11369	0
Known-miRNA3032	mir160	TGCCTGGCTCCCTGTATGCCA	GTGTGCCTGGCTCCCTGTATGCCATTTGTAGACCCCATTACAAAGGTGATGGCCTTAGCAAATGGCGTATGAGGAGTCATGCATGC	21	11	513	3.71677	147.09	176.989	7004.29	7.46751	12.774	5.30651	Up Regulated	11369	0
Known-miRNA3033	mir160	TGCCTGGCTCCCTGTATGCCA	GCGTGCCTGGCTCCCTGTATGCCATTTGCAGAGCCCATCAGGACAGTGATGGCCTTAACGAATGGCGTGCGAGGAGCCATGCATGT	21	11	513	3.71677	147.09	176.989	7004.29	7.46751	12.774	5.30651	Up Regulated	11369	0
Known-miRNA3034	mir160	TGCCTGGCTCCCTGTATGCCA	GTGTGCCTGGCTCCCTGTATGCCATTTGTAGACCCCATCACAATGGTGATGGCCTTATCAAATGGCGTATGAGGAGTCATGCATGC	21	11	513	3.71677	147.09	176.989	7004.29	7.46751	12.774	5.30651	Up Regulated	11369	0
Known-miRNA3035	mir160	TGCCTGGCTCCCTGTATGCCA	ATGTGCCTGGCTCCCTGTATGCCATTTGCATAGTTCATTGAGCATCAATGATCTTTGTGAATGGCGTATGAGGAGCCAAGCATAT	21	11	0	3.71677	0	176.989	0	7.46751	0	-7.46751	Specific To CtB	NA	NA
Known-miRNA3036	mir162	TCGATAAACCTCTGCATCCAG	GAGATGAGGTGAAGTCACTGGAGGCAGCGGTTCATCGATCTCTTCCTGAATTTGGTTGTGGAAGAACACAAAGCAAGAATCGGTCGATAAACCTCTGCATCCAGCGCTCACTTTGCCTCTCTT	21	0	1241	0	355.826	0	16944.1	0	14.0485	14.0485	Specific To CtST	NA	NA
Known-miRNA3037	mir162	TCGATAAACCTCTGCATCCAG	CTGGATGCAGCGGTTCATCGATCTCTTCCTGAATCGTTGTTTAACATCAGAACCATGAATCGATCGATAAACCTCTGCATCCAG	21	0	1241	0	355.826	0	16944.1	0	14.0485	14.0485	Specific To CtST	NA	NA
Known-miRNA3038	mir162	TCGATAAACCTCTGCATCCAG	TGGAGATGAGGTGAAGTCACTGGAGGCAGCGGTTCATCGATCTCTTCCTGAATTTGGTTGTGGAAGAACACAAAGCAAGAATCGGTCGATAAACCTCTGCATCCAGCGCTCACTTTGCCTCTCTTTA	21	0	1241	0	355.826	0	16944.1	0	14.0485	14.0485	Specific To CtST	NA	NA
Known-miRNA3039	mir164	TGGAGAAGCAGGGCACGTGCA	GGCAAAGGTGCATGCTGAGCAAGATGGAGAAGCAGGGCACGTGCAATTCTAACTCATGAAACCATAGAATCATCTTGTTTTTTCTTCTTTTCACTCTAACCAAATAGATTCCTCTACCTGCAGTGAGTTAGTCCTTCATGTGCCCCCCTTCCCCATCATGACGGCAGCACCTTAAATATAAAAATGCT	21	0	261	0	74.8353	0	3563.59	0	11.7991	11.7991	Specific To CtST	NA	NA
Known-miRNA3040	mir164	TGGAGAAGCAGGGCACGTGCA	AAGGTGCATGCTGAGCAAGATGGAGAAGCAGGGCACGTGCAATTCTAACTCATGAAACCATAGAATCATAGAAAATCACTTGTTTTTTTCTTCTTCTTTTCACTCTAACCAAATAGATTCCTCTATCTGCAGTGAGTTAGTCCTTCATGTGCCCCCCTTCCCCATCATGACGGTAGCACCTT	21	0	261	0	74.8353	0	3563.59	0	11.7991	11.7991	Specific To CtST	NA	NA
Known-miRNA3041	mir164	TGGAGAAGCAGGGCACGTGCA	TGGTGGCTAGGTCTTGCTGGAGAAGCAGGGCACGTGCAACTTCCCTCTCACTCAGAGACTCTATGCTTGTTCAAGCTGATTTTGCACGTGCTCTCCTTTTCCAGCTTGATTTTCCTACCA	21	0	261	0	74.8353	0	3563.59	0	11.7991	11.7991	Specific To CtST	NA	NA
Known-miRNA3042	mir164	TGGAGAAGCAGGGCACGTGCA	AGGTGCATGTTGTGCAAGATGGAGAAGCAGGGCACGTGCAATACTACCTCATGAACACACGGCGTGTGAGCTCGGAGATCAATCACATTCTTTTCTGCTTCATTTGACCAACCCAGAGAGATCCTATGAGTTAGTCCTTCATGTGCCCCCCTTCCCCATCATGACAACAGCACCT	21	0	261	0	74.8353	0	3563.59	0	11.7991	11.7991	Specific To CtST	NA	NA
Known-miRNA3043	mir164	TGGAGAAGCAGGGCACGTGCA	TGGTGGCTAGGTCTTGCTGGAGAAGCAGGGCACGTGCAACATTCCTGATGCTTGCTCCAGCTTATTTTGCACGTGCTCTCCTTTTCCAGCTTGATTTTCCTACCA	21	0	261	0	74.8353	0	3563.59	0	11.7991	11.7991	Specific To CtST	NA	NA
Known-miRNA3050	mir166	GGAATGTTGTCTGGCTCGAGG	GCAAAGGTGAGGTTGAGAGGAATGTTGTCTGGCTCGAGGTCATGGAGGAGGAGAGTACTCAGATGAGTGAAAGTTTCCAATGGAAATTTACCCTCTTAACACCAAAAAAAAAAAAAAAATTGATTCTGGGACCAGGCTTCATTTCCCCCATCCAACTTTTGT	21	0	1228	0	352.099	0	16766.6	0	14.0333	14.0333	Specific To CtST	NA	NA
Known-miRNA3051	mir166	GGAATGTTGTCTGGCTCGAGG	GGAATGTTGTCTGGCTCGAGGTCATGGAGGAGGAGGAGAGTATTGAGATGAGTGAAAGTTTCCAATGGAAATTTACCCTCTTAACACAAAAAAAAAAATTGATTCGCGGACCAGGCTTCATTCC	21	0	1228	0	352.099	0	16766.6	0	14.0333	14.0333	Specific To CtST	NA	NA
Known-miRNA3054	mir166	TCGGACCAGGCTTCATTCCCC	GTTGAGGGGAATGTCGTCTGGTTCGAGACCATTCATGCAAGTAGTCTCAGACATGACTCTTCTGAGTGATTTCGGACCAGGCTTCATTCCCCTCAGC	21	1181	390266	399.046	111899	19002.2	5.32853e+06	14.2139	22.3453	8.13143	Up Regulated	-18303.4	1
Known-miRNA3055	mir166	TCGGACCAGGCTTCATTCCCC	GAGGGGAATGTTGTCTGGCTCGAGGACCCTTCTTCTTCTTGATCTTGTGTAGACTGCTATACCTGTGGTCAAGGAATGCTTAGTGTTTTCGGACCAGGCTTCATTCCCCCC	21	1181	390266	399.046	111899	19002.2	5.32853e+06	14.2139	22.3453	8.13143	Up Regulated	-18303.4	1
Known-miRNA3056	mir166	TCGGACCAGGCTTCATTCCCC	AGTTGAGGGGAATGTCGTTTGGTTCGAGATCATTCATGCAAGTAGTCTCAGACATAACTCTTCTGAGTGATTTCGGACCAGGCTTCATTCCCCTCAGCT	21	1181	390266	399.046	111899	19002.2	5.32853e+06	14.2139	22.3453	8.13143	Up Regulated	-18303.4	1
Known-miRNA3057	mir166	TCGGACCAGGCTTCATTCCCC	GAGGGGAATGTTGTCTGGCTCGAGGACCCTTCTTCATCTTGATCTTGTGTAGACTACTATGCTTGTGGTCAAGGAATACATAGTGTTGTCGGACCAGGCTTCATTCCCCCC	21	1181	390266	399.046	111899	19002.2	5.32853e+06	14.2139	22.3453	8.13143	Up Regulated	-18303.4	1
Known-miRNA3058	mir166	TCGGACCAGGCTTCATTCCCC	AGTTGAGGGGAATGTCATCTGGTTCGAGATCATTCATTTATTCAATTAGTCTCAAACACGAAAATGCGGACCCAGTTCTTTTGTGTGATTTCGGACCAGGCTTCATTCCCCTGAGCT	21	1181	390266	399.046	111899	19002.2	5.32853e+06	14.2139	22.3453	8.13143	Up Regulated	-18303.4	1
Known-miRNA3059	mir166	TCGGACCAGGCTTCATTCCCC	GCAAAGGTGAGGTTGAGAGGAATGTTGTCTGGCTCGAGGTCATGGAGGAGGAGGAGAGTACTGAGATGAGTGAAAGTTTCCAATGGAAATTTACCCTCTTAACACAAAAAAAAATTGATTCTCGGACCAGGCTTCATTCCCCACACCCAACTTTTGT	21	1181	0	399.046	0	19002.2	0	14.2139	0	-14.2139	Specific To CtB	NA	NA
Known-miRNA3060	mir166	TCGGACCAGGCTTCATTCCCC	GGTGGGAGAATGAGGGTGTGGGGAATGTCGCCTTGGCTCGAGAGATCTATATGATATGATGTGTCCATGCATTCACTAATCATCAGTTTGTGAGTGTTTTCTCGGACCAGGCTTCATTCCCCTCACTCCCTCCTCTCTCGCT	21	1181	0	399.046	0	19002.2	0	14.2139	0	-14.2139	Specific To CtB	NA	NA
Known-miRNA3061	mir166	TCGGACCAGGCTTCATTCCCC	GGTGGGAGAATGAGGGTGTGGGGAATGTCGCCTTGGCTCGAGAGAGATATATGCATGATGTGTCCATGCATTCACCAATGAATCAAATGATATTATATCAGTTTGAATTGTGAATGTTTTCTCGGACCAGGCTTCATTCCCCTCACTCCCTCCTCTCTCGCT	21	1181	0	399.046	0	19002.2	0	14.2139	0	-14.2139	Specific To CtB	NA	NA
Known-miRNA3062	mir166	TCGGACCAGGCTTCATTCCCC	GAGTTGAGGGGAATGGTGTCTGGTTCGAGACCATTCTTCTGAAGCAAAGATCATCATCACCCTTGAGAATGATCTCGGACCAGGCTTCATTCCCCCTAGCTC	21	1181	0	399.046	0	19002.2	0	14.2139	0	-14.2139	Specific To CtB	NA	NA
Known-miRNA3063	mir166	TCGGACCAGGCTTCATTCCCC	GAGTTGAGGGGAATGGTGTCTGGTTCGAGACCATTCTTCTGAAGCAAAGATCATCATCATCACCCTTGAGAATGATCTCGGACCAGGCTTCATTCCCCCTAGCTC	21	1181	0	399.046	0	19002.2	0	14.2139	0	-14.2139	Specific To CtB	NA	NA
Known-miRNA3064	mir166	TCGGACCAGGCTTCATTCCCC	GGTTGAGAGGAATGTTGTCTGGCTCGAGGTCATGGAGTAGGAGGAGAGTACTGAGATGAGTGAAAGTTTCCAATGGAAATTTACCCTCTTAACACAAAAAATGAAAAGATTCTCGGACCAGGCTTCATTCCCCCACCC	21	1181	0	399.046	0	19002.2	0	14.2139	0	-14.2139	Specific To CtB	NA	NA
Known-miRNA3065	mir166	TCTCGGACCAGGCTTCATTCC	GAAATGAGAGATTGGGGTTGATGGGAATGTTGTTTGGCTCGAGGTAACTATGCATGGTCTTAATTTTGTTCATCTTTGAAGCTTTAATTTATGGGTTTCGATCTCTTTGATCCCTTGAAACAAAGAAAGCTTTAAAGGTTGGATTTTGAGGCTTTCTCGGACCAGGCTTCATTCCCGTAAACCTTATCTCTCTCTC	21	968	602650	327.075	172795	15575	8.22834e+06	13.9269	22.9722	9.04522	Up Regulated	-18281.4	1
Known-miRNA3066	mir166	TCTCGGACCAGGCTTCATTCC	TCTGAGAAGGAAAGGGGGTGTTTGGAATGAGGTTTGATCCAAGATCATCACATCATATATATATCTTCTTCTTCAATTTCCCTTTCCTTCTTGATTTACTTACCTTCATACATATATTATTATTTTCATCACTTCATGCATGGGATGAGACTGATCTCGGACCAGGCTTCATTCCTCACACCTAACTTTCCTTGTAGA	21	968	602650	327.075	172795	15575	8.22834e+06	13.9269	22.9722	9.04522	Up Regulated	-18281.4	1
Known-miRNA3067	mir166	TCTCGGACCAGGCTTCATTCC	GGTTGAGAGGAATGTTGTCTGGCTCGAGGTCATGGAGTAGGAGGAGAGTACTGAGATGAGTGAAAGTTTCCAATGGAAATTTACCCTCTTAACACAAAAAATGAAAAGATTCTCGGACCAGGCTTCATTCCCCCACCC	21	0	602650	0	172795	0	8.22834e+06	0	22.9722	22.9722	Specific To CtST	NA	NA
Known-miRNA3068	mir166	TCTCGGACCAGGCTTCATTCC	GCAAAGGTGAGGTTGAGAGGAATGTTGTCTGGCTCGAGGTCATGGAGGAGGAGGAGAGTACTGAGATGAGTGAAAGTTTCCAATGGAAATTTACCCTCTTAACACAAAAAAAAATTGATTCTCGGACCAGGCTTCATTCCCCACACCCAACTTTTGT	21	0	602650	0	172795	0	8.22834e+06	0	22.9722	22.9722	Specific To CtST	NA	NA
Known-miRNA3069	mir166	TCTCGGACCAGGCTTCATTCC	GGTGGGAGAATGAGGGTGTGGGGAATGTCGCCTTGGCTCGAGAGATCTATATGATATGATGTGTCCATGCATTCACTAATCATCAGTTTGTGAGTGTTTTCTCGGACCAGGCTTCATTCCCCTCACTCCCTCCTCTCTCGCT	21	0	602650	0	172795	0	8.22834e+06	0	22.9722	22.9722	Specific To CtST	NA	NA
Known-miRNA3070	mir166	TCTCGGACCAGGCTTCATTCC	GGTGGGAGAATGAGGGTGTGGGGAATGTCGCCTTGGCTCGAGAGAGATATATGCATGATGTGTCCATGCATTCACCAATGAATCAAATGATATTATATCAGTTTGAATTGTGAATGTTTTCTCGGACCAGGCTTCATTCCCCTCACTCCCTCCTCTCTCGCT	21	0	602650	0	172795	0	8.22834e+06	0	22.9722	22.9722	Specific To CtST	NA	NA
Known-miRNA3071	mir166	TCTCGGACCAGGCTTCATTCC	GAGTTGAGGGGAATGGTGTCTGGTTCGAGACCATTCTTCTGAAGCAAAGATCATCATCACCCTTGAGAATGATCTCGGACCAGGCTTCATTCCCCCTAGCTC	21	0	602650	0	172795	0	8.22834e+06	0	22.9722	22.9722	Specific To CtST	NA	NA
Known-miRNA3072	mir166	TCTCGGACCAGGCTTCATTCC	GAGTTGAGGGGAATGGTGTCTGGTTCGAGACCATTCTTCTGAAGCAAAGATCATCATCATCACCCTTGAGAATGATCTCGGACCAGGCTTCATTCCCCCTAGCTC	21	0	602650	0	172795	0	8.22834e+06	0	22.9722	22.9722	Specific To CtST	NA	NA
Known-miRNA3073	mir167	TGAAGCTGCCAGCATGATCT	AGGAAAAAGTGAAGCTGCCAGCATGATCTAGCTTTGGTTAGTGGGAGCGAGAGAGTGCTAACCCTCACTAGGTCATGCTGTGCTAGCCTCACTCCTTCCT	20	0	47	0	13.4761	0	673.805	0	9.39619	9.39619	Specific To CtST	NA	NA
Known-miRNA3074	mir167	TGAAGCTGCCAGCATGATCT	AGGAAAAAGTGAAGCTGCCAGCATGATCTAGCTTTGGTTAGAGAGCTGAAGAAGAGTGTTAAATGCTAACCCTTACTAGGTCATGCTGTAACAGCCTCACTCCTTCCT	20	0	47	0	13.4761	0	673.805	0	9.39619	9.39619	Specific To CtST	NA	NA
Known-miRNA3075	mir167	TGAAGCTGCCAGCATGATCT	GGGAAAAAGTGAAGCTGCCAGCATGATCTAGCTTTGGTTAGTGGGAGCCAGAGAGTGCTAACCCTCACTAGGTCATGCTGTGCTAGCCTCACTCCTTCCT	20	0	47	0	13.4761	0	673.805	0	9.39619	9.39619	Specific To CtST	NA	NA
Known-miRNA3076	mir167	TGAAGCTGCCAGCATGATCT	AGTGAAGCTGCCAGCATGATCTACCTTTGGTTAGAGAGCTCAAGAGTGCTAACCCTGACTAGGTCATGCTGTGACAGCCTCACT	20	0	47	0	13.4761	0	673.805	0	9.39619	9.39619	Specific To CtST	NA	NA
Known-miRNA3077	mir167	TGAAGCTGCCAGCATGATCT	TGAAGCTGCCAGCATGATCTTAACTTCCCTCACTTGCTGTGGAAAGATCAGATCATGTGGCAGTTTCA	20	0	47	0	13.4761	0	673.805	0	9.39619	9.39619	Specific To CtST	NA	NA
Known-miRNA3078	mir167	TGAAGCTGCCAGCATGATCT	TGAAGCTGCCAGCATGATCTTAACTTCCCTCACTTGCCGTGGAAAGATCAGATCATGTGGCAGTTTCA	20	0	47	0	13.4761	0	673.805	0	9.39619	9.39619	Specific To CtST	NA	NA
Known-miRNA3079	mir167	TGAAGCTGCCAGCATGATCTG	CAGCAGTTGAAGCTGCCAGCATGATCTGAGTTTACCTTCTATTGGTAAGAACAGATCATGTGGCTGCTTCACCTGTTG	21	0	386	0	110.676	0	5270.29	0	12.3637	12.3637	Specific To CtST	NA	NA
Known-miRNA3083	mir168	TCGCTTGGTGCAGGTCGGGAA	GCGGTCTCTAATTCGCTTGGTGCAGGTCGGGAACCGGTTTTCGCGCGGAATGGAGGAACGGTCGCCGGCGGCGAATTGGATCCCGCCTTGCATCAACTGAATCGGAGGCCGC	21	19	0	6.41987	0	305.708	0	8.25601	0	-8.25601	Specific To CtB	NA	NA
Known-miRNA3084	mir168	TCGCTTGGTGCAGGTCGGGAA	GCGGTCTCTAATTCGCTTGGTGCAGGTCGGGAACCGGTTTTCGCGCGGAATGGAGGAGCGGTCGCCGGCGCCGAATTGGATCCCGCCTTGCATCAACTGAATCGGAGGCCGC	21	19	0	6.41987	0	305.708	0	8.25601	0	-8.25601	Specific To CtB	NA	NA
Known-miRNA3085	mir169	CAGCCAAGAATGACTTGCCGG	AGCCAAGAATGACTTGCCGGAATGCTTGCATTAGGCATAATATATAGTTGTATACTTTATAATCCGGCAAGTTGTTTTTGGCT	21	0	5	0	1.43363	0	68.2679	0	6.09314	6.09314	Specific To CtST	NA	NA
Known-miRNA3086	mir169	CAGCCAAGAATGACTTGCCGG	GAGTGTTTGCAAGAAGAGGCAGGGAGTGATTTGCAGCCAAGAATGACTTGCCGGAATGCATATATATGCATTAGGTACCAACATATATAGTTGTATTGTATAATTTCGGGCAAGTTGTTTTTGGCTACATTTATCTCTCTTCTTTTCTTGTAAAACTTC	21	0	5	0	1.43363	0	68.2679	0	6.09314	6.09314	Specific To CtST	NA	NA
Known-miRNA3087	mir169	CAGCCAAGGATGACTTGCCGG	CCTAAGAGGGACTTACATGAAGAGGAAGAGAGAGTGATGCAGCCAAGGATGACTTGCCGGCGTTATTATTTGCTCATGTTCATGCTCACCGGTTTCCTTGCCGGCAAGTTGTGTTTGGCTATGTTTTGCTCTCTTCTTCTCATGTAAGTGCCACTTAGG	21	0	34	0	9.74866	0	464.222	0	8.85867	8.85867	Specific To CtST	NA	NA
Known-miRNA3088	mir169	CAGCCAAGGATGACTTGCCGG	TCACAATAAGAGGTAGAAAGTAGAGTGCAGCCAAGGATGACTTGCCGGAGCAATAAGAATAAACAATAAAATGTATCTATTTATAACATTCTTCTTCTTCTTCTTCTTCTTTCACGCCGGCAAGTTGTTCTTGGCTACATTTTGTTTTCTTCTTCTACTGTGA	21	0	34	0	9.74866	0	464.222	0	8.85867	8.85867	Specific To CtST	NA	NA
Known-miRNA3091	mir170mir171	TATTGGCCTGGTTCACTCAGA	ATATGAAGTAGTTATTGTGATATTGGCCTGGTTCACTCAGACATGTATACCACGGCACGGTTGTGTCCTTGCTAGAAAGATTTAAAACAAAATACATGTTGTGATTGTGGTTTTGGGTTTGATTGAGCCGTGCCAATATCTCAGTGCTATTTCATGT	21	0	148	0	42.4354	0	2020.73	0	10.9807	10.9807	Specific To CtST	NA	NA
Known-miRNA3092	mir171	CGAGCCGAATCAATATCACTC	AAGTAGACACGGCGTGATATTGGTACGGCTCATCTTAATTCAACCATTATATCAACAATTGAGACGAGCCGAATCAATATCACTCTTGTTTGCTT	21	0	116	0	33.2601	0	1583.82	0	10.6292	10.6292	Specific To CtST	NA	NA
Known-miRNA3093	mir171	CGAGCCGAATCAATATCACTC	AGTAGACACGGCGTGATATTGGTACGGCTCATCTTAATTCAACCACTATATCAACGATTGAGACGAGCCGAATCAATATCACTCTTGTTTGCT	21	0	116	0	33.2601	0	1583.82	0	10.6292	10.6292	Specific To CtST	NA	NA
Known-miRNA3094	mir171	TGATTGAGCCGTGCCAATATC	GATGTTGGACGGTTCAATCAAATCAAATCTCCTAATGGCTGGGTCCTTTGGTATGATTGAGCCGTGCCAATATC	21	0	23	0	6.59468	0	314.033	0	8.29477	8.29477	Specific To CtST	NA	NA
Known-miRNA3095	mir171	TGATTGAGCCGTGCCAATATC	GATGTTGGAACAGTTCAATCAAATCAAATTTCCTAATGATTGGGTGATGGTTGGATTCTTTGATATGATTGAGCCGTGCCAATATC	21	0	23	0	6.59468	0	314.033	0	8.29477	8.29477	Specific To CtST	NA	NA
Known-miRNA3096	mir171	TGATTGAGCCGTGCCAATATC	TGTGCTATTGGCTCGGTTCATTCAGACATAACAACCACCATATTCCAATGTTGTCAATCTTTGATTGAGCCGTGCCAATATCTCA	21	0	23	0	6.59468	0	314.033	0	8.29477	8.29477	Specific To CtST	NA	NA
Known-miRNA3097	mir171	TGATTGAGCCGTGCCAATATC	TGATGTTGGCTTGGCTCAATCAAATTAAAATTTTTAAAGATTTTGTTAACTTTTTTGATCTGATTGAGCCGTGCCAATATCA	21	0	23	0	6.59468	0	314.033	0	8.29477	8.29477	Specific To CtST	NA	NA
Known-miRNA3098	mir171	TTGAGCCGCGCCAATATCACT	GAGAAAGCGATGTTGGTGAGGTTCAATCCGAAGACGGATTTACATGTAGAAGCAGTAAAATACGATCTCAGATTGAGCCGCGCCAATATCACTTTATC	21	0	479	0	137.341	0	6540.07	0	12.6751	12.6751	Specific To CtST	NA	NA
Known-miRNA3099	mir171	TTGAGCCGCGCCAATATCACT	GATGTTGGTGAGGTTCAATCCGAAGACGGATTTACATGTAGAAGCAGTAAAATACGATCTCAGATTGAGCCGCGCCAATATC	21	0	479	0	137.341	0	6540.07	0	12.6751	12.6751	Specific To CtST	NA	NA
Known-miRNA3100	mir171	TTGAGCCGCGTCAATATCTCA	AGGTATTGGCGTGCCTCAATTTGAAGACATGGTTAAGATGAAAACCAGCCATGTAATTTTAATTGAGCCGCGTCAATATCT	21	0	86	0	24.6584	0	1174.21	0	10.1975	10.1975	Specific To CtST	NA	NA
Known-miRNA3101	mir171	TTGAGCCGTGCCAATATCACA	GATATTGGTGCGGTTCAATCAGAAGGCAGTGTTTTATGATCCAAAAGCTCTGTGTTATTTGATTGAGCCGTGCCAATATC	21	0	211	0	60.4991	0	2880.91	0	11.4923	11.4923	Specific To CtST	NA	NA
Known-miRNA3102	mir171	TTGAGCCGTGCCAATATCACA	GATATTGGTACGGTTCAATCAGAAGACAGTGCTTTATGATTCTAAAGCTCTCTTATTTGATTGAGCCGTGCCAATATC	21	0	211	0	60.4991	0	2880.91	0	11.4923	11.4923	Specific To CtST	NA	NA
Known-miRNA3103	mir171	TTGAGCCGTGCCAATATCACA	GATATTGGTACGGTTCAATCAGAAGGCAGTGCTTTATGATTTCAAAGCTCTCTTATTTGATTGAGCCGTGCCAATATC	21	0	211	0	60.4991	0	2880.91	0	11.4923	11.4923	Specific To CtST	NA	NA
Known-miRNA3104	mir171	TTGAGCCGTGCCAATATCACA	GATATTGGTGCGGTTCAATCAGAAGGCAGTGTTTTATGATCCAAAAACTCTGTGTTATTTGATTGAGCCGTGCCAATATC	21	0	211	0	60.4991	0	2880.91	0	11.4923	11.4923	Specific To CtST	NA	NA
Known-miRNA3105	mir172	AGAATCTTGATGATGCTGCAT	TTGCAGGTGCAGCACCATCAAGATTCACATGCAATTTACACCCTATAAGAGATTTTTGACAAAATTTCTTTCCTAGGAGAGTTTTGACTTGAGAATCTTGATGATGCTGCATCAGCAG	21	0	19	0	5.44778	0	259.418	0	8.01914	8.01914	Specific To CtST	NA	NA
Known-miRNA3106	mir172	AGAATCTTGATGATGCTGCAT	GTGCAGCAGCATCAAGATTCACACACAGATTTACCTCCTTGGGGGCGTGTGTTTCGGTGCTGAGAATCTTGATGATGCTGCAT	21	0	19	0	5.44778	0	259.418	0	8.01914	8.01914	Specific To CtST	NA	NA
Known-miRNA3107	mir172	AGAATCTTGATGATGCTGCAT	GGTGCAGCAGCATCAAGATTCACACACAGATTCCACCTCCTTGGGGGAGTGTTTAGGTGCTGAGAATCTTGATGATGCTGCATC	21	0	19	0	5.44778	0	259.418	0	8.01914	8.01914	Specific To CtST	NA	NA
Known-miRNA3108	mir2109	TGCGAGTGTCTTCGCCTCTGA	GGTGCGAGTGTCTTCGCCTCTGAGAGAGATACTATGAGATCTCAAGCCTCGGAGGCGTAGATACTCACACC	21	0	55	0	15.7699	0	750.947	0	9.55257	9.55257	Specific To CtST	NA	NA
Known-miRNA3109	mir2111	TAATCTGCATCCTGAGGTTTA	GTAATCTGCATCCTGAGGTTTAGGACAATATCCTTTGTTTTGTTTCTAGTCCTTGGGATGCAGATTAC	21	0	267	0	76.5557	0	3645.51	0	11.8319	11.8319	Specific To CtST	NA	NA
Known-miRNA3110	mir2111	TAATCTGCATCCTGAGGTTTA	TAATCTGCATCCTGAGGTTTAGAGCAATGTTTTTGTTGCATCTAGTCCTTGGGATGCAGATTA	21	0	267	0	76.5557	0	3645.51	0	11.8319	11.8319	Specific To CtST	NA	NA
Known-miRNA3111	mir2111	TAATCTGCATCCTGAGGTTTA	GGTAATCTGCATCCTGAGGTTTAGAAACAATATGTTTATATATCGGGGGTAATCCTTGGGATGTAGATTACC	21	0	267	0	76.5557	0	3645.51	0	11.8319	11.8319	Specific To CtST	NA	NA
Known-miRNA3112	mir2111	TAATCTGCATCCTGAGGTTTA	GGTAATCTGCATCCTGAGGTTTAGAAACAATATGTTTATCGGGTCTAATCCTTGGGATGTAGATTACC	21	0	267	0	76.5557	0	3645.51	0	11.8319	11.8319	Specific To CtST	NA	NA
Known-miRNA3113	mir2111	TAATCTGCATCCTGAGGTTTA	GAAGGGGTAATCTGCATCCTGAGGTTTAGAGCAATACTTTTGTTGTGTCTAATCCTTGGGATGCAGATTATCTCTTC	21	0	267	0	76.5557	0	3645.51	0	11.8319	11.8319	Specific To CtST	NA	NA
Known-miRNA3114	mir319	TGGACTGAAGGGGAGCTCCTTC	TAGTACTGGGAGACAAAGAGAGTGAAGGAGCTTCCTTCAGCCCACGCATGGGTTCGGGGGATTGAAGGGTTGCTGAAGCATCTGCTGACTCATTCATACACACAGAATAGTGATTCAAATTGCTAAGGTAATTGTGTGAATGAAGCAGGAGATATTTTGCATCCCTCTTTCTTTGTGCTTGGACTGAAGGGGAGCTCCTTCTTTCTGTTGCCTCCACTTGTATTA	22	0	1559	0	447.005	0	20318.4	0	14.3105	14.3105	Specific To CtST	NA	NA
Known-miRNA3115	mir319	TTGGACTGAAGGGAGCTCC	GGAGGGAAAGAGAGTGAAGGAGTTTCCCTCAGCCCATTCATGGATATAATGAAAGATTGGGTTGCTGAATTAACTGATTCATTCATACAATAGTATTCAATTAGGGTAATATTGTGTGAATGAAGAGAGTATAGTATCTATATTGGAACCCCCTCTTTCTCTGTGCTTGGACTGAAGGGAGCTCCTTCTTTTTCTGTTCCCTCC	19	0	143	0	41.0017	0	2157.99	0	11.0755	11.0755	Specific To CtST	NA	NA
Known-miRNA3116	mir319	TTGGACTGAAGGGAGCTCCCT	AGACCCTAAGGTAAGAGAGCTTTCTTCAGTCCACTCATGGGTGACAGTAAGATTCAATTAGCTGCCGACTCATTCATCCAAATGTTGAGTGTAAGCGAATAAATATACTCAGCAGATGAGTGAATGATGCGGGAGACAAATTGAATCTTAAGTTTCCTGTACTTGGACTGAAGGGAGCTCCCTTTTCCTTTTGTCT	21	20	19761	6.75776	5665.98	321.798	269809	8.33001	18.0416	9.71157	Up Regulated	-19563.5	1
Known-miRNA3117	mir319	TTGGACTGAAGGGAGCTCCCT	CGACGGTAAGAGAGCTTTCTTCAGTCCACTTATGGGTGACAATAAGATTTCAATTAGCTGCCGACTCATTCATCCAAATGCTGAGTGAAAGCGAAGAAAGATACTCAGCAAATGAGTGAATGATGCGGGAGACAAATTGATTCTTAAGTTTCCTGTACTTGGACTGAAGGGAGCTCCCTTTTTCTTTTG	21	20	19761	6.75776	5665.98	321.798	269809	8.33001	18.0416	9.71157	Up Regulated	-19563.5	1
Known-miRNA3118	mir319	TTGGACTGAAGGGAGCTCCCT	GGGATGGTTGATCAGGTAAGAGAGCTCTCTTCAGCCCACTCATAGGTGATAATAGGATTTAATTAGCTGCCGACTCATTCATACACATGCTGAGTGAATTAATGAATAATACTCAGTAAATGAGTGAATGATACGGGAGACAAATTGAATCTTATGTTTTCTGTACTTGGACTGAAGGGAGCTCCCTTTTCTCGCTCGTTTCTGTCTC	21	20	19761	6.75776	5665.98	321.798	269809	8.33001	18.0416	9.71157	Up Regulated	-19563.5	1
Known-miRNA3119	mir319	TTGGACTGAAGGGAGCTCCCT	GAATAGTTTAAGAGAGCTTCCTTCAGTCCACTCATGGATGGGTAGAGGGTTTGAATTAGCTGCTGACTCATTCATTCAAACACAATAGAATTAGTATCATGGTATGCTATTGTGAATGTGTGAATGATGCAGGAGGTAAAGTTCATCCTTTTCTTGTCTTTGCTTGGACTGAAGGGAGCTCCCTTTTACTGTTT	21	20	19761	6.75776	5665.98	321.798	269809	8.33001	18.0416	9.71157	Up Regulated	-19563.5	1
Known-miRNA3120	mir319	TTGGACTGAAGGGAGCTCCCT	AAGATGTATGTATTATTAAGAATAGTTGAAGAGAGCTTCCTTCAGTCCACTCATGGATGGGTAAGGGGTTAGAATTAGCTGCTGACTCATTCATTCAAACACAATAGATCTGGCATCATGATATGCTATTGTGAATGTGTGAATGATGCGGGAGGTAAATTTCTTCCTTTTCCTGTCTGTGCTTGGACTGAAGGGAGCTCCCTCTAACTGTCTATAATGTTATCTT	21	20	19761	6.75776	5665.98	321.798	269809	8.33001	18.0416	9.71157	Up Regulated	-19563.5	1
Known-miRNA3121	mir319	TTGGACTGAAGGGAGCTCCCT	ATGAGGAATAGTTTAAGAGAGCTTCCTTCAGTCCACTCATGGATGGATAGAGGGTTTGAATTAGCTGCTGACTCATTCATTCAAACACAATAGAACGGGTGTCATGGTATGCTATTGTGAATGCCTGAATGATGCAGGAGGTAAAGTTCATCCTTTTCTTGTCTGTGCTTGGACTGAAGGGAGCTCCCTTTTACTGTTTTTATCAT	21	20	19761	6.75776	5665.98	321.798	269809	8.33001	18.0416	9.71157	Up Regulated	-19563.5	1
Known-miRNA3122	mir319	TTGGACTGAAGGGAGCTCCCT	TAATATTGATGTATATACTATTAGGAATAGTTGAAGAGAGCTTCCTTCAGTCCACTCATGGATGGGAAAGGGGTTTGAATTAGCTGCTGACTCATTCATTCAAACACAATAGATTCGGCTTCATGATATGTTATTGTGAATGTGTGAATGATGCGGGAGGTAAATTTCTTCCTTTTCTTGTCCTTGCTTGGACTGAAGGGAGCTCCCTCTAACTTCTTATAATGTTA	21	20	19761	6.75776	5665.98	321.798	269809	8.33001	18.0416	9.71157	Up Regulated	-19563.5	1
Known-miRNA3125	mir319	TTTGGACTGAAGGGAGCTCCT	GGGAGTTCCTTGCAGCCCAAAGCTTCAAGGATGAAATTCTTCCTGCGGTTTTGGACTGAAGGGAGCTCCT	21	6	242	2.02733	69.3875	96.5394	3304.17	6.59305	11.6901	5.09703	Up Regulated	4034.53	0
Known-miRNA3126	mir319	TTTGGACTGAAGGGAGCTCCT	AGGAGTTCCCTTGCAGCCCAAAACACCCTGCATGAACTACTTCATGTTGTTTTGGACTGAAGGGAGCTCCT	21	6	242	2.02733	69.3875	96.5394	3304.17	6.59305	11.6901	5.09703	Up Regulated	4034.53	0
Known-miRNA3127	mir390	AAGCTCAGGAGGGATAGCGCC	GTGTGGAAGAATCTGTAAAGCTCAGGAGGGATAGCGCCATGGATGATCTCTTCTCCACTCTTGATCTTCTCTTGCGCTATCCATCCTGAGTTTCATGGCTTCTATCCACAC	21	0	522	0	149.671	0	7127.17	0	12.7991	12.7991	Specific To CtST	NA	NA
Known-miRNA3128	mir390	AAGCTCAGGAGGGATAGCGCC	AAGCTCAGGAGGGATAGCGCCATGGATGATCTTCTCTTCACTCTTGATCTTCTCTTGCGCTATCCATCCTGAGTTT	21	0	522	0	149.671	0	7127.17	0	12.7991	12.7991	Specific To CtST	NA	NA
Known-miRNA3129	mir390	AAGCTCAGGAGGGATAGCGCC	AGAAGAATCTGTAAAGCTCAGGAGGGATAGCGCCACAACACTCATGATTTTATATCATAATATATTTGGCGCTATCTATCCTGAGTTTCACGGGTTCTTCT	21	0	522	0	149.671	0	7127.17	0	12.7991	12.7991	Specific To CtST	NA	NA
Known-miRNA3130	mir390	AAGCTCAGGAGGGATAGCGCC	AGAAGAATCTGTAAAGCTCAGGAGGGATAGCGCCACGACACTCATGATTTTCACATCATAGTGTATTTGGCGCTATCTATCCTGAGTTTCACGGGTTTTTCT	21	0	522	0	149.671	0	7127.17	0	12.7991	12.7991	Specific To CtST	NA	NA
Known-miRNA3131	mir390	AAGCTCAGGAGGGATAGCGCC	GAAGAATTTGTAAAGCTCAGGAGGGATAGCGCCATGGAAGGTCTTTCTACTAATTTGCTCTATCATGGGTGCTTTGGTTTCGATCGATCTTCTCTAGCGCTACCCATCCTGAGTTTCATGGTTTCTTC	21	0	522	0	149.671	0	7127.17	0	12.7991	12.7991	Specific To CtST	NA	NA
Known-miRNA3132	mir393	TCCAAAGGGATCGCATTGATC	ACTGGAGGAGGCATCCAAAGGGATCGCATTGATCCCAAATTTCAGATTTATAAATTTTTCTCTTTCCCTCCCCTTCTCAATATTTGGGATCATGCTATCCCTTTGGATTCCTCCTTTGGT	21	0	14	0	4.01416	0	191.15	0	7.57856	7.57856	Specific To CtST	NA	NA
Known-miRNA3133	mir393	TCCAAAGGGATCGCATTGATC	ACTAGAGGAGGCATCCAAAGGGATCGCATTGATCCCAAATCCAAGCTTCAATGTTCTTCTATCTTTCTCACTCAAAATATTAATTTTATTTGGGATCATGCTATCCCTTTGGATTTCTCCTTTAGT	21	0	14	0	4.01416	0	191.15	0	7.57856	7.57856	Specific To CtST	NA	NA
Known-miRNA3134	mir393	TCCAAAGGGATCGCATTGATC	GCAACTGGAGGAGGCATCCAAAGGGATCGCATTGATCCCAAATCCAAGCTTCAATATTCTTCTCTCTTTCCCACTCAAAATATTAATTTTATTTGGGATCATGCTATCCCTTTGGATTTCTCCTTTAGTGGC	21	0	14	0	4.01416	0	191.15	0	7.57856	7.57856	Specific To CtST	NA	NA
Known-miRNA3135	mir393	TCCAAAGGGATCGCATTGATC	ACTGGAGGAGGCATCCAAAGGGATCGCATTGATCCCAAATTTCAGATTTATAAATTTGTCTTTCTCTTCCCTTGTCAATATTTGGGATCATTTCTCTTCCCTTCTCAATATTTGGGATCATGCTATCCCTTTGGATTCCTCCTTTGGT	21	0	14	0	4.01416	0	191.15	0	7.57856	7.57856	Specific To CtST	NA	NA
Known-miRNA3136	mir393	TCCAAAGGGATCGCATTGATC	GAGGAGGCATCCAAAGGGATCGCATTGATCCCAAATCCAAGCTTTAATATTTTTCTCTCTTCTCACTCAATAATATTAATTTATTTGGGATCATGCTATCCCTTTGGATTTCTCCTT	21	0	14	0	4.01416	0	191.15	0	7.57856	7.57856	Specific To CtST	NA	NA
Known-miRNA3141	mir393	TCCAAAGGGATCGCATTGATC	AGAGGAGGCATCCAAAGGGATCGCATTGATCCCAAATCCAAGCTTCAATGTTCTTCTCTCTTTCTCACTCAAAATGTTAATTTTATTTGGGATCATGCTATCCCTTTGGATGTCTCCTTT	21	0	14	0	4.01416	0	191.15	0	7.57856	7.57856	Specific To CtST	NA	NA
Known-miRNA3152	mir393	TTCCAAAGGGATCGCATTGATC	GTGGGTGGAGAGTTCCAAAGGGATCGCATTGATCTAATTCTTGTAGATGTTTACACTTGCAAGCTTTGCATGCAATTCCTGGATTCAGATGTGATTCAGTGGTTCACTTATTGGATCATGCGATCCCTTAGGAACTTTCCATCAAC	22	0	44	0	12.6159	0	573.451	0	9.16353	9.16353	Specific To CtST	NA	NA
Known-miRNA3153	mir393	TTCCAAAGGGATCGCATTGATC	GTTGGTGGATAGTTCCAAAGGGATCGCATTGATCTAATTCTTTATCTTCCTGCATGTATTTACTTGCAGCTCTGGTTTTGGACCTTTTTACCGGTTCACTGACTTGGATCATGCGATCCCTTAGGAATTTTCCATCGCC	22	0	44	0	12.6159	0	573.451	0	9.16353	9.16353	Specific To CtST	NA	NA
Known-miRNA3154	mir393	TTCCAAAGGGATCGCATTGATC	GGAGAGTTCCAAAGGGATCGCATTGATCTAATTCTTGTAGATGCCTGAACTTGCAATCTTGAATCTTGCATGCAATTCCTGGATTTAGGTTTGCTTTAAGGGGTTCAGTTATTGGATCATGCGATCCCTTAGGAACTTTCC	22	0	44	0	12.6159	0	573.451	0	9.16353	9.16353	Specific To CtST	NA	NA
Known-miRNA3155	mir393	TTCCAAAGGGATCGCATTGATC	GGTGGAGAGTTCCAAAGGGATCGCATTGATCTAATTCTTGATCTTCCTGCATGCATTTGCTTGCAGTTCTGCTTTTGAGCCATATTTTACCGGTTCACTGACTTGGATCATGCGATCCCTTAGGAATTCTCCATC	22	0	44	0	12.6159	0	573.451	0	9.16353	9.16353	Specific To CtST	NA	NA
Known-miRNA3156	mir394mir384	TTGGCATTCTGTCCACCTCC	TCACGTGGGTTTAACAAAGGGTTGCTTACAGAGTTTCTTGGCATTCTGTCCACCTCCACTTCCACTTTCAGTTCCATGGATCTCTCTCTCTTTTTGGCCCTATCTACGTACTCGGAGGTGGACATACTGCCAATAGAGCTGTGTTGGCTTCTCTTTGTCAAGCTTCCGTGA	20	0	188	0	53.9044	0	2695.22	0	11.3962	11.3962	Specific To CtST	NA	NA
Known-miRNA3157	mir394mir384	TTGGCATTCTGTCCACCTCC	ATAGTTTGTCTTCACGTGGGTTTAACAAAGGGTTGCTTACAGAGTTTCTTGGCATTCTGTCCACCTCCACTTCTTGGCCCTATCTACGTACTCGGAGGTGGATATACTGCCAATAGAGCTGTGTTGGCTTCTCTTTGTCAAGCCTCCGTGATACTAT	20	0	188	0	53.9044	0	2695.22	0	11.3962	11.3962	Specific To CtST	NA	NA
Known-miRNA3158	mir394mir384	TTGGCATTCTGTCCACCTCC	TCATGAGGGTTTAGCAAAGGGTTGCTAACAGAGTTTATTGGCATTCTGTCCACCTCCACTTCCTACTCTCTCTCTGAGCCACATGTTCGTGAAGTTGGAGGTGGGCATACTGTCAACTGAGTTCTGTTGTCTGCTCTTTGTAAAGCCTTCATGA	20	0	188	0	53.9044	0	2695.22	0	11.3962	11.3962	Specific To CtST	NA	NA
Known-miRNA3159	mir394mir384	TTGGCATTCTGTCCACCTCC	ATCATGAGGGTTTAGCAAAGTGTTGCTAACAGAGTTTATTGGCATTCTGTCCACCTCCACTTCCTACTCTCTCTCTCTCTCTCTCTACCCATGAATATGGAGGTGGGCATACTGTCAACTGAGCTCTGTTGGCTACACTTTGTAAAGCCTTCATGAT	20	0	188	0	53.9044	0	2695.22	0	11.3962	11.3962	Specific To CtST	NA	NA
Known-miRNA3166	mir396	TTCCACAGCTTTCTTGAACTG	TGGCTCTCTTTGTATTCTTCCACAGCTTTCTTGAACTGCATCCAAAGAGTTCCTTTGCATGCATGCCATGGCACTCTTACTCCCAAATCTTGTTTTGCGGTTCAATAAAGCTGTGGGAAGATACAGATAGGGTCA	21	46	31281	15.5428	8969.06	740.135	427098	9.53165	18.7042	9.17256	Up Regulated	-19054.7	1
Known-miRNA3167	mir396	TTCCACAGCTTTCTTGAACTG	GTGATCTTCCACAGCTTTCTTGAACTGTGTTGTGTGAGGTTTCTCCAAGTGAAGGTTTAAGATCCCTTATGCAACATAAATTCTTTGAGCACAATTCAAGATAGCTGTGGAAAATCAC	21	46	31281	15.5428	8969.06	740.135	427098	9.53165	18.7042	9.17256	Up Regulated	-19054.7	1
Known-miRNA3168	mir396	TTCCACAGCTTTCTTGAACTG	TGGCCCTCTTTGTATTCTTCCACAGCTTTCTTGAACTGCATCCATAGAGTTCCTTTGCATGCATGCCAAGGCACTCTTGCTCCCACACCTTGTTTTGCGGTTCAATAAAGCTGTGGGAAGATACAGATAGGGTCA	21	46	31281	15.5428	8969.06	740.135	427098	9.53165	18.7042	9.17256	Up Regulated	-19054.7	1
Known-miRNA3169	mir396	TTCCACAGCTTTCTTGAACTG	GTGATCTTCCACAGCTTTCTTGAACTGTGTTGTGAGGCTTCTCTCCAATGAAGGTTTATACCCTATGCAAAAGAAATTCTATGAGCACAATTCAAGATAGCTGTGGAAAATCAC	21	46	31281	15.5428	8969.06	740.135	427098	9.53165	18.7042	9.17256	Up Regulated	-19054.7	1
Known-miRNA3170	mir396	TTCCACAGCTTTCTTGAACTT	GTCATGCTTTTCCACAGCTTTCTTGAACTTCTTATGCATCTTATATCTCTCCACCTCCAGGATTTTAAGCCCTAGAAGCTCAAGAAAGCTGTGGGAGAATATGGC	21	70	38058	23.6521	10912.2	1126.29	519628	10.1374	18.9871	8.84975	Up Regulated	-18904.4	1
Known-miRNA3171	mir396	TTCCACAGCTTTCTTGAACTT	TATGCTTTTCCACAGCTTTCTTGAACTTCTTATGCCTAGTGCAATTATTGATGTGGCATAGAAGTTTAAGAAAAATGTGGAAAAACATG	21	70	38058	23.6521	10912.2	1126.29	519628	10.1374	18.9871	8.84975	Up Regulated	-18904.4	1
Known-miRNA3172	mir396	TTCCACAGCTTTCTTGAACTT	TATGCTTTTCCACAGCTTTCTTGAACTTCTTATGCCTAATGCAGCTATTGATGTGGCATTGAAGTTTAAGAAAAATGTGGAAAAACATG	21	70	38058	23.6521	10912.2	1126.29	519628	10.1374	18.9871	8.84975	Up Regulated	-18904.4	1
Known-miRNA3173	mir396	TTCCACAGCTTTCTTGAACTT	GTCATGCTTTTCCACAGCTTTCTTGAACTTCTTATGCATCTTATATCTCTCCACTTCCAGCATTTTAAGCCCTAGAAGCTCAAGAAAGCTGTGGGAGAATATGGC	21	70	38058	23.6521	10912.2	1126.29	519628	10.1374	18.9871	8.84975	Up Regulated	-18904.4	1
Known-miRNA3176	mir398	TGTGTTCTCAGGTCGCCCCTG	GGTAGAGGAATTCTACAGGGTCGTCCTGAGACCACATGAAACAGATTCAAAATACAAGCATATTTGCTTGTGACCTTTTGTGACTCAGTTCATGTGTTCTCAGGTCGCCCCTGCTGAACTTTTCTCTACC	21	0	638	0	182.931	0	8710.99	0	13.0886	13.0886	Specific To CtST	NA	NA
Known-miRNA3177	mir398	TGTGTTCTCAGGTCGCCCCTG	GGTAGAGGGATTCTACAGGGTCGTCCTGAGATCACATGAAGTAGAATATAAGCAGCCATATTTGCTTCTTGTCTCGTGTTCTCAGCTCATGTGTTCTCAGGTCGCCCCTGCTGGACTATTCTCTACC	21	0	638	0	182.931	0	8710.99	0	13.0886	13.0886	Specific To CtST	NA	NA
Known-miRNA3178	mir399	TGCCAAAGGAGAGTTGCCCTG	TTAAGCAAATCAGCAATAGGGCACCTCTCTCCTGGCAGGAGAAAAAGATCAGCATTTTTGGAGTTACCAAAAGTCAGTGTCAATAACTTGCCAAAGGAGAGTTGCCCTGTGGCTGGTTTAGCTTAA	21	0	259	0	74.2619	0	3536.28	0	11.788	11.788	Specific To CtST	NA	NA
Known-miRNA3179	mir399	TGCCAAAGGAGAGTTGCCCTG	AGCTATAGGGCTTCTCTTTATTGGCAGGAAATTATCATGACCACTTCATCAGATATCTTGCCAAAGGAGAGTTGCCCTGTTGCT	21	0	259	0	74.2619	0	3536.28	0	11.788	11.788	Specific To CtST	NA	NA
Known-miRNA3180	mir399	TGCCAAAGGAGAGTTGCCCTG	TAAGCAAATCAGCAATAGGGCACCTCTCTCCTGGCAGGTATTTTTGGAGCTACCAAAAATCAATGTCAATAACTTGCCAAAGGAGAGTTGCCCTGTGGCTGGTTTAGCTTA	21	0	259	0	74.2619	0	3536.28	0	11.788	11.788	Specific To CtST	NA	NA
Known-miRNA3181	mir399	TGCCAAAGGAGAGTTGCCCTG	CAGCTATAGGGCTTCTCTTTATTGGCAGGAAATTATCATGACCACTTCATCAGATATCTTGCCAAAGGAGAGTTGCCCTGTTGCTG	21	0	259	0	74.2619	0	3536.28	0	11.788	11.788	Specific To CtST	NA	NA
Known-miRNA3182	mir403	TTAGATTCACGCACAAACTTG	AAATTGCAGGTTCGTGCGTGAATCTAACGAAAGTTTCTCGTTCTCTCCATTCCACTTCTGCGTTAGATTCACGCACAAACTTGTCATTT	21	0	1979	0	567.429	0	27020.5	0	14.7218	14.7218	Specific To CtST	NA	NA
Known-miRNA3183	mir403	TTAGATTCACGCACAAACTTG	GCAGGTTCGTGCGTGAATCTAATCAAAGTTTCTCATTAACTTCTGCGTTAGATTCACGCACAAACTTGT	21	0	1979	0	567.429	0	27020.5	0	14.7218	14.7218	Specific To CtST	NA	NA
Known-miRNA3184	mir408	ATGCACTGCCTCTTCCCTGGC	GGACAAAGCAGGGGAACAGGCAGAGCATGGATGGAGCTATCAACACAATATTGTCAAGAAACTGAGAGTGAGAGGAGAAATATGTTGTGGTTCTGCTCATGCACTGCCTCTTCCCTGGCTCTGTCT	21	0	166	0	47.5964	0	2266.5	0	11.1462	11.1462	Specific To CtST	NA	NA
Known-miRNA3185	mir408	ATGCACTGCCTCTTCCCTGGC	GGACAAAGCAGGGGAACAGGCAGAGCATGGATGGAGCTATCAACACAATATTGTCAAGAAAGTGAGAAAGTGAGAGGAGAAATCTGTTGTGGTTCTGCTCATGCACTGCCTCTTCCCTGGCTTTGTCT	21	0	166	0	47.5964	0	2266.5	0	11.1462	11.1462	Specific To CtST	NA	NA
Known-miRNA3186	mir408	ATGCACTGCCTCTTCCCTGGC	GGGTGAGGGAGTTAACAGGAAGAGACAGGACAAAGGCTGGGAACAGGCAGGGCACGAATGGAGCTATCAACAGAAAATGGTAAAGTGAGAATGAAAGGAGAGAGAGAGAGAGAGATCTGTTGTGGCTACGCTCATGCACTGCCTCTTCCCTGGCTCTGTCTCTTTCCTATTCCAACTC	21	0	166	0	47.5964	0	2266.5	0	11.1462	11.1462	Specific To CtST	NA	NA

## Sheet: CtL_vs_CtP
miRBase ID	miR-Family	Sequence	Hairpin Sequence	miRNA-Len	CtL_RawExp	CtS_RawExp	CtL_RPM	CtS_RPM	CtL_RPKM	CtS_RPKM	CtL_FoldExp	CtS_FoldExp	CtL_vs_CtS	Remark	Chi Square	p Value		Remark	Count
Known-miRNA3000	mir1507	TCTCATTCCATACATCGTCTGA	GTTTGGCAGAGGTGTATGGAGTGAGAGAAGGGAAAGGGTATTTTCCGATTCTGTCGTTACTCTCTTCCCTCTCTCATTCCATACATCGTCTGACGAAC	22	0	8	0	3.08502	0	140.228	0	7.13163	7.13163	Specific To CtS	Na	Na		Specific To CtL	24
Known-miRNA3001	mir1507	TCTCATTCCATACATCGTCTGA	GTTTGACAGAGATGTATGGAGTGAGAGAAGGGAAATGATATTTTCCGATCCCATCGTTACTCTCTTCCCTCTCTCATTCCATACATCGTCTGACGAAC	22	0	8	0	3.08502	0	140.228	0	7.13163	7.13163	Specific To CtS	Na	Na		Down Regulated	19
Known-miRNA3002	mir156	TGACAGAAGAGAGTGAGCAC	GAGAGGCTGACAGAAGAGAGTGAGCACATACTAGTGGAGATTGTATGAGGGCATACAATTGCGGGTGCGTGCTCACTTCTCTATCTGTCAGCTTCCC	20	15680	1290	5589.92	497.459	279496	24872.9	18.0925	14.6023	-3.49018	Down Regulated	-500337	1		Specific To CtS	6
Known-miRNA3003	mir156	TGACAGAAGAGAGTGAGCAC	GGAGGTGACAGAAGAGAGTGAGCACACATAATACTTTCTTGTAAGATAAAGATTCATGCTTGAAGTTATGTGTGCTCACTCTCTATCTGTCACCCC	20	15680	1290	5589.92	497.459	279496	24872.9	18.0925	14.6023	-3.49018	Down Regulated	-500337	1
Known-miRNA3004	mir156	TGACAGAAGAGAGTGAGCAC	GGTGACAGAAGAGAGTGAGCACTTGGCTCTTTCCTAGCATGGATCTAAGTTCACGCCAAAAGCCGTGTGCTCTCTCTCTATCTGTCACC	20	15680	1290	5589.92	497.459	279496	24872.9	18.0925	14.6023	-3.49018	Down Regulated	-500337	1
Known-miRNA3005	mir156	TGACAGAAGAGAGTGAGCAC	GAGAGGTGACAGAAGAGAGTGAGCACACATGGTATTTTCTTGGATGATATAAGATTTCATGCTTGAAACTATGCGTGCTCATTCTCTATCTGTCACCCATC	20	15680	1290	5589.92	497.459	279496	24872.9	18.0925	14.6023	-3.49018	Down Regulated	-500337	1
Known-miRNA3006	mir156	TGACAGAAGAGAGTGAGCAC	GAGGCTGACAGAAGAGAGTGAGCACATGCTAGTGGTATTTGTATGAGGGCATACAATTGCGGGTGCGTGCTCACTTCTCTATCTGTCAGCTTC	20	15680	1290	5589.92	497.459	279496	24872.9	18.0925	14.6023	-3.49018	Down Regulated	-500337	1
Known-miRNA3007	mir156	TGACAGAAGAGAGTGAGCAC	GGAGGTGACAGAAGAGAGTGAGCACTTGGCTCTTTCCTAGCATGGATCTTTCGTGCTAAAAGCTGTGTGCTCATTCTCTATCTGTCACCACC	20	15680	1290	5589.92	497.459	279496	24872.9	18.0925	14.6023	-3.49018	Down Regulated	-500337	1
Known-miRNA3008	mir156	TGACAGAAGAGAGTGAGCAC	GAGGTGACAGAAGAGAGTGAGCACACATAGTACTTTCTTGAATGATATAAGGTTTCATGCTTGAAGTTATGCGTGCTTACTCTCTATCTGTCACCC	20	15680	1290	5589.92	497.459	279496	24872.9	18.0925	14.6023	-3.49018	Down Regulated	-500337	1
Known-miRNA3009	mir156	TGACAGAAGAGAGTGAGCAC	TTGACAGAAGAGAGTGAGCACACAGAAGCACTTGGTATAGTTATATACTGTTGCTTTTGCGTGCTCACTTCTCTTTCTGTCAA	20	15680	1290	5589.92	497.459	279496	24872.9	18.0925	14.6023	-3.49018	Down Regulated	-500337	1
Known-miRNA3010	mir156	TGACAGAAGAGAGTGAGCAC	TGACAGAAGAGAGTGAGCACACAGAGGCACTTGGTATAGTATATATACTATTGCTTTTGCGTGCTCACTTCTCTTTCTGTCA	20	15680	1290	5589.92	497.459	279496	24872.9	18.0925	14.6023	-3.49018	Down Regulated	-500337	1
Known-miRNA3011	mir156	TGACAGAAGAGAGTGAGCAC	GACAGAAGAGAGTGAGCACAAAGAGGCACTTGATATAATTCTATATCACTGCTTTTGTGTGCTCACCACTCTTTCTGTC	20	15680	1290	5589.92	497.459	279496	24872.9	18.0925	14.6023	-3.49018	Down Regulated	-500337	1
Known-miRNA3012	mir156	TGACAGAAGAGAGTGAGCAC	ATTGACAGAAGAGAGTGAGCACAAAGAGGCACTTGATATAAATCTATATCACTGCTTTTGTGTGCTCACTACTCTTTCTGTCGGT	20	15680	1290	5589.92	497.459	279496	24872.9	18.0925	14.6023	-3.49018	Down Regulated	-500337	1
Known-miRNA3013	mir156	TGACAGAAGAGAGTGAGCAC	GGAGATGACAGAAGAGAGTGAGCACACATGGTATTTTCTTGCACGATGACGATTCATGCTTGAAGCTATGTGTGCTTACTCTCTATCTGTCATCCC	20	0	1290	0	497.459	0	24872.9	0	14.6023	14.6023	Specific To CtS	Na	Na
Known-miRNA3014	mir156	TTGACAGAAGAGAGAGAGCAC	TGACAGAAGAGAGAGAGCACAACCCGGGAATGGTTAAAGGAGTCTTTGCCTTTGTTGGGAGTGTGCTCTCTCTTCCTCTGTCA	21	610	185	217.465	71.341	10355.5	3397.19	13.3381	11.7301	-1.60798	Down Regulated	10642.2	0
Known-miRNA3015	mir156	TTGACAGAAGAGAGAGAGCAC	TGACAGAAGAGAGAGAGCACAACCCGGGAATGGCTAAAGGAGTCTTTGCCTTTGTTGGGAGTGTGCCCTCTCTTCCTCTGTCA	21	610	185	217.465	71.341	10355.5	3397.19	13.3381	11.7301	-1.60798	Down Regulated	10642.2	0
Known-miRNA3020	mir156mir157	TGACAGAAGATAGAGAGCAC	GACAGAAGATAGAGAGCACTGATGATGAAATGCATGAAAGGGAATGGCATCTCACTCCTTTGTGCTCTCTAGTCTTCTGTC	20	40	0	14.26	0	713	0	9.47776	0	-9.47776	Specific To CtL	Na	Na
Known-miRNA3021	mir156mir157	TTGACAGAAGATAGAGAGCAC	CGTGAGGAGGAAAGTGTTGGTGATGCTGTTGACAGAAGATAGAGAGCACAGATGATGAAATGCAAGAAAGGAAATGGCATCTTACTCTTTTGTGCTCTCTAGTCTTCTTGTCATCATCATTTTGCCTCCCCTCTCTTATG	21	2383	0	849.54	0	40454.3	0	15.304	0	-15.304	Specific To CtL	Na	Na
Known-miRNA3022	mir156mir157	TTGACAGAAGATAGAGAGCAC	TGACAGAAGATAGAGAGCACAGATGATGATATGCATATTATATAAAAAGCAGCTAGGGAACTCATGAATTGTGCATCTCACTCCTTTGTGCTCTCTATACTTCTGTCA	21	2383	0	849.54	0	40454.3	0	15.304	0	-15.304	Specific To CtL	Na	Na
Known-miRNA3023	mir156mir157	TTGACAGAAGATAGAGAGCAC	GGGAGGCATTAGTTGGTAAGGTTGTTGACAGAAGATAGAGAGCACAGATGATGATATGCACATATACATGGAACAGGAATTTAAGCAATTGCATCTCACTCCTTTGTGCTCTCTAAGCTTCTGTCATCCACCTCCACTACCCTCCT	21	2383	0	849.54	0	40454.3	0	15.304	0	-15.304	Specific To CtL	Na	Na
Known-miRNA3024	mir156mir157	TTGACAGAAGATAGAGAGCAC	AAGGTTGTTGACAGAAGATAGAGAGCACAGATGATGATATGCATATTATATAATATATAGCAGGGAACTCATGATGAATTGTGCATCTTACTCCTTTGTGCTCTCTATACTTCTGTCATCACCTT	21	2383	0	849.54	0	40454.3	0	15.304	0	-15.304	Specific To CtL	Na	Na
Known-miRNA3025	mir156mir157	TTGACAGAAGATAGAGAGCAC	GGTTGTTGACAGAAGATAGAGAGCACAGATAGTGATATGCATAAAAATATGGAACGGGAAAGCAATTGCATCTCACTCCTTTGTGCTCTCTAGGCTTCTGTCATCC	21	2383	0	849.54	0	40454.3	0	15.304	0	-15.304	Specific To CtL	Na	Na
Known-miRNA3026	mir159	TTTGGATTGAAGGGAGCTCTA	ACAAAGGGGGTTATGGAGTGGAGCTCCTTGAAGTCCAATTGAGGATCTTACTGGGTGGATTGAGCTGCTTAGCTATGGATCCCACAGTTCTACCCATCATTAAGTGCTTTTGTGGTAGTCTTGTGGCTTCCATATCTGGGGAGCTTCATTTGCCTTTATAGTATTATCCTTCTTTGGATTGAAGGGAGCTCTACACCCTTCTCCCCTTTTGT	21	308461	37792	109966	14573.6	5.23649e+06	693982	22.3202	19.4045	-2.91563	Down Regulated	-183916	1
Known-miRNA3027	mir159	TTTGGATTGAAGGGAGCTCTA	AGGGAAACATTAATTAAAGGGGATTATGAAGTGGAGCTCCTTGAAGTCCAATTGAGGATCTTACTGGGTGAATTGAGCTGCTTAGCTATGGATCCCACAGTTCTACCCATCAATAAGTGCTTTTGTGGTAGTCTTGTGGCTTCCATATCTGGGGAGCTTCATTTGCCTTTATAGTATTAACCTTCTTTGGATTGAAGGGAGCTCTACACCCTTCTCTTCTTTTCTCT	21	308461	37792	109966	14573.6	5.23649e+06	693982	22.3202	19.4045	-2.91563	Down Regulated	-183916	1
Known-miRNA3028	mir160	TGCCTGGCTCCCTGTATGCC	CTGGCTCCCTGTATGCCTCCAGAACTATTACTATCTTGAATGGTGCAAAGAGAGTTGGTGTAATTGAGAAGGTTGCTAGAGAATGATGGCATTGGGAGTTGG	20	28	0	9.982	0	499.1	0	8.96319	0	-8.96319	Specific To CtL	Na	Na
Known-miRNA3029	mir160	TGCCTGGCTCCCTGTATGCC	CTGGCTCCCTGTATGCCTCCAGAACTATTGTTATCTTCAATGGTACAAATAGAGTTGGTGTAATTGAGAAGGTTGCTAGAGAATGAAGGCATTGGGAGTTGG	20	28	0	9.982	0	499.1	0	8.96319	0	-8.96319	Specific To CtL	Na	Na
Known-miRNA3030	mir160	TGCCTGGCTCCCTGTATGCCA	GCGTGCCTGGCTCCCTGTATGCCATTTGCAGAGCCCATCAGGACAGTGATGGCCTTAACGAATGGCGTGCGAGGAGCCATGCATGC	21	2405	17	857.383	6.55566	40827.7	312.174	15.3173	8.28621	-7.03105	Down Regulated	52779.4	0
Known-miRNA3031	mir160	TGCCTGGCTCCCTGTATGCCA	TGTGCCTGGCTCCCTGTATGCCATTTGTAGAGCTCATCGAAGCATCAATGACCTTTGTGGATGGCGTATGAGGAGCCAAGCATA	21	2405	17	857.383	6.55566	40827.7	312.174	15.3173	8.28621	-7.03105	Down Regulated	52779.4	0
Known-miRNA3032	mir160	TGCCTGGCTCCCTGTATGCCA	GTGTGCCTGGCTCCCTGTATGCCATTTGTAGACCCCATTACAAAGGTGATGGCCTTAGCAAATGGCGTATGAGGAGTCATGCATGC	21	2405	17	857.383	6.55566	40827.7	312.174	15.3173	8.28621	-7.03105	Down Regulated	52779.4	0
Known-miRNA3033	mir160	TGCCTGGCTCCCTGTATGCCA	GCGTGCCTGGCTCCCTGTATGCCATTTGCAGAGCCCATCAGGACAGTGATGGCCTTAACGAATGGCGTGCGAGGAGCCATGCATGT	21	2405	17	857.383	6.55566	40827.7	312.174	15.3173	8.28621	-7.03105	Down Regulated	52779.4	0
Known-miRNA3034	mir160	TGCCTGGCTCCCTGTATGCCA	GTGTGCCTGGCTCCCTGTATGCCATTTGTAGACCCCATCACAATGGTGATGGCCTTATCAAATGGCGTATGAGGAGTCATGCATGC	21	2405	17	857.383	6.55566	40827.7	312.174	15.3173	8.28621	-7.03105	Down Regulated	52779.4	0
Known-miRNA3035	mir160	TGCCTGGCTCCCTGTATGCCA	ATGTGCCTGGCTCCCTGTATGCCATTTGCATAGTTCATTGAGCATCAATGATCTTTGTGAATGGCGTATGAGGAGCCAAGCATAT	21	2405	17	857.383	6.55566	40827.7	312.174	15.3173	8.28621	-7.03105	Down Regulated	52779.4	0
Known-miRNA3036	mir162	TCGATAAACCTCTGCATCCAG	GAGATGAGGTGAAGTCACTGGAGGCAGCGGTTCATCGATCTCTTCCTGAATTTGGTTGTGGAAGAACACAAAGCAAGAATCGGTCGATAAACCTCTGCATCCAGCGCTCACTTTGCCTCTCTT	21	602	30	214.613	11.5688	10219.7	550.896	13.3191	9.10564	-4.21343	Down Regulated	10779	0
Known-miRNA3037	mir162	TCGATAAACCTCTGCATCCAG	CTGGATGCAGCGGTTCATCGATCTCTTCCTGAATCGTTGTTTAACATCAGAACCATGAATCGATCGATAAACCTCTGCATCCAG	21	602	30	214.613	11.5688	10219.7	550.896	13.3191	9.10564	-4.21343	Down Regulated	10779	0
Known-miRNA3038	mir162	TCGATAAACCTCTGCATCCAG	TGGAGATGAGGTGAAGTCACTGGAGGCAGCGGTTCATCGATCTCTTCCTGAATTTGGTTGTGGAAGAACACAAAGCAAGAATCGGTCGATAAACCTCTGCATCCAGCGCTCACTTTGCCTCTCTTTA	21	602	30	214.613	11.5688	10219.7	550.896	13.3191	9.10564	-4.21343	Down Regulated	10779	0
Known-miRNA3039	mir164	TGGAGAAGCAGGGCACGTGCA	GGCAAAGGTGCATGCTGAGCAAGATGGAGAAGCAGGGCACGTGCAATTCTAACTCATGAAACCATAGAATCATCTTGTTTTTTCTTCTTTTCACTCTAACCAAATAGATTCCTCTACCTGCAGTGAGTTAGTCCTTCATGTGCCCCCCTTCCCCATCATGACGGCAGCACCTTAAATATAAAAATGCT	21	152	0	54.188	0	2580.38	0	11.3334	0	-11.3334	Specific To CtL	Na	Na
Known-miRNA3040	mir164	TGGAGAAGCAGGGCACGTGCA	AAGGTGCATGCTGAGCAAGATGGAGAAGCAGGGCACGTGCAATTCTAACTCATGAAACCATAGAATCATAGAAAATCACTTGTTTTTTTCTTCTTCTTTTCACTCTAACCAAATAGATTCCTCTATCTGCAGTGAGTTAGTCCTTCATGTGCCCCCCTTCCCCATCATGACGGTAGCACCTT	21	152	0	54.188	0	2580.38	0	11.3334	0	-11.3334	Specific To CtL	Na	Na
Known-miRNA3041	mir164	TGGAGAAGCAGGGCACGTGCA	TGGTGGCTAGGTCTTGCTGGAGAAGCAGGGCACGTGCAACTTCCCTCTCACTCAGAGACTCTATGCTTGTTCAAGCTGATTTTGCACGTGCTCTCCTTTTCCAGCTTGATTTTCCTACCA	21	152	0	54.188	0	2580.38	0	11.3334	0	-11.3334	Specific To CtL	Na	Na
Known-miRNA3042	mir164	TGGAGAAGCAGGGCACGTGCA	AGGTGCATGTTGTGCAAGATGGAGAAGCAGGGCACGTGCAATACTACCTCATGAACACACGGCGTGTGAGCTCGGAGATCAATCACATTCTTTTCTGCTTCATTTGACCAACCCAGAGAGATCCTATGAGTTAGTCCTTCATGTGCCCCCCTTCCCCATCATGACAACAGCACCT	21	152	0	54.188	0	2580.38	0	11.3334	0	-11.3334	Specific To CtL	Na	Na
Known-miRNA3043	mir164	TGGAGAAGCAGGGCACGTGCA	TGGTGGCTAGGTCTTGCTGGAGAAGCAGGGCACGTGCAACATTCCTGATGCTTGCTCCAGCTTATTTTGCACGTGCTCTCCTTTTCCAGCTTGATTTTCCTACCA	21	152	0	54.188	0	2580.38	0	11.3334	0	-11.3334	Specific To CtL	Na	Na
Known-miRNA3044	mir164	TGGAGAAGCAGGGCACGTGCA	GGGTGAGAAGCTACTTGTTGGAGAAGCAGGGCACGTGCAACTCTCTCGGCTCTCTTTAAGCGCCATTGAACCCTTTGCACGTGCTCCCCTTCTCCAACACGGCTTCCTCACCC	21	152	0	54.188	0	2580.38	0	11.3334	0	-11.3334	Specific To CtL	Na	Na
Known-miRNA3045	mir164	TGGAGAAGCAGGGCACGTGCA	TCCTTGTTGGAGAAGCAGGGCACGTGCAAGTCTCTTGGCTCTCAAATGCCACTGAACCCTTTGCACGTGCTCCCCTTCTCCAACACGGG	21	152	0	54.188	0	2580.38	0	11.3334	0	-11.3334	Specific To CtL	Na	Na
Known-miRNA3046	mir164	TGGAGAAGCAGGGCACGTGCA	GGGTGAGAAGCTCCTTGTTGGAGAAGCAGGGCACGTGCAACTCTCTAGGCTCTCTTAAGCGCCATTGAACCCTTTGCACGTGCTCCCCTTCTCCAACACGGCTTCCTCACCC	21	152	0	54.188	0	2580.38	0	11.3334	0	-11.3334	Specific To CtL	Na	Na
Known-miRNA3047	mir164	TGGAGAAGCAGGGCACGTGCA	TGTTGGAGAAGCAGGGCACGTGCAACTCACTTCTAGTTAATCTGATTTTGCACGTGCTCCCCTTCTCCAACA	21	152	0	54.188	0	2580.38	0	11.3334	0	-11.3334	Specific To CtL	Na	Na
Known-miRNA3048	mir164	TGGAGAAGCAGGGCACGTGCA	GAGAAGCTCCTTGTTGGAGAAGCAGGGCACGTGCAAGTCTCTTGGATCTCAAATGCCACTGAACCCTTTGCACGTGCTCCCCTTCTCCAACACGGGTTTCTC	21	152	0	54.188	0	2580.38	0	11.3334	0	-11.3334	Specific To CtL	Na	Na
Known-miRNA3049	mir164	TGGAGAAGCAGGGCACGTGCA	GGTGGTTAGGTCCTGTTGGAGAAGCAGGGCACGTGCAACTCAGTTCTAGTTCTAGCTCTATTATAGCTGCTCTAGTTTATCTGATTTTGCACGTGCTCCCCTTCTCCAACACGATTTTCCTACC	21	152	0	54.188	0	2580.38	0	11.3334	0	-11.3334	Specific To CtL	Na	Na
Known-miRNA3050	mir166	GGAATGTTGTCTGGCTCGAGG	GCAAAGGTGAGGTTGAGAGGAATGTTGTCTGGCTCGAGGTCATGGAGGAGGAGAGTACTCAGATGAGTGAAAGTTTCCAATGGAAATTTACCCTCTTAACACCAAAAAAAAAAAAAAAATTGATTCTGGGACCAGGCTTCATTTCCCCCATCCAACTTTTGT	21	1269	0	452.399	0	21542.8	0	14.3949	0	-14.3949	Specific To CtL	Na	Na
Known-miRNA3051	mir166	GGAATGTTGTCTGGCTCGAGG	GGAATGTTGTCTGGCTCGAGGTCATGGAGGAGGAGGAGAGTATTGAGATGAGTGAAAGTTTCCAATGGAAATTTACCCTCTTAACACAAAAAAAAAAATTGATTCGCGGACCAGGCTTCATTCC	21	1269	0	452.399	0	21542.8	0	14.3949	0	-14.3949	Specific To CtL	Na	Na
Known-miRNA3052	mir166	TCGGACCAGGCTTCATTCC	GGAAGCTCACGTCTTGAGGGGAATGCAGTGTGGTCCAAGGAGATGATATATCACTTCACCATACTCATATCTTCACAAACTCATCAGATTCAGATGTAATAATAATTTGTAATATATGCATATTATGTCTCCTCGGACCAGGCTTCATTCCCTTCAATTACAGCTTCC	19	0	82	0	31.6214	0	1664.28	0	10.7007	10.7007	Specific To CtS	Na	Na
Known-miRNA3053	mir166	TCGGACCAGGCTTCATTCCC	GGAAGCTCACGTCTTGAGGGGAATGCAGTGTGGTCCAAGGAGATGATATATCACTTCACCATACTCATATCTTCACAAACTCATCAGATTCAGATGTAATAATAATTTGTAATATATGCATATTATGTCTCCTCGGACCAGGCTTCATTCCCTTCAATTACAGCTTCC	20	1493	0	532.255	0	26612.7	0	14.6998	0	-14.6998	Specific To CtL	Na	Na
Known-miRNA3054	mir166	TCGGACCAGGCTTCATTCCCC	GTTGAGGGGAATGTCGTCTGGTTCGAGACCATTCATGCAAGTAGTCTCAGACATGACTCTTCTGAGTGATTTCGGACCAGGCTTCATTCCCCTCAGC	21	253763	5722	90466.5	2206.56	4.30793e+06	105074	22.0386	16.681	-5.35751	Down Regulated	-187244	1
Known-miRNA3055	mir166	TCGGACCAGGCTTCATTCCCC	GAGGGGAATGTTGTCTGGCTCGAGGACCCTTCTTCTTCTTGATCTTGTGTAGACTGCTATACCTGTGGTCAAGGAATGCTTAGTGTTTTCGGACCAGGCTTCATTCCCCCC	21	253763	5722	90466.5	2206.56	4.30793e+06	105074	22.0386	16.681	-5.35751	Down Regulated	-187244	1
Known-miRNA3056	mir166	TCGGACCAGGCTTCATTCCCC	AGTTGAGGGGAATGTCGTTTGGTTCGAGATCATTCATGCAAGTAGTCTCAGACATAACTCTTCTGAGTGATTTCGGACCAGGCTTCATTCCCCTCAGCT	21	253763	5722	90466.5	2206.56	4.30793e+06	105074	22.0386	16.681	-5.35751	Down Regulated	-187244	1
Known-miRNA3057	mir166	TCGGACCAGGCTTCATTCCCC	GAGGGGAATGTTGTCTGGCTCGAGGACCCTTCTTCATCTTGATCTTGTGTAGACTACTATGCTTGTGGTCAAGGAATACATAGTGTTGTCGGACCAGGCTTCATTCCCCCC	21	253763	5722	90466.5	2206.56	4.30793e+06	105074	22.0386	16.681	-5.35751	Down Regulated	-187244	1
Known-miRNA3058	mir166	TCGGACCAGGCTTCATTCCCC	AGTTGAGGGGAATGTCATCTGGTTCGAGATCATTCATTTATTCAATTAGTCTCAAACACGAAAATGCGGACCCAGTTCTTTTGTGTGATTTCGGACCAGGCTTCATTCCCCTGAGCT	21	253763	5722	90466.5	2206.56	4.30793e+06	105074	22.0386	16.681	-5.35751	Down Regulated	-187244	1
Known-miRNA3059	mir166	TCGGACCAGGCTTCATTCCCC	GCAAAGGTGAGGTTGAGAGGAATGTTGTCTGGCTCGAGGTCATGGAGGAGGAGGAGAGTACTGAGATGAGTGAAAGTTTCCAATGGAAATTTACCCTCTTAACACAAAAAAAAATTGATTCTCGGACCAGGCTTCATTCCCCACACCCAACTTTTGT	21	253763	0	90466.5	0	4.30793e+06	0	22.0386	0	-22.0386	Specific To CtL	Na	Na
Known-miRNA3060	mir166	TCGGACCAGGCTTCATTCCCC	GGTGGGAGAATGAGGGTGTGGGGAATGTCGCCTTGGCTCGAGAGATCTATATGATATGATGTGTCCATGCATTCACTAATCATCAGTTTGTGAGTGTTTTCTCGGACCAGGCTTCATTCCCCTCACTCCCTCCTCTCTCGCT	21	253763	0	90466.5	0	4.30793e+06	0	22.0386	0	-22.0386	Specific To CtL	Na	Na
Known-miRNA3061	mir166	TCGGACCAGGCTTCATTCCCC	GGTGGGAGAATGAGGGTGTGGGGAATGTCGCCTTGGCTCGAGAGAGATATATGCATGATGTGTCCATGCATTCACCAATGAATCAAATGATATTATATCAGTTTGAATTGTGAATGTTTTCTCGGACCAGGCTTCATTCCCCTCACTCCCTCCTCTCTCGCT	21	253763	0	90466.5	0	4.30793e+06	0	22.0386	0	-22.0386	Specific To CtL	Na	Na
Known-miRNA3062	mir166	TCGGACCAGGCTTCATTCCCC	GAGTTGAGGGGAATGGTGTCTGGTTCGAGACCATTCTTCTGAAGCAAAGATCATCATCACCCTTGAGAATGATCTCGGACCAGGCTTCATTCCCCCTAGCTC	21	253763	0	90466.5	0	4.30793e+06	0	22.0386	0	-22.0386	Specific To CtL	Na	Na
Known-miRNA3063	mir166	TCGGACCAGGCTTCATTCCCC	GAGTTGAGGGGAATGGTGTCTGGTTCGAGACCATTCTTCTGAAGCAAAGATCATCATCATCACCCTTGAGAATGATCTCGGACCAGGCTTCATTCCCCCTAGCTC	21	253763	0	90466.5	0	4.30793e+06	0	22.0386	0	-22.0386	Specific To CtL	Na	Na
Known-miRNA3064	mir166	TCGGACCAGGCTTCATTCCCC	GGTTGAGAGGAATGTTGTCTGGCTCGAGGTCATGGAGTAGGAGGAGAGTACTGAGATGAGTGAAAGTTTCCAATGGAAATTTACCCTCTTAACACAAAAAATGAAAAGATTCTCGGACCAGGCTTCATTCCCCCACCC	21	253763	0	90466.5	0	4.30793e+06	0	22.0386	0	-22.0386	Specific To CtL	Na	Na
Known-miRNA3065	mir166	TCTCGGACCAGGCTTCATTCC	GAAATGAGAGATTGGGGTTGATGGGAATGTTGTTTGGCTCGAGGTAACTATGCATGGTCTTAATTTTGTTCATCTTTGAAGCTTTAATTTATGGGTTTCGATCTCTTTGATCCCTTGAAACAAAGAAAGCTTTAAAGGTTGGATTTTGAGGCTTTCTCGGACCAGGCTTCATTCCCGTAAACCTTATCTCTCTCTC	21	47268	7136	16851	2751.83	802431	131040	19.614	16.9996	-2.61437	Down Regulated	-228253	1
Known-miRNA3066	mir166	TCTCGGACCAGGCTTCATTCC	TCTGAGAAGGAAAGGGGGTGTTTGGAATGAGGTTTGATCCAAGATCATCACATCATATATATATCTTCTTCTTCAATTTCCCTTTCCTTCTTGATTTACTTACCTTCATACATATATTATTATTTTCATCACTTCATGCATGGGATGAGACTGATCTCGGACCAGGCTTCATTCCTCACACCTAACTTTCCTTGTAGA	21	47268	7136	16851	2751.83	802431	131040	19.614	16.9996	-2.61437	Down Regulated	-228253	1
Known-miRNA3067	mir166	TCTCGGACCAGGCTTCATTCC	GGTTGAGAGGAATGTTGTCTGGCTCGAGGTCATGGAGTAGGAGGAGAGTACTGAGATGAGTGAAAGTTTCCAATGGAAATTTACCCTCTTAACACAAAAAATGAAAAGATTCTCGGACCAGGCTTCATTCCCCCACCC	21	0	7136	0	2751.83	0	131040	0	16.9996	16.9996	Specific To CtS	Na	Na
Known-miRNA3068	mir166	TCTCGGACCAGGCTTCATTCC	GCAAAGGTGAGGTTGAGAGGAATGTTGTCTGGCTCGAGGTCATGGAGGAGGAGGAGAGTACTGAGATGAGTGAAAGTTTCCAATGGAAATTTACCCTCTTAACACAAAAAAAAATTGATTCTCGGACCAGGCTTCATTCCCCACACCCAACTTTTGT	21	0	7136	0	2751.83	0	131040	0	16.9996	16.9996	Specific To CtS	Na	Na
Known-miRNA3069	mir166	TCTCGGACCAGGCTTCATTCC	GGTGGGAGAATGAGGGTGTGGGGAATGTCGCCTTGGCTCGAGAGATCTATATGATATGATGTGTCCATGCATTCACTAATCATCAGTTTGTGAGTGTTTTCTCGGACCAGGCTTCATTCCCCTCACTCCCTCCTCTCTCGCT	21	0	7136	0	2751.83	0	131040	0	16.9996	16.9996	Specific To CtS	Na	Na
Known-miRNA3070	mir166	TCTCGGACCAGGCTTCATTCC	GGTGGGAGAATGAGGGTGTGGGGAATGTCGCCTTGGCTCGAGAGAGATATATGCATGATGTGTCCATGCATTCACCAATGAATCAAATGATATTATATCAGTTTGAATTGTGAATGTTTTCTCGGACCAGGCTTCATTCCCCTCACTCCCTCCTCTCTCGCT	21	0	7136	0	2751.83	0	131040	0	16.9996	16.9996	Specific To CtS	Na	Na
Known-miRNA3071	mir166	TCTCGGACCAGGCTTCATTCC	GAGTTGAGGGGAATGGTGTCTGGTTCGAGACCATTCTTCTGAAGCAAAGATCATCATCACCCTTGAGAATGATCTCGGACCAGGCTTCATTCCCCCTAGCTC	21	0	7136	0	2751.83	0	131040	0	16.9996	16.9996	Specific To CtS	Na	Na
Known-miRNA3072	mir166	TCTCGGACCAGGCTTCATTCC	GAGTTGAGGGGAATGGTGTCTGGTTCGAGACCATTCTTCTGAAGCAAAGATCATCATCATCACCCTTGAGAATGATCTCGGACCAGGCTTCATTCCCCCTAGCTC	21	0	7136	0	2751.83	0	131040	0	16.9996	16.9996	Specific To CtS	Na	Na
Known-miRNA3073	mir167	TGAAGCTGCCAGCATGATCT	AGGAAAAAGTGAAGCTGCCAGCATGATCTAGCTTTGGTTAGTGGGAGCGAGAGAGTGCTAACCCTCACTAGGTCATGCTGTGCTAGCCTCACTCCTTCCT	20	144	0	51.336	0	2566.8	0	11.3258	0	-11.3258	Specific To CtL	Na	Na
Known-miRNA3074	mir167	TGAAGCTGCCAGCATGATCT	AGGAAAAAGTGAAGCTGCCAGCATGATCTAGCTTTGGTTAGAGAGCTGAAGAAGAGTGTTAAATGCTAACCCTTACTAGGTCATGCTGTAACAGCCTCACTCCTTCCT	20	144	0	51.336	0	2566.8	0	11.3258	0	-11.3258	Specific To CtL	Na	Na
Known-miRNA3075	mir167	TGAAGCTGCCAGCATGATCT	GGGAAAAAGTGAAGCTGCCAGCATGATCTAGCTTTGGTTAGTGGGAGCCAGAGAGTGCTAACCCTCACTAGGTCATGCTGTGCTAGCCTCACTCCTTCCT	20	144	0	51.336	0	2566.8	0	11.3258	0	-11.3258	Specific To CtL	Na	Na
Known-miRNA3076	mir167	TGAAGCTGCCAGCATGATCT	AGTGAAGCTGCCAGCATGATCTACCTTTGGTTAGAGAGCTCAAGAGTGCTAACCCTGACTAGGTCATGCTGTGACAGCCTCACT	20	144	0	51.336	0	2566.8	0	11.3258	0	-11.3258	Specific To CtL	Na	Na
Known-miRNA3080	mir167	TGAAGCTGCCAGCATGATCTGA	CAGCAGTTGAAGCTGCCAGCATGATCTGAGTTTACCTTCTATTGGTAAGAACAGATCATGTGGCTGCTTCACCTGTTG	22	4750	148	1693.38	57.0728	76971.6	2594.22	16.232	11.3411	-4.89095	Down Regulated	134120	0
Known-miRNA3081	mir167	TGAAGCTGCCAGCATGATCTT	TGAAGCTGCCAGCATGATCTTAACTTCCCTCACTTGCTGTGGAAAGATCAGATCATGTGGCAGTTTCA	21	220	26	78.43	10.0263	3734.76	477.443	11.8668	8.89918	-2.96762	Down Regulated	3766.98	0
Known-miRNA3082	mir167	TGAAGCTGCCAGCATGATCTT	ACTACCAGTTGAAGCTGCCAGCATGATCTTAACTTCCCTCACTTGCCGTGGAAAGATCAGATCATGTGGCAGTTTCACCTAGTAGT	21	220	26	78.43	10.0263	3734.76	477.443	11.8668	8.89918	-2.96762	Down Regulated	3766.98	0
Known-miRNA3083	mir168	TCGCTTGGTGCAGGTCGGGAA	GCGGTCTCTAATTCGCTTGGTGCAGGTCGGGAACCGGTTTTCGCGCGGAATGGAGGAACGGTCGCCGGCGGCGAATTGGATCCCGCCTTGCATCAACTGAATCGGAGGCCGC	21	0	160	0	61.7003	0	2938.11	0	11.5207	11.5207	Specific To CtS	Na	Na
Known-miRNA3084	mir168	TCGCTTGGTGCAGGTCGGGAA	GCGGTCTCTAATTCGCTTGGTGCAGGTCGGGAACCGGTTTTCGCGCGGAATGGAGGAGCGGTCGCCGGCGCCGAATTGGATCCCGCCTTGCATCAACTGAATCGGAGGCCGC	21	0	160	0	61.7003	0	2938.11	0	11.5207	11.5207	Specific To CtS	Na	Na
Known-miRNA3085	mir169	CAGCCAAGAATGACTTGCCGG	AGCCAAGAATGACTTGCCGGAATGCTTGCATTAGGCATAATATATAGTTGTATACTTTATAATCCGGCAAGTTGTTTTTGGCT	21	5	0	1.7825	0	84.881	0	6.40737	0	-6.40737	Specific To CtL	Na	Na
Known-miRNA3086	mir169	CAGCCAAGAATGACTTGCCGG	GAGTGTTTGCAAGAAGAGGCAGGGAGTGATTTGCAGCCAAGAATGACTTGCCGGAATGCATATATATGCATTAGGTACCAACATATATAGTTGTATTGTATAATTTCGGGCAAGTTGTTTTTGGCTACATTTATCTCTCTTCTTTTCTTGTAAAACTTC	21	5	0	1.7825	0	84.881	0	6.40737	0	-6.40737	Specific To CtL	Na	Na
Known-miRNA3087	mir169	CAGCCAAGGATGACTTGCCGG	CCTAAGAGGGACTTACATGAAGAGGAAGAGAGAGTGATGCAGCCAAGGATGACTTGCCGGCGTTATTATTTGCTCATGTTCATGCTCACCGGTTTCCTTGCCGGCAAGTTGTGTTTGGCTATGTTTTGCTCTCTTCTTCTCATGTAAGTGCCACTTAGG	21	105	11	37.4325	4.2419	1782.5	201.995	10.7997	7.65818	-3.14151	Down Regulated	1780.68	0
Known-miRNA3088	mir169	CAGCCAAGGATGACTTGCCGG	TCACAATAAGAGGTAGAAAGTAGAGTGCAGCCAAGGATGACTTGCCGGAGCAATAAGAATAAACAATAAAATGTATCTATTTATAACATTCTTCTTCTTCTTCTTCTTCTTTCACGCCGGCAAGTTGTTCTTGGCTACATTTTGTTTTCTTCTTCTACTGTGA	21	105	11	37.4325	4.2419	1782.5	201.995	10.7997	7.65818	-3.14151	Down Regulated	1780.68	0
Known-miRNA3089	mir169	CAGCCAAGGATGACTTGCCGG	AGAGGCAGAAAGTAGAGTGCAGCCAAGGATGACTTGCCGGAGCAATAAGCAATAATATCTATCTATTTTATCTTTCTTTTCTTCTTATTCTTTCACGCCGGCAAGTTGTTCTTGGCTACATTTTGTTTTCTTCTTCT	21	105	11	37.4325	4.2419	1782.5	201.995	10.7997	7.65818	-3.14151	Down Regulated	1780.68	0
Known-miRNA3090	mir169	CAGCCAAGGATGACTTGCCGG	AGAGAGTGTAGTGCAGCCAAGGATGACTTGCCGGCATTAGCCAAGTGAATGAGCATCATATATATATATATATATATATATATATATATGACTCATGTTCTTGTCGGCAAGTTGGCCTTGGCTATATTGGACTCTCT	21	0	11	0	4.2419	0	201.995	0	7.65818	7.65818	Specific To CtS	Na	Na
Known-miRNA3091	mir170mir171	TATTGGCCTGGTTCACTCAGA	ATATGAAGTAGTTATTGTGATATTGGCCTGGTTCACTCAGACATGTATACCACGGCACGGTTGTGTCCTTGCTAGAAAGATTTAAAACAAAATACATGTTGTGATTGTGGTTTTGGGTTTGATTGAGCCGTGCCAATATCTCAGTGCTATTTCATGT	21	6	0	2.139	0	101.857	0	6.6704	0	-6.6704	Specific To CtL	Na	Na
Known-miRNA3098	mir171	TTGAGCCGCGCCAATATCACT	GAGAAAGCGATGTTGGTGAGGTTCAATCCGAAGACGGATTTACATGTAGAAGCAGTAAAATACGATCTCAGATTGAGCCGCGCCAATATCACTTTATC	21	33	0	11.7645	0	560.214	0	9.12984	0	-9.12984	Specific To CtL	Na	Na
Known-miRNA3099	mir171	TTGAGCCGCGCCAATATCACT	GATGTTGGTGAGGTTCAATCCGAAGACGGATTTACATGTAGAAGCAGTAAAATACGATCTCAGATTGAGCCGCGCCAATATC	21	33	0	11.7645	0	560.214	0	9.12984	0	-9.12984	Specific To CtL	Na	Na
Known-miRNA3100	mir171	TTGAGCCGCGTCAATATCTCA	AGGTATTGGCGTGCCTCAATTTGAAGACATGGTTAAGATGAAAACCAGCCATGTAATTTTAATTGAGCCGCGTCAATATCT	21	96	7	34.224	2.69939	1629.71	128.542	10.6704	7.0061	-3.6643	Down Regulated	1632.1	0
Known-miRNA3101	mir171	TTGAGCCGTGCCAATATCACA	GATATTGGTGCGGTTCAATCAGAAGGCAGTGTTTTATGATCCAAAAGCTCTGTGTTATTTGATTGAGCCGTGCCAATATC	21	112	0	39.928	0	1901.33	0	10.8928	0	-10.8928	Specific To CtL	Na	Na
Known-miRNA3102	mir171	TTGAGCCGTGCCAATATCACA	GATATTGGTACGGTTCAATCAGAAGACAGTGCTTTATGATTCTAAAGCTCTCTTATTTGATTGAGCCGTGCCAATATC	21	112	0	39.928	0	1901.33	0	10.8928	0	-10.8928	Specific To CtL	Na	Na
Known-miRNA3103	mir171	TTGAGCCGTGCCAATATCACA	GATATTGGTACGGTTCAATCAGAAGGCAGTGCTTTATGATTTCAAAGCTCTCTTATTTGATTGAGCCGTGCCAATATC	21	112	0	39.928	0	1901.33	0	10.8928	0	-10.8928	Specific To CtL	Na	Na
Known-miRNA3104	mir171	TTGAGCCGTGCCAATATCACA	GATATTGGTGCGGTTCAATCAGAAGGCAGTGTTTTATGATCCAAAAACTCTGTGTTATTTGATTGAGCCGTGCCAATATC	21	112	0	39.928	0	1901.33	0	10.8928	0	-10.8928	Specific To CtL	Na	Na
Known-miRNA3105	mir172	AGAATCTTGATGATGCTGCAT	TTGCAGGTGCAGCACCATCAAGATTCACATGCAATTTACACCCTATAAGAGATTTTTGACAAAATTTCTTTCCTAGGAGAGTTTTGACTTGAGAATCTTGATGATGCTGCATCAGCAG	21	50	0	17.825	0	848.81	0	9.7293	0	-9.7293	Specific To CtL	Na	Na
Known-miRNA3106	mir172	AGAATCTTGATGATGCTGCAT	GTGCAGCAGCATCAAGATTCACACACAGATTTACCTCCTTGGGGGCGTGTGTTTCGGTGCTGAGAATCTTGATGATGCTGCAT	21	50	0	17.825	0	848.81	0	9.7293	0	-9.7293	Specific To CtL	Na	Na
Known-miRNA3107	mir172	AGAATCTTGATGATGCTGCAT	GGTGCAGCAGCATCAAGATTCACACACAGATTCCACCTCCTTGGGGGAGTGTTTAGGTGCTGAGAATCTTGATGATGCTGCATC	21	50	0	17.825	0	848.81	0	9.7293	0	-9.7293	Specific To CtL	Na	Na
Known-miRNA3108	mir2109	TGCGAGTGTCTTCGCCTCTGA	GGTGCGAGTGTCTTCGCCTCTGAGAGAGATACTATGAGATCTCAAGCCTCGGAGGCGTAGATACTCACACC	21	99	0	35.2935	0	1680.64	0	10.7148	0	-10.7148	Specific To CtL	Na	Na
Known-miRNA3109	mir2111	TAATCTGCATCCTGAGGTTTA	GTAATCTGCATCCTGAGGTTTAGGACAATATCCTTTGTTTTGTTTCTAGTCCTTGGGATGCAGATTAC	21	69	0	24.5985	0	1171.36	0	10.194	0	-10.194	Specific To CtL	Na	Na
Known-miRNA3110	mir2111	TAATCTGCATCCTGAGGTTTA	TAATCTGCATCCTGAGGTTTAGAGCAATGTTTTTGTTGCATCTAGTCCTTGGGATGCAGATTA	21	69	0	24.5985	0	1171.36	0	10.194	0	-10.194	Specific To CtL	Na	Na
Known-miRNA3111	mir2111	TAATCTGCATCCTGAGGTTTA	GGTAATCTGCATCCTGAGGTTTAGAAACAATATGTTTATATATCGGGGGTAATCCTTGGGATGTAGATTACC	21	69	0	24.5985	0	1171.36	0	10.194	0	-10.194	Specific To CtL	Na	Na
Known-miRNA3112	mir2111	TAATCTGCATCCTGAGGTTTA	GGTAATCTGCATCCTGAGGTTTAGAAACAATATGTTTATCGGGTCTAATCCTTGGGATGTAGATTACC	21	69	0	24.5985	0	1171.36	0	10.194	0	-10.194	Specific To CtL	Na	Na
Known-miRNA3113	mir2111	TAATCTGCATCCTGAGGTTTA	GAAGGGGTAATCTGCATCCTGAGGTTTAGAGCAATACTTTTGTTGTGTCTAATCCTTGGGATGCAGATTATCTCTTC	21	69	0	24.5985	0	1171.36	0	10.194	0	-10.194	Specific To CtL	Na	Na
Known-miRNA3114	mir319	TGGACTGAAGGGGAGCTCCTTC	TAGTACTGGGAGACAAAGAGAGTGAAGGAGCTTCCTTCAGCCCACGCATGGGTTCGGGGGATTGAAGGGTTGCTGAAGCATCTGCTGACTCATTCATACACACAGAATAGTGATTCAAATTGCTAAGGTAATTGTGTGAATGAAGCAGGAGATATTTTGCATCCCTCTTTCTTTGTGCTTGGACTGAAGGGGAGCTCCTTCTTTCTGTTGCCTCCACTTGTATTA	22	815	8	290.548	3.08502	13206.7	140.228	13.689	7.13163	-6.55735	Down Regulated	14238.8	0
Known-miRNA3115	mir319	TTGGACTGAAGGGAGCTCC	GGAGGGAAAGAGAGTGAAGGAGTTTCCCTCAGCCCATTCATGGATATAATGAAAGATTGGGTTGCTGAATTAACTGATTCATTCATACAATAGTATTCAATTAGGGTAATATTGTGTGAATGAAGAGAGTATAGTATCTATATTGGAACCCCCTCTTTCTCTGTGCTTGGACTGAAGGGAGCTCCTTCTTTTTCTGTTCCCTCC	19	29	0	10.3385	0	544.132	0	9.08781	0	-9.08781	Specific To CtL	Na	Na
Known-miRNA3116	mir319	TTGGACTGAAGGGAGCTCCCT	AGACCCTAAGGTAAGAGAGCTTTCTTCAGTCCACTCATGGGTGACAGTAAGATTCAATTAGCTGCCGACTCATTCATCCAAATGTTGAGTGTAAGCGAATAAATATACTCAGCAGATGAGTGAATGATGCGGGAGACAAATTGAATCTTAAGTTTCCTGTACTTGGACTGAAGGGAGCTCCCTTTTCCTTTTGTCT	21	3735	183	1331.53	70.5697	63406.1	3360.46	15.9523	11.7144	-4.23789	Down Regulated	97427.4	0
Known-miRNA3117	mir319	TTGGACTGAAGGGAGCTCCCT	CGACGGTAAGAGAGCTTTCTTCAGTCCACTTATGGGTGACAATAAGATTTCAATTAGCTGCCGACTCATTCATCCAAATGCTGAGTGAAAGCGAAGAAAGATACTCAGCAAATGAGTGAATGATGCGGGAGACAAATTGATTCTTAAGTTTCCTGTACTTGGACTGAAGGGAGCTCCCTTTTTCTTTTG	21	3735	183	1331.53	70.5697	63406.1	3360.46	15.9523	11.7144	-4.23789	Down Regulated	97427.4	0
Known-miRNA3118	mir319	TTGGACTGAAGGGAGCTCCCT	GGGATGGTTGATCAGGTAAGAGAGCTCTCTTCAGCCCACTCATAGGTGATAATAGGATTTAATTAGCTGCCGACTCATTCATACACATGCTGAGTGAATTAATGAATAATACTCAGTAAATGAGTGAATGATACGGGAGACAAATTGAATCTTATGTTTTCTGTACTTGGACTGAAGGGAGCTCCCTTTTCTCGCTCGTTTCTGTCTC	21	3735	183	1331.53	70.5697	63406.1	3360.46	15.9523	11.7144	-4.23789	Down Regulated	97427.4	0
Known-miRNA3119	mir319	TTGGACTGAAGGGAGCTCCCT	GAATAGTTTAAGAGAGCTTCCTTCAGTCCACTCATGGATGGGTAGAGGGTTTGAATTAGCTGCTGACTCATTCATTCAAACACAATAGAATTAGTATCATGGTATGCTATTGTGAATGTGTGAATGATGCAGGAGGTAAAGTTCATCCTTTTCTTGTCTTTGCTTGGACTGAAGGGAGCTCCCTTTTACTGTTT	21	3735	183	1331.53	70.5697	63406.1	3360.46	15.9523	11.7144	-4.23789	Down Regulated	97427.4	0
Known-miRNA3120	mir319	TTGGACTGAAGGGAGCTCCCT	AAGATGTATGTATTATTAAGAATAGTTGAAGAGAGCTTCCTTCAGTCCACTCATGGATGGGTAAGGGGTTAGAATTAGCTGCTGACTCATTCATTCAAACACAATAGATCTGGCATCATGATATGCTATTGTGAATGTGTGAATGATGCGGGAGGTAAATTTCTTCCTTTTCCTGTCTGTGCTTGGACTGAAGGGAGCTCCCTCTAACTGTCTATAATGTTATCTT	21	3735	183	1331.53	70.5697	63406.1	3360.46	15.9523	11.7144	-4.23789	Down Regulated	97427.4	0
Known-miRNA3121	mir319	TTGGACTGAAGGGAGCTCCCT	ATGAGGAATAGTTTAAGAGAGCTTCCTTCAGTCCACTCATGGATGGATAGAGGGTTTGAATTAGCTGCTGACTCATTCATTCAAACACAATAGAACGGGTGTCATGGTATGCTATTGTGAATGCCTGAATGATGCAGGAGGTAAAGTTCATCCTTTTCTTGTCTGTGCTTGGACTGAAGGGAGCTCCCTTTTACTGTTTTTATCAT	21	3735	183	1331.53	70.5697	63406.1	3360.46	15.9523	11.7144	-4.23789	Down Regulated	97427.4	0
Known-miRNA3122	mir319	TTGGACTGAAGGGAGCTCCCT	TAATATTGATGTATATACTATTAGGAATAGTTGAAGAGAGCTTCCTTCAGTCCACTCATGGATGGGAAAGGGGTTTGAATTAGCTGCTGACTCATTCATTCAAACACAATAGATTCGGCTTCATGATATGTTATTGTGAATGTGTGAATGATGCGGGAGGTAAATTTCTTCCTTTTCTTGTCCTTGCTTGGACTGAAGGGAGCTCCCTCTAACTTCTTATAATGTTA	21	3735	183	1331.53	70.5697	63406.1	3360.46	15.9523	11.7144	-4.23789	Down Regulated	97427.4	0
Known-miRNA3123	mir319	TTGGACTGAAGGGGCCTCTT	GGTGAGGGATATGGAAGGGGCTCACTTCAGTCCAGTCCGAGGCGGTGGAAGATGGCTGAAACTCAGCTGCTGACTCGTTGGTTCGAGAGCTCACCATTAAGATCGATCGATGATGTCGGCACTCAGCCCATGTACATAATTAAGGTGGTCTGCTTCTGATCCAACGATGCGGGAGCTGCATTTAGTCGTGACTGTCACGTCTTGGACTGAAGGGGCCTCTTCATTTCCCATATCCTTCACT	20	94	0	33.511	0	1675.55	0	10.7104	0	-10.7104	Specific To CtL	Na	Na
Known-miRNA3124	mir319	TTGGACTGAAGGGGCCTCTT	GTAGGGTTGTGTTCGAGGATTGGTGGAAGATATGGAAGGGGCTCACTTCAGTCCAGTCCGAGTCGGTGAAAAATGACTGAAACTCAGCTGCTGACTCGTTGGCTCGAGAGTTCACCATTAAGATAGATTGATGTTCGGCACTCACGCCATGTAATTAAGGTGGTGTGCTTCTGATCCAACGATGCGGGAGCTGCATTCAGTCGTGACTGTCACGTCTTGGACTGAAGGGGCCTCTTCGTCTCCTACATCCTTCACTCATAC	20	94	0	33.511	0	1675.55	0	10.7104	0	-10.7104	Specific To CtL	Na	Na
Known-miRNA3125	mir319	TTTGGACTGAAGGGAGCTCCT	GGGAGTTCCTTGCAGCCCAAAGCTTCAAGGATGAAATTCTTCCTGCGGTTTTGGACTGAAGGGAGCTCCT	21	392	46	139.748	17.7388	6654.67	844.707	12.7002	9.72231	-2.97784	Down Regulated	6825.8	0
Known-miRNA3126	mir319	TTTGGACTGAAGGGAGCTCCT	AGGAGTTCCCTTGCAGCCCAAAACACCCTGCATGAACTACTTCATGTTGTTTTGGACTGAAGGGAGCTCCT	21	392	46	139.748	17.7388	6654.67	844.707	12.7002	9.72231	-2.97784	Down Regulated	6825.8	0
Known-miRNA3127	mir390	AAGCTCAGGAGGGATAGCGCC	GTGTGGAAGAATCTGTAAAGCTCAGGAGGGATAGCGCCATGGATGATCTCTTCTCCACTCTTGATCTTCTCTTGCGCTATCCATCCTGAGTTTCATGGCTTCTATCCACAC	21	443	19	157.93	7.32691	7520.45	348.901	12.8766	8.44667	-4.42993	Down Regulated	7813.48	0
Known-miRNA3128	mir390	AAGCTCAGGAGGGATAGCGCC	AAGCTCAGGAGGGATAGCGCCATGGATGATCTTCTCTTCACTCTTGATCTTCTCTTGCGCTATCCATCCTGAGTTT	21	443	19	157.93	7.32691	7520.45	348.901	12.8766	8.44667	-4.42993	Down Regulated	7813.48	0
Known-miRNA3129	mir390	AAGCTCAGGAGGGATAGCGCC	AGAAGAATCTGTAAAGCTCAGGAGGGATAGCGCCACAACACTCATGATTTTATATCATAATATATTTGGCGCTATCTATCCTGAGTTTCACGGGTTCTTCT	21	443	19	157.93	7.32691	7520.45	348.901	12.8766	8.44667	-4.42993	Down Regulated	7813.48	0
Known-miRNA3130	mir390	AAGCTCAGGAGGGATAGCGCC	AGAAGAATCTGTAAAGCTCAGGAGGGATAGCGCCACGACACTCATGATTTTCACATCATAGTGTATTTGGCGCTATCTATCCTGAGTTTCACGGGTTTTTCT	21	443	19	157.93	7.32691	7520.45	348.901	12.8766	8.44667	-4.42993	Down Regulated	7813.48	0
Known-miRNA3131	mir390	AAGCTCAGGAGGGATAGCGCC	GAAGAATTTGTAAAGCTCAGGAGGGATAGCGCCATGGAAGGTCTTTCTACTAATTTGCTCTATCATGGGTGCTTTGGTTTCGATCGATCTTCTCTAGCGCTACCCATCCTGAGTTTCATGGTTTCTTC	21	443	19	157.93	7.32691	7520.45	348.901	12.8766	8.44667	-4.42993	Down Regulated	7813.48	0
Known-miRNA3142	mir393	TCCAAAGGGATCGCATTGATCC	ACTGGAGGAGGCATCCAAAGGGATCGCATTGATCCCAAATTTCAGATTTATAAATTTTTCTCTTTCCCTCCCCTTCTCAATATTTGGGATCATGCTATCCCTTTGGATTCCTCCTTTGGT	22	21	0	7.4865	0	340.295	0	8.41064	0	-8.41064	Specific To CtL	Na	Na
Known-miRNA3143	mir393	TCCAAAGGGATCGCATTGATCC	ACTAGAGGAGGCATCCAAAGGGATCGCATTGATCCCAAATCCAAGCTTCAATGTTCTTCTATCTTTCTCACTCAAAATATTAATTTTATTTGGGATCATGCTATCCCTTTGGATTTCTCCTTTAGT	22	21	0	7.4865	0	340.295	0	8.41064	0	-8.41064	Specific To CtL	Na	Na
Known-miRNA3144	mir393	TCCAAAGGGATCGCATTGATCC	GCAACTGGAGGAGGCATCCAAAGGGATCGCATTGATCCCAAATCCAAGCTTCAATATTCTTCTCTCTTTCCCACTCAAAATATTAATTTTATTTGGGATCATGCTATCCCTTTGGATTTCTCCTTTAGTGGC	22	21	0	7.4865	0	340.295	0	8.41064	0	-8.41064	Specific To CtL	Na	Na
Known-miRNA3145	mir393	TCCAAAGGGATCGCATTGATCC	ACTGGAGGAGGCATCCAAAGGGATCGCATTGATCCCAAATTTCAGATTTATAAATTTGTCTTTCTCTTCCCTTGTCAATATTTGGGATCATTTCTCTTCCCTTCTCAATATTTGGGATCATGCTATCCCTTTGGATTCCTCCTTTGGT	22	21	0	7.4865	0	340.295	0	8.41064	0	-8.41064	Specific To CtL	Na	Na
Known-miRNA3146	mir393	TCCAAAGGGATCGCATTGATCC	TGGAGGAGGCATCCAAAGGGATCGCATTGATCCCAAATCCAAGCTTTAATATTTTTCTCTCTTCTCACTCAATAATATTAATTTATTTGGGATCATGCTATCCCTTTGGATTTCTCCTTTA	22	21	0	7.4865	0	340.295	0	8.41064	0	-8.41064	Specific To CtL	Na	Na
Known-miRNA3147	mir393	TCCAAAGGGATCGCATTGATCC	GAGGAGGCATCCAAAGGGATCGCATTGATCCCAAATCCAAGCTTCAATGTTCTTCTCTCTTTCTCACTCAAAATGTTAATTTTATTTGGGATCATGCTATCCCTTTGGATGTCTCCTT	22	21	0	7.4865	0	340.295	0	8.41064	0	-8.41064	Specific To CtL	Na	Na
Known-miRNA3148	mir393	TCCAAAGGGATCGCATTGATCT	GGTGGAGAGTTCCAAAGGGATCGCATTGATCTAATTCTTGTAGATGTTTACACTTGCAAGCTTTGCATGCAATTCCTGGATTCAGATGTGATTCAGTGGTTCACTTATTGGATCATGCGATCCCTTAGGAACTTTCCATC	22	24	0	8.556	0	388.909	0	8.60329	0	-8.60329	Specific To CtL	Na	Na
Known-miRNA3149	mir393	TCCAAAGGGATCGCATTGATCT	GGTGGATAGTTCCAAAGGGATCGCATTGATCTAATTCTTTATCTTCCTGCATGTATTTACTTGCAGCTCTGGTTTTGGACCTTTTTACCGGTTCACTGACTTGGATCATGCGATCCCTTAGGAATTTTCCATC	22	24	0	8.556	0	388.909	0	8.60329	0	-8.60329	Specific To CtL	Na	Na
Known-miRNA3150	mir393	TCCAAAGGGATCGCATTGATCT	GGTGGAGAGTTCCAAAGGGATCGCATTGATCTAATTCTTGTAGATGCCTGAACTTGCAATCTTGAATCTTGCATGCAATTCCTGGATTTAGGTTTGCTTTAAGGGGTTCAGTTATTGGATCATGCGATCCCTTAGGAACTTTCCATC	22	24	0	8.556	0	388.909	0	8.60329	0	-8.60329	Specific To CtL	Na	Na
Known-miRNA3151	mir393	TCCAAAGGGATCGCATTGATCT	GGTGGAGAGTTCCAAAGGGATCGCATTGATCTAATTCTTGATCTTCCTGCATGCATTTGCTTGCAGTTCTGCTTTTGAGCCATATTTTACCGGTTCACTGACTTGGATCATGCGATCCCTTAGGAATTCTCCATC	22	24	0	8.556	0	388.909	0	8.60329	0	-8.60329	Specific To CtL	Na	Na
Known-miRNA3156	mir394mir384	TTGGCATTCTGTCCACCTCC	TCACGTGGGTTTAACAAAGGGTTGCTTACAGAGTTTCTTGGCATTCTGTCCACCTCCACTTCCACTTTCAGTTCCATGGATCTCTCTCTCTTTTTGGCCCTATCTACGTACTCGGAGGTGGACATACTGCCAATAGAGCTGTGTTGGCTTCTCTTTGTCAAGCTTCCGTGA	20	239	0	85.2035	0	4260.18	0	12.0567	0	-12.0567	Specific To CtL	Na	Na
Known-miRNA3157	mir394mir384	TTGGCATTCTGTCCACCTCC	ATAGTTTGTCTTCACGTGGGTTTAACAAAGGGTTGCTTACAGAGTTTCTTGGCATTCTGTCCACCTCCACTTCTTGGCCCTATCTACGTACTCGGAGGTGGATATACTGCCAATAGAGCTGTGTTGGCTTCTCTTTGTCAAGCCTCCGTGATACTAT	20	239	0	85.2035	0	4260.18	0	12.0567	0	-12.0567	Specific To CtL	Na	Na
Known-miRNA3158	mir394mir384	TTGGCATTCTGTCCACCTCC	TCATGAGGGTTTAGCAAAGGGTTGCTAACAGAGTTTATTGGCATTCTGTCCACCTCCACTTCCTACTCTCTCTCTGAGCCACATGTTCGTGAAGTTGGAGGTGGGCATACTGTCAACTGAGTTCTGTTGTCTGCTCTTTGTAAAGCCTTCATGA	20	239	0	85.2035	0	4260.18	0	12.0567	0	-12.0567	Specific To CtL	Na	Na
Known-miRNA3159	mir394mir384	TTGGCATTCTGTCCACCTCC	ATCATGAGGGTTTAGCAAAGTGTTGCTAACAGAGTTTATTGGCATTCTGTCCACCTCCACTTCCTACTCTCTCTCTCTCTCTCTCTACCCATGAATATGGAGGTGGGCATACTGTCAACTGAGCTCTGTTGGCTACACTTTGTAAAGCCTTCATGAT	20	239	0	85.2035	0	4260.18	0	12.0567	0	-12.0567	Specific To CtL	Na	Na
Known-miRNA3160	mir394mir384	TTGGCATTCTGTCCACCTCC	GGGTTTCTCAGAGGCCTGATTCCATAGCCATTTTGGCATTCTGTCCACCTCCATTAATATTAAATGGGTTGTTTTAGAATCACCCCCAAAATGGTGGCAGTTGGAGGTGGCCAGTAGGCCAAACGGGCTCTGTGAATCTGTCTCCGAGAAACCC	20	239	0	85.2035	0	4260.18	0	12.0567	0	-12.0567	Specific To CtL	Na	Na
Known-miRNA3161	mir394mir384	TTGGCATTCTGTCCACCTCC	GGGTTTCTCGGAGGCCTTATTCCGTAGCCATTTTGGCATTCTGTCCACCTCCACTAATATTAAATGGTGACAGTTGGAGGTGGCCAGTAGGCCAAACGGGCTCTGTGAATCTGTCTCTGAGAAACCC	20	239	0	85.2035	0	4260.18	0	12.0567	0	-12.0567	Specific To CtL	Na	Na
Known-miRNA3162	mir394mir384	TTGGCATTCTGTCCACCTCC	TTTGGCATTCTGTCCACCTCCATTGGTGATGATGGCCATTTGGAGGTGGCCAGTATGCCAAA	20	239	0	85.2035	0	4260.18	0	12.0567	0	-12.0567	Specific To CtL	Na	Na
Known-miRNA3163	mir395	TGAAGTGTTTGGGGGAACTTT	TGTTGGCTGTCTCTTGGAGTTCCTCTGAGCACTTCACGAATGACCTAGTTCTATTTGGTATTACCCTTTAGATAGAATAGTCTTATATAAGTGAAGTGTTTGGGGGAACTTTTGGGTACAACTAACA	21	6	0	2.139	0	101.857	0	6.6704	0	-6.6704	Specific To CtL	Na	Na
Known-miRNA3164	mir395	TGAAGTGTTTGGGGGAACTTT	TGTTGGCTGTCTCTTGGAGTTCCTCTGAGCACTTCACGCGTGGGGCTAGTTCTATTCAATATTACCATTTAGATAGAATAGTCCTCATCACTGAAATGAAGTGTTTGGGGGAACTTTTGGGTACAACTAACA	21	6	0	2.139	0	101.857	0	6.6704	0	-6.6704	Specific To CtL	Na	Na
Known-miRNA3165	mir395	TGAAGTGTTTGGGGGAACTTT	TGTTGGCTGTCTCTTGGAGTTCCTCTGAGCACTTCACGTACGTGTGTGGCTAGTTCTATTCTGTATTACCCTTAGATAGAATAGTCTTAATTAAGTGAAGTGTTTGGGGGAACTTTCGGGAACAACTAACA	21	6	0	2.139	0	101.857	0	6.6704	0	-6.6704	Specific To CtL	Na	Na
Known-miRNA3166	mir396	TTCCACAGCTTTCTTGAACTG	TGGCTCTCTTTGTATTCTTCCACAGCTTTCTTGAACTGCATCCAAAGAGTTCCTTTGCATGCATGCCATGGCACTCTTACTCCCAAATCTTGTTTTGCGGTTCAATAAAGCTGTGGGAAGATACAGATAGGGTCA	21	3822	22	1362.54	8.48379	64883	403.99	15.9856	8.65818	-7.32738	Down Regulated	101442	0
Known-miRNA3167	mir396	TTCCACAGCTTTCTTGAACTG	GTGATCTTCCACAGCTTTCTTGAACTGTGTTGTGTGAGGTTTCTCCAAGTGAAGGTTTAAGATCCCTTATGCAACATAAATTCTTTGAGCACAATTCAAGATAGCTGTGGAAAATCAC	21	3822	22	1362.54	8.48379	64883	403.99	15.9856	8.65818	-7.32738	Down Regulated	101442	0
Known-miRNA3168	mir396	TTCCACAGCTTTCTTGAACTG	TGGCCCTCTTTGTATTCTTCCACAGCTTTCTTGAACTGCATCCATAGAGTTCCTTTGCATGCATGCCAAGGCACTCTTGCTCCCACACCTTGTTTTGCGGTTCAATAAAGCTGTGGGAAGATACAGATAGGGTCA	21	3822	22	1362.54	8.48379	64883	403.99	15.9856	8.65818	-7.32738	Down Regulated	101442	0
Known-miRNA3169	mir396	TTCCACAGCTTTCTTGAACTG	GTGATCTTCCACAGCTTTCTTGAACTGTGTTGTGAGGCTTCTCTCCAATGAAGGTTTATACCCTATGCAAAAGAAATTCTATGAGCACAATTCAAGATAGCTGTGGAAAATCAC	21	3822	22	1362.54	8.48379	64883	403.99	15.9856	8.65818	-7.32738	Down Regulated	101442	0
Known-miRNA3170	mir396	TTCCACAGCTTTCTTGAACTT	GTCATGCTTTTCCACAGCTTTCTTGAACTTCTTATGCATCTTATATCTCTCCACCTCCAGGATTTTAAGCCCTAGAAGCTCAAGAAAGCTGTGGGAGAATATGGC	21	9020	41	3215.63	15.8107	153125	752.891	17.2244	9.5563	-7.66806	Down Regulated	1.03023e+06	0
Known-miRNA3171	mir396	TTCCACAGCTTTCTTGAACTT	TATGCTTTTCCACAGCTTTCTTGAACTTCTTATGCCTAGTGCAATTATTGATGTGGCATAGAAGTTTAAGAAAAATGTGGAAAAACATG	21	9020	41	3215.63	15.8107	153125	752.891	17.2244	9.5563	-7.66806	Down Regulated	1.03023e+06	0
Known-miRNA3172	mir396	TTCCACAGCTTTCTTGAACTT	TATGCTTTTCCACAGCTTTCTTGAACTTCTTATGCCTAATGCAGCTATTGATGTGGCATTGAAGTTTAAGAAAAATGTGGAAAAACATG	21	9020	41	3215.63	15.8107	153125	752.891	17.2244	9.5563	-7.66806	Down Regulated	1.03023e+06	0
Known-miRNA3173	mir396	TTCCACAGCTTTCTTGAACTT	GTCATGCTTTTCCACAGCTTTCTTGAACTTCTTATGCATCTTATATCTCTCCACTTCCAGCATTTTAAGCCCTAGAAGCTCAAGAAAGCTGTGGGAGAATATGGC	21	9020	41	3215.63	15.8107	153125	752.891	17.2244	9.5563	-7.66806	Down Regulated	1.03023e+06	0
Known-miRNA3174	mir398	TGTGTTCTCAGGTCACCCCTT	TCGGAGGAGTGAATCTGAGAACACAAGGCTGGTTTGCACTGCTATATCATCTATTGGTATAAGGTGAATTTACTTTGTGTTCTCAGGTCACCCCTTTGA	21	46	0	16.399	0	780.905	0	9.609	0	-9.609	Specific To CtL	Na	Na
Known-miRNA3175	mir398	TGTGTTCTCAGGTCACCCCTT	GGTTTATCTCAGAGGAGTGGATCTGAGAACACAAGGCTGGTTTGCACTGCTATATTATGATCGATTGGTATAAGGTGAATTTACTTTGTGTTCTCAGGTCACCCCTTTGAGCCAACC	21	46	0	16.399	0	780.905	0	9.609	0	-9.609	Specific To CtL	Na	Na
Known-miRNA3176	mir398	TGTGTTCTCAGGTCGCCCCTG	GGTAGAGGAATTCTACAGGGTCGTCCTGAGACCACATGAAACAGATTCAAAATACAAGCATATTTGCTTGTGACCTTTTGTGACTCAGTTCATGTGTTCTCAGGTCGCCCCTGCTGAACTTTTCTCTACC	21	1712	5	610.328	1.92813	29063.2	91.8159	14.8269	6.52067	-8.30624	Down Regulated	34654.7	0
Known-miRNA3177	mir398	TGTGTTCTCAGGTCGCCCCTG	GGTAGAGGGATTCTACAGGGTCGTCCTGAGATCACATGAAGTAGAATATAAGCAGCCATATTTGCTTCTTGTCTCGTGTTCTCAGCTCATGTGTTCTCAGGTCGCCCCTGCTGGACTATTCTCTACC	21	1712	5	610.328	1.92813	29063.2	91.8159	14.8269	6.52067	-8.30624	Down Regulated	34654.7	0
Known-miRNA3178	mir399	TGCCAAAGGAGAGTTGCCCTG	TTAAGCAAATCAGCAATAGGGCACCTCTCTCCTGGCAGGAGAAAAAGATCAGCATTTTTGGAGTTACCAAAAGTCAGTGTCAATAACTTGCCAAAGGAGAGTTGCCCTGTGGCTGGTTTAGCTTAA	21	283	0	100.89	0	4804.26	0	12.2301	0	-12.2301	Specific To CtL	Na	Na
Known-miRNA3179	mir399	TGCCAAAGGAGAGTTGCCCTG	AGCTATAGGGCTTCTCTTTATTGGCAGGAAATTATCATGACCACTTCATCAGATATCTTGCCAAAGGAGAGTTGCCCTGTTGCT	21	283	0	100.89	0	4804.26	0	12.2301	0	-12.2301	Specific To CtL	Na	Na
Known-miRNA3180	mir399	TGCCAAAGGAGAGTTGCCCTG	TAAGCAAATCAGCAATAGGGCACCTCTCTCCTGGCAGGTATTTTTGGAGCTACCAAAAATCAATGTCAATAACTTGCCAAAGGAGAGTTGCCCTGTGGCTGGTTTAGCTTA	21	283	0	100.89	0	4804.26	0	12.2301	0	-12.2301	Specific To CtL	Na	Na
Known-miRNA3181	mir399	TGCCAAAGGAGAGTTGCCCTG	CAGCTATAGGGCTTCTCTTTATTGGCAGGAAATTATCATGACCACTTCATCAGATATCTTGCCAAAGGAGAGTTGCCCTGTTGCTG	21	283	0	100.89	0	4804.26	0	12.2301	0	-12.2301	Specific To CtL	Na	Na
Known-miRNA3182	mir403	TTAGATTCACGCACAAACTTG	AAATTGCAGGTTCGTGCGTGAATCTAACGAAAGTTTCTCGTTCTCTCCATTCCACTTCTGCGTTAGATTCACGCACAAACTTGTCATTT	21	833	55	296.965	21.2095	14141.2	1009.98	13.7876	9.9801	-3.80751	Down Regulated	15242.1	0
Known-miRNA3183	mir403	TTAGATTCACGCACAAACTTG	GCAGGTTCGTGCGTGAATCTAATCAAAGTTTCTCATTAACTTCTGCGTTAGATTCACGCACAAACTTGT	21	833	55	296.965	21.2095	14141.2	1009.98	13.7876	9.9801	-3.80751	Down Regulated	15242.1	0
Known-miRNA3184	mir408	ATGCACTGCCTCTTCCCTGGC	GGACAAAGCAGGGGAACAGGCAGAGCATGGATGGAGCTATCAACACAATATTGTCAAGAAACTGAGAGTGAGAGGAGAAATATGTTGTGGTTCTGCTCATGCACTGCCTCTTCCCTGGCTCTGTCT	21	714	0	254.541	0	12121	0	13.5652	0	-13.5652	Specific To CtL	Na	Na
Known-miRNA3185	mir408	ATGCACTGCCTCTTCCCTGGC	GGACAAAGCAGGGGAACAGGCAGAGCATGGATGGAGCTATCAACACAATATTGTCAAGAAAGTGAGAAAGTGAGAGGAGAAATCTGTTGTGGTTCTGCTCATGCACTGCCTCTTCCCTGGCTTTGTCT	21	714	0	254.541	0	12121	0	13.5652	0	-13.5652	Specific To CtL	Na	Na
Known-miRNA3186	mir408	ATGCACTGCCTCTTCCCTGGC	GGGTGAGGGAGTTAACAGGAAGAGACAGGACAAAGGCTGGGAACAGGCAGGGCACGAATGGAGCTATCAACAGAAAATGGTAAAGTGAGAATGAAAGGAGAGAGAGAGAGAGAGATCTGTTGTGGCTACGCTCATGCACTGCCTCTTCCCTGGCTCTGTCTCTTTCCTATTCCAACTC	21	714	0	254.541	0	12121	0	13.5652	0	-13.5652	Specific To CtL	Na	Na

## Sheet: CtL_vs_CtR
miRBase ID	miR-Family	Sequence	Hairpin Sequence	miRNA-Len	CtL_RawExp	CtR_RawExp	CtL_RPM	CtR_RPM	CtL_RPKM	CtR_RPKM	CtL_FoldExp	CtR_FoldExp	CtL_vs_CtR	Remark	Chi Square	p Value		Remark	Remark
Known-miRNA3002	mir156	TGACAGAAGAGAGTGAGCAC	GAGAGGCTGACAGAAGAGAGTGAGCACATACTAGTGGAGATTGTATGAGGGCATACAATTGCGGGTGCGTGCTCACTTCTCTATCTGTCAGCTTCCC	20	15680	1714	5589.92	4017.47	279496	200873	18.0925	17.6159	-0.476542	Normally Expressed	379858	0		Normally Expressed	10
Known-miRNA3003	mir156	TGACAGAAGAGAGTGAGCAC	GGAGGTGACAGAAGAGAGTGAGCACACATAATACTTTCTTGTAAGATAAAGATTCATGCTTGAAGTTATGTGTGCTCACTCTCTATCTGTCACCCC	20	15680	1714	5589.92	4017.47	279496	200873	18.0925	17.6159	-0.476542	Normally Expressed	379858	0		Speicific To CtL	25
Known-miRNA3004	mir156	TGACAGAAGAGAGTGAGCAC	GGTGACAGAAGAGAGTGAGCACTTGGCTCTTTCCTAGCATGGATCTAAGTTCACGCCAAAAGCCGTGTGCTCTCTCTCTATCTGTCACC	20	15680	1714	5589.92	4017.47	279496	200873	18.0925	17.6159	-0.476542	Normally Expressed	379858	0		Speicific To CtR	6
Known-miRNA3005	mir156	TGACAGAAGAGAGTGAGCAC	GAGAGGTGACAGAAGAGAGTGAGCACACATGGTATTTTCTTGGATGATATAAGATTTCATGCTTGAAACTATGCGTGCTCATTCTCTATCTGTCACCCATC	20	15680	1714	5589.92	4017.47	279496	200873	18.0925	17.6159	-0.476542	Normally Expressed	379858	0		Down Regulated	6
Known-miRNA3006	mir156	TGACAGAAGAGAGTGAGCAC	GAGGCTGACAGAAGAGAGTGAGCACATGCTAGTGGTATTTGTATGAGGGCATACAATTGCGGGTGCGTGCTCACTTCTCTATCTGTCAGCTTC	20	15680	1714	5589.92	4017.47	279496	200873	18.0925	17.6159	-0.476542	Normally Expressed	379858	0		Up Regulated	7
Known-miRNA3007	mir156	TGACAGAAGAGAGTGAGCAC	GGAGGTGACAGAAGAGAGTGAGCACTTGGCTCTTTCCTAGCATGGATCTTTCGTGCTAAAAGCTGTGTGCTCATTCTCTATCTGTCACCACC	20	15680	1714	5589.92	4017.47	279496	200873	18.0925	17.6159	-0.476542	Normally Expressed	379858	0
Known-miRNA3008	mir156	TGACAGAAGAGAGTGAGCAC	GAGGTGACAGAAGAGAGTGAGCACACATAGTACTTTCTTGAATGATATAAGGTTTCATGCTTGAAGTTATGCGTGCTTACTCTCTATCTGTCACCC	20	15680	1714	5589.92	4017.47	279496	200873	18.0925	17.6159	-0.476542	Normally Expressed	379858	0
Known-miRNA3009	mir156	TGACAGAAGAGAGTGAGCAC	TTGACAGAAGAGAGTGAGCACACAGAAGCACTTGGTATAGTTATATACTGTTGCTTTTGCGTGCTCACTTCTCTTTCTGTCAA	20	15680	0	5589.92	0	279496	0	18.0925	0	-18.0925	Speicific To CtL	NA	NA
Known-miRNA3010	mir156	TGACAGAAGAGAGTGAGCAC	TGACAGAAGAGAGTGAGCACACAGAGGCACTTGGTATAGTATATATACTATTGCTTTTGCGTGCTCACTTCTCTTTCTGTCA	20	15680	0	5589.92	0	279496	0	18.0925	0	-18.0925	Speicific To CtL	NA	NA
Known-miRNA3011	mir156	TGACAGAAGAGAGTGAGCAC	GACAGAAGAGAGTGAGCACAAAGAGGCACTTGATATAATTCTATATCACTGCTTTTGTGTGCTCACCACTCTTTCTGTC	20	15680	0	5589.92	0	279496	0	18.0925	0	-18.0925	Speicific To CtL	NA	NA
Known-miRNA3012	mir156	TGACAGAAGAGAGTGAGCAC	ATTGACAGAAGAGAGTGAGCACAAAGAGGCACTTGATATAAATCTATATCACTGCTTTTGTGTGCTCACTACTCTTTCTGTCGGT	20	15680	0	5589.92	0	279496	0	18.0925	0	-18.0925	Speicific To CtL	NA	NA
Known-miRNA3013	mir156	TGACAGAAGAGAGTGAGCAC	GGAGATGACAGAAGAGAGTGAGCACACATGGTATTTTCTTGCACGATGACGATTCATGCTTGAAGCTATGTGTGCTTACTCTCTATCTGTCATCCC	20	0	1714	0	4017.47	0	200873	0	17.6159	17.6159	Speicific To CtR	NA	NA
Known-miRNA3014	mir156	TTGACAGAAGAGAGAGAGCAC	TGACAGAAGAGAGAGAGCACAACCCGGGAATGGTTAAAGGAGTCTTTGCCTTTGTTGGGAGTGTGCTCTCTCTTCCTCTGTCA	21	610	24	217.465	56.2539	10355.5	2678.76	13.3381	11.3873	-1.95076	Down Regulated	9584.87	0
Known-miRNA3015	mir156	TTGACAGAAGAGAGAGAGCAC	TGACAGAAGAGAGAGAGCACAACCCGGGAATGGCTAAAGGAGTCTTTGCCTTTGTTGGGAGTGTGCCCTCTCTTCCTCTGTCA	21	610	24	217.465	56.2539	10355.5	2678.76	13.3381	11.3873	-1.95076	Down Regulated	9584.87	0
Known-miRNA3016	mir156	TTGACAGAAGAGAGTGAGCAC	TTGACAGAAGAGAGTGAGCACACAGAAGCACTTGGTATAGTTATATACTGTTGCTTTTGCGTGCTCACTTCTCTTTCTGTCAA	21	0	2627	0	6157.46	0	293212	0	18.1616	18.1616	Speicific To CtR	NA	NA
Known-miRNA3017	mir156	TTGACAGAAGAGAGTGAGCAC	TGACAGAAGAGAGTGAGCACACAGAGGCACTTGGTATAGTATATATACTATTGCTTTTGCGTGCTCACTTCTCTTTCTGTCA	21	0	2627	0	6157.46	0	293212	0	18.1616	18.1616	Speicific To CtR	NA	NA
Known-miRNA3018	mir156	TTGACAGAAGAGAGTGAGCAC	GAAATTGACAGAAGAGAGTGAGCACAAAGAGGCACTTGATATAATTCTATATCACTGCTTTTGTGTGCTCACCACTCTTTCTGTCGGTTTT	21	0	2627	0	6157.46	0	293212	0	18.1616	18.1616	Speicific To CtR	NA	NA
Known-miRNA3019	mir156	TTGACAGAAGAGAGTGAGCAC	ATTGACAGAAGAGAGTGAGCACAAAGAGGCACTTGATATAAATCTATATCACTGCTTTTGTGTGCTCACTACTCTTTCTGTCGGT	21	0	2627	0	6157.46	0	293212	0	18.1616	18.1616	Speicific To CtR	NA	NA
Known-miRNA3020	mir156mir157	TGACAGAAGATAGAGAGCAC	GACAGAAGATAGAGAGCACTGATGATGAAATGCATGAAAGGGAATGGCATCTCACTCCTTTGTGCTCTCTAGTCTTCTGTC	20	40	53	14.26	124.227	713	6211.37	9.47776	12.6007	3.12294	Up Regulated	107.975	0
Known-miRNA3021	mir156mir157	TTGACAGAAGATAGAGAGCAC	CGTGAGGAGGAAAGTGTTGGTGATGCTGTTGACAGAAGATAGAGAGCACAGATGATGAAATGCAAGAAAGGAAATGGCATCTTACTCTTTTGTGCTCTCTAGTCTTCTTGTCATCATCATTTTGCCTCCCCTCTCTTATG	21	2383	1432	849.54	3356.48	40454.3	159833	15.304	17.2862	1.9822	Up Regulated	4786.97	0
Known-miRNA3022	mir156mir157	TTGACAGAAGATAGAGAGCAC	TGACAGAAGATAGAGAGCACAGATGATGATATGCATATTATATAAAAAGCAGCTAGGGAACTCATGAATTGTGCATCTCACTCCTTTGTGCTCTCTATACTTCTGTCA	21	2383	1432	849.54	3356.48	40454.3	159833	15.304	17.2862	1.9822	Up Regulated	4786.97	0
Known-miRNA3023	mir156mir157	TTGACAGAAGATAGAGAGCAC	GGGAGGCATTAGTTGGTAAGGTTGTTGACAGAAGATAGAGAGCACAGATGATGATATGCACATATACATGGAACAGGAATTTAAGCAATTGCATCTCACTCCTTTGTGCTCTCTAAGCTTCTGTCATCCACCTCCACTACCCTCCT	21	2383	1432	849.54	3356.48	40454.3	159833	15.304	17.2862	1.9822	Up Regulated	4786.97	0
Known-miRNA3024	mir156mir157	TTGACAGAAGATAGAGAGCAC	AAGGTTGTTGACAGAAGATAGAGAGCACAGATGATGATATGCATATTATATAATATATAGCAGGGAACTCATGATGAATTGTGCATCTTACTCCTTTGTGCTCTCTATACTTCTGTCATCACCTT	21	2383	1432	849.54	3356.48	40454.3	159833	15.304	17.2862	1.9822	Up Regulated	4786.97	0
Known-miRNA3025	mir156mir157	TTGACAGAAGATAGAGAGCAC	GGTTGTTGACAGAAGATAGAGAGCACAGATAGTGATATGCATAAAAATATGGAACGGGAAAGCAATTGCATCTCACTCCTTTGTGCTCTCTAGGCTTCTGTCATCC	21	2383	1432	849.54	3356.48	40454.3	159833	15.304	17.2862	1.9822	Up Regulated	4786.97	0
Known-miRNA3026	mir159	TTTGGATTGAAGGGAGCTCTA	ACAAAGGGGGTTATGGAGTGGAGCTCCTTGAAGTCCAATTGAGGATCTTACTGGGTGGATTGAGCTGCTTAGCTATGGATCCCACAGTTCTACCCATCATTAAGTGCTTTTGTGGTAGTCTTGTGGCTTCCATATCTGGGGAGCTTCATTTGCCTTTATAGTATTATCCTTCTTTGGATTGAAGGGAGCTCTACACCCTTCTCCCCTTTTGT	21	308461	7052	109966	16529.3	5.23649e+06	787108	22.3202	19.5862	-2.73397	Down Regulated	-677026	1
Known-miRNA3027	mir159	TTTGGATTGAAGGGAGCTCTA	AGGGAAACATTAATTAAAGGGGATTATGAAGTGGAGCTCCTTGAAGTCCAATTGAGGATCTTACTGGGTGAATTGAGCTGCTTAGCTATGGATCCCACAGTTCTACCCATCAATAAGTGCTTTTGTGGTAGTCTTGTGGCTTCCATATCTGGGGAGCTTCATTTGCCTTTATAGTATTAACCTTCTTTGGATTGAAGGGAGCTCTACACCCTTCTCTTCTTTTCTCT	21	308461	7052	109966	16529.3	5.23649e+06	787108	22.3202	19.5862	-2.73397	Down Regulated	-677026	1
Known-miRNA3028	mir160	TGCCTGGCTCCCTGTATGCC	CTGGCTCCCTGTATGCCTCCAGAACTATTACTATCTTGAATGGTGCAAAGAGAGTTGGTGTAATTGAGAAGGTTGCTAGAGAATGATGGCATTGGGAGTTGG	20	28	0	9.982	0	499.1	0	8.96319	0	-8.96319	Speicific To CtL	NA	NA
Known-miRNA3029	mir160	TGCCTGGCTCCCTGTATGCC	CTGGCTCCCTGTATGCCTCCAGAACTATTGTTATCTTCAATGGTACAAATAGAGTTGGTGTAATTGAGAAGGTTGCTAGAGAATGAAGGCATTGGGAGTTGG	20	28	0	9.982	0	499.1	0	8.96319	0	-8.96319	Speicific To CtL	NA	NA
Known-miRNA3030	mir160	TGCCTGGCTCCCTGTATGCCA	GCGTGCCTGGCTCCCTGTATGCCATTTGCAGAGCCCATCAGGACAGTGATGGCCTTAACGAATGGCGTGCGAGGAGCCATGCATGC	21	2405	16	857.383	37.5026	40827.7	1785.84	15.3173	10.8024	-4.51488	Down Regulated	42994.3	0
Known-miRNA3031	mir160	TGCCTGGCTCCCTGTATGCCA	TGTGCCTGGCTCCCTGTATGCCATTTGTAGAGCTCATCGAAGCATCAATGACCTTTGTGGATGGCGTATGAGGAGCCAAGCATA	21	2405	16	857.383	37.5026	40827.7	1785.84	15.3173	10.8024	-4.51488	Down Regulated	42994.3	0
Known-miRNA3032	mir160	TGCCTGGCTCCCTGTATGCCA	GTGTGCCTGGCTCCCTGTATGCCATTTGTAGACCCCATTACAAAGGTGATGGCCTTAGCAAATGGCGTATGAGGAGTCATGCATGC	21	2405	16	857.383	37.5026	40827.7	1785.84	15.3173	10.8024	-4.51488	Down Regulated	42994.3	0
Known-miRNA3033	mir160	TGCCTGGCTCCCTGTATGCCA	GCGTGCCTGGCTCCCTGTATGCCATTTGCAGAGCCCATCAGGACAGTGATGGCCTTAACGAATGGCGTGCGAGGAGCCATGCATGT	21	2405	16	857.383	37.5026	40827.7	1785.84	15.3173	10.8024	-4.51488	Down Regulated	42994.3	0
Known-miRNA3034	mir160	TGCCTGGCTCCCTGTATGCCA	GTGTGCCTGGCTCCCTGTATGCCATTTGTAGACCCCATCACAATGGTGATGGCCTTATCAAATGGCGTATGAGGAGTCATGCATGC	21	2405	0	857.383	0	40827.7	0	15.3173	0	-15.3173	Speicific To CtL	NA	NA
Known-miRNA3035	mir160	TGCCTGGCTCCCTGTATGCCA	ATGTGCCTGGCTCCCTGTATGCCATTTGCATAGTTCATTGAGCATCAATGATCTTTGTGAATGGCGTATGAGGAGCCAAGCATAT	21	2405	16	857.383	37.5026	40827.7	1785.84	15.3173	10.8024	-4.51488	Down Regulated	42994.3	0
Known-miRNA3036	mir162	TCGATAAACCTCTGCATCCAG	GAGATGAGGTGAAGTCACTGGAGGCAGCGGTTCATCGATCTCTTCCTGAATTTGGTTGTGGAAGAACACAAAGCAAGAATCGGTCGATAAACCTCTGCATCCAGCGCTCACTTTGCCTCTCTT	21	602	0	214.613	0	10219.7	0	13.3191	0	-13.3191	Speicific To CtL	NA	NA
Known-miRNA3037	mir162	TCGATAAACCTCTGCATCCAG	CTGGATGCAGCGGTTCATCGATCTCTTCCTGAATCGTTGTTTAACATCAGAACCATGAATCGATCGATAAACCTCTGCATCCAG	21	602	0	214.613	0	10219.7	0	13.3191	0	-13.3191	Speicific To CtL	NA	NA
Known-miRNA3038	mir162	TCGATAAACCTCTGCATCCAG	TGGAGATGAGGTGAAGTCACTGGAGGCAGCGGTTCATCGATCTCTTCCTGAATTTGGTTGTGGAAGAACACAAAGCAAGAATCGGTCGATAAACCTCTGCATCCAGCGCTCACTTTGCCTCTCTTTA	21	602	0	214.613	0	10219.7	0	13.3191	0	-13.3191	Speicific To CtL	NA	NA
Known-miRNA3039	mir164	TGGAGAAGCAGGGCACGTGCA	GGCAAAGGTGCATGCTGAGCAAGATGGAGAAGCAGGGCACGTGCAATTCTAACTCATGAAACCATAGAATCATCTTGTTTTTTCTTCTTTTCACTCTAACCAAATAGATTCCTCTACCTGCAGTGAGTTAGTCCTTCATGTGCCCCCCTTCCCCATCATGACGGCAGCACCTTAAATATAAAAATGCT	21	152	27	54.188	63.2857	2580.38	3013.6	11.3334	11.5573	0.223905	Normally Expressed	1639.61	0
Known-miRNA3040	mir164	TGGAGAAGCAGGGCACGTGCA	AAGGTGCATGCTGAGCAAGATGGAGAAGCAGGGCACGTGCAATTCTAACTCATGAAACCATAGAATCATAGAAAATCACTTGTTTTTTTCTTCTTCTTTTCACTCTAACCAAATAGATTCCTCTATCTGCAGTGAGTTAGTCCTTCATGTGCCCCCCTTCCCCATCATGACGGTAGCACCTT	21	152	27	54.188	63.2857	2580.38	3013.6	11.3334	11.5573	0.223905	Normally Expressed	1639.61	0
Known-miRNA3041	mir164	TGGAGAAGCAGGGCACGTGCA	TGGTGGCTAGGTCTTGCTGGAGAAGCAGGGCACGTGCAACTTCCCTCTCACTCAGAGACTCTATGCTTGTTCAAGCTGATTTTGCACGTGCTCTCCTTTTCCAGCTTGATTTTCCTACCA	21	152	27	54.188	63.2857	2580.38	3013.6	11.3334	11.5573	0.223905	Normally Expressed	1639.61	0
Known-miRNA3042	mir164	TGGAGAAGCAGGGCACGTGCA	AGGTGCATGTTGTGCAAGATGGAGAAGCAGGGCACGTGCAATACTACCTCATGAACACACGGCGTGTGAGCTCGGAGATCAATCACATTCTTTTCTGCTTCATTTGACCAACCCAGAGAGATCCTATGAGTTAGTCCTTCATGTGCCCCCCTTCCCCATCATGACAACAGCACCT	21	152	27	54.188	63.2857	2580.38	3013.6	11.3334	11.5573	0.223905	Normally Expressed	1639.61	0
Known-miRNA3043	mir164	TGGAGAAGCAGGGCACGTGCA	TGGTGGCTAGGTCTTGCTGGAGAAGCAGGGCACGTGCAACATTCCTGATGCTTGCTCCAGCTTATTTTGCACGTGCTCTCCTTTTCCAGCTTGATTTTCCTACCA	21	152	27	54.188	63.2857	2580.38	3013.6	11.3334	11.5573	0.223905	Normally Expressed	1639.61	0
Known-miRNA3044	mir164	TGGAGAAGCAGGGCACGTGCA	GGGTGAGAAGCTACTTGTTGGAGAAGCAGGGCACGTGCAACTCTCTCGGCTCTCTTTAAGCGCCATTGAACCCTTTGCACGTGCTCCCCTTCTCCAACACGGCTTCCTCACCC	21	152	27	54.188	63.2857	2580.38	3013.6	11.3334	11.5573	0.223905	Normally Expressed	1639.61	0
Known-miRNA3045	mir164	TGGAGAAGCAGGGCACGTGCA	TCCTTGTTGGAGAAGCAGGGCACGTGCAAGTCTCTTGGCTCTCAAATGCCACTGAACCCTTTGCACGTGCTCCCCTTCTCCAACACGGG	21	152	27	54.188	63.2857	2580.38	3013.6	11.3334	11.5573	0.223905	Normally Expressed	1639.61	0
Known-miRNA3046	mir164	TGGAGAAGCAGGGCACGTGCA	GGGTGAGAAGCTCCTTGTTGGAGAAGCAGGGCACGTGCAACTCTCTAGGCTCTCTTAAGCGCCATTGAACCCTTTGCACGTGCTCCCCTTCTCCAACACGGCTTCCTCACCC	21	152	27	54.188	63.2857	2580.38	3013.6	11.3334	11.5573	0.223905	Normally Expressed	1639.61	0
Known-miRNA3047	mir164	TGGAGAAGCAGGGCACGTGCA	TGTTGGAGAAGCAGGGCACGTGCAACTCACTTCTAGTTAATCTGATTTTGCACGTGCTCCCCTTCTCCAACA	21	152	27	54.188	63.2857	2580.38	3013.6	11.3334	11.5573	0.223905	Normally Expressed	1639.61	0
Known-miRNA3048	mir164	TGGAGAAGCAGGGCACGTGCA	GAGAAGCTCCTTGTTGGAGAAGCAGGGCACGTGCAAGTCTCTTGGATCTCAAATGCCACTGAACCCTTTGCACGTGCTCCCCTTCTCCAACACGGGTTTCTC	21	152	27	54.188	63.2857	2580.38	3013.6	11.3334	11.5573	0.223905	Normally Expressed	1639.61	0
Known-miRNA3049	mir164	TGGAGAAGCAGGGCACGTGCA	GGTGGTTAGGTCCTGTTGGAGAAGCAGGGCACGTGCAACTCAGTTCTAGTTCTAGCTCTATTATAGCTGCTCTAGTTTATCTGATTTTGCACGTGCTCCCCTTCTCCAACACGATTTTCCTACC	21	152	27	54.188	63.2857	2580.38	3013.6	11.3334	11.5573	0.223905	Normally Expressed	1639.61	0
Known-miRNA3050	mir166	GGAATGTTGTCTGGCTCGAGG	GCAAAGGTGAGGTTGAGAGGAATGTTGTCTGGCTCGAGGTCATGGAGGAGGAGAGTACTCAGATGAGTGAAAGTTTCCAATGGAAATTTACCCTCTTAACACCAAAAAAAAAAAAAAAATTGATTCTGGGACCAGGCTTCATTTCCCCCATCCAACTTTTGT	21	1269	264	452.399	618.793	21542.8	29466.3	14.3949	14.8468	0.451863	Normally Expressed	12913.5	0
Known-miRNA3051	mir166	GGAATGTTGTCTGGCTCGAGG	GGAATGTTGTCTGGCTCGAGGTCATGGAGGAGGAGGAGAGTATTGAGATGAGTGAAAGTTTCCAATGGAAATTTACCCTCTTAACACAAAAAAAAAAATTGATTCGCGGACCAGGCTTCATTCC	21	1269	0	452.399	0	21542.8	0	14.3949	0	-14.3949	Speicific To CtL	NA	NA
Known-miRNA3053	mir166	TCGGACCAGGCTTCATTCCC	GGAAGCTCACGTCTTGAGGGGAATGCAGTGTGGTCCAAGGAGATGATATATCACTTCACCATACTCATATCTTCACAAACTCATCAGATTCAGATGTAATAATAATTTGTAATATATGCATATTATGTCTCCTCGGACCAGGCTTCATTCCCTTCAATTACAGCTTCC	20	1493	0	532.255	0	26612.7	0	14.6998	0	-14.6998	Speicific To CtL	NA	NA
Known-miRNA3054	mir166	TCGGACCAGGCTTCATTCCCC	GTTGAGGGGAATGTCGTCTGGTTCGAGACCATTCATGCAAGTAGTCTCAGACATGACTCTTCTGAGTGATTTCGGACCAGGCTTCATTCCCCTCAGC	21	253763	49301	90466.5	115557	4.30793e+06	5.50273e+06	22.0386	22.3917	0.353152	Normally Expressed	-456215	1
Known-miRNA3055	mir166	TCGGACCAGGCTTCATTCCCC	GAGGGGAATGTTGTCTGGCTCGAGGACCCTTCTTCTTCTTGATCTTGTGTAGACTGCTATACCTGTGGTCAAGGAATGCTTAGTGTTTTCGGACCAGGCTTCATTCCCCCC	21	253763	49301	90466.5	115557	4.30793e+06	5.50273e+06	22.0386	22.3917	0.353152	Normally Expressed	-456215	1
Known-miRNA3056	mir166	TCGGACCAGGCTTCATTCCCC	AGTTGAGGGGAATGTCGTTTGGTTCGAGATCATTCATGCAAGTAGTCTCAGACATAACTCTTCTGAGTGATTTCGGACCAGGCTTCATTCCCCTCAGCT	21	253763	49301	90466.5	115557	4.30793e+06	5.50273e+06	22.0386	22.3917	0.353152	Normally Expressed	-456215	1
Known-miRNA3057	mir166	TCGGACCAGGCTTCATTCCCC	GAGGGGAATGTTGTCTGGCTCGAGGACCCTTCTTCATCTTGATCTTGTGTAGACTACTATGCTTGTGGTCAAGGAATACATAGTGTTGTCGGACCAGGCTTCATTCCCCCC	21	253763	49301	90466.5	115557	4.30793e+06	5.50273e+06	22.0386	22.3917	0.353152	Normally Expressed	-456215	1
Known-miRNA3058	mir166	TCGGACCAGGCTTCATTCCCC	AGTTGAGGGGAATGTCATCTGGTTCGAGATCATTCATTTATTCAATTAGTCTCAAACACGAAAATGCGGACCCAGTTCTTTTGTGTGATTTCGGACCAGGCTTCATTCCCCTGAGCT	21	253763	0	90466.5	0	4.30793e+06	0	22.0386	0	-22.0386	Speicific To CtL	NA	NA
Known-miRNA3059	mir166	TCGGACCAGGCTTCATTCCCC	GCAAAGGTGAGGTTGAGAGGAATGTTGTCTGGCTCGAGGTCATGGAGGAGGAGGAGAGTACTGAGATGAGTGAAAGTTTCCAATGGAAATTTACCCTCTTAACACAAAAAAAAATTGATTCTCGGACCAGGCTTCATTCCCCACACCCAACTTTTGT	21	253763	49301	90466.5	115557	4.30793e+06	5.50273e+06	22.0386	22.3917	0.353152	Normally Expressed	-456215	1
Known-miRNA3060	mir166	TCGGACCAGGCTTCATTCCCC	GGTGGGAGAATGAGGGTGTGGGGAATGTCGCCTTGGCTCGAGAGATCTATATGATATGATGTGTCCATGCATTCACTAATCATCAGTTTGTGAGTGTTTTCTCGGACCAGGCTTCATTCCCCTCACTCCCTCCTCTCTCGCT	21	253763	49301	90466.5	115557	4.30793e+06	5.50273e+06	22.0386	22.3917	0.353152	Normally Expressed	-456215	1
Known-miRNA3061	mir166	TCGGACCAGGCTTCATTCCCC	GGTGGGAGAATGAGGGTGTGGGGAATGTCGCCTTGGCTCGAGAGAGATATATGCATGATGTGTCCATGCATTCACCAATGAATCAAATGATATTATATCAGTTTGAATTGTGAATGTTTTCTCGGACCAGGCTTCATTCCCCTCACTCCCTCCTCTCTCGCT	21	253763	49301	90466.5	115557	4.30793e+06	5.50273e+06	22.0386	22.3917	0.353152	Normally Expressed	-456215	1
Known-miRNA3062	mir166	TCGGACCAGGCTTCATTCCCC	GAGTTGAGGGGAATGGTGTCTGGTTCGAGACCATTCTTCTGAAGCAAAGATCATCATCACCCTTGAGAATGATCTCGGACCAGGCTTCATTCCCCCTAGCTC	21	253763	49301	90466.5	115557	4.30793e+06	5.50273e+06	22.0386	22.3917	0.353152	Normally Expressed	-456215	1
Known-miRNA3063	mir166	TCGGACCAGGCTTCATTCCCC	GAGTTGAGGGGAATGGTGTCTGGTTCGAGACCATTCTTCTGAAGCAAAGATCATCATCATCACCCTTGAGAATGATCTCGGACCAGGCTTCATTCCCCCTAGCTC	21	253763	49301	90466.5	115557	4.30793e+06	5.50273e+06	22.0386	22.3917	0.353152	Normally Expressed	-456215	1
Known-miRNA3064	mir166	TCGGACCAGGCTTCATTCCCC	GGTTGAGAGGAATGTTGTCTGGCTCGAGGTCATGGAGTAGGAGGAGAGTACTGAGATGAGTGAAAGTTTCCAATGGAAATTTACCCTCTTAACACAAAAAATGAAAAGATTCTCGGACCAGGCTTCATTCCCCCACCC	21	253763	0	90466.5	0	4.30793e+06	0	22.0386	0	-22.0386	Speicific To CtL	NA	NA
Known-miRNA3065	mir166	TCTCGGACCAGGCTTCATTCC	GAAATGAGAGATTGGGGTTGATGGGAATGTTGTTTGGCTCGAGGTAACTATGCATGGTCTTAATTTTGTTCATCTTTGAAGCTTTAATTTATGGGTTTCGATCTCTTTGATCCCTTGAAACAAAGAAAGCTTTAAAGGTTGGATTTTGAGGCTTTCTCGGACCAGGCTTCATTCCCGTAAACCTTATCTCTCTCTC	21	47268	32368	16851	75867.8	802431	3.61275e+06	19.614	21.7847	2.17065	Up Regulated	-197052	1
Known-miRNA3066	mir166	TCTCGGACCAGGCTTCATTCC	TCTGAGAAGGAAAGGGGGTGTTTGGAATGAGGTTTGATCCAAGATCATCACATCATATATATATCTTCTTCTTCAATTTCCCTTTCCTTCTTGATTTACTTACCTTCATACATATATTATTATTTTCATCACTTCATGCATGGGATGAGACTGATCTCGGACCAGGCTTCATTCCTCACACCTAACTTTCCTTGTAGA	21	47268	32368	16851	75867.8	802431	3.61275e+06	19.614	21.7847	2.17065	Up Regulated	-197052	1
Known-miRNA3073	mir167	TGAAGCTGCCAGCATGATCT	AGGAAAAAGTGAAGCTGCCAGCATGATCTAGCTTTGGTTAGTGGGAGCGAGAGAGTGCTAACCCTCACTAGGTCATGCTGTGCTAGCCTCACTCCTTCCT	20	144	34	51.336	79.693	2566.8	3984.65	11.3258	11.9602	0.634483	Normally Expressed	1371.88	0
Known-miRNA3074	mir167	TGAAGCTGCCAGCATGATCT	AGGAAAAAGTGAAGCTGCCAGCATGATCTAGCTTTGGTTAGAGAGCTGAAGAAGAGTGTTAAATGCTAACCCTTACTAGGTCATGCTGTAACAGCCTCACTCCTTCCT	20	144	34	51.336	79.693	2566.8	3984.65	11.3258	11.9602	0.634483	Normally Expressed	1371.88	0
Known-miRNA3075	mir167	TGAAGCTGCCAGCATGATCT	GGGAAAAAGTGAAGCTGCCAGCATGATCTAGCTTTGGTTAGTGGGAGCCAGAGAGTGCTAACCCTCACTAGGTCATGCTGTGCTAGCCTCACTCCTTCCT	20	144	34	51.336	79.693	2566.8	3984.65	11.3258	11.9602	0.634483	Normally Expressed	1371.88	0
Known-miRNA3076	mir167	TGAAGCTGCCAGCATGATCT	AGTGAAGCTGCCAGCATGATCTACCTTTGGTTAGAGAGCTCAAGAGTGCTAACCCTGACTAGGTCATGCTGTGACAGCCTCACT	20	144	34	51.336	79.693	2566.8	3984.65	11.3258	11.9602	0.634483	Normally Expressed	1371.88	0
Known-miRNA3077	mir167	TGAAGCTGCCAGCATGATCT	TGAAGCTGCCAGCATGATCTTAACTTCCCTCACTTGCTGTGGAAAGATCAGATCATGTGGCAGTTTCA	20	0	34	0	79.693	0	3984.65	0	11.9602	11.9602	Speicific To CtR	NA	NA
Known-miRNA3078	mir167	TGAAGCTGCCAGCATGATCT	TGAAGCTGCCAGCATGATCTTAACTTCCCTCACTTGCCGTGGAAAGATCAGATCATGTGGCAGTTTCA	20	0	34	0	79.693	0	3984.65	0	11.9602	11.9602	Speicific To CtR	NA	NA
Known-miRNA3079	mir167	TGAAGCTGCCAGCATGATCTG	CAGCAGTTGAAGCTGCCAGCATGATCTGAGTTTACCTTCTATTGGTAAGAACAGATCATGTGGCTGCTTCACCTGTTG	21	0	259	0	607.073	0	28908.3	0	14.8192	14.8192	Speicific To CtR	NA	NA
Known-miRNA3080	mir167	TGAAGCTGCCAGCATGATCTGA	CAGCAGTTGAAGCTGCCAGCATGATCTGAGTTTACCTTCTATTGGTAAGAACAGATCATGTGGCTGCTTCACCTGTTG	22	4750	0	1693.38	0	76971.6	0	16.232	0	-16.232	Speicific To CtL	NA	NA
Known-miRNA3081	mir167	TGAAGCTGCCAGCATGATCTT	TGAAGCTGCCAGCATGATCTTAACTTCCCTCACTTGCTGTGGAAAGATCAGATCATGTGGCAGTTTCA	21	220	0	78.43	0	3734.76	0	11.8668	0	-11.8668	Speicific To CtL	NA	NA
Known-miRNA3082	mir167	TGAAGCTGCCAGCATGATCTT	ACTACCAGTTGAAGCTGCCAGCATGATCTTAACTTCCCTCACTTGCCGTGGAAAGATCAGATCATGTGGCAGTTTCACCTAGTAGT	21	220	0	78.43	0	3734.76	0	11.8668	0	-11.8668	Speicific To CtL	NA	NA
Known-miRNA3085	mir169	CAGCCAAGAATGACTTGCCGG	AGCCAAGAATGACTTGCCGGAATGCTTGCATTAGGCATAATATATAGTTGTATACTTTATAATCCGGCAAGTTGTTTTTGGCT	21	5	0	1.7825	0	84.881	0	6.40737	0	-6.40737	Speicific To CtL	NA	NA
Known-miRNA3086	mir169	CAGCCAAGAATGACTTGCCGG	GAGTGTTTGCAAGAAGAGGCAGGGAGTGATTTGCAGCCAAGAATGACTTGCCGGAATGCATATATATGCATTAGGTACCAACATATATAGTTGTATTGTATAATTTCGGGCAAGTTGTTTTTGGCTACATTTATCTCTCTTCTTTTCTTGTAAAACTTC	21	5	0	1.7825	0	84.881	0	6.40737	0	-6.40737	Speicific To CtL	NA	NA
Known-miRNA3087	mir169	CAGCCAAGGATGACTTGCCGG	CCTAAGAGGGACTTACATGAAGAGGAAGAGAGAGTGATGCAGCCAAGGATGACTTGCCGGCGTTATTATTTGCTCATGTTCATGCTCACCGGTTTCCTTGCCGGCAAGTTGTGTTTGGCTATGTTTTGCTCTCTTCTTCTCATGTAAGTGCCACTTAGG	21	105	30	37.4325	70.3174	1782.5	3348.45	10.7997	11.7093	0.90959	Normally Expressed	812.572	0
Known-miRNA3088	mir169	CAGCCAAGGATGACTTGCCGG	TCACAATAAGAGGTAGAAAGTAGAGTGCAGCCAAGGATGACTTGCCGGAGCAATAAGAATAAACAATAAAATGTATCTATTTATAACATTCTTCTTCTTCTTCTTCTTCTTTCACGCCGGCAAGTTGTTCTTGGCTACATTTTGTTTTCTTCTTCTACTGTGA	21	105	30	37.4325	70.3174	1782.5	3348.45	10.7997	11.7093	0.90959	Normally Expressed	812.572	0
Known-miRNA3089	mir169	CAGCCAAGGATGACTTGCCGG	AGAGGCAGAAAGTAGAGTGCAGCCAAGGATGACTTGCCGGAGCAATAAGCAATAATATCTATCTATTTTATCTTTCTTTTCTTCTTATTCTTTCACGCCGGCAAGTTGTTCTTGGCTACATTTTGTTTTCTTCTTCT	21	105	30	37.4325	70.3174	1782.5	3348.45	10.7997	11.7093	0.90959	Normally Expressed	812.572	0
Known-miRNA3090	mir169	CAGCCAAGGATGACTTGCCGG	AGAGAGTGTAGTGCAGCCAAGGATGACTTGCCGGCATTAGCCAAGTGAATGAGCATCATATATATATATATATATATATATATATATATGACTCATGTTCTTGTCGGCAAGTTGGCCTTGGCTATATTGGACTCTCT	21	0	30	0	70.3174	0	3348.45	0	11.7093	11.7093	Speicific To CtR	NA	NA
Known-miRNA3091	mir170mir171	TATTGGCCTGGTTCACTCAGA	ATATGAAGTAGTTATTGTGATATTGGCCTGGTTCACTCAGACATGTATACCACGGCACGGTTGTGTCCTTGCTAGAAAGATTTAAAACAAAATACATGTTGTGATTGTGGTTTTGGGTTTGATTGAGCCGTGCCAATATCTCAGTGCTATTTCATGT	21	6	0	2.139	0	101.857	0	6.6704	0	-6.6704	Speicific To CtL	NA	NA
Known-miRNA3098	mir171	TTGAGCCGCGCCAATATCACT	GAGAAAGCGATGTTGGTGAGGTTCAATCCGAAGACGGATTTACATGTAGAAGCAGTAAAATACGATCTCAGATTGAGCCGCGCCAATATCACTTTATC	21	33	25	11.7645	58.5978	560.214	2790.37	9.12984	11.4462	2.31641	Up Regulated	16.204	5.68739e-05
Known-miRNA3099	mir171	TTGAGCCGCGCCAATATCACT	GATGTTGGTGAGGTTCAATCCGAAGACGGATTTACATGTAGAAGCAGTAAAATACGATCTCAGATTGAGCCGCGCCAATATC	21	33	25	11.7645	58.5978	560.214	2790.37	9.12984	11.4462	2.31641	Up Regulated	16.204	5.68739e-05
Known-miRNA3100	mir171	TTGAGCCGCGTCAATATCTCA	AGGTATTGGCGTGCCTCAATTTGAAGACATGGTTAAGATGAAAACCAGCCATGTAATTTTAATTGAGCCGCGTCAATATCT	21	96	0	34.224	0	1629.71	0	10.6704	0	-10.6704	Speicific To CtL	NA	NA
Known-miRNA3101	mir171	TTGAGCCGTGCCAATATCACA	GATATTGGTGCGGTTCAATCAGAAGGCAGTGTTTTATGATCCAAAAGCTCTGTGTTATTTGATTGAGCCGTGCCAATATC	21	112	9	39.928	21.0952	1901.33	1004.53	10.8928	9.97231	-0.920485	Normally Expressed	1567.74	0
Known-miRNA3102	mir171	TTGAGCCGTGCCAATATCACA	GATATTGGTACGGTTCAATCAGAAGACAGTGCTTTATGATTCTAAAGCTCTCTTATTTGATTGAGCCGTGCCAATATC	21	112	9	39.928	21.0952	1901.33	1004.53	10.8928	9.97231	-0.920485	Normally Expressed	1567.74	0
Known-miRNA3103	mir171	TTGAGCCGTGCCAATATCACA	GATATTGGTACGGTTCAATCAGAAGGCAGTGCTTTATGATTTCAAAGCTCTCTTATTTGATTGAGCCGTGCCAATATC	21	112	9	39.928	21.0952	1901.33	1004.53	10.8928	9.97231	-0.920485	Normally Expressed	1567.74	0
Known-miRNA3104	mir171	TTGAGCCGTGCCAATATCACA	GATATTGGTGCGGTTCAATCAGAAGGCAGTGTTTTATGATCCAAAAACTCTGTGTTATTTGATTGAGCCGTGCCAATATC	21	112	9	39.928	21.0952	1901.33	1004.53	10.8928	9.97231	-0.920485	Normally Expressed	1567.74	0
Known-miRNA3105	mir172	AGAATCTTGATGATGCTGCAT	TTGCAGGTGCAGCACCATCAAGATTCACATGCAATTTACACCCTATAAGAGATTTTTGACAAAATTTCTTTCCTAGGAGAGTTTTGACTTGAGAATCTTGATGATGCTGCATCAGCAG	21	50	0	17.825	0	848.81	0	9.7293	0	-9.7293	Speicific To CtL	NA	NA
Known-miRNA3106	mir172	AGAATCTTGATGATGCTGCAT	GTGCAGCAGCATCAAGATTCACACACAGATTTACCTCCTTGGGGGCGTGTGTTTCGGTGCTGAGAATCTTGATGATGCTGCAT	21	50	0	17.825	0	848.81	0	9.7293	0	-9.7293	Speicific To CtL	NA	NA
Known-miRNA3107	mir172	AGAATCTTGATGATGCTGCAT	GGTGCAGCAGCATCAAGATTCACACACAGATTCCACCTCCTTGGGGGAGTGTTTAGGTGCTGAGAATCTTGATGATGCTGCATC	21	50	0	17.825	0	848.81	0	9.7293	0	-9.7293	Speicific To CtL	NA	NA
Known-miRNA3108	mir2109	TGCGAGTGTCTTCGCCTCTGA	GGTGCGAGTGTCTTCGCCTCTGAGAGAGATACTATGAGATCTCAAGCCTCGGAGGCGTAGATACTCACACC	21	99	0	35.2935	0	1680.64	0	10.7148	0	-10.7148	Speicific To CtL	NA	NA
Known-miRNA3109	mir2111	TAATCTGCATCCTGAGGTTTA	GTAATCTGCATCCTGAGGTTTAGGACAATATCCTTTGTTTTGTTTCTAGTCCTTGGGATGCAGATTAC	21	69	0	24.5985	0	1171.36	0	10.194	0	-10.194	Speicific To CtL	NA	NA
Known-miRNA3110	mir2111	TAATCTGCATCCTGAGGTTTA	TAATCTGCATCCTGAGGTTTAGAGCAATGTTTTTGTTGCATCTAGTCCTTGGGATGCAGATTA	21	69	0	24.5985	0	1171.36	0	10.194	0	-10.194	Speicific To CtL	NA	NA
Known-miRNA3111	mir2111	TAATCTGCATCCTGAGGTTTA	GGTAATCTGCATCCTGAGGTTTAGAAACAATATGTTTATATATCGGGGGTAATCCTTGGGATGTAGATTACC	21	69	0	24.5985	0	1171.36	0	10.194	0	-10.194	Speicific To CtL	NA	NA
Known-miRNA3112	mir2111	TAATCTGCATCCTGAGGTTTA	GGTAATCTGCATCCTGAGGTTTAGAAACAATATGTTTATCGGGTCTAATCCTTGGGATGTAGATTACC	21	69	0	24.5985	0	1171.36	0	10.194	0	-10.194	Speicific To CtL	NA	NA
Known-miRNA3113	mir2111	TAATCTGCATCCTGAGGTTTA	GAAGGGGTAATCTGCATCCTGAGGTTTAGAGCAATACTTTTGTTGTGTCTAATCCTTGGGATGCAGATTATCTCTTC	21	69	0	24.5985	0	1171.36	0	10.194	0	-10.194	Speicific To CtL	NA	NA
Known-miRNA3114	mir319	TGGACTGAAGGGGAGCTCCTTC	TAGTACTGGGAGACAAAGAGAGTGAAGGAGCTTCCTTCAGCCCACGCATGGGTTCGGGGGATTGAAGGGTTGCTGAAGCATCTGCTGACTCATTCATACACACAGAATAGTGATTCAAATTGCTAAGGTAATTGTGTGAATGAAGCAGGAGATATTTTGCATCCCTCTTTCTTTGTGCTTGGACTGAAGGGGAGCTCCTTCTTTCTGTTGCCTCCACTTGTATTA	22	815	79	290.548	185.169	13206.7	8416.78	13.689	13.0391	-0.649931	Normally Expressed	10625.5	0
Known-miRNA3115	mir319	TTGGACTGAAGGGAGCTCC	GGAGGGAAAGAGAGTGAAGGAGTTTCCCTCAGCCCATTCATGGATATAATGAAAGATTGGGTTGCTGAATTAACTGATTCATTCATACAATAGTATTCAATTAGGGTAATATTGTGTGAATGAAGAGAGTATAGTATCTATATTGGAACCCCCTCTTTCTCTGTGCTTGGACTGAAGGGAGCTCCTTCTTTTTCTGTTCCCTCC	19	29	0	10.3385	0	544.132	0	9.08781	0	-9.08781	Speicific To CtL	NA	NA
Known-miRNA3116	mir319	TTGGACTGAAGGGAGCTCCCT	AGACCCTAAGGTAAGAGAGCTTTCTTCAGTCCACTCATGGGTGACAGTAAGATTCAATTAGCTGCCGACTCATTCATCCAAATGTTGAGTGTAAGCGAATAAATATACTCAGCAGATGAGTGAATGATGCGGGAGACAAATTGAATCTTAAGTTTCCTGTACTTGGACTGAAGGGAGCTCCCTTTTCCTTTTGTCT	21	3735	8004	1331.53	18760.7	63406.1	893366	15.9523	19.7689	3.81656	Up Regulated	92320.8	0
Known-miRNA3117	mir319	TTGGACTGAAGGGAGCTCCCT	CGACGGTAAGAGAGCTTTCTTCAGTCCACTTATGGGTGACAATAAGATTTCAATTAGCTGCCGACTCATTCATCCAAATGCTGAGTGAAAGCGAAGAAAGATACTCAGCAAATGAGTGAATGATGCGGGAGACAAATTGATTCTTAAGTTTCCTGTACTTGGACTGAAGGGAGCTCCCTTTTTCTTTTG	21	3735	8004	1331.53	18760.7	63406.1	893366	15.9523	19.7689	3.81656	Up Regulated	92320.8	0
Known-miRNA3118	mir319	TTGGACTGAAGGGAGCTCCCT	GGGATGGTTGATCAGGTAAGAGAGCTCTCTTCAGCCCACTCATAGGTGATAATAGGATTTAATTAGCTGCCGACTCATTCATACACATGCTGAGTGAATTAATGAATAATACTCAGTAAATGAGTGAATGATACGGGAGACAAATTGAATCTTATGTTTTCTGTACTTGGACTGAAGGGAGCTCCCTTTTCTCGCTCGTTTCTGTCTC	21	3735	8004	1331.53	18760.7	63406.1	893366	15.9523	19.7689	3.81656	Up Regulated	92320.8	0
Known-miRNA3119	mir319	TTGGACTGAAGGGAGCTCCCT	GAATAGTTTAAGAGAGCTTCCTTCAGTCCACTCATGGATGGGTAGAGGGTTTGAATTAGCTGCTGACTCATTCATTCAAACACAATAGAATTAGTATCATGGTATGCTATTGTGAATGTGTGAATGATGCAGGAGGTAAAGTTCATCCTTTTCTTGTCTTTGCTTGGACTGAAGGGAGCTCCCTTTTACTGTTT	21	3735	8004	1331.53	18760.7	63406.1	893366	15.9523	19.7689	3.81656	Up Regulated	92320.8	0
Known-miRNA3120	mir319	TTGGACTGAAGGGAGCTCCCT	AAGATGTATGTATTATTAAGAATAGTTGAAGAGAGCTTCCTTCAGTCCACTCATGGATGGGTAAGGGGTTAGAATTAGCTGCTGACTCATTCATTCAAACACAATAGATCTGGCATCATGATATGCTATTGTGAATGTGTGAATGATGCGGGAGGTAAATTTCTTCCTTTTCCTGTCTGTGCTTGGACTGAAGGGAGCTCCCTCTAACTGTCTATAATGTTATCTT	21	3735	8004	1331.53	18760.7	63406.1	893366	15.9523	19.7689	3.81656	Up Regulated	92320.8	0
Known-miRNA3121	mir319	TTGGACTGAAGGGAGCTCCCT	ATGAGGAATAGTTTAAGAGAGCTTCCTTCAGTCCACTCATGGATGGATAGAGGGTTTGAATTAGCTGCTGACTCATTCATTCAAACACAATAGAACGGGTGTCATGGTATGCTATTGTGAATGCCTGAATGATGCAGGAGGTAAAGTTCATCCTTTTCTTGTCTGTGCTTGGACTGAAGGGAGCTCCCTTTTACTGTTTTTATCAT	21	3735	8004	1331.53	18760.7	63406.1	893366	15.9523	19.7689	3.81656	Up Regulated	92320.8	0
Known-miRNA3122	mir319	TTGGACTGAAGGGAGCTCCCT	TAATATTGATGTATATACTATTAGGAATAGTTGAAGAGAGCTTCCTTCAGTCCACTCATGGATGGGAAAGGGGTTTGAATTAGCTGCTGACTCATTCATTCAAACACAATAGATTCGGCTTCATGATATGTTATTGTGAATGTGTGAATGATGCGGGAGGTAAATTTCTTCCTTTTCTTGTCCTTGCTTGGACTGAAGGGAGCTCCCTCTAACTTCTTATAATGTTA	21	3735	0	1331.53	0	63406.1	0	15.9523	0	-15.9523	Speicific To CtL	NA	NA
Known-miRNA3123	mir319	TTGGACTGAAGGGGCCTCTT	GGTGAGGGATATGGAAGGGGCTCACTTCAGTCCAGTCCGAGGCGGTGGAAGATGGCTGAAACTCAGCTGCTGACTCGTTGGTTCGAGAGCTCACCATTAAGATCGATCGATGATGTCGGCACTCAGCCCATGTACATAATTAAGGTGGTCTGCTTCTGATCCAACGATGCGGGAGCTGCATTTAGTCGTGACTGTCACGTCTTGGACTGAAGGGGCCTCTTCATTTCCCATATCCTTCACT	20	94	0	33.511	0	1675.55	0	10.7104	0	-10.7104	Speicific To CtL	NA	NA
Known-miRNA3124	mir319	TTGGACTGAAGGGGCCTCTT	GTAGGGTTGTGTTCGAGGATTGGTGGAAGATATGGAAGGGGCTCACTTCAGTCCAGTCCGAGTCGGTGAAAAATGACTGAAACTCAGCTGCTGACTCGTTGGCTCGAGAGTTCACCATTAAGATAGATTGATGTTCGGCACTCACGCCATGTAATTAAGGTGGTGTGCTTCTGATCCAACGATGCGGGAGCTGCATTCAGTCGTGACTGTCACGTCTTGGACTGAAGGGGCCTCTTCGTCTCCTACATCCTTCACTCATAC	20	94	0	33.511	0	1675.55	0	10.7104	0	-10.7104	Speicific To CtL	NA	NA
Known-miRNA3125	mir319	TTTGGACTGAAGGGAGCTCCT	GGGAGTTCCTTGCAGCCCAAAGCTTCAAGGATGAAATTCTTCCTGCGGTTTTGGACTGAAGGGAGCTCCT	21	392	9	139.748	21.0952	6654.67	1004.53	12.7002	9.97231	-2.72784	Down Regulated	6370.15	0
Known-miRNA3126	mir319	TTTGGACTGAAGGGAGCTCCT	AGGAGTTCCCTTGCAGCCCAAAACACCCTGCATGAACTACTTCATGTTGTTTTGGACTGAAGGGAGCTCCT	21	392	9	139.748	21.0952	6654.67	1004.53	12.7002	9.97231	-2.72784	Down Regulated	6370.15	0
Known-miRNA3127	mir390	AAGCTCAGGAGGGATAGCGCC	GTGTGGAAGAATCTGTAAAGCTCAGGAGGGATAGCGCCATGGATGATCTCTTCTCCACTCTTGATCTTCTCTTGCGCTATCCATCCTGAGTTTCATGGCTTCTATCCACAC	21	443	34	157.93	79.693	7520.45	3794.91	12.8766	11.8898	-0.986755	Normally Expressed	6314.14	0
Known-miRNA3128	mir390	AAGCTCAGGAGGGATAGCGCC	AAGCTCAGGAGGGATAGCGCCATGGATGATCTTCTCTTCACTCTTGATCTTCTCTTGCGCTATCCATCCTGAGTTT	21	443	34	157.93	79.693	7520.45	3794.91	12.8766	11.8898	-0.986755	Normally Expressed	6314.14	0
Known-miRNA3129	mir390	AAGCTCAGGAGGGATAGCGCC	AGAAGAATCTGTAAAGCTCAGGAGGGATAGCGCCACAACACTCATGATTTTATATCATAATATATTTGGCGCTATCTATCCTGAGTTTCACGGGTTCTTCT	21	443	34	157.93	79.693	7520.45	3794.91	12.8766	11.8898	-0.986755	Normally Expressed	6314.14	0
Known-miRNA3130	mir390	AAGCTCAGGAGGGATAGCGCC	AGAAGAATCTGTAAAGCTCAGGAGGGATAGCGCCACGACACTCATGATTTTCACATCATAGTGTATTTGGCGCTATCTATCCTGAGTTTCACGGGTTTTTCT	21	443	34	157.93	79.693	7520.45	3794.91	12.8766	11.8898	-0.986755	Normally Expressed	6314.14	0
Known-miRNA3131	mir390	AAGCTCAGGAGGGATAGCGCC	GAAGAATTTGTAAAGCTCAGGAGGGATAGCGCCATGGAAGGTCTTTCTACTAATTTGCTCTATCATGGGTGCTTTGGTTTCGATCGATCTTCTCTAGCGCTACCCATCCTGAGTTTCATGGTTTCTTC	21	443	34	157.93	79.693	7520.45	3794.91	12.8766	11.8898	-0.986755	Normally Expressed	6314.14	0
Known-miRNA3132	mir393	TCCAAAGGGATCGCATTGATC	ACTGGAGGAGGCATCCAAAGGGATCGCATTGATCCCAAATTTCAGATTTATAAATTTTTCTCTTTCCCTCCCCTTCTCAATATTTGGGATCATGCTATCCCTTTGGATTCCTCCTTTGGT	21	0	60	0	140.635	0	6696.89	0	12.7093	12.7093	Speicific To CtR	NA	NA
Known-miRNA3133	mir393	TCCAAAGGGATCGCATTGATC	ACTAGAGGAGGCATCCAAAGGGATCGCATTGATCCCAAATCCAAGCTTCAATGTTCTTCTATCTTTCTCACTCAAAATATTAATTTTATTTGGGATCATGCTATCCCTTTGGATTTCTCCTTTAGT	21	0	60	0	140.635	0	6696.89	0	12.7093	12.7093	Speicific To CtR	NA	NA
Known-miRNA3134	mir393	TCCAAAGGGATCGCATTGATC	GCAACTGGAGGAGGCATCCAAAGGGATCGCATTGATCCCAAATCCAAGCTTCAATATTCTTCTCTCTTTCCCACTCAAAATATTAATTTTATTTGGGATCATGCTATCCCTTTGGATTTCTCCTTTAGTGGC	21	0	60	0	140.635	0	6696.89	0	12.7093	12.7093	Speicific To CtR	NA	NA
Known-miRNA3135	mir393	TCCAAAGGGATCGCATTGATC	ACTGGAGGAGGCATCCAAAGGGATCGCATTGATCCCAAATTTCAGATTTATAAATTTGTCTTTCTCTTCCCTTGTCAATATTTGGGATCATTTCTCTTCCCTTCTCAATATTTGGGATCATGCTATCCCTTTGGATTCCTCCTTTGGT	21	0	60	0	140.635	0	6696.89	0	12.7093	12.7093	Speicific To CtR	NA	NA
Known-miRNA3136	mir393	TCCAAAGGGATCGCATTGATC	GAGGAGGCATCCAAAGGGATCGCATTGATCCCAAATCCAAGCTTTAATATTTTTCTCTCTTCTCACTCAATAATATTAATTTATTTGGGATCATGCTATCCCTTTGGATTTCTCCTT	21	0	60	0	140.635	0	6696.89	0	12.7093	12.7093	Speicific To CtR	NA	NA
Known-miRNA3137	mir393	TCCAAAGGGATCGCATTGATC	GGTGGAGAGTTCCAAAGGGATCGCATTGATCTAATTCTTGTAGATGTTTACACTTGCAAGCTTTGCATGCAATTCCTGGATTCAGATGTGATTCAGTGGTTCACTTATTGGATCATGCGATCCCTTAGGAACTTTCCATC	21	0	60	0	140.635	0	6696.89	0	12.7093	12.7093	Speicific To CtR	NA	NA
Known-miRNA3138	mir393	TCCAAAGGGATCGCATTGATC	GGTGGATAGTTCCAAAGGGATCGCATTGATCTAATTCTTTATCTTCCTGCATGTATTTACTTGCAGCTCTGGTTTTGGACCTTTTTACCGGTTCACTGACTTGGATCATGCGATCCCTTAGGAATTTTCCATC	21	0	60	0	140.635	0	6696.89	0	12.7093	12.7093	Speicific To CtR	NA	NA
Known-miRNA3139	mir393	TCCAAAGGGATCGCATTGATC	GGTGGAGAGTTCCAAAGGGATCGCATTGATCTAATTCTTGTAGATGCCTGAACTTGCAATCTTGAATCTTGCATGCAATTCCTGGATTTAGGTTTGCTTTAAGGGGTTCAGTTATTGGATCATGCGATCCCTTAGGAACTTTCCATC	21	0	60	0	140.635	0	6696.89	0	12.7093	12.7093	Speicific To CtR	NA	NA
Known-miRNA3140	mir393	TCCAAAGGGATCGCATTGATC	GGTGGAGAGTTCCAAAGGGATCGCATTGATCTAATTCTTGATCTTCCTGCATGCATTTGCTTGCAGTTCTGCTTTTGAGCCATATTTTACCGGTTCACTGACTTGGATCATGCGATCCCTTAGGAATTCTCCATC	21	0	60	0	140.635	0	6696.89	0	12.7093	12.7093	Speicific To CtR	NA	NA
Known-miRNA3142	mir393	TCCAAAGGGATCGCATTGATCC	ACTGGAGGAGGCATCCAAAGGGATCGCATTGATCCCAAATTTCAGATTTATAAATTTTTCTCTTTCCCTCCCCTTCTCAATATTTGGGATCATGCTATCCCTTTGGATTCCTCCTTTGGT	22	21	0	7.4865	0	340.295	0	8.41064	0	-8.41064	Speicific To CtL	NA	NA
Known-miRNA3143	mir393	TCCAAAGGGATCGCATTGATCC	ACTAGAGGAGGCATCCAAAGGGATCGCATTGATCCCAAATCCAAGCTTCAATGTTCTTCTATCTTTCTCACTCAAAATATTAATTTTATTTGGGATCATGCTATCCCTTTGGATTTCTCCTTTAGT	22	21	0	7.4865	0	340.295	0	8.41064	0	-8.41064	Speicific To CtL	NA	NA
Known-miRNA3144	mir393	TCCAAAGGGATCGCATTGATCC	GCAACTGGAGGAGGCATCCAAAGGGATCGCATTGATCCCAAATCCAAGCTTCAATATTCTTCTCTCTTTCCCACTCAAAATATTAATTTTATTTGGGATCATGCTATCCCTTTGGATTTCTCCTTTAGTGGC	22	21	0	7.4865	0	340.295	0	8.41064	0	-8.41064	Speicific To CtL	NA	NA
Known-miRNA3145	mir393	TCCAAAGGGATCGCATTGATCC	ACTGGAGGAGGCATCCAAAGGGATCGCATTGATCCCAAATTTCAGATTTATAAATTTGTCTTTCTCTTCCCTTGTCAATATTTGGGATCATTTCTCTTCCCTTCTCAATATTTGGGATCATGCTATCCCTTTGGATTCCTCCTTTGGT	22	21	0	7.4865	0	340.295	0	8.41064	0	-8.41064	Speicific To CtL	NA	NA
Known-miRNA3146	mir393	TCCAAAGGGATCGCATTGATCC	TGGAGGAGGCATCCAAAGGGATCGCATTGATCCCAAATCCAAGCTTTAATATTTTTCTCTCTTCTCACTCAATAATATTAATTTATTTGGGATCATGCTATCCCTTTGGATTTCTCCTTTA	22	21	0	7.4865	0	340.295	0	8.41064	0	-8.41064	Speicific To CtL	NA	NA
Known-miRNA3147	mir393	TCCAAAGGGATCGCATTGATCC	GAGGAGGCATCCAAAGGGATCGCATTGATCCCAAATCCAAGCTTCAATGTTCTTCTCTCTTTCTCACTCAAAATGTTAATTTTATTTGGGATCATGCTATCCCTTTGGATGTCTCCTT	22	21	0	7.4865	0	340.295	0	8.41064	0	-8.41064	Speicific To CtL	NA	NA
Known-miRNA3148	mir393	TCCAAAGGGATCGCATTGATCT	GGTGGAGAGTTCCAAAGGGATCGCATTGATCTAATTCTTGTAGATGTTTACACTTGCAAGCTTTGCATGCAATTCCTGGATTCAGATGTGATTCAGTGGTTCACTTATTGGATCATGCGATCCCTTAGGAACTTTCCATC	22	24	0	8.556	0	388.909	0	8.60329	0	-8.60329	Speicific To CtL	NA	NA
Known-miRNA3149	mir393	TCCAAAGGGATCGCATTGATCT	GGTGGATAGTTCCAAAGGGATCGCATTGATCTAATTCTTTATCTTCCTGCATGTATTTACTTGCAGCTCTGGTTTTGGACCTTTTTACCGGTTCACTGACTTGGATCATGCGATCCCTTAGGAATTTTCCATC	22	24	0	8.556	0	388.909	0	8.60329	0	-8.60329	Speicific To CtL	NA	NA
Known-miRNA3150	mir393	TCCAAAGGGATCGCATTGATCT	GGTGGAGAGTTCCAAAGGGATCGCATTGATCTAATTCTTGTAGATGCCTGAACTTGCAATCTTGAATCTTGCATGCAATTCCTGGATTTAGGTTTGCTTTAAGGGGTTCAGTTATTGGATCATGCGATCCCTTAGGAACTTTCCATC	22	24	0	8.556	0	388.909	0	8.60329	0	-8.60329	Speicific To CtL	NA	NA
Known-miRNA3151	mir393	TCCAAAGGGATCGCATTGATCT	GGTGGAGAGTTCCAAAGGGATCGCATTGATCTAATTCTTGATCTTCCTGCATGCATTTGCTTGCAGTTCTGCTTTTGAGCCATATTTTACCGGTTCACTGACTTGGATCATGCGATCCCTTAGGAATTCTCCATC	22	24	0	8.556	0	388.909	0	8.60329	0	-8.60329	Speicific To CtL	NA	NA
Known-miRNA3156	mir394mir384	TTGGCATTCTGTCCACCTCC	TCACGTGGGTTTAACAAAGGGTTGCTTACAGAGTTTCTTGGCATTCTGTCCACCTCCACTTCCACTTTCAGTTCCATGGATCTCTCTCTCTTTTTGGCCCTATCTACGTACTCGGAGGTGGACATACTGCCAATAGAGCTGTGTTGGCTTCTCTTTGTCAAGCTTCCGTGA	20	239	0	85.2035	0	4260.18	0	12.0567	0	-12.0567	Speicific To CtL	NA	NA
Known-miRNA3157	mir394mir384	TTGGCATTCTGTCCACCTCC	ATAGTTTGTCTTCACGTGGGTTTAACAAAGGGTTGCTTACAGAGTTTCTTGGCATTCTGTCCACCTCCACTTCTTGGCCCTATCTACGTACTCGGAGGTGGATATACTGCCAATAGAGCTGTGTTGGCTTCTCTTTGTCAAGCCTCCGTGATACTAT	20	239	0	85.2035	0	4260.18	0	12.0567	0	-12.0567	Speicific To CtL	NA	NA
Known-miRNA3158	mir394mir384	TTGGCATTCTGTCCACCTCC	TCATGAGGGTTTAGCAAAGGGTTGCTAACAGAGTTTATTGGCATTCTGTCCACCTCCACTTCCTACTCTCTCTCTGAGCCACATGTTCGTGAAGTTGGAGGTGGGCATACTGTCAACTGAGTTCTGTTGTCTGCTCTTTGTAAAGCCTTCATGA	20	239	0	85.2035	0	4260.18	0	12.0567	0	-12.0567	Speicific To CtL	NA	NA
Known-miRNA3159	mir394mir384	TTGGCATTCTGTCCACCTCC	ATCATGAGGGTTTAGCAAAGTGTTGCTAACAGAGTTTATTGGCATTCTGTCCACCTCCACTTCCTACTCTCTCTCTCTCTCTCTCTACCCATGAATATGGAGGTGGGCATACTGTCAACTGAGCTCTGTTGGCTACACTTTGTAAAGCCTTCATGAT	20	239	0	85.2035	0	4260.18	0	12.0567	0	-12.0567	Speicific To CtL	NA	NA
Known-miRNA3160	mir394mir384	TTGGCATTCTGTCCACCTCC	GGGTTTCTCAGAGGCCTGATTCCATAGCCATTTTGGCATTCTGTCCACCTCCATTAATATTAAATGGGTTGTTTTAGAATCACCCCCAAAATGGTGGCAGTTGGAGGTGGCCAGTAGGCCAAACGGGCTCTGTGAATCTGTCTCCGAGAAACCC	20	239	0	85.2035	0	4260.18	0	12.0567	0	-12.0567	Speicific To CtL	NA	NA
Known-miRNA3161	mir394mir384	TTGGCATTCTGTCCACCTCC	GGGTTTCTCGGAGGCCTTATTCCGTAGCCATTTTGGCATTCTGTCCACCTCCACTAATATTAAATGGTGACAGTTGGAGGTGGCCAGTAGGCCAAACGGGCTCTGTGAATCTGTCTCTGAGAAACCC	20	239	0	85.2035	0	4260.18	0	12.0567	0	-12.0567	Speicific To CtL	NA	NA
Known-miRNA3162	mir394mir384	TTGGCATTCTGTCCACCTCC	TTTGGCATTCTGTCCACCTCCATTGGTGATGATGGCCATTTGGAGGTGGCCAGTATGCCAAA	20	239	0	85.2035	0	4260.18	0	12.0567	0	-12.0567	Speicific To CtL	NA	NA
Known-miRNA3163	mir395	TGAAGTGTTTGGGGGAACTTT	TGTTGGCTGTCTCTTGGAGTTCCTCTGAGCACTTCACGAATGACCTAGTTCTATTTGGTATTACCCTTTAGATAGAATAGTCTTATATAAGTGAAGTGTTTGGGGGAACTTTTGGGTACAACTAACA	21	6	0	2.139	0	101.857	0	6.6704	0	-6.6704	Speicific To CtL	NA	NA
Known-miRNA3164	mir395	TGAAGTGTTTGGGGGAACTTT	TGTTGGCTGTCTCTTGGAGTTCCTCTGAGCACTTCACGCGTGGGGCTAGTTCTATTCAATATTACCATTTAGATAGAATAGTCCTCATCACTGAAATGAAGTGTTTGGGGGAACTTTTGGGTACAACTAACA	21	6	0	2.139	0	101.857	0	6.6704	0	-6.6704	Speicific To CtL	NA	NA
Known-miRNA3165	mir395	TGAAGTGTTTGGGGGAACTTT	TGTTGGCTGTCTCTTGGAGTTCCTCTGAGCACTTCACGTACGTGTGTGGCTAGTTCTATTCTGTATTACCCTTAGATAGAATAGTCTTAATTAAGTGAAGTGTTTGGGGGAACTTTCGGGAACAACTAACA	21	6	0	2.139	0	101.857	0	6.6704	0	-6.6704	Speicific To CtL	NA	NA
Known-miRNA3166	mir396	TTCCACAGCTTTCTTGAACTG	TGGCTCTCTTTGTATTCTTCCACAGCTTTCTTGAACTGCATCCAAAGAGTTCCTTTGCATGCATGCCATGGCACTCTTACTCCCAAATCTTGTTTTGCGGTTCAATAAAGCTGTGGGAAGATACAGATAGGGTCA	21	3822	2289	1362.54	5365.22	64883	255487	15.9856	17.9629	1.97733	Up Regulated	8101.75	0
Known-miRNA3167	mir396	TTCCACAGCTTTCTTGAACTG	GTGATCTTCCACAGCTTTCTTGAACTGTGTTGTGTGAGGTTTCTCCAAGTGAAGGTTTAAGATCCCTTATGCAACATAAATTCTTTGAGCACAATTCAAGATAGCTGTGGAAAATCAC	21	3822	2289	1362.54	5365.22	64883	255487	15.9856	17.9629	1.97733	Up Regulated	8101.75	0
Known-miRNA3168	mir396	TTCCACAGCTTTCTTGAACTG	TGGCCCTCTTTGTATTCTTCCACAGCTTTCTTGAACTGCATCCATAGAGTTCCTTTGCATGCATGCCAAGGCACTCTTGCTCCCACACCTTGTTTTGCGGTTCAATAAAGCTGTGGGAAGATACAGATAGGGTCA	21	3822	2289	1362.54	5365.22	64883	255487	15.9856	17.9629	1.97733	Up Regulated	8101.75	0
Known-miRNA3169	mir396	TTCCACAGCTTTCTTGAACTG	GTGATCTTCCACAGCTTTCTTGAACTGTGTTGTGAGGCTTCTCTCCAATGAAGGTTTATACCCTATGCAAAAGAAATTCTATGAGCACAATTCAAGATAGCTGTGGAAAATCAC	21	3822	2289	1362.54	5365.22	64883	255487	15.9856	17.9629	1.97733	Up Regulated	8101.75	0
Known-miRNA3170	mir396	TTCCACAGCTTTCTTGAACTT	GTCATGCTTTTCCACAGCTTTCTTGAACTTCTTATGCATCTTATATCTCTCCACCTCCAGGATTTTAAGCCCTAGAAGCTCAAGAAAGCTGTGGGAGAATATGGC	21	9020	3194	3215.63	7486.46	153125	356498	17.2244	18.4435	1.21918	Up Regulated	71791.6	0
Known-miRNA3171	mir396	TTCCACAGCTTTCTTGAACTT	TATGCTTTTCCACAGCTTTCTTGAACTTCTTATGCCTAGTGCAATTATTGATGTGGCATAGAAGTTTAAGAAAAATGTGGAAAAACATG	21	9020	3194	3215.63	7486.46	153125	356498	17.2244	18.4435	1.21918	Up Regulated	71791.6	0
Known-miRNA3172	mir396	TTCCACAGCTTTCTTGAACTT	TATGCTTTTCCACAGCTTTCTTGAACTTCTTATGCCTAATGCAGCTATTGATGTGGCATTGAAGTTTAAGAAAAATGTGGAAAAACATG	21	9020	3194	3215.63	7486.46	153125	356498	17.2244	18.4435	1.21918	Up Regulated	71791.6	0
Known-miRNA3173	mir396	TTCCACAGCTTTCTTGAACTT	GTCATGCTTTTCCACAGCTTTCTTGAACTTCTTATGCATCTTATATCTCTCCACTTCCAGCATTTTAAGCCCTAGAAGCTCAAGAAAGCTGTGGGAGAATATGGC	21	9020	3194	3215.63	7486.46	153125	356498	17.2244	18.4435	1.21918	Up Regulated	71791.6	0
Known-miRNA3174	mir398	TGTGTTCTCAGGTCACCCCTT	TCGGAGGAGTGAATCTGAGAACACAAGGCTGGTTTGCACTGCTATATCATCTATTGGTATAAGGTGAATTTACTTTGTGTTCTCAGGTCACCCCTTTGA	21	46	0	16.399	0	780.905	0	9.609	0	-9.609	Speicific To CtL	NA	NA
Known-miRNA3175	mir398	TGTGTTCTCAGGTCACCCCTT	GGTTTATCTCAGAGGAGTGGATCTGAGAACACAAGGCTGGTTTGCACTGCTATATTATGATCGATTGGTATAAGGTGAATTTACTTTGTGTTCTCAGGTCACCCCTTTGAGCCAACC	21	46	0	16.399	0	780.905	0	9.609	0	-9.609	Speicific To CtL	NA	NA
Known-miRNA3176	mir398	TGTGTTCTCAGGTCGCCCCTG	GGTAGAGGAATTCTACAGGGTCGTCCTGAGACCACATGAAACAGATTCAAAATACAAGCATATTTGCTTGTGACCTTTTGTGACTCAGTTCATGTGTTCTCAGGTCGCCCCTGCTGAACTTTTCTCTACC	21	1712	36	610.328	84.3809	29063.2	4018.14	14.8269	11.9723	-2.8546	Down Regulated	28994.1	0
Known-miRNA3177	mir398	TGTGTTCTCAGGTCGCCCCTG	GGTAGAGGGATTCTACAGGGTCGTCCTGAGATCACATGAAGTAGAATATAAGCAGCCATATTTGCTTCTTGTCTCGTGTTCTCAGCTCATGTGTTCTCAGGTCGCCCCTGCTGGACTATTCTCTACC	21	1712	36	610.328	84.3809	29063.2	4018.14	14.8269	11.9723	-2.8546	Down Regulated	28994.1	0
Known-miRNA3178	mir399	TGCCAAAGGAGAGTTGCCCTG	TTAAGCAAATCAGCAATAGGGCACCTCTCTCCTGGCAGGAGAAAAAGATCAGCATTTTTGGAGTTACCAAAAGTCAGTGTCAATAACTTGCCAAAGGAGAGTTGCCCTGTGGCTGGTTTAGCTTAA	21	283	0	100.89	0	4804.26	0	12.2301	0	-12.2301	Speicific To CtL	NA	NA
Known-miRNA3179	mir399	TGCCAAAGGAGAGTTGCCCTG	AGCTATAGGGCTTCTCTTTATTGGCAGGAAATTATCATGACCACTTCATCAGATATCTTGCCAAAGGAGAGTTGCCCTGTTGCT	21	283	0	100.89	0	4804.26	0	12.2301	0	-12.2301	Speicific To CtL	NA	NA
Known-miRNA3180	mir399	TGCCAAAGGAGAGTTGCCCTG	TAAGCAAATCAGCAATAGGGCACCTCTCTCCTGGCAGGTATTTTTGGAGCTACCAAAAATCAATGTCAATAACTTGCCAAAGGAGAGTTGCCCTGTGGCTGGTTTAGCTTA	21	283	0	100.89	0	4804.26	0	12.2301	0	-12.2301	Speicific To CtL	NA	NA
Known-miRNA3181	mir399	TGCCAAAGGAGAGTTGCCCTG	CAGCTATAGGGCTTCTCTTTATTGGCAGGAAATTATCATGACCACTTCATCAGATATCTTGCCAAAGGAGAGTTGCCCTGTTGCTG	21	283	0	100.89	0	4804.26	0	12.2301	0	-12.2301	Speicific To CtL	NA	NA
Known-miRNA3182	mir403	TTAGATTCACGCACAAACTTG	AAATTGCAGGTTCGTGCGTGAATCTAACGAAAGTTTCTCGTTCTCTCCATTCCACTTCTGCGTTAGATTCACGCACAAACTTGTCATTT	21	833	87	296.965	203.92	14141.2	9710.5	13.7876	13.2453	-0.542284	Normally Expressed	11173.8	0
Known-miRNA3183	mir403	TTAGATTCACGCACAAACTTG	GCAGGTTCGTGCGTGAATCTAATCAAAGTTTCTCATTAACTTCTGCGTTAGATTCACGCACAAACTTGT	21	833	87	296.965	203.92	14141.2	9710.5	13.7876	13.2453	-0.542284	Normally Expressed	11173.8	0
Known-miRNA3184	mir408	ATGCACTGCCTCTTCCCTGGC	GGACAAAGCAGGGGAACAGGCAGAGCATGGATGGAGCTATCAACACAATATTGTCAAGAAACTGAGAGTGAGAGGAGAAATATGTTGTGGTTCTGCTCATGCACTGCCTCTTCCCTGGCTCTGTCT	21	714	5	254.541	11.7196	12121	558.075	13.5652	9.12431	-4.44091	Down Regulated	12158.3	0
Known-miRNA3185	mir408	ATGCACTGCCTCTTCCCTGGC	GGACAAAGCAGGGGAACAGGCAGAGCATGGATGGAGCTATCAACACAATATTGTCAAGAAAGTGAGAAAGTGAGAGGAGAAATCTGTTGTGGTTCTGCTCATGCACTGCCTCTTCCCTGGCTTTGTCT	21	714	5	254.541	11.7196	12121	558.075	13.5652	9.12431	-4.44091	Down Regulated	12158.3	0
Known-miRNA3186	mir408	ATGCACTGCCTCTTCCCTGGC	GGGTGAGGGAGTTAACAGGAAGAGACAGGACAAAGGCTGGGAACAGGCAGGGCACGAATGGAGCTATCAACAGAAAATGGTAAAGTGAGAATGAAAGGAGAGAGAGAGAGAGAGATCTGTTGTGGCTACGCTCATGCACTGCCTCTTCCCTGGCTCTGTCTCTTTCCTATTCCAACTC	21	714	0	254.541	0	12121	0	13.5652	0	-13.5652	Speicific To CtL	NA	NA

## Sheet: CtL_vs_CtST
miRBase ID	miR-Family	Sequence	Hairpin Sequence	miRNA-Len	CtL_RawExp	CtST_RawExp	CtL_RPM	CtST_RPM	CtL_RPKM	CtST_RPKM	CtL_FoldExp	CtST_FoldExp	CtL_vs_CtST	Remark	Chi Square	p Value			Remark	Count
Known-miRNA3000	mir1507	TCTCATTCCATACATCGTCTGA	GTTTGGCAGAGGTGTATGGAGTGAGAGAAGGGAAAGGGTATTTTCCGATTCTGTCGTTACTCTCTTCCCTCTCTCATTCCATACATCGTCTGACGAAC	22	0	11	0	3.15398	0	143.363	0	7.16353	7.16353	Specific To CtST	NA	NA			Down Regulated	9
Known-miRNA3002	mir156	TGACAGAAGAGAGTGAGCAC	GAGAGGCTGACAGAAGAGAGTGAGCACATACTAGTGGAGATTGTATGAGGGCATACAATTGCGGGTGCGTGCTCACTTCTCTATCTGTCAGCTTCCC	20	15680	21342	5589.92	6119.29	279496	305965	18.0925	18.223	0.130537	Normally Expressed	83086.7	0			Normally Expressed	14
Known-miRNA3003	mir156	TGACAGAAGAGAGTGAGCAC	GGAGGTGACAGAAGAGAGTGAGCACACATAATACTTTCTTGTAAGATAAAGATTCATGCTTGAAGTTATGTGTGCTCACTCTCTATCTGTCACCCC	20	15680	21342	5589.92	6119.29	279496	305965	18.0925	18.223	0.130537	Normally Expressed	83086.7	0			Specific To CtL	14
Known-miRNA3004	mir156	TGACAGAAGAGAGTGAGCAC	GGTGACAGAAGAGAGTGAGCACTTGGCTCTTTCCTAGCATGGATCTAAGTTCACGCCAAAAGCCGTGTGCTCTCTCTCTATCTGTCACC	20	15680	21342	5589.92	6119.29	279496	305965	18.0925	18.223	0.130537	Normally Expressed	83086.7	0			Specific To CtST	9
Known-miRNA3005	mir156	TGACAGAAGAGAGTGAGCAC	GAGAGGTGACAGAAGAGAGTGAGCACACATGGTATTTTCTTGGATGATATAAGATTTCATGCTTGAAACTATGCGTGCTCATTCTCTATCTGTCACCCATC	20	15680	21342	5589.92	6119.29	279496	305965	18.0925	18.223	0.130537	Normally Expressed	83086.7	0			Up Regulated	10
Known-miRNA3006	mir156	TGACAGAAGAGAGTGAGCAC	GAGGCTGACAGAAGAGAGTGAGCACATGCTAGTGGTATTTGTATGAGGGCATACAATTGCGGGTGCGTGCTCACTTCTCTATCTGTCAGCTTC	20	15680	21342	5589.92	6119.29	279496	305965	18.0925	18.223	0.130537	Normally Expressed	83086.7	0
Known-miRNA3007	mir156	TGACAGAAGAGAGTGAGCAC	GGAGGTGACAGAAGAGAGTGAGCACTTGGCTCTTTCCTAGCATGGATCTTTCGTGCTAAAAGCTGTGTGCTCATTCTCTATCTGTCACCACC	20	15680	21342	5589.92	6119.29	279496	305965	18.0925	18.223	0.130537	Normally Expressed	83086.7	0
Known-miRNA3008	mir156	TGACAGAAGAGAGTGAGCAC	GAGGTGACAGAAGAGAGTGAGCACACATAGTACTTTCTTGAATGATATAAGGTTTCATGCTTGAAGTTATGCGTGCTTACTCTCTATCTGTCACCC	20	15680	21342	5589.92	6119.29	279496	305965	18.0925	18.223	0.130537	Normally Expressed	83086.7	0
Known-miRNA3009	mir156	TGACAGAAGAGAGTGAGCAC	TTGACAGAAGAGAGTGAGCACACAGAAGCACTTGGTATAGTTATATACTGTTGCTTTTGCGTGCTCACTTCTCTTTCTGTCAA	20	15680	21342	5589.92	6119.29	279496	305965	18.0925	18.223	0.130537	Normally Expressed	83086.7	0
Known-miRNA3010	mir156	TGACAGAAGAGAGTGAGCAC	TGACAGAAGAGAGTGAGCACACAGAGGCACTTGGTATAGTATATATACTATTGCTTTTGCGTGCTCACTTCTCTTTCTGTCA	20	15680	21342	5589.92	6119.29	279496	305965	18.0925	18.223	0.130537	Normally Expressed	83086.7	0
Known-miRNA3011	mir156	TGACAGAAGAGAGTGAGCAC	GACAGAAGAGAGTGAGCACAAAGAGGCACTTGATATAATTCTATATCACTGCTTTTGTGTGCTCACCACTCTTTCTGTC	20	15680	21342	5589.92	6119.29	279496	305965	18.0925	18.223	0.130537	Normally Expressed	83086.7	0
Known-miRNA3012	mir156	TGACAGAAGAGAGTGAGCAC	ATTGACAGAAGAGAGTGAGCACAAAGAGGCACTTGATATAAATCTATATCACTGCTTTTGTGTGCTCACTACTCTTTCTGTCGGT	20	15680	21342	5589.92	6119.29	279496	305965	18.0925	18.223	0.130537	Normally Expressed	83086.7	0
Known-miRNA3013	mir156	TGACAGAAGAGAGTGAGCAC	GGAGATGACAGAAGAGAGTGAGCACACATGGTATTTTCTTGCACGATGACGATTCATGCTTGAAGCTATGTGTGCTTACTCTCTATCTGTCATCCC	20	0	21342	0	6119.29	0	305965	0	18.223	18.223	Specific To CtST	NA	NA
Known-miRNA3014	mir156	TTGACAGAAGAGAGAGAGCAC	TGACAGAAGAGAGAGAGCACAACCCGGGAATGGTTAAAGGAGTCTTTGCCTTTGTTGGGAGTGTGCTCTCTCTTCCTCTGTCA	21	610	419	217.465	120.138	10355.5	5720.85	13.3381	12.482	-0.856092	Normally Expressed	53.849	2.16493e-13
Known-miRNA3015	mir156	TTGACAGAAGAGAGAGAGCAC	TGACAGAAGAGAGAGAGCACAACCCGGGAATGGCTAAAGGAGTCTTTGCCTTTGTTGGGAGTGTGCCCTCTCTTCCTCTGTCA	21	610	419	217.465	120.138	10355.5	5720.85	13.3381	12.482	-0.856092	Normally Expressed	53.849	2.16493e-13
Known-miRNA3020	mir156mir157	TGACAGAAGATAGAGAGCAC	GACAGAAGATAGAGAGCACTGATGATGAAATGCATGAAAGGGAATGGCATCTCACTCCTTTGTGCTCTCTAGTCTTCTGTC	20	40	162	14.26	46.4495	713	2322.48	9.47776	11.1814	1.70369	Up Regulated	1564.68	0
Known-miRNA3021	mir156mir157	TTGACAGAAGATAGAGAGCAC	CGTGAGGAGGAAAGTGTTGGTGATGCTGTTGACAGAAGATAGAGAGCACAGATGATGAAATGCAAGAAAGGAAATGGCATCTTACTCTTTTGTGCTCTCTAGTCTTCTTGTCATCATCATTTTGCCTCCCCTCTCTTATG	21	2383	7805	849.54	2237.89	40454.3	106566	15.304	16.7014	1.39739	Up Regulated	66581.9	0
Known-miRNA3022	mir156mir157	TTGACAGAAGATAGAGAGCAC	TGACAGAAGATAGAGAGCACAGATGATGATATGCATATTATATAAAAAGCAGCTAGGGAACTCATGAATTGTGCATCTCACTCCTTTGTGCTCTCTATACTTCTGTCA	21	2383	7805	849.54	2237.89	40454.3	106566	15.304	16.7014	1.39739	Up Regulated	66581.9	0
Known-miRNA3023	mir156mir157	TTGACAGAAGATAGAGAGCAC	GGGAGGCATTAGTTGGTAAGGTTGTTGACAGAAGATAGAGAGCACAGATGATGATATGCACATATACATGGAACAGGAATTTAAGCAATTGCATCTCACTCCTTTGTGCTCTCTAAGCTTCTGTCATCCACCTCCACTACCCTCCT	21	2383	7805	849.54	2237.89	40454.3	106566	15.304	16.7014	1.39739	Up Regulated	66581.9	0
Known-miRNA3024	mir156mir157	TTGACAGAAGATAGAGAGCAC	AAGGTTGTTGACAGAAGATAGAGAGCACAGATGATGATATGCATATTATATAATATATAGCAGGGAACTCATGATGAATTGTGCATCTTACTCCTTTGTGCTCTCTATACTTCTGTCATCACCTT	21	2383	7805	849.54	2237.89	40454.3	106566	15.304	16.7014	1.39739	Up Regulated	66581.9	0
Known-miRNA3025	mir156mir157	TTGACAGAAGATAGAGAGCAC	GGTTGTTGACAGAAGATAGAGAGCACAGATAGTGATATGCATAAAAATATGGAACGGGAAAGCAATTGCATCTCACTCCTTTGTGCTCTCTAGGCTTCTGTCATCC	21	2383	7805	849.54	2237.89	40454.3	106566	15.304	16.7014	1.39739	Up Regulated	66581.9	0
Known-miRNA3026	mir159	TTTGGATTGAAGGGAGCTCTA	ACAAAGGGGGTTATGGAGTGGAGCTCCTTGAAGTCCAATTGAGGATCTTACTGGGTGGATTGAGCTGCTTAGCTATGGATCCCACAGTTCTACCCATCATTAAGTGCTTTTGTGGTAGTCTTGTGGCTTCCATATCTGGGGAGCTTCATTTGCCTTTATAGTATTATCCTTCTTTGGATTGAAGGGAGCTCTACACCCTTCTCCCCTTTTGT	21	308461	144746	109966	41502.3	5.23649e+06	1.9763e+06	22.3202	20.9144	-1.4058	Down Regulated	247903	0
Known-miRNA3027	mir159	TTTGGATTGAAGGGAGCTCTA	AGGGAAACATTAATTAAAGGGGATTATGAAGTGGAGCTCCTTGAAGTCCAATTGAGGATCTTACTGGGTGAATTGAGCTGCTTAGCTATGGATCCCACAGTTCTACCCATCAATAAGTGCTTTTGTGGTAGTCTTGTGGCTTCCATATCTGGGGAGCTTCATTTGCCTTTATAGTATTAACCTTCTTTGGATTGAAGGGAGCTCTACACCCTTCTCTTCTTTTCTCT	21	308461	144746	109966	41502.3	5.23649e+06	1.9763e+06	22.3202	20.9144	-1.4058	Down Regulated	247903	0
Known-miRNA3028	mir160	TGCCTGGCTCCCTGTATGCC	CTGGCTCCCTGTATGCCTCCAGAACTATTACTATCTTGAATGGTGCAAAGAGAGTTGGTGTAATTGAGAAGGTTGCTAGAGAATGATGGCATTGGGAGTTGG	20	28	0	9.982	0	499.1	0	8.96319	0	-8.96319	Specific To CtL	NA	NA
Known-miRNA3029	mir160	TGCCTGGCTCCCTGTATGCC	CTGGCTCCCTGTATGCCTCCAGAACTATTGTTATCTTCAATGGTACAAATAGAGTTGGTGTAATTGAGAAGGTTGCTAGAGAATGAAGGCATTGGGAGTTGG	20	28	0	9.982	0	499.1	0	8.96319	0	-8.96319	Specific To CtL	NA	NA
Known-miRNA3030	mir160	TGCCTGGCTCCCTGTATGCCA	GCGTGCCTGGCTCCCTGTATGCCATTTGCAGAGCCCATCAGGACAGTGATGGCCTTAACGAATGGCGTGCGAGGAGCCATGCATGC	21	2405	513	857.383	147.09	40827.7	7004.29	15.3173	12.774	-2.54324	Down Regulated	10031.2	0
Known-miRNA3031	mir160	TGCCTGGCTCCCTGTATGCCA	TGTGCCTGGCTCCCTGTATGCCATTTGTAGAGCTCATCGAAGCATCAATGACCTTTGTGGATGGCGTATGAGGAGCCAAGCATA	21	2405	513	857.383	147.09	40827.7	7004.29	15.3173	12.774	-2.54324	Down Regulated	10031.2	0
Known-miRNA3032	mir160	TGCCTGGCTCCCTGTATGCCA	GTGTGCCTGGCTCCCTGTATGCCATTTGTAGACCCCATTACAAAGGTGATGGCCTTAGCAAATGGCGTATGAGGAGTCATGCATGC	21	2405	513	857.383	147.09	40827.7	7004.29	15.3173	12.774	-2.54324	Down Regulated	10031.2	0
Known-miRNA3033	mir160	TGCCTGGCTCCCTGTATGCCA	GCGTGCCTGGCTCCCTGTATGCCATTTGCAGAGCCCATCAGGACAGTGATGGCCTTAACGAATGGCGTGCGAGGAGCCATGCATGT	21	2405	513	857.383	147.09	40827.7	7004.29	15.3173	12.774	-2.54324	Down Regulated	10031.2	0
Known-miRNA3034	mir160	TGCCTGGCTCCCTGTATGCCA	GTGTGCCTGGCTCCCTGTATGCCATTTGTAGACCCCATCACAATGGTGATGGCCTTATCAAATGGCGTATGAGGAGTCATGCATGC	21	2405	513	857.383	147.09	40827.7	7004.29	15.3173	12.774	-2.54324	Down Regulated	10031.2	0
Known-miRNA3035	mir160	TGCCTGGCTCCCTGTATGCCA	ATGTGCCTGGCTCCCTGTATGCCATTTGCATAGTTCATTGAGCATCAATGATCTTTGTGAATGGCGTATGAGGAGCCAAGCATAT	21	2405	0	857.383	0	40827.7	0	15.3173	0	-15.3173	Specific To CtL	NA	NA
Known-miRNA3036	mir162	TCGATAAACCTCTGCATCCAG	GAGATGAGGTGAAGTCACTGGAGGCAGCGGTTCATCGATCTCTTCCTGAATTTGGTTGTGGAAGAACACAAAGCAAGAATCGGTCGATAAACCTCTGCATCCAGCGCTCACTTTGCCTCTCTT	21	602	1241	214.613	355.826	10219.7	16944.1	13.3191	14.0485	0.729435	Normally Expressed	7401.96	0
Known-miRNA3037	mir162	TCGATAAACCTCTGCATCCAG	CTGGATGCAGCGGTTCATCGATCTCTTCCTGAATCGTTGTTTAACATCAGAACCATGAATCGATCGATAAACCTCTGCATCCAG	21	602	1241	214.613	355.826	10219.7	16944.1	13.3191	14.0485	0.729435	Normally Expressed	7401.96	0
Known-miRNA3038	mir162	TCGATAAACCTCTGCATCCAG	TGGAGATGAGGTGAAGTCACTGGAGGCAGCGGTTCATCGATCTCTTCCTGAATTTGGTTGTGGAAGAACACAAAGCAAGAATCGGTCGATAAACCTCTGCATCCAGCGCTCACTTTGCCTCTCTTTA	21	602	1241	214.613	355.826	10219.7	16944.1	13.3191	14.0485	0.729435	Normally Expressed	7401.96	0
Known-miRNA3039	mir164	TGGAGAAGCAGGGCACGTGCA	GGCAAAGGTGCATGCTGAGCAAGATGGAGAAGCAGGGCACGTGCAATTCTAACTCATGAAACCATAGAATCATCTTGTTTTTTCTTCTTTTCACTCTAACCAAATAGATTCCTCTACCTGCAGTGAGTTAGTCCTTCATGTGCCCCCCTTCCCCATCATGACGGCAGCACCTTAAATATAAAAATGCT	21	152	261	54.188	74.8353	2580.38	3563.59	11.3334	11.7991	0.465746	Normally Expressed	1270.71	0
Known-miRNA3040	mir164	TGGAGAAGCAGGGCACGTGCA	AAGGTGCATGCTGAGCAAGATGGAGAAGCAGGGCACGTGCAATTCTAACTCATGAAACCATAGAATCATAGAAAATCACTTGTTTTTTTCTTCTTCTTTTCACTCTAACCAAATAGATTCCTCTATCTGCAGTGAGTTAGTCCTTCATGTGCCCCCCTTCCCCATCATGACGGTAGCACCTT	21	152	261	54.188	74.8353	2580.38	3563.59	11.3334	11.7991	0.465746	Normally Expressed	1270.71	0
Known-miRNA3041	mir164	TGGAGAAGCAGGGCACGTGCA	TGGTGGCTAGGTCTTGCTGGAGAAGCAGGGCACGTGCAACTTCCCTCTCACTCAGAGACTCTATGCTTGTTCAAGCTGATTTTGCACGTGCTCTCCTTTTCCAGCTTGATTTTCCTACCA	21	152	261	54.188	74.8353	2580.38	3563.59	11.3334	11.7991	0.465746	Normally Expressed	1270.71	0
Known-miRNA3042	mir164	TGGAGAAGCAGGGCACGTGCA	AGGTGCATGTTGTGCAAGATGGAGAAGCAGGGCACGTGCAATACTACCTCATGAACACACGGCGTGTGAGCTCGGAGATCAATCACATTCTTTTCTGCTTCATTTGACCAACCCAGAGAGATCCTATGAGTTAGTCCTTCATGTGCCCCCCTTCCCCATCATGACAACAGCACCT	21	152	261	54.188	74.8353	2580.38	3563.59	11.3334	11.7991	0.465746	Normally Expressed	1270.71	0
Known-miRNA3043	mir164	TGGAGAAGCAGGGCACGTGCA	TGGTGGCTAGGTCTTGCTGGAGAAGCAGGGCACGTGCAACATTCCTGATGCTTGCTCCAGCTTATTTTGCACGTGCTCTCCTTTTCCAGCTTGATTTTCCTACCA	21	152	261	54.188	74.8353	2580.38	3563.59	11.3334	11.7991	0.465746	Normally Expressed	1270.71	0
Known-miRNA3044	mir164	TGGAGAAGCAGGGCACGTGCA	GGGTGAGAAGCTACTTGTTGGAGAAGCAGGGCACGTGCAACTCTCTCGGCTCTCTTTAAGCGCCATTGAACCCTTTGCACGTGCTCCCCTTCTCCAACACGGCTTCCTCACCC	21	152	0	54.188	0	2580.38	0	11.3334	0	-11.3334	Specific To CtL	NA	NA
Known-miRNA3045	mir164	TGGAGAAGCAGGGCACGTGCA	TCCTTGTTGGAGAAGCAGGGCACGTGCAAGTCTCTTGGCTCTCAAATGCCACTGAACCCTTTGCACGTGCTCCCCTTCTCCAACACGGG	21	152	0	54.188	0	2580.38	0	11.3334	0	-11.3334	Specific To CtL	NA	NA
Known-miRNA3046	mir164	TGGAGAAGCAGGGCACGTGCA	GGGTGAGAAGCTCCTTGTTGGAGAAGCAGGGCACGTGCAACTCTCTAGGCTCTCTTAAGCGCCATTGAACCCTTTGCACGTGCTCCCCTTCTCCAACACGGCTTCCTCACCC	21	152	0	54.188	0	2580.38	0	11.3334	0	-11.3334	Specific To CtL	NA	NA
Known-miRNA3047	mir164	TGGAGAAGCAGGGCACGTGCA	TGTTGGAGAAGCAGGGCACGTGCAACTCACTTCTAGTTAATCTGATTTTGCACGTGCTCCCCTTCTCCAACA	21	152	0	54.188	0	2580.38	0	11.3334	0	-11.3334	Specific To CtL	NA	NA
Known-miRNA3048	mir164	TGGAGAAGCAGGGCACGTGCA	GAGAAGCTCCTTGTTGGAGAAGCAGGGCACGTGCAAGTCTCTTGGATCTCAAATGCCACTGAACCCTTTGCACGTGCTCCCCTTCTCCAACACGGGTTTCTC	21	152	0	54.188	0	2580.38	0	11.3334	0	-11.3334	Specific To CtL	NA	NA
Known-miRNA3049	mir164	TGGAGAAGCAGGGCACGTGCA	GGTGGTTAGGTCCTGTTGGAGAAGCAGGGCACGTGCAACTCAGTTCTAGTTCTAGCTCTATTATAGCTGCTCTAGTTTATCTGATTTTGCACGTGCTCCCCTTCTCCAACACGATTTTCCTACC	21	152	0	54.188	0	2580.38	0	11.3334	0	-11.3334	Specific To CtL	NA	NA
Known-miRNA3050	mir166	GGAATGTTGTCTGGCTCGAGG	GCAAAGGTGAGGTTGAGAGGAATGTTGTCTGGCTCGAGGTCATGGAGGAGGAGAGTACTCAGATGAGTGAAAGTTTCCAATGGAAATTTACCCTCTTAACACCAAAAAAAAAAAAAAAATTGATTCTGGGACCAGGCTTCATTTCCCCCATCCAACTTTTGT	21	1269	1228	452.399	352.099	21542.8	16766.6	14.3949	14.0333	-0.361614	Normally Expressed	1788.18	0
Known-miRNA3051	mir166	GGAATGTTGTCTGGCTCGAGG	GGAATGTTGTCTGGCTCGAGGTCATGGAGGAGGAGGAGAGTATTGAGATGAGTGAAAGTTTCCAATGGAAATTTACCCTCTTAACACAAAAAAAAAAATTGATTCGCGGACCAGGCTTCATTCC	21	1269	1228	452.399	352.099	21542.8	16766.6	14.3949	14.0333	-0.361614	Normally Expressed	1788.18	0
Known-miRNA3053	mir166	TCGGACCAGGCTTCATTCCC	GGAAGCTCACGTCTTGAGGGGAATGCAGTGTGGTCCAAGGAGATGATATATCACTTCACCATACTCATATCTTCACAAACTCATCAGATTCAGATGTAATAATAATTTGTAATATATGCATATTATGTCTCCTCGGACCAGGCTTCATTCCCTTCAATTACAGCTTCC	20	1493	0	532.255	0	26612.7	0	14.6998	0	-14.6998	Specific To CtL	NA	NA
Known-miRNA3054	mir166	TCGGACCAGGCTTCATTCCCC	GTTGAGGGGAATGTCGTCTGGTTCGAGACCATTCATGCAAGTAGTCTCAGACATGACTCTTCTGAGTGATTTCGGACCAGGCTTCATTCCCCTCAGC	21	253763	390266	90466.5	111899	4.30793e+06	5.32853e+06	22.0386	22.3453	0.306743	Normally Expressed	-6.24824e+06	1
Known-miRNA3055	mir166	TCGGACCAGGCTTCATTCCCC	GAGGGGAATGTTGTCTGGCTCGAGGACCCTTCTTCTTCTTGATCTTGTGTAGACTGCTATACCTGTGGTCAAGGAATGCTTAGTGTTTTCGGACCAGGCTTCATTCCCCCC	21	253763	390266	90466.5	111899	4.30793e+06	5.32853e+06	22.0386	22.3453	0.306743	Normally Expressed	-6.24824e+06	1
Known-miRNA3056	mir166	TCGGACCAGGCTTCATTCCCC	AGTTGAGGGGAATGTCGTTTGGTTCGAGATCATTCATGCAAGTAGTCTCAGACATAACTCTTCTGAGTGATTTCGGACCAGGCTTCATTCCCCTCAGCT	21	253763	390266	90466.5	111899	4.30793e+06	5.32853e+06	22.0386	22.3453	0.306743	Normally Expressed	-6.24824e+06	1
Known-miRNA3057	mir166	TCGGACCAGGCTTCATTCCCC	GAGGGGAATGTTGTCTGGCTCGAGGACCCTTCTTCATCTTGATCTTGTGTAGACTACTATGCTTGTGGTCAAGGAATACATAGTGTTGTCGGACCAGGCTTCATTCCCCCC	21	253763	390266	90466.5	111899	4.30793e+06	5.32853e+06	22.0386	22.3453	0.306743	Normally Expressed	-6.24824e+06	1
Known-miRNA3058	mir166	TCGGACCAGGCTTCATTCCCC	AGTTGAGGGGAATGTCATCTGGTTCGAGATCATTCATTTATTCAATTAGTCTCAAACACGAAAATGCGGACCCAGTTCTTTTGTGTGATTTCGGACCAGGCTTCATTCCCCTGAGCT	21	253763	390266	90466.5	111899	4.30793e+06	5.32853e+06	22.0386	22.3453	0.306743	Normally Expressed	-6.24824e+06	1
Known-miRNA3059	mir166	TCGGACCAGGCTTCATTCCCC	GCAAAGGTGAGGTTGAGAGGAATGTTGTCTGGCTCGAGGTCATGGAGGAGGAGGAGAGTACTGAGATGAGTGAAAGTTTCCAATGGAAATTTACCCTCTTAACACAAAAAAAAATTGATTCTCGGACCAGGCTTCATTCCCCACACCCAACTTTTGT	21	253763	0	90466.5	0	4.30793e+06	0	22.0386	0	-22.0386	Specific To CtL	NA	NA
Known-miRNA3060	mir166	TCGGACCAGGCTTCATTCCCC	GGTGGGAGAATGAGGGTGTGGGGAATGTCGCCTTGGCTCGAGAGATCTATATGATATGATGTGTCCATGCATTCACTAATCATCAGTTTGTGAGTGTTTTCTCGGACCAGGCTTCATTCCCCTCACTCCCTCCTCTCTCGCT	21	253763	0	90466.5	0	4.30793e+06	0	22.0386	0	-22.0386	Specific To CtL	NA	NA
Known-miRNA3061	mir166	TCGGACCAGGCTTCATTCCCC	GGTGGGAGAATGAGGGTGTGGGGAATGTCGCCTTGGCTCGAGAGAGATATATGCATGATGTGTCCATGCATTCACCAATGAATCAAATGATATTATATCAGTTTGAATTGTGAATGTTTTCTCGGACCAGGCTTCATTCCCCTCACTCCCTCCTCTCTCGCT	21	253763	0	90466.5	0	4.30793e+06	0	22.0386	0	-22.0386	Specific To CtL	NA	NA
Known-miRNA3062	mir166	TCGGACCAGGCTTCATTCCCC	GAGTTGAGGGGAATGGTGTCTGGTTCGAGACCATTCTTCTGAAGCAAAGATCATCATCACCCTTGAGAATGATCTCGGACCAGGCTTCATTCCCCCTAGCTC	21	253763	0	90466.5	0	4.30793e+06	0	22.0386	0	-22.0386	Specific To CtL	NA	NA
Known-miRNA3063	mir166	TCGGACCAGGCTTCATTCCCC	GAGTTGAGGGGAATGGTGTCTGGTTCGAGACCATTCTTCTGAAGCAAAGATCATCATCATCACCCTTGAGAATGATCTCGGACCAGGCTTCATTCCCCCTAGCTC	21	253763	0	90466.5	0	4.30793e+06	0	22.0386	0	-22.0386	Specific To CtL	NA	NA
Known-miRNA3064	mir166	TCGGACCAGGCTTCATTCCCC	GGTTGAGAGGAATGTTGTCTGGCTCGAGGTCATGGAGTAGGAGGAGAGTACTGAGATGAGTGAAAGTTTCCAATGGAAATTTACCCTCTTAACACAAAAAATGAAAAGATTCTCGGACCAGGCTTCATTCCCCCACCC	21	253763	0	90466.5	0	4.30793e+06	0	22.0386	0	-22.0386	Specific To CtL	NA	NA
Known-miRNA3065	mir166	TCTCGGACCAGGCTTCATTCC	GAAATGAGAGATTGGGGTTGATGGGAATGTTGTTTGGCTCGAGGTAACTATGCATGGTCTTAATTTTGTTCATCTTTGAAGCTTTAATTTATGGGTTTCGATCTCTTTGATCCCTTGAAACAAAGAAAGCTTTAAAGGTTGGATTTTGAGGCTTTCTCGGACCAGGCTTCATTCCCGTAAACCTTATCTCTCTCTC	21	47268	602650	16851	172795	802431	8.22834e+06	19.614	22.9722	3.35815	Up Regulated	-6.55266e+06	1
Known-miRNA3066	mir166	TCTCGGACCAGGCTTCATTCC	TCTGAGAAGGAAAGGGGGTGTTTGGAATGAGGTTTGATCCAAGATCATCACATCATATATATATCTTCTTCTTCAATTTCCCTTTCCTTCTTGATTTACTTACCTTCATACATATATTATTATTTTCATCACTTCATGCATGGGATGAGACTGATCTCGGACCAGGCTTCATTCCTCACACCTAACTTTCCTTGTAGA	21	47268	602650	16851	172795	802431	8.22834e+06	19.614	22.9722	3.35815	Up Regulated	-6.55266e+06	1
Known-miRNA3067	mir166	TCTCGGACCAGGCTTCATTCC	GGTTGAGAGGAATGTTGTCTGGCTCGAGGTCATGGAGTAGGAGGAGAGTACTGAGATGAGTGAAAGTTTCCAATGGAAATTTACCCTCTTAACACAAAAAATGAAAAGATTCTCGGACCAGGCTTCATTCCCCCACCC	21	0	602650	0	172795	0	8.22834e+06	0	22.9722	22.9722	Specific To CtST	NA	NA
Known-miRNA3068	mir166	TCTCGGACCAGGCTTCATTCC	GCAAAGGTGAGGTTGAGAGGAATGTTGTCTGGCTCGAGGTCATGGAGGAGGAGGAGAGTACTGAGATGAGTGAAAGTTTCCAATGGAAATTTACCCTCTTAACACAAAAAAAAATTGATTCTCGGACCAGGCTTCATTCCCCACACCCAACTTTTGT	21	0	602650	0	172795	0	8.22834e+06	0	22.9722	22.9722	Specific To CtST	NA	NA
Known-miRNA3069	mir166	TCTCGGACCAGGCTTCATTCC	GGTGGGAGAATGAGGGTGTGGGGAATGTCGCCTTGGCTCGAGAGATCTATATGATATGATGTGTCCATGCATTCACTAATCATCAGTTTGTGAGTGTTTTCTCGGACCAGGCTTCATTCCCCTCACTCCCTCCTCTCTCGCT	21	0	602650	0	172795	0	8.22834e+06	0	22.9722	22.9722	Specific To CtST	NA	NA
Known-miRNA3070	mir166	TCTCGGACCAGGCTTCATTCC	GGTGGGAGAATGAGGGTGTGGGGAATGTCGCCTTGGCTCGAGAGAGATATATGCATGATGTGTCCATGCATTCACCAATGAATCAAATGATATTATATCAGTTTGAATTGTGAATGTTTTCTCGGACCAGGCTTCATTCCCCTCACTCCCTCCTCTCTCGCT	21	0	602650	0	172795	0	8.22834e+06	0	22.9722	22.9722	Specific To CtST	NA	NA
Known-miRNA3071	mir166	TCTCGGACCAGGCTTCATTCC	GAGTTGAGGGGAATGGTGTCTGGTTCGAGACCATTCTTCTGAAGCAAAGATCATCATCACCCTTGAGAATGATCTCGGACCAGGCTTCATTCCCCCTAGCTC	21	0	602650	0	172795	0	8.22834e+06	0	22.9722	22.9722	Specific To CtST	NA	NA
Known-miRNA3072	mir166	TCTCGGACCAGGCTTCATTCC	GAGTTGAGGGGAATGGTGTCTGGTTCGAGACCATTCTTCTGAAGCAAAGATCATCATCATCACCCTTGAGAATGATCTCGGACCAGGCTTCATTCCCCCTAGCTC	21	0	602650	0	172795	0	8.22834e+06	0	22.9722	22.9722	Specific To CtST	NA	NA
Known-miRNA3073	mir167	TGAAGCTGCCAGCATGATCT	AGGAAAAAGTGAAGCTGCCAGCATGATCTAGCTTTGGTTAGTGGGAGCGAGAGAGTGCTAACCCTCACTAGGTCATGCTGTGCTAGCCTCACTCCTTCCT	20	144	47	51.336	13.4761	2566.8	673.805	11.3258	9.39619	-1.92957	Down Regulated	261.409	0
Known-miRNA3074	mir167	TGAAGCTGCCAGCATGATCT	AGGAAAAAGTGAAGCTGCCAGCATGATCTAGCTTTGGTTAGAGAGCTGAAGAAGAGTGTTAAATGCTAACCCTTACTAGGTCATGCTGTAACAGCCTCACTCCTTCCT	20	144	47	51.336	13.4761	2566.8	673.805	11.3258	9.39619	-1.92957	Down Regulated	261.409	0
Known-miRNA3075	mir167	TGAAGCTGCCAGCATGATCT	GGGAAAAAGTGAAGCTGCCAGCATGATCTAGCTTTGGTTAGTGGGAGCCAGAGAGTGCTAACCCTCACTAGGTCATGCTGTGCTAGCCTCACTCCTTCCT	20	144	47	51.336	13.4761	2566.8	673.805	11.3258	9.39619	-1.92957	Down Regulated	261.409	0
Known-miRNA3076	mir167	TGAAGCTGCCAGCATGATCT	AGTGAAGCTGCCAGCATGATCTACCTTTGGTTAGAGAGCTCAAGAGTGCTAACCCTGACTAGGTCATGCTGTGACAGCCTCACT	20	144	47	51.336	13.4761	2566.8	673.805	11.3258	9.39619	-1.92957	Down Regulated	261.409	0
Known-miRNA3077	mir167	TGAAGCTGCCAGCATGATCT	TGAAGCTGCCAGCATGATCTTAACTTCCCTCACTTGCTGTGGAAAGATCAGATCATGTGGCAGTTTCA	20	0	47	0	13.4761	0	673.805	0	9.39619	9.39619	Specific To CtST	NA	NA
Known-miRNA3078	mir167	TGAAGCTGCCAGCATGATCT	TGAAGCTGCCAGCATGATCTTAACTTCCCTCACTTGCCGTGGAAAGATCAGATCATGTGGCAGTTTCA	20	0	47	0	13.4761	0	673.805	0	9.39619	9.39619	Specific To CtST	NA	NA
Known-miRNA3079	mir167	TGAAGCTGCCAGCATGATCTG	CAGCAGTTGAAGCTGCCAGCATGATCTGAGTTTACCTTCTATTGGTAAGAACAGATCATGTGGCTGCTTCACCTGTTG	21	0	386	0	110.676	0	5270.29	0	12.3637	12.3637	Specific To CtST	NA	NA
Known-miRNA3080	mir167	TGAAGCTGCCAGCATGATCTGA	CAGCAGTTGAAGCTGCCAGCATGATCTGAGTTTACCTTCTATTGGTAAGAACAGATCATGTGGCTGCTTCACCTGTTG	22	4750	0	1693.38	0	76971.6	0	16.232	0	-16.232	Specific To CtL	NA	NA
Known-miRNA3081	mir167	TGAAGCTGCCAGCATGATCTT	TGAAGCTGCCAGCATGATCTTAACTTCCCTCACTTGCTGTGGAAAGATCAGATCATGTGGCAGTTTCA	21	220	0	78.43	0	3734.76	0	11.8668	0	-11.8668	Specific To CtL	NA	NA
Known-miRNA3082	mir167	TGAAGCTGCCAGCATGATCTT	ACTACCAGTTGAAGCTGCCAGCATGATCTTAACTTCCCTCACTTGCCGTGGAAAGATCAGATCATGTGGCAGTTTCACCTAGTAGT	21	220	0	78.43	0	3734.76	0	11.8668	0	-11.8668	Specific To CtL	NA	NA
Known-miRNA3085	mir169	CAGCCAAGAATGACTTGCCGG	AGCCAAGAATGACTTGCCGGAATGCTTGCATTAGGCATAATATATAGTTGTATACTTTATAATCCGGCAAGTTGTTTTTGGCT	21	5	5	1.7825	1.43363	84.881	68.2679	6.40737	6.09314	-0.314233	Normally Expressed	8.125	0.0043659
Known-miRNA3086	mir169	CAGCCAAGAATGACTTGCCGG	GAGTGTTTGCAAGAAGAGGCAGGGAGTGATTTGCAGCCAAGAATGACTTGCCGGAATGCATATATATGCATTAGGTACCAACATATATAGTTGTATTGTATAATTTCGGGCAAGTTGTTTTTGGCTACATTTATCTCTCTTCTTTTCTTGTAAAACTTC	21	5	5	1.7825	1.43363	84.881	68.2679	6.40737	6.09314	-0.314233	Normally Expressed	8.125	0.0043659
Known-miRNA3087	mir169	CAGCCAAGGATGACTTGCCGG	CCTAAGAGGGACTTACATGAAGAGGAAGAGAGAGTGATGCAGCCAAGGATGACTTGCCGGCGTTATTATTTGCTCATGTTCATGCTCACCGGTTTCCTTGCCGGCAAGTTGTGTTTGGCTATGTTTTGCTCTCTTCTTCTCATGTAAGTGCCACTTAGG	21	105	34	37.4325	9.74866	1782.5	464.222	10.7997	8.85867	-1.94102	Down Regulated	185.637	0
Known-miRNA3088	mir169	CAGCCAAGGATGACTTGCCGG	TCACAATAAGAGGTAGAAAGTAGAGTGCAGCCAAGGATGACTTGCCGGAGCAATAAGAATAAACAATAAAATGTATCTATTTATAACATTCTTCTTCTTCTTCTTCTTCTTTCACGCCGGCAAGTTGTTCTTGGCTACATTTTGTTTTCTTCTTCTACTGTGA	21	105	34	37.4325	9.74866	1782.5	464.222	10.7997	8.85867	-1.94102	Down Regulated	185.637	0
Known-miRNA3089	mir169	CAGCCAAGGATGACTTGCCGG	AGAGGCAGAAAGTAGAGTGCAGCCAAGGATGACTTGCCGGAGCAATAAGCAATAATATCTATCTATTTTATCTTTCTTTTCTTCTTATTCTTTCACGCCGGCAAGTTGTTCTTGGCTACATTTTGTTTTCTTCTTCT	21	105	0	37.4325	0	1782.5	0	10.7997	0	-10.7997	Specific To CtL	NA	NA
Known-miRNA3091	mir170mir171	TATTGGCCTGGTTCACTCAGA	ATATGAAGTAGTTATTGTGATATTGGCCTGGTTCACTCAGACATGTATACCACGGCACGGTTGTGTCCTTGCTAGAAAGATTTAAAACAAAATACATGTTGTGATTGTGGTTTTGGGTTTGATTGAGCCGTGCCAATATCTCAGTGCTATTTCATGT	21	6	148	2.139	42.4354	101.857	2020.73	6.6704	10.9807	4.31026	Up Regulated	1900.62	0
Known-miRNA3092	mir171	CGAGCCGAATCAATATCACTC	AAGTAGACACGGCGTGATATTGGTACGGCTCATCTTAATTCAACCATTATATCAACAATTGAGACGAGCCGAATCAATATCACTCTTGTTTGCTT	21	0	116	0	33.2601	0	1583.82	0	10.6292	10.6292	Specific To CtST	NA	NA
Known-miRNA3093	mir171	CGAGCCGAATCAATATCACTC	AGTAGACACGGCGTGATATTGGTACGGCTCATCTTAATTCAACCACTATATCAACGATTGAGACGAGCCGAATCAATATCACTCTTGTTTGCT	21	0	116	0	33.2601	0	1583.82	0	10.6292	10.6292	Specific To CtST	NA	NA
Known-miRNA3094	mir171	TGATTGAGCCGTGCCAATATC	GATGTTGGACGGTTCAATCAAATCAAATCTCCTAATGGCTGGGTCCTTTGGTATGATTGAGCCGTGCCAATATC	21	0	23	0	6.59468	0	314.033	0	8.29477	8.29477	Specific To CtST	NA	NA
Known-miRNA3095	mir171	TGATTGAGCCGTGCCAATATC	GATGTTGGAACAGTTCAATCAAATCAAATTTCCTAATGATTGGGTGATGGTTGGATTCTTTGATATGATTGAGCCGTGCCAATATC	21	0	23	0	6.59468	0	314.033	0	8.29477	8.29477	Specific To CtST	NA	NA
Known-miRNA3096	mir171	TGATTGAGCCGTGCCAATATC	TGTGCTATTGGCTCGGTTCATTCAGACATAACAACCACCATATTCCAATGTTGTCAATCTTTGATTGAGCCGTGCCAATATCTCA	21	0	23	0	6.59468	0	314.033	0	8.29477	8.29477	Specific To CtST	NA	NA
Known-miRNA3097	mir171	TGATTGAGCCGTGCCAATATC	TGATGTTGGCTTGGCTCAATCAAATTAAAATTTTTAAAGATTTTGTTAACTTTTTTGATCTGATTGAGCCGTGCCAATATCA	21	0	23	0	6.59468	0	314.033	0	8.29477	8.29477	Specific To CtST	NA	NA
Known-miRNA3098	mir171	TTGAGCCGCGCCAATATCACT	GAGAAAGCGATGTTGGTGAGGTTCAATCCGAAGACGGATTTACATGTAGAAGCAGTAAAATACGATCTCAGATTGAGCCGCGCCAATATCACTTTATC	21	33	479	11.7645	137.341	560.214	6540.07	9.12984	12.6751	3.54526	Up Regulated	5894.06	0
Known-miRNA3099	mir171	TTGAGCCGCGCCAATATCACT	GATGTTGGTGAGGTTCAATCCGAAGACGGATTTACATGTAGAAGCAGTAAAATACGATCTCAGATTGAGCCGCGCCAATATC	21	33	479	11.7645	137.341	560.214	6540.07	9.12984	12.6751	3.54526	Up Regulated	5894.06	0
Known-miRNA3100	mir171	TTGAGCCGCGTCAATATCTCA	AGGTATTGGCGTGCCTCAATTTGAAGACATGGTTAAGATGAAAACCAGCCATGTAATTTTAATTGAGCCGCGTCAATATCT	21	96	86	34.224	24.6584	1629.71	1174.21	10.6704	10.1975	-0.47293	Normally Expressed	91.605	0
Known-miRNA3101	mir171	TTGAGCCGTGCCAATATCACA	GATATTGGTGCGGTTCAATCAGAAGGCAGTGTTTTATGATCCAAAAGCTCTGTGTTATTTGATTGAGCCGTGCCAATATC	21	112	211	39.928	60.4991	1901.33	2880.91	10.8928	11.4923	0.599512	Normally Expressed	1143.96	0
Known-miRNA3102	mir171	TTGAGCCGTGCCAATATCACA	GATATTGGTACGGTTCAATCAGAAGACAGTGCTTTATGATTCTAAAGCTCTCTTATTTGATTGAGCCGTGCCAATATC	21	112	211	39.928	60.4991	1901.33	2880.91	10.8928	11.4923	0.599512	Normally Expressed	1143.96	0
Known-miRNA3103	mir171	TTGAGCCGTGCCAATATCACA	GATATTGGTACGGTTCAATCAGAAGGCAGTGCTTTATGATTTCAAAGCTCTCTTATTTGATTGAGCCGTGCCAATATC	21	112	211	39.928	60.4991	1901.33	2880.91	10.8928	11.4923	0.599512	Normally Expressed	1143.96	0
Known-miRNA3104	mir171	TTGAGCCGTGCCAATATCACA	GATATTGGTGCGGTTCAATCAGAAGGCAGTGTTTTATGATCCAAAAACTCTGTGTTATTTGATTGAGCCGTGCCAATATC	21	112	211	39.928	60.4991	1901.33	2880.91	10.8928	11.4923	0.599512	Normally Expressed	1143.96	0
Known-miRNA3105	mir172	AGAATCTTGATGATGCTGCAT	TTGCAGGTGCAGCACCATCAAGATTCACATGCAATTTACACCCTATAAGAGATTTTTGACAAAATTTCTTTCCTAGGAGAGTTTTGACTTGAGAATCTTGATGATGCTGCATCAGCAG	21	50	19	17.825	5.44778	848.81	259.418	9.7293	8.01914	-1.71016	Down Regulated	52.094	5.29132e-13
Known-miRNA3106	mir172	AGAATCTTGATGATGCTGCAT	GTGCAGCAGCATCAAGATTCACACACAGATTTACCTCCTTGGGGGCGTGTGTTTCGGTGCTGAGAATCTTGATGATGCTGCAT	21	50	19	17.825	5.44778	848.81	259.418	9.7293	8.01914	-1.71016	Down Regulated	52.094	5.29132e-13
Known-miRNA3107	mir172	AGAATCTTGATGATGCTGCAT	GGTGCAGCAGCATCAAGATTCACACACAGATTCCACCTCCTTGGGGGAGTGTTTAGGTGCTGAGAATCTTGATGATGCTGCATC	21	50	19	17.825	5.44778	848.81	259.418	9.7293	8.01914	-1.71016	Down Regulated	52.094	5.29132e-13
Known-miRNA3108	mir2109	TGCGAGTGTCTTCGCCTCTGA	GGTGCGAGTGTCTTCGCCTCTGAGAGAGATACTATGAGATCTCAAGCCTCGGAGGCGTAGATACTCACACC	21	99	55	35.2935	15.7699	1680.64	750.947	10.7148	9.55257	-1.16223	Down Regulated	4.232	0.0396687
Known-miRNA3109	mir2111	TAATCTGCATCCTGAGGTTTA	GTAATCTGCATCCTGAGGTTTAGGACAATATCCTTTGTTTTGTTTCTAGTCCTTGGGATGCAGATTAC	21	69	267	24.5985	76.5557	1171.36	3645.51	10.194	11.8319	1.63794	Up Regulated	2408.91	0
Known-miRNA3110	mir2111	TAATCTGCATCCTGAGGTTTA	TAATCTGCATCCTGAGGTTTAGAGCAATGTTTTTGTTGCATCTAGTCCTTGGGATGCAGATTA	21	69	267	24.5985	76.5557	1171.36	3645.51	10.194	11.8319	1.63794	Up Regulated	2408.91	0
Known-miRNA3111	mir2111	TAATCTGCATCCTGAGGTTTA	GGTAATCTGCATCCTGAGGTTTAGAAACAATATGTTTATATATCGGGGGTAATCCTTGGGATGTAGATTACC	21	69	267	24.5985	76.5557	1171.36	3645.51	10.194	11.8319	1.63794	Up Regulated	2408.91	0
Known-miRNA3112	mir2111	TAATCTGCATCCTGAGGTTTA	GGTAATCTGCATCCTGAGGTTTAGAAACAATATGTTTATCGGGTCTAATCCTTGGGATGTAGATTACC	21	69	267	24.5985	76.5557	1171.36	3645.51	10.194	11.8319	1.63794	Up Regulated	2408.91	0
Known-miRNA3113	mir2111	TAATCTGCATCCTGAGGTTTA	GAAGGGGTAATCTGCATCCTGAGGTTTAGAGCAATACTTTTGTTGTGTCTAATCCTTGGGATGCAGATTATCTCTTC	21	69	267	24.5985	76.5557	1171.36	3645.51	10.194	11.8319	1.63794	Up Regulated	2408.91	0
Known-miRNA3114	mir319	TGGACTGAAGGGGAGCTCCTTC	TAGTACTGGGAGACAAAGAGAGTGAAGGAGCTTCCTTCAGCCCACGCATGGGTTCGGGGGATTGAAGGGTTGCTGAAGCATCTGCTGACTCATTCATACACACAGAATAGTGATTCAAATTGCTAAGGTAATTGTGTGAATGAAGCAGGAGATATTTTGCATCCCTCTTTCTTTGTGCTTGGACTGAAGGGGAGCTCCTTCTTTCTGTTGCCTCCACTTGTATTA	22	815	1559	290.548	447.005	13206.7	20318.4	13.689	14.3105	0.621516	Normally Expressed	8235.8	0
Known-miRNA3115	mir319	TTGGACTGAAGGGAGCTCC	GGAGGGAAAGAGAGTGAAGGAGTTTCCCTCAGCCCATTCATGGATATAATGAAAGATTGGGTTGCTGAATTAACTGATTCATTCATACAATAGTATTCAATTAGGGTAATATTGTGTGAATGAAGAGAGTATAGTATCTATATTGGAACCCCCTCTTTCTCTGTGCTTGGACTGAAGGGAGCTCCTTCTTTTTCTGTTCCCTCC	19	29	143	10.3385	41.0017	544.132	2157.99	9.08781	11.0755	1.98766	Up Regulated	1565.97	0
Known-miRNA3116	mir319	TTGGACTGAAGGGAGCTCCCT	AGACCCTAAGGTAAGAGAGCTTTCTTCAGTCCACTCATGGGTGACAGTAAGATTCAATTAGCTGCCGACTCATTCATCCAAATGTTGAGTGTAAGCGAATAAATATACTCAGCAGATGAGTGAATGATGCGGGAGACAAATTGAATCTTAAGTTTCCTGTACTTGGACTGAAGGGAGCTCCCTTTTCCTTTTGTCT	21	3735	19761	1331.53	5665.98	63406.1	269809	15.9523	18.0416	2.08924	Up Regulated	214702	0
Known-miRNA3117	mir319	TTGGACTGAAGGGAGCTCCCT	CGACGGTAAGAGAGCTTTCTTCAGTCCACTTATGGGTGACAATAAGATTTCAATTAGCTGCCGACTCATTCATCCAAATGCTGAGTGAAAGCGAAGAAAGATACTCAGCAAATGAGTGAATGATGCGGGAGACAAATTGATTCTTAAGTTTCCTGTACTTGGACTGAAGGGAGCTCCCTTTTTCTTTTG	21	3735	19761	1331.53	5665.98	63406.1	269809	15.9523	18.0416	2.08924	Up Regulated	214702	0
Known-miRNA3118	mir319	TTGGACTGAAGGGAGCTCCCT	GGGATGGTTGATCAGGTAAGAGAGCTCTCTTCAGCCCACTCATAGGTGATAATAGGATTTAATTAGCTGCCGACTCATTCATACACATGCTGAGTGAATTAATGAATAATACTCAGTAAATGAGTGAATGATACGGGAGACAAATTGAATCTTATGTTTTCTGTACTTGGACTGAAGGGAGCTCCCTTTTCTCGCTCGTTTCTGTCTC	21	3735	19761	1331.53	5665.98	63406.1	269809	15.9523	18.0416	2.08924	Up Regulated	214702	0
Known-miRNA3119	mir319	TTGGACTGAAGGGAGCTCCCT	GAATAGTTTAAGAGAGCTTCCTTCAGTCCACTCATGGATGGGTAGAGGGTTTGAATTAGCTGCTGACTCATTCATTCAAACACAATAGAATTAGTATCATGGTATGCTATTGTGAATGTGTGAATGATGCAGGAGGTAAAGTTCATCCTTTTCTTGTCTTTGCTTGGACTGAAGGGAGCTCCCTTTTACTGTTT	21	3735	19761	1331.53	5665.98	63406.1	269809	15.9523	18.0416	2.08924	Up Regulated	214702	0
Known-miRNA3120	mir319	TTGGACTGAAGGGAGCTCCCT	AAGATGTATGTATTATTAAGAATAGTTGAAGAGAGCTTCCTTCAGTCCACTCATGGATGGGTAAGGGGTTAGAATTAGCTGCTGACTCATTCATTCAAACACAATAGATCTGGCATCATGATATGCTATTGTGAATGTGTGAATGATGCGGGAGGTAAATTTCTTCCTTTTCCTGTCTGTGCTTGGACTGAAGGGAGCTCCCTCTAACTGTCTATAATGTTATCTT	21	3735	19761	1331.53	5665.98	63406.1	269809	15.9523	18.0416	2.08924	Up Regulated	214702	0
Known-miRNA3121	mir319	TTGGACTGAAGGGAGCTCCCT	ATGAGGAATAGTTTAAGAGAGCTTCCTTCAGTCCACTCATGGATGGATAGAGGGTTTGAATTAGCTGCTGACTCATTCATTCAAACACAATAGAACGGGTGTCATGGTATGCTATTGTGAATGCCTGAATGATGCAGGAGGTAAAGTTCATCCTTTTCTTGTCTGTGCTTGGACTGAAGGGAGCTCCCTTTTACTGTTTTTATCAT	21	3735	19761	1331.53	5665.98	63406.1	269809	15.9523	18.0416	2.08924	Up Regulated	214702	0
Known-miRNA3122	mir319	TTGGACTGAAGGGAGCTCCCT	TAATATTGATGTATATACTATTAGGAATAGTTGAAGAGAGCTTCCTTCAGTCCACTCATGGATGGGAAAGGGGTTTGAATTAGCTGCTGACTCATTCATTCAAACACAATAGATTCGGCTTCATGATATGTTATTGTGAATGTGTGAATGATGCGGGAGGTAAATTTCTTCCTTTTCTTGTCCTTGCTTGGACTGAAGGGAGCTCCCTCTAACTTCTTATAATGTTA	21	3735	19761	1331.53	5665.98	63406.1	269809	15.9523	18.0416	2.08924	Up Regulated	214702	0
Known-miRNA3123	mir319	TTGGACTGAAGGGGCCTCTT	GGTGAGGGATATGGAAGGGGCTCACTTCAGTCCAGTCCGAGGCGGTGGAAGATGGCTGAAACTCAGCTGCTGACTCGTTGGTTCGAGAGCTCACCATTAAGATCGATCGATGATGTCGGCACTCAGCCCATGTACATAATTAAGGTGGTCTGCTTCTGATCCAACGATGCGGGAGCTGCATTTAGTCGTGACTGTCACGTCTTGGACTGAAGGGGCCTCTTCATTTCCCATATCCTTCACT	20	94	0	33.511	0	1675.55	0	10.7104	0	-10.7104	Specific To CtL	NA	NA
Known-miRNA3124	mir319	TTGGACTGAAGGGGCCTCTT	GTAGGGTTGTGTTCGAGGATTGGTGGAAGATATGGAAGGGGCTCACTTCAGTCCAGTCCGAGTCGGTGAAAAATGACTGAAACTCAGCTGCTGACTCGTTGGCTCGAGAGTTCACCATTAAGATAGATTGATGTTCGGCACTCACGCCATGTAATTAAGGTGGTGTGCTTCTGATCCAACGATGCGGGAGCTGCATTCAGTCGTGACTGTCACGTCTTGGACTGAAGGGGCCTCTTCGTCTCCTACATCCTTCACTCATAC	20	94	0	33.511	0	1675.55	0	10.7104	0	-10.7104	Specific To CtL	NA	NA
Known-miRNA3125	mir319	TTTGGACTGAAGGGAGCTCCT	GGGAGTTCCTTGCAGCCCAAAGCTTCAAGGATGAAATTCTTCCTGCGGTTTTGGACTGAAGGGAGCTCCT	21	392	242	139.748	69.3875	6654.67	3304.17	12.7002	11.6901	-1.01008	Down Regulated	0.603	0.437436
Known-miRNA3126	mir319	TTTGGACTGAAGGGAGCTCCT	AGGAGTTCCCTTGCAGCCCAAAACACCCTGCATGAACTACTTCATGTTGTTTTGGACTGAAGGGAGCTCCT	21	392	242	139.748	69.3875	6654.67	3304.17	12.7002	11.6901	-1.01008	Down Regulated	0.603	0.437436
Known-miRNA3127	mir390	AAGCTCAGGAGGGATAGCGCC	GTGTGGAAGAATCTGTAAAGCTCAGGAGGGATAGCGCCATGGATGATCTCTTCTCCACTCTTGATCTTCTCTTGCGCTATCCATCCTGAGTTTCATGGCTTCTATCCACAC	21	443	522	157.93	149.671	7520.45	7127.17	12.8766	12.7991	-0.0774895	Normally Expressed	1339.97	0
Known-miRNA3128	mir390	AAGCTCAGGAGGGATAGCGCC	AAGCTCAGGAGGGATAGCGCCATGGATGATCTTCTCTTCACTCTTGATCTTCTCTTGCGCTATCCATCCTGAGTTT	21	443	522	157.93	149.671	7520.45	7127.17	12.8766	12.7991	-0.0774895	Normally Expressed	1339.97	0
Known-miRNA3129	mir390	AAGCTCAGGAGGGATAGCGCC	AGAAGAATCTGTAAAGCTCAGGAGGGATAGCGCCACAACACTCATGATTTTATATCATAATATATTTGGCGCTATCTATCCTGAGTTTCACGGGTTCTTCT	21	443	522	157.93	149.671	7520.45	7127.17	12.8766	12.7991	-0.0774895	Normally Expressed	1339.97	0
Known-miRNA3130	mir390	AAGCTCAGGAGGGATAGCGCC	AGAAGAATCTGTAAAGCTCAGGAGGGATAGCGCCACGACACTCATGATTTTCACATCATAGTGTATTTGGCGCTATCTATCCTGAGTTTCACGGGTTTTTCT	21	443	522	157.93	149.671	7520.45	7127.17	12.8766	12.7991	-0.0774895	Normally Expressed	1339.97	0
Known-miRNA3131	mir390	AAGCTCAGGAGGGATAGCGCC	GAAGAATTTGTAAAGCTCAGGAGGGATAGCGCCATGGAAGGTCTTTCTACTAATTTGCTCTATCATGGGTGCTTTGGTTTCGATCGATCTTCTCTAGCGCTACCCATCCTGAGTTTCATGGTTTCTTC	21	443	522	157.93	149.671	7520.45	7127.17	12.8766	12.7991	-0.0774895	Normally Expressed	1339.97	0
Known-miRNA3132	mir393	TCCAAAGGGATCGCATTGATC	ACTGGAGGAGGCATCCAAAGGGATCGCATTGATCCCAAATTTCAGATTTATAAATTTTTCTCTTTCCCTCCCCTTCTCAATATTTGGGATCATGCTATCCCTTTGGATTCCTCCTTTGGT	21	0	14	0	4.01416	0	191.15	0	7.57856	7.57856	Specific To CtST	NA	NA
Known-miRNA3133	mir393	TCCAAAGGGATCGCATTGATC	ACTAGAGGAGGCATCCAAAGGGATCGCATTGATCCCAAATCCAAGCTTCAATGTTCTTCTATCTTTCTCACTCAAAATATTAATTTTATTTGGGATCATGCTATCCCTTTGGATTTCTCCTTTAGT	21	0	14	0	4.01416	0	191.15	0	7.57856	7.57856	Specific To CtST	NA	NA
Known-miRNA3134	mir393	TCCAAAGGGATCGCATTGATC	GCAACTGGAGGAGGCATCCAAAGGGATCGCATTGATCCCAAATCCAAGCTTCAATATTCTTCTCTCTTTCCCACTCAAAATATTAATTTTATTTGGGATCATGCTATCCCTTTGGATTTCTCCTTTAGTGGC	21	0	14	0	4.01416	0	191.15	0	7.57856	7.57856	Specific To CtST	NA	NA
Known-miRNA3135	mir393	TCCAAAGGGATCGCATTGATC	ACTGGAGGAGGCATCCAAAGGGATCGCATTGATCCCAAATTTCAGATTTATAAATTTGTCTTTCTCTTCCCTTGTCAATATTTGGGATCATTTCTCTTCCCTTCTCAATATTTGGGATCATGCTATCCCTTTGGATTCCTCCTTTGGT	21	0	14	0	4.01416	0	191.15	0	7.57856	7.57856	Specific To CtST	NA	NA
Known-miRNA3136	mir393	TCCAAAGGGATCGCATTGATC	GAGGAGGCATCCAAAGGGATCGCATTGATCCCAAATCCAAGCTTTAATATTTTTCTCTCTTCTCACTCAATAATATTAATTTATTTGGGATCATGCTATCCCTTTGGATTTCTCCTT	21	0	14	0	4.01416	0	191.15	0	7.57856	7.57856	Specific To CtST	NA	NA
Known-miRNA3141	mir393	TCCAAAGGGATCGCATTGATC	AGAGGAGGCATCCAAAGGGATCGCATTGATCCCAAATCCAAGCTTCAATGTTCTTCTCTCTTTCTCACTCAAAATGTTAATTTTATTTGGGATCATGCTATCCCTTTGGATGTCTCCTTT	21	0	14	0	4.01416	0	191.15	0	7.57856	7.57856	Specific To CtST	NA	NA
Known-miRNA3142	mir393	TCCAAAGGGATCGCATTGATCC	ACTGGAGGAGGCATCCAAAGGGATCGCATTGATCCCAAATTTCAGATTTATAAATTTTTCTCTTTCCCTCCCCTTCTCAATATTTGGGATCATGCTATCCCTTTGGATTCCTCCTTTGGT	22	21	0	7.4865	0	340.295	0	8.41064	0	-8.41064	Specific To CtL	NA	NA
Known-miRNA3143	mir393	TCCAAAGGGATCGCATTGATCC	ACTAGAGGAGGCATCCAAAGGGATCGCATTGATCCCAAATCCAAGCTTCAATGTTCTTCTATCTTTCTCACTCAAAATATTAATTTTATTTGGGATCATGCTATCCCTTTGGATTTCTCCTTTAGT	22	21	0	7.4865	0	340.295	0	8.41064	0	-8.41064	Specific To CtL	NA	NA
Known-miRNA3144	mir393	TCCAAAGGGATCGCATTGATCC	GCAACTGGAGGAGGCATCCAAAGGGATCGCATTGATCCCAAATCCAAGCTTCAATATTCTTCTCTCTTTCCCACTCAAAATATTAATTTTATTTGGGATCATGCTATCCCTTTGGATTTCTCCTTTAGTGGC	22	21	0	7.4865	0	340.295	0	8.41064	0	-8.41064	Specific To CtL	NA	NA
Known-miRNA3145	mir393	TCCAAAGGGATCGCATTGATCC	ACTGGAGGAGGCATCCAAAGGGATCGCATTGATCCCAAATTTCAGATTTATAAATTTGTCTTTCTCTTCCCTTGTCAATATTTGGGATCATTTCTCTTCCCTTCTCAATATTTGGGATCATGCTATCCCTTTGGATTCCTCCTTTGGT	22	21	0	7.4865	0	340.295	0	8.41064	0	-8.41064	Specific To CtL	NA	NA
Known-miRNA3146	mir393	TCCAAAGGGATCGCATTGATCC	TGGAGGAGGCATCCAAAGGGATCGCATTGATCCCAAATCCAAGCTTTAATATTTTTCTCTCTTCTCACTCAATAATATTAATTTATTTGGGATCATGCTATCCCTTTGGATTTCTCCTTTA	22	21	0	7.4865	0	340.295	0	8.41064	0	-8.41064	Specific To CtL	NA	NA
Known-miRNA3147	mir393	TCCAAAGGGATCGCATTGATCC	GAGGAGGCATCCAAAGGGATCGCATTGATCCCAAATCCAAGCTTCAATGTTCTTCTCTCTTTCTCACTCAAAATGTTAATTTTATTTGGGATCATGCTATCCCTTTGGATGTCTCCTT	22	21	0	7.4865	0	340.295	0	8.41064	0	-8.41064	Specific To CtL	NA	NA
Known-miRNA3148	mir393	TCCAAAGGGATCGCATTGATCT	GGTGGAGAGTTCCAAAGGGATCGCATTGATCTAATTCTTGTAGATGTTTACACTTGCAAGCTTTGCATGCAATTCCTGGATTCAGATGTGATTCAGTGGTTCACTTATTGGATCATGCGATCCCTTAGGAACTTTCCATC	22	24	0	8.556	0	388.909	0	8.60329	0	-8.60329	Specific To CtL	NA	NA
Known-miRNA3149	mir393	TCCAAAGGGATCGCATTGATCT	GGTGGATAGTTCCAAAGGGATCGCATTGATCTAATTCTTTATCTTCCTGCATGTATTTACTTGCAGCTCTGGTTTTGGACCTTTTTACCGGTTCACTGACTTGGATCATGCGATCCCTTAGGAATTTTCCATC	22	24	0	8.556	0	388.909	0	8.60329	0	-8.60329	Specific To CtL	NA	NA
Known-miRNA3150	mir393	TCCAAAGGGATCGCATTGATCT	GGTGGAGAGTTCCAAAGGGATCGCATTGATCTAATTCTTGTAGATGCCTGAACTTGCAATCTTGAATCTTGCATGCAATTCCTGGATTTAGGTTTGCTTTAAGGGGTTCAGTTATTGGATCATGCGATCCCTTAGGAACTTTCCATC	22	24	0	8.556	0	388.909	0	8.60329	0	-8.60329	Specific To CtL	NA	NA
Known-miRNA3151	mir393	TCCAAAGGGATCGCATTGATCT	GGTGGAGAGTTCCAAAGGGATCGCATTGATCTAATTCTTGATCTTCCTGCATGCATTTGCTTGCAGTTCTGCTTTTGAGCCATATTTTACCGGTTCACTGACTTGGATCATGCGATCCCTTAGGAATTCTCCATC	22	24	0	8.556	0	388.909	0	8.60329	0	-8.60329	Specific To CtL	NA	NA
Known-miRNA3152	mir393	TTCCAAAGGGATCGCATTGATC	GTGGGTGGAGAGTTCCAAAGGGATCGCATTGATCTAATTCTTGTAGATGTTTACACTTGCAAGCTTTGCATGCAATTCCTGGATTCAGATGTGATTCAGTGGTTCACTTATTGGATCATGCGATCCCTTAGGAACTTTCCATCAAC	22	0	44	0	12.6159	0	573.451	0	9.16353	9.16353	Specific To CtST	NA	NA
Known-miRNA3153	mir393	TTCCAAAGGGATCGCATTGATC	GTTGGTGGATAGTTCCAAAGGGATCGCATTGATCTAATTCTTTATCTTCCTGCATGTATTTACTTGCAGCTCTGGTTTTGGACCTTTTTACCGGTTCACTGACTTGGATCATGCGATCCCTTAGGAATTTTCCATCGCC	22	0	44	0	12.6159	0	573.451	0	9.16353	9.16353	Specific To CtST	NA	NA
Known-miRNA3154	mir393	TTCCAAAGGGATCGCATTGATC	GGAGAGTTCCAAAGGGATCGCATTGATCTAATTCTTGTAGATGCCTGAACTTGCAATCTTGAATCTTGCATGCAATTCCTGGATTTAGGTTTGCTTTAAGGGGTTCAGTTATTGGATCATGCGATCCCTTAGGAACTTTCC	22	0	44	0	12.6159	0	573.451	0	9.16353	9.16353	Specific To CtST	NA	NA
Known-miRNA3155	mir393	TTCCAAAGGGATCGCATTGATC	GGTGGAGAGTTCCAAAGGGATCGCATTGATCTAATTCTTGATCTTCCTGCATGCATTTGCTTGCAGTTCTGCTTTTGAGCCATATTTTACCGGTTCACTGACTTGGATCATGCGATCCCTTAGGAATTCTCCATC	22	0	44	0	12.6159	0	573.451	0	9.16353	9.16353	Specific To CtST	NA	NA
Known-miRNA3156	mir394mir384	TTGGCATTCTGTCCACCTCC	TCACGTGGGTTTAACAAAGGGTTGCTTACAGAGTTTCTTGGCATTCTGTCCACCTCCACTTCCACTTTCAGTTCCATGGATCTCTCTCTCTTTTTGGCCCTATCTACGTACTCGGAGGTGGACATACTGCCAATAGAGCTGTGTTGGCTTCTCTTTGTCAAGCTTCCGTGA	20	239	188	85.2035	53.9044	4260.18	2695.22	12.0567	11.3962	-0.660511	Normally Expressed	101.886	0
Known-miRNA3157	mir394mir384	TTGGCATTCTGTCCACCTCC	ATAGTTTGTCTTCACGTGGGTTTAACAAAGGGTTGCTTACAGAGTTTCTTGGCATTCTGTCCACCTCCACTTCTTGGCCCTATCTACGTACTCGGAGGTGGATATACTGCCAATAGAGCTGTGTTGGCTTCTCTTTGTCAAGCCTCCGTGATACTAT	20	239	188	85.2035	53.9044	4260.18	2695.22	12.0567	11.3962	-0.660511	Normally Expressed	101.886	0
Known-miRNA3158	mir394mir384	TTGGCATTCTGTCCACCTCC	TCATGAGGGTTTAGCAAAGGGTTGCTAACAGAGTTTATTGGCATTCTGTCCACCTCCACTTCCTACTCTCTCTCTGAGCCACATGTTCGTGAAGTTGGAGGTGGGCATACTGTCAACTGAGTTCTGTTGTCTGCTCTTTGTAAAGCCTTCATGA	20	239	188	85.2035	53.9044	4260.18	2695.22	12.0567	11.3962	-0.660511	Normally Expressed	101.886	0
Known-miRNA3159	mir394mir384	TTGGCATTCTGTCCACCTCC	ATCATGAGGGTTTAGCAAAGTGTTGCTAACAGAGTTTATTGGCATTCTGTCCACCTCCACTTCCTACTCTCTCTCTCTCTCTCTCTACCCATGAATATGGAGGTGGGCATACTGTCAACTGAGCTCTGTTGGCTACACTTTGTAAAGCCTTCATGAT	20	239	188	85.2035	53.9044	4260.18	2695.22	12.0567	11.3962	-0.660511	Normally Expressed	101.886	0
Known-miRNA3160	mir394mir384	TTGGCATTCTGTCCACCTCC	GGGTTTCTCAGAGGCCTGATTCCATAGCCATTTTGGCATTCTGTCCACCTCCATTAATATTAAATGGGTTGTTTTAGAATCACCCCCAAAATGGTGGCAGTTGGAGGTGGCCAGTAGGCCAAACGGGCTCTGTGAATCTGTCTCCGAGAAACCC	20	239	0	85.2035	0	4260.18	0	12.0567	0	-12.0567	Specific To CtL	NA	NA
Known-miRNA3161	mir394mir384	TTGGCATTCTGTCCACCTCC	GGGTTTCTCGGAGGCCTTATTCCGTAGCCATTTTGGCATTCTGTCCACCTCCACTAATATTAAATGGTGACAGTTGGAGGTGGCCAGTAGGCCAAACGGGCTCTGTGAATCTGTCTCTGAGAAACCC	20	239	0	85.2035	0	4260.18	0	12.0567	0	-12.0567	Specific To CtL	NA	NA
Known-miRNA3162	mir394mir384	TTGGCATTCTGTCCACCTCC	TTTGGCATTCTGTCCACCTCCATTGGTGATGATGGCCATTTGGAGGTGGCCAGTATGCCAAA	20	239	0	85.2035	0	4260.18	0	12.0567	0	-12.0567	Specific To CtL	NA	NA
Known-miRNA3163	mir395	TGAAGTGTTTGGGGGAACTTT	TGTTGGCTGTCTCTTGGAGTTCCTCTGAGCACTTCACGAATGACCTAGTTCTATTTGGTATTACCCTTTAGATAGAATAGTCTTATATAAGTGAAGTGTTTGGGGGAACTTTTGGGTACAACTAACA	21	6	0	2.139	0	101.857	0	6.6704	0	-6.6704	Specific To CtL	NA	NA
Known-miRNA3164	mir395	TGAAGTGTTTGGGGGAACTTT	TGTTGGCTGTCTCTTGGAGTTCCTCTGAGCACTTCACGCGTGGGGCTAGTTCTATTCAATATTACCATTTAGATAGAATAGTCCTCATCACTGAAATGAAGTGTTTGGGGGAACTTTTGGGTACAACTAACA	21	6	0	2.139	0	101.857	0	6.6704	0	-6.6704	Specific To CtL	NA	NA
Known-miRNA3165	mir395	TGAAGTGTTTGGGGGAACTTT	TGTTGGCTGTCTCTTGGAGTTCCTCTGAGCACTTCACGTACGTGTGTGGCTAGTTCTATTCTGTATTACCCTTAGATAGAATAGTCTTAATTAAGTGAAGTGTTTGGGGGAACTTTCGGGAACAACTAACA	21	6	0	2.139	0	101.857	0	6.6704	0	-6.6704	Specific To CtL	NA	NA
Known-miRNA3166	mir396	TTCCACAGCTTTCTTGAACTG	TGGCTCTCTTTGTATTCTTCCACAGCTTTCTTGAACTGCATCCAAAGAGTTCCTTTGCATGCATGCCATGGCACTCTTACTCCCAAATCTTGTTTTGCGGTTCAATAAAGCTGTGGGAAGATACAGATAGGGTCA	21	3822	31281	1362.54	8969.06	64883	427098	15.9856	18.7042	2.71865	Up Regulated	396262	0
Known-miRNA3167	mir396	TTCCACAGCTTTCTTGAACTG	GTGATCTTCCACAGCTTTCTTGAACTGTGTTGTGTGAGGTTTCTCCAAGTGAAGGTTTAAGATCCCTTATGCAACATAAATTCTTTGAGCACAATTCAAGATAGCTGTGGAAAATCAC	21	3822	31281	1362.54	8969.06	64883	427098	15.9856	18.7042	2.71865	Up Regulated	396262	0
Known-miRNA3168	mir396	TTCCACAGCTTTCTTGAACTG	TGGCCCTCTTTGTATTCTTCCACAGCTTTCTTGAACTGCATCCATAGAGTTCCTTTGCATGCATGCCAAGGCACTCTTGCTCCCACACCTTGTTTTGCGGTTCAATAAAGCTGTGGGAAGATACAGATAGGGTCA	21	3822	31281	1362.54	8969.06	64883	427098	15.9856	18.7042	2.71865	Up Regulated	396262	0
Known-miRNA3169	mir396	TTCCACAGCTTTCTTGAACTG	GTGATCTTCCACAGCTTTCTTGAACTGTGTTGTGAGGCTTCTCTCCAATGAAGGTTTATACCCTATGCAAAAGAAATTCTATGAGCACAATTCAAGATAGCTGTGGAAAATCAC	21	3822	31281	1362.54	8969.06	64883	427098	15.9856	18.7042	2.71865	Up Regulated	396262	0
Known-miRNA3170	mir396	TTCCACAGCTTTCTTGAACTT	GTCATGCTTTTCCACAGCTTTCTTGAACTTCTTATGCATCTTATATCTCTCCACCTCCAGGATTTTAAGCCCTAGAAGCTCAAGAAAGCTGTGGGAGAATATGGC	21	9020	38058	3215.63	10912.2	153125	519628	17.2244	18.9871	1.76277	Up Regulated	408394	0
Known-miRNA3171	mir396	TTCCACAGCTTTCTTGAACTT	TATGCTTTTCCACAGCTTTCTTGAACTTCTTATGCCTAGTGCAATTATTGATGTGGCATAGAAGTTTAAGAAAAATGTGGAAAAACATG	21	9020	38058	3215.63	10912.2	153125	519628	17.2244	18.9871	1.76277	Up Regulated	408394	0
Known-miRNA3172	mir396	TTCCACAGCTTTCTTGAACTT	TATGCTTTTCCACAGCTTTCTTGAACTTCTTATGCCTAATGCAGCTATTGATGTGGCATTGAAGTTTAAGAAAAATGTGGAAAAACATG	21	9020	38058	3215.63	10912.2	153125	519628	17.2244	18.9871	1.76277	Up Regulated	408394	0
Known-miRNA3173	mir396	TTCCACAGCTTTCTTGAACTT	GTCATGCTTTTCCACAGCTTTCTTGAACTTCTTATGCATCTTATATCTCTCCACTTCCAGCATTTTAAGCCCTAGAAGCTCAAGAAAGCTGTGGGAGAATATGGC	21	9020	38058	3215.63	10912.2	153125	519628	17.2244	18.9871	1.76277	Up Regulated	408394	0
Known-miRNA3174	mir398	TGTGTTCTCAGGTCACCCCTT	TCGGAGGAGTGAATCTGAGAACACAAGGCTGGTTTGCACTGCTATATCATCTATTGGTATAAGGTGAATTTACTTTGTGTTCTCAGGTCACCCCTTTGA	21	46	0	16.399	0	780.905	0	9.609	0	-9.609	Specific To CtL	NA	NA
Known-miRNA3175	mir398	TGTGTTCTCAGGTCACCCCTT	GGTTTATCTCAGAGGAGTGGATCTGAGAACACAAGGCTGGTTTGCACTGCTATATTATGATCGATTGGTATAAGGTGAATTTACTTTGTGTTCTCAGGTCACCCCTTTGAGCCAACC	21	46	0	16.399	0	780.905	0	9.609	0	-9.609	Specific To CtL	NA	NA
Known-miRNA3176	mir398	TGTGTTCTCAGGTCGCCCCTG	GGTAGAGGAATTCTACAGGGTCGTCCTGAGACCACATGAAACAGATTCAAAATACAAGCATATTTGCTTGTGACCTTTTGTGACTCAGTTCATGTGTTCTCAGGTCGCCCCTGCTGAACTTTTCTCTACC	21	1712	638	610.328	182.931	29063.2	8710.99	14.8269	13.0886	-1.73829	Down Regulated	1927.09	0
Known-miRNA3177	mir398	TGTGTTCTCAGGTCGCCCCTG	GGTAGAGGGATTCTACAGGGTCGTCCTGAGATCACATGAAGTAGAATATAAGCAGCCATATTTGCTTCTTGTCTCGTGTTCTCAGCTCATGTGTTCTCAGGTCGCCCCTGCTGGACTATTCTCTACC	21	1712	638	610.328	182.931	29063.2	8710.99	14.8269	13.0886	-1.73829	Down Regulated	1927.09	0
Known-miRNA3178	mir399	TGCCAAAGGAGAGTTGCCCTG	TTAAGCAAATCAGCAATAGGGCACCTCTCTCCTGGCAGGAGAAAAAGATCAGCATTTTTGGAGTTACCAAAAGTCAGTGTCAATAACTTGCCAAAGGAGAGTTGCCCTGTGGCTGGTTTAGCTTAA	21	283	259	100.89	74.2619	4804.26	3536.28	12.2301	11.788	-0.442083	Normally Expressed	302.743	0
Known-miRNA3179	mir399	TGCCAAAGGAGAGTTGCCCTG	AGCTATAGGGCTTCTCTTTATTGGCAGGAAATTATCATGACCACTTCATCAGATATCTTGCCAAAGGAGAGTTGCCCTGTTGCT	21	283	259	100.89	74.2619	4804.26	3536.28	12.2301	11.788	-0.442083	Normally Expressed	302.743	0
Known-miRNA3180	mir399	TGCCAAAGGAGAGTTGCCCTG	TAAGCAAATCAGCAATAGGGCACCTCTCTCCTGGCAGGTATTTTTGGAGCTACCAAAAATCAATGTCAATAACTTGCCAAAGGAGAGTTGCCCTGTGGCTGGTTTAGCTTA	21	283	259	100.89	74.2619	4804.26	3536.28	12.2301	11.788	-0.442083	Normally Expressed	302.743	0
Known-miRNA3181	mir399	TGCCAAAGGAGAGTTGCCCTG	CAGCTATAGGGCTTCTCTTTATTGGCAGGAAATTATCATGACCACTTCATCAGATATCTTGCCAAAGGAGAGTTGCCCTGTTGCTG	21	283	259	100.89	74.2619	4804.26	3536.28	12.2301	11.788	-0.442083	Normally Expressed	302.743	0
Known-miRNA3182	mir403	TTAGATTCACGCACAAACTTG	AAATTGCAGGTTCGTGCGTGAATCTAACGAAAGTTTCTCGTTCTCTCCATTCCACTTCTGCGTTAGATTCACGCACAAACTTGTCATTT	21	833	1979	296.965	567.429	14141.2	27020.5	13.7876	14.7218	0.934151	Normally Expressed	13399.1	0
Known-miRNA3183	mir403	TTAGATTCACGCACAAACTTG	GCAGGTTCGTGCGTGAATCTAATCAAAGTTTCTCATTAACTTCTGCGTTAGATTCACGCACAAACTTGT	21	833	1979	296.965	567.429	14141.2	27020.5	13.7876	14.7218	0.934151	Normally Expressed	13399.1	0
Known-miRNA3184	mir408	ATGCACTGCCTCTTCCCTGGC	GGACAAAGCAGGGGAACAGGCAGAGCATGGATGGAGCTATCAACACAATATTGTCAAGAAACTGAGAGTGAGAGGAGAAATATGTTGTGGTTCTGCTCATGCACTGCCTCTTCCCTGGCTCTGTCT	21	714	166	254.541	47.5964	12121	2266.5	13.5652	11.1462	-2.41897	Down Regulated	2590.3	0
Known-miRNA3185	mir408	ATGCACTGCCTCTTCCCTGGC	GGACAAAGCAGGGGAACAGGCAGAGCATGGATGGAGCTATCAACACAATATTGTCAAGAAAGTGAGAAAGTGAGAGGAGAAATCTGTTGTGGTTCTGCTCATGCACTGCCTCTTCCCTGGCTTTGTCT	21	714	166	254.541	47.5964	12121	2266.5	13.5652	11.1462	-2.41897	Down Regulated	2590.3	0
Known-miRNA3186	mir408	ATGCACTGCCTCTTCCCTGGC	GGGTGAGGGAGTTAACAGGAAGAGACAGGACAAAGGCTGGGAACAGGCAGGGCACGAATGGAGCTATCAACAGAAAATGGTAAAGTGAGAATGAAAGGAGAGAGAGAGAGAGAGATCTGTTGTGGCTACGCTCATGCACTGCCTCTTCCCTGGCTCTGTCTCTTTCCTATTCCAACTC	21	714	166	254.541	47.5964	12121	2266.5	13.5652	11.1462	-2.41897	Down Regulated	2590.3	0

## Sheet: CtP_vs_CtR
miRBase ID	miR-Family	Sequence	Hairpin Sequence	miRNA-Len	CtS_RawExp	CtR_RawExp	CtS_RPM	CtR_RPM	CtS_RPKM	CtR_RPKM	CtS_FoldExp	CtR_FoldExp	CtS_vs_CtR	Remark	Chi Square	p Value		Remark	Count
Known-miRNA3000	mir1507	TCTCATTCCATACATCGTCTGA	GTTTGGCAGAGGTGTATGGAGTGAGAGAAGGGAAAGGGTATTTTCCGATTCTGTCGTTACTCTCTTCCCTCTCTCATTCCATACATCGTCTGACGAAC	22	8	0	3.08502	0	140.228	0	7.13163	0	-7.13163	Specific To CtS	NA	NA		Normally Expressed	3
Known-miRNA3001	mir1507	TCTCATTCCATACATCGTCTGA	GTTTGACAGAGATGTATGGAGTGAGAGAAGGGAAATGATATTTTCCGATCCCATCGTTACTCTCTTCCCTCTCTCATTCCATACATCGTCTGACGAAC	22	8	0	3.08502	0	140.228	0	7.13163	0	-7.13163	Specific To CtS	NA	NA		Specific To CtS	12
Known-miRNA3002	mir156	TGACAGAAGAGAGTGAGCAC	GAGAGGCTGACAGAAGAGAGTGAGCACATACTAGTGGAGATTGTATGAGGGCATACAATTGCGGGTGCGTGCTCACTTCTCTATCTGTCAGCTTCCC	20	1290	1714	497.459	4017.47	24872.9	200873	14.6023	17.6159	3.01364	Up Regulated	-1.74381e+06	1		Specific To CtR	11
Known-miRNA3003	mir156	TGACAGAAGAGAGTGAGCAC	GGAGGTGACAGAAGAGAGTGAGCACACATAATACTTTCTTGTAAGATAAAGATTCATGCTTGAAGTTATGTGTGCTCACTCTCTATCTGTCACCCC	20	1290	1714	497.459	4017.47	24872.9	200873	14.6023	17.6159	3.01364	Up Regulated	-1.74381e+06	1		Up Regulated	13
Known-miRNA3004	mir156	TGACAGAAGAGAGTGAGCAC	GGTGACAGAAGAGAGTGAGCACTTGGCTCTTTCCTAGCATGGATCTAAGTTCACGCCAAAAGCCGTGTGCTCTCTCTCTATCTGTCACC	20	1290	1714	497.459	4017.47	24872.9	200873	14.6023	17.6159	3.01364	Up Regulated	-1.74381e+06	1
Known-miRNA3005	mir156	TGACAGAAGAGAGTGAGCAC	GAGAGGTGACAGAAGAGAGTGAGCACACATGGTATTTTCTTGGATGATATAAGATTTCATGCTTGAAACTATGCGTGCTCATTCTCTATCTGTCACCCATC	20	1290	1714	497.459	4017.47	24872.9	200873	14.6023	17.6159	3.01364	Up Regulated	-1.74381e+06	1
Known-miRNA3006	mir156	TGACAGAAGAGAGTGAGCAC	GAGGCTGACAGAAGAGAGTGAGCACATGCTAGTGGTATTTGTATGAGGGCATACAATTGCGGGTGCGTGCTCACTTCTCTATCTGTCAGCTTC	20	1290	1714	497.459	4017.47	24872.9	200873	14.6023	17.6159	3.01364	Up Regulated	-1.74381e+06	1
Known-miRNA3007	mir156	TGACAGAAGAGAGTGAGCAC	GGAGGTGACAGAAGAGAGTGAGCACTTGGCTCTTTCCTAGCATGGATCTTTCGTGCTAAAAGCTGTGTGCTCATTCTCTATCTGTCACCACC	20	1290	1714	497.459	4017.47	24872.9	200873	14.6023	17.6159	3.01364	Up Regulated	-1.74381e+06	1
Known-miRNA3008	mir156	TGACAGAAGAGAGTGAGCAC	GAGGTGACAGAAGAGAGTGAGCACACATAGTACTTTCTTGAATGATATAAGGTTTCATGCTTGAAGTTATGCGTGCTTACTCTCTATCTGTCACCC	20	1290	1714	497.459	4017.47	24872.9	200873	14.6023	17.6159	3.01364	Up Regulated	-1.74381e+06	1
Known-miRNA3009	mir156	TGACAGAAGAGAGTGAGCAC	TTGACAGAAGAGAGTGAGCACACAGAAGCACTTGGTATAGTTATATACTGTTGCTTTTGCGTGCTCACTTCTCTTTCTGTCAA	20	1290	0	497.459	0	24872.9	0	14.6023	0	-14.6023	Specific To CtS	NA	NA
Known-miRNA3010	mir156	TGACAGAAGAGAGTGAGCAC	TGACAGAAGAGAGTGAGCACACAGAGGCACTTGGTATAGTATATATACTATTGCTTTTGCGTGCTCACTTCTCTTTCTGTCA	20	1290	0	497.459	0	24872.9	0	14.6023	0	-14.6023	Specific To CtS	NA	NA
Known-miRNA3011	mir156	TGACAGAAGAGAGTGAGCAC	GACAGAAGAGAGTGAGCACAAAGAGGCACTTGATATAATTCTATATCACTGCTTTTGTGTGCTCACCACTCTTTCTGTC	20	1290	0	497.459	0	24872.9	0	14.6023	0	-14.6023	Specific To CtS	NA	NA
Known-miRNA3012	mir156	TGACAGAAGAGAGTGAGCAC	ATTGACAGAAGAGAGTGAGCACAAAGAGGCACTTGATATAAATCTATATCACTGCTTTTGTGTGCTCACTACTCTTTCTGTCGGT	20	1290	0	497.459	0	24872.9	0	14.6023	0	-14.6023	Specific To CtS	NA	NA
Known-miRNA3013	mir156	TGACAGAAGAGAGTGAGCAC	GGAGATGACAGAAGAGAGTGAGCACACATGGTATTTTCTTGCACGATGACGATTCATGCTTGAAGCTATGTGTGCTTACTCTCTATCTGTCATCCC	20	1290	1714	497.459	4017.47	24872.9	200873	14.6023	17.6159	3.01364	Up Regulated	-1.74381e+06	1
Known-miRNA3014	mir156	TTGACAGAAGAGAGAGAGCAC	TGACAGAAGAGAGAGAGCACAACCCGGGAATGGTTAAAGGAGTCTTTGCCTTTGTTGGGAGTGTGCTCTCTCTTCCTCTGTCA	21	185	24	71.341	56.2539	3397.19	2678.76	11.7301	11.3873	-0.342778	Normally Expressed	994.521	0
Known-miRNA3015	mir156	TTGACAGAAGAGAGAGAGCAC	TGACAGAAGAGAGAGAGCACAACCCGGGAATGGCTAAAGGAGTCTTTGCCTTTGTTGGGAGTGTGCCCTCTCTTCCTCTGTCA	21	185	24	71.341	56.2539	3397.19	2678.76	11.7301	11.3873	-0.342778	Normally Expressed	994.521	0
Known-miRNA3016	mir156	TTGACAGAAGAGAGTGAGCAC	TTGACAGAAGAGAGTGAGCACACAGAAGCACTTGGTATAGTTATATACTGTTGCTTTTGCGTGCTCACTTCTCTTTCTGTCAA	21	0	2627	0	6157.46	0	293212	0	18.1616	18.1616	Specific To CtR	NA	NA
Known-miRNA3017	mir156	TTGACAGAAGAGAGTGAGCAC	TGACAGAAGAGAGTGAGCACACAGAGGCACTTGGTATAGTATATATACTATTGCTTTTGCGTGCTCACTTCTCTTTCTGTCA	21	0	2627	0	6157.46	0	293212	0	18.1616	18.1616	Specific To CtR	NA	NA
Known-miRNA3018	mir156	TTGACAGAAGAGAGTGAGCAC	GAAATTGACAGAAGAGAGTGAGCACAAAGAGGCACTTGATATAATTCTATATCACTGCTTTTGTGTGCTCACCACTCTTTCTGTCGGTTTT	21	0	2627	0	6157.46	0	293212	0	18.1616	18.1616	Specific To CtR	NA	NA
Known-miRNA3019	mir156	TTGACAGAAGAGAGTGAGCAC	ATTGACAGAAGAGAGTGAGCACAAAGAGGCACTTGATATAAATCTATATCACTGCTTTTGTGTGCTCACTACTCTTTCTGTCGGT	21	0	2627	0	6157.46	0	293212	0	18.1616	18.1616	Specific To CtR	NA	NA
Known-miRNA3020	mir156mir157	TGACAGAAGATAGAGAGCAC	GACAGAAGATAGAGAGCACTGATGATGAAATGCATGAAAGGGAATGGCATCTCACTCCTTTGTGCTCTCTAGTCTTCTGTC	20	0	53	0	124.227	0	6211.37	0	12.6007	12.6007	Specific To CtR	NA	NA
Known-miRNA3021	mir156mir157	TTGACAGAAGATAGAGAGCAC	CGTGAGGAGGAAAGTGTTGGTGATGCTGTTGACAGAAGATAGAGAGCACAGATGATGAAATGCAAGAAAGGAAATGGCATCTTACTCTTTTGTGCTCTCTAGTCTTCTTGTCATCATCATTTTGCCTCCCCTCTCTTATG	21	0	1432	0	3356.48	0	159833	0	17.2862	17.2862	Specific To CtR	NA	NA
Known-miRNA3022	mir156mir157	TTGACAGAAGATAGAGAGCAC	TGACAGAAGATAGAGAGCACAGATGATGATATGCATATTATATAAAAAGCAGCTAGGGAACTCATGAATTGTGCATCTCACTCCTTTGTGCTCTCTATACTTCTGTCA	21	0	1432	0	3356.48	0	159833	0	17.2862	17.2862	Specific To CtR	NA	NA
Known-miRNA3023	mir156mir157	TTGACAGAAGATAGAGAGCAC	GGGAGGCATTAGTTGGTAAGGTTGTTGACAGAAGATAGAGAGCACAGATGATGATATGCACATATACATGGAACAGGAATTTAAGCAATTGCATCTCACTCCTTTGTGCTCTCTAAGCTTCTGTCATCCACCTCCACTACCCTCCT	21	0	1432	0	3356.48	0	159833	0	17.2862	17.2862	Specific To CtR	NA	NA
Known-miRNA3024	mir156mir157	TTGACAGAAGATAGAGAGCAC	AAGGTTGTTGACAGAAGATAGAGAGCACAGATGATGATATGCATATTATATAATATATAGCAGGGAACTCATGATGAATTGTGCATCTTACTCCTTTGTGCTCTCTATACTTCTGTCATCACCTT	21	0	1432	0	3356.48	0	159833	0	17.2862	17.2862	Specific To CtR	NA	NA
Known-miRNA3025	mir156mir157	TTGACAGAAGATAGAGAGCAC	GGTTGTTGACAGAAGATAGAGAGCACAGATAGTGATATGCATAAAAATATGGAACGGGAAAGCAATTGCATCTCACTCCTTTGTGCTCTCTAGGCTTCTGTCATCC	21	0	1432	0	3356.48	0	159833	0	17.2862	17.2862	Specific To CtR	NA	NA
Known-miRNA3026	mir159	TTTGGATTGAAGGGAGCTCTA	ACAAAGGGGGTTATGGAGTGGAGCTCCTTGAAGTCCAATTGAGGATCTTACTGGGTGGATTGAGCTGCTTAGCTATGGATCCCACAGTTCTACCCATCATTAAGTGCTTTTGTGGTAGTCTTGTGGCTTCCATATCTGGGGAGCTTCATTTGCCTTTATAGTATTATCCTTCTTTGGATTGAAGGGAGCTCTACACCCTTCTCCCCTTTTGT	21	37792	7052	14573.6	16529.3	693982	787108	19.4045	19.5862	0.181665	Normally Expressed	-129718	1
Known-miRNA3027	mir159	TTTGGATTGAAGGGAGCTCTA	AGGGAAACATTAATTAAAGGGGATTATGAAGTGGAGCTCCTTGAAGTCCAATTGAGGATCTTACTGGGTGAATTGAGCTGCTTAGCTATGGATCCCACAGTTCTACCCATCAATAAGTGCTTTTGTGGTAGTCTTGTGGCTTCCATATCTGGGGAGCTTCATTTGCCTTTATAGTATTAACCTTCTTTGGATTGAAGGGAGCTCTACACCCTTCTCTTCTTTTCTCT	21	37792	7052	14573.6	16529.3	693982	787108	19.4045	19.5862	0.181665	Normally Expressed	-129718	1
Known-miRNA3030	mir160	TGCCTGGCTCCCTGTATGCCA	GCGTGCCTGGCTCCCTGTATGCCATTTGCAGAGCCCATCAGGACAGTGATGGCCTTAACGAATGGCGTGCGAGGAGCCATGCATGC	21	17	16	6.55566	37.5026	312.174	1785.84	8.28621	10.8024	2.51618	Up Regulated	1603.9	0
Known-miRNA3031	mir160	TGCCTGGCTCCCTGTATGCCA	TGTGCCTGGCTCCCTGTATGCCATTTGTAGAGCTCATCGAAGCATCAATGACCTTTGTGGATGGCGTATGAGGAGCCAAGCATA	21	17	16	6.55566	37.5026	312.174	1785.84	8.28621	10.8024	2.51618	Up Regulated	1603.9	0
Known-miRNA3032	mir160	TGCCTGGCTCCCTGTATGCCA	GTGTGCCTGGCTCCCTGTATGCCATTTGTAGACCCCATTACAAAGGTGATGGCCTTAGCAAATGGCGTATGAGGAGTCATGCATGC	21	17	16	6.55566	37.5026	312.174	1785.84	8.28621	10.8024	2.51618	Up Regulated	1603.9	0
Known-miRNA3033	mir160	TGCCTGGCTCCCTGTATGCCA	GCGTGCCTGGCTCCCTGTATGCCATTTGCAGAGCCCATCAGGACAGTGATGGCCTTAACGAATGGCGTGCGAGGAGCCATGCATGT	21	17	16	6.55566	37.5026	312.174	1785.84	8.28621	10.8024	2.51618	Up Regulated	1603.9	0
Known-miRNA3034	mir160	TGCCTGGCTCCCTGTATGCCA	GTGTGCCTGGCTCCCTGTATGCCATTTGTAGACCCCATCACAATGGTGATGGCCTTATCAAATGGCGTATGAGGAGTCATGCATGC	21	17	0	6.55566	0	312.174	0	8.28621	0	-8.28621	Specific To CtS	NA	NA
Known-miRNA3035	mir160	TGCCTGGCTCCCTGTATGCCA	ATGTGCCTGGCTCCCTGTATGCCATTTGCATAGTTCATTGAGCATCAATGATCTTTGTGAATGGCGTATGAGGAGCCAAGCATAT	21	17	16	6.55566	37.5026	312.174	1785.84	8.28621	10.8024	2.51618	Up Regulated	1603.9	0
Known-miRNA3036	mir162	TCGATAAACCTCTGCATCCAG	GAGATGAGGTGAAGTCACTGGAGGCAGCGGTTCATCGATCTCTTCCTGAATTTGGTTGTGGAAGAACACAAAGCAAGAATCGGTCGATAAACCTCTGCATCCAGCGCTCACTTTGCCTCTCTT	21	30	0	11.5688	0	550.896	0	9.10564	0	-9.10564	Specific To CtS	NA	NA
Known-miRNA3037	mir162	TCGATAAACCTCTGCATCCAG	CTGGATGCAGCGGTTCATCGATCTCTTCCTGAATCGTTGTTTAACATCAGAACCATGAATCGATCGATAAACCTCTGCATCCAG	21	30	0	11.5688	0	550.896	0	9.10564	0	-9.10564	Specific To CtS	NA	NA
Known-miRNA3038	mir162	TCGATAAACCTCTGCATCCAG	TGGAGATGAGGTGAAGTCACTGGAGGCAGCGGTTCATCGATCTCTTCCTGAATTTGGTTGTGGAAGAACACAAAGCAAGAATCGGTCGATAAACCTCTGCATCCAGCGCTCACTTTGCCTCTCTTTA	21	30	0	11.5688	0	550.896	0	9.10564	0	-9.10564	Specific To CtS	NA	NA
Known-miRNA3039	mir164	TGGAGAAGCAGGGCACGTGCA	GGCAAAGGTGCATGCTGAGCAAGATGGAGAAGCAGGGCACGTGCAATTCTAACTCATGAAACCATAGAATCATCTTGTTTTTTCTTCTTTTCACTCTAACCAAATAGATTCCTCTACCTGCAGTGAGTTAGTCCTTCATGTGCCCCCCTTCCCCATCATGACGGCAGCACCTTAAATATAAAAATGCT	21	0	27	0	63.2857	0	3013.6	0	11.5573	11.5573	Specific To CtR	NA	NA
Known-miRNA3040	mir164	TGGAGAAGCAGGGCACGTGCA	AAGGTGCATGCTGAGCAAGATGGAGAAGCAGGGCACGTGCAATTCTAACTCATGAAACCATAGAATCATAGAAAATCACTTGTTTTTTTCTTCTTCTTTTCACTCTAACCAAATAGATTCCTCTATCTGCAGTGAGTTAGTCCTTCATGTGCCCCCCTTCCCCATCATGACGGTAGCACCTT	21	0	27	0	63.2857	0	3013.6	0	11.5573	11.5573	Specific To CtR	NA	NA
Known-miRNA3041	mir164	TGGAGAAGCAGGGCACGTGCA	TGGTGGCTAGGTCTTGCTGGAGAAGCAGGGCACGTGCAACTTCCCTCTCACTCAGAGACTCTATGCTTGTTCAAGCTGATTTTGCACGTGCTCTCCTTTTCCAGCTTGATTTTCCTACCA	21	0	27	0	63.2857	0	3013.6	0	11.5573	11.5573	Specific To CtR	NA	NA
Known-miRNA3042	mir164	TGGAGAAGCAGGGCACGTGCA	AGGTGCATGTTGTGCAAGATGGAGAAGCAGGGCACGTGCAATACTACCTCATGAACACACGGCGTGTGAGCTCGGAGATCAATCACATTCTTTTCTGCTTCATTTGACCAACCCAGAGAGATCCTATGAGTTAGTCCTTCATGTGCCCCCCTTCCCCATCATGACAACAGCACCT	21	0	27	0	63.2857	0	3013.6	0	11.5573	11.5573	Specific To CtR	NA	NA
Known-miRNA3043	mir164	TGGAGAAGCAGGGCACGTGCA	TGGTGGCTAGGTCTTGCTGGAGAAGCAGGGCACGTGCAACATTCCTGATGCTTGCTCCAGCTTATTTTGCACGTGCTCTCCTTTTCCAGCTTGATTTTCCTACCA	21	0	27	0	63.2857	0	3013.6	0	11.5573	11.5573	Specific To CtR	NA	NA
Known-miRNA3044	mir164	TGGAGAAGCAGGGCACGTGCA	GGGTGAGAAGCTACTTGTTGGAGAAGCAGGGCACGTGCAACTCTCTCGGCTCTCTTTAAGCGCCATTGAACCCTTTGCACGTGCTCCCCTTCTCCAACACGGCTTCCTCACCC	21	0	27	0	63.2857	0	3013.6	0	11.5573	11.5573	Specific To CtR	NA	NA
Known-miRNA3045	mir164	TGGAGAAGCAGGGCACGTGCA	TCCTTGTTGGAGAAGCAGGGCACGTGCAAGTCTCTTGGCTCTCAAATGCCACTGAACCCTTTGCACGTGCTCCCCTTCTCCAACACGGG	21	0	27	0	63.2857	0	3013.6	0	11.5573	11.5573	Specific To CtR	NA	NA
Known-miRNA3046	mir164	TGGAGAAGCAGGGCACGTGCA	GGGTGAGAAGCTCCTTGTTGGAGAAGCAGGGCACGTGCAACTCTCTAGGCTCTCTTAAGCGCCATTGAACCCTTTGCACGTGCTCCCCTTCTCCAACACGGCTTCCTCACCC	21	0	27	0	63.2857	0	3013.6	0	11.5573	11.5573	Specific To CtR	NA	NA
Known-miRNA3047	mir164	TGGAGAAGCAGGGCACGTGCA	TGTTGGAGAAGCAGGGCACGTGCAACTCACTTCTAGTTAATCTGATTTTGCACGTGCTCCCCTTCTCCAACA	21	0	27	0	63.2857	0	3013.6	0	11.5573	11.5573	Specific To CtR	NA	NA
Known-miRNA3048	mir164	TGGAGAAGCAGGGCACGTGCA	GAGAAGCTCCTTGTTGGAGAAGCAGGGCACGTGCAAGTCTCTTGGATCTCAAATGCCACTGAACCCTTTGCACGTGCTCCCCTTCTCCAACACGGGTTTCTC	21	0	27	0	63.2857	0	3013.6	0	11.5573	11.5573	Specific To CtR	NA	NA
Known-miRNA3049	mir164	TGGAGAAGCAGGGCACGTGCA	GGTGGTTAGGTCCTGTTGGAGAAGCAGGGCACGTGCAACTCAGTTCTAGTTCTAGCTCTATTATAGCTGCTCTAGTTTATCTGATTTTGCACGTGCTCCCCTTCTCCAACACGATTTTCCTACC	21	0	27	0	63.2857	0	3013.6	0	11.5573	11.5573	Specific To CtR	NA	NA
Known-miRNA3050	mir166	GGAATGTTGTCTGGCTCGAGG	GCAAAGGTGAGGTTGAGAGGAATGTTGTCTGGCTCGAGGTCATGGAGGAGGAGAGTACTCAGATGAGTGAAAGTTTCCAATGGAAATTTACCCTCTTAACACCAAAAAAAAAAAAAAAATTGATTCTGGGACCAGGCTTCATTTCCCCCATCCAACTTTTGT	21	0	264	0	618.793	0	29466.3	0	14.8468	14.8468	Specific To CtR	NA	NA
Known-miRNA3052	mir166	TCGGACCAGGCTTCATTCC	GGAAGCTCACGTCTTGAGGGGAATGCAGTGTGGTCCAAGGAGATGATATATCACTTCACCATACTCATATCTTCACAAACTCATCAGATTCAGATGTAATAATAATTTGTAATATATGCATATTATGTCTCCTCGGACCAGGCTTCATTCCCTTCAATTACAGCTTCC	19	82	0	31.6214	0	1664.28	0	10.7007	0	-10.7007	Specific To CtS	NA	NA
Known-miRNA3054	mir166	TCGGACCAGGCTTCATTCCCC	GTTGAGGGGAATGTCGTCTGGTTCGAGACCATTCATGCAAGTAGTCTCAGACATGACTCTTCTGAGTGATTTCGGACCAGGCTTCATTCCCCTCAGC	21	5722	49301	2206.56	115557	105074	5.50273e+06	16.681	22.3917	5.71067	Up Regulated	-183892	1
Known-miRNA3055	mir166	TCGGACCAGGCTTCATTCCCC	GAGGGGAATGTTGTCTGGCTCGAGGACCCTTCTTCTTCTTGATCTTGTGTAGACTGCTATACCTGTGGTCAAGGAATGCTTAGTGTTTTCGGACCAGGCTTCATTCCCCCC	21	5722	49301	2206.56	115557	105074	5.50273e+06	16.681	22.3917	5.71067	Up Regulated	-183892	1
Known-miRNA3056	mir166	TCGGACCAGGCTTCATTCCCC	AGTTGAGGGGAATGTCGTTTGGTTCGAGATCATTCATGCAAGTAGTCTCAGACATAACTCTTCTGAGTGATTTCGGACCAGGCTTCATTCCCCTCAGCT	21	5722	49301	2206.56	115557	105074	5.50273e+06	16.681	22.3917	5.71067	Up Regulated	-183892	1
Known-miRNA3057	mir166	TCGGACCAGGCTTCATTCCCC	GAGGGGAATGTTGTCTGGCTCGAGGACCCTTCTTCATCTTGATCTTGTGTAGACTACTATGCTTGTGGTCAAGGAATACATAGTGTTGTCGGACCAGGCTTCATTCCCCCC	21	5722	49301	2206.56	115557	105074	5.50273e+06	16.681	22.3917	5.71067	Up Regulated	-183892	1
Known-miRNA3058	mir166	TCGGACCAGGCTTCATTCCCC	AGTTGAGGGGAATGTCATCTGGTTCGAGATCATTCATTTATTCAATTAGTCTCAAACACGAAAATGCGGACCCAGTTCTTTTGTGTGATTTCGGACCAGGCTTCATTCCCCTGAGCT	21	5722	0	2206.56	0	105074	0	16.681	0	-16.681	Specific To CtS	NA	NA
Known-miRNA3059	mir166	TCGGACCAGGCTTCATTCCCC	GCAAAGGTGAGGTTGAGAGGAATGTTGTCTGGCTCGAGGTCATGGAGGAGGAGGAGAGTACTGAGATGAGTGAAAGTTTCCAATGGAAATTTACCCTCTTAACACAAAAAAAAATTGATTCTCGGACCAGGCTTCATTCCCCACACCCAACTTTTGT	21	0	49301	0	115557	0	5.50273e+06	0	22.3917	22.3917	Specific To CtR	NA	NA
Known-miRNA3060	mir166	TCGGACCAGGCTTCATTCCCC	GGTGGGAGAATGAGGGTGTGGGGAATGTCGCCTTGGCTCGAGAGATCTATATGATATGATGTGTCCATGCATTCACTAATCATCAGTTTGTGAGTGTTTTCTCGGACCAGGCTTCATTCCCCTCACTCCCTCCTCTCTCGCT	21	0	49301	0	115557	0	5.50273e+06	0	22.3917	22.3917	Specific To CtR	NA	NA
Known-miRNA3061	mir166	TCGGACCAGGCTTCATTCCCC	GGTGGGAGAATGAGGGTGTGGGGAATGTCGCCTTGGCTCGAGAGAGATATATGCATGATGTGTCCATGCATTCACCAATGAATCAAATGATATTATATCAGTTTGAATTGTGAATGTTTTCTCGGACCAGGCTTCATTCCCCTCACTCCCTCCTCTCTCGCT	21	0	49301	0	115557	0	5.50273e+06	0	22.3917	22.3917	Specific To CtR	NA	NA
Known-miRNA3062	mir166	TCGGACCAGGCTTCATTCCCC	GAGTTGAGGGGAATGGTGTCTGGTTCGAGACCATTCTTCTGAAGCAAAGATCATCATCACCCTTGAGAATGATCTCGGACCAGGCTTCATTCCCCCTAGCTC	21	0	49301	0	115557	0	5.50273e+06	0	22.3917	22.3917	Specific To CtR	NA	NA
Known-miRNA3063	mir166	TCGGACCAGGCTTCATTCCCC	GAGTTGAGGGGAATGGTGTCTGGTTCGAGACCATTCTTCTGAAGCAAAGATCATCATCATCACCCTTGAGAATGATCTCGGACCAGGCTTCATTCCCCCTAGCTC	21	0	49301	0	115557	0	5.50273e+06	0	22.3917	22.3917	Specific To CtR	NA	NA
Known-miRNA3065	mir166	TCTCGGACCAGGCTTCATTCC	GAAATGAGAGATTGGGGTTGATGGGAATGTTGTTTGGCTCGAGGTAACTATGCATGGTCTTAATTTTGTTCATCTTTGAAGCTTTAATTTATGGGTTTCGATCTCTTTGATCCCTTGAAACAAAGAAAGCTTTAAAGGTTGGATTTTGAGGCTTTCTCGGACCAGGCTTCATTCCCGTAAACCTTATCTCTCTCTC	21	7136	32368	2751.83	75867.8	131040	3.61275e+06	16.9996	21.7847	4.78502	Up Regulated	-185364	1
Known-miRNA3066	mir166	TCTCGGACCAGGCTTCATTCC	TCTGAGAAGGAAAGGGGGTGTTTGGAATGAGGTTTGATCCAAGATCATCACATCATATATATATCTTCTTCTTCAATTTCCCTTTCCTTCTTGATTTACTTACCTTCATACATATATTATTATTTTCATCACTTCATGCATGGGATGAGACTGATCTCGGACCAGGCTTCATTCCTCACACCTAACTTTCCTTGTAGA	21	7136	32368	2751.83	75867.8	131040	3.61275e+06	16.9996	21.7847	4.78502	Up Regulated	-185364	1
Known-miRNA3067	mir166	TCTCGGACCAGGCTTCATTCC	GGTTGAGAGGAATGTTGTCTGGCTCGAGGTCATGGAGTAGGAGGAGAGTACTGAGATGAGTGAAAGTTTCCAATGGAAATTTACCCTCTTAACACAAAAAATGAAAAGATTCTCGGACCAGGCTTCATTCCCCCACCC	21	7136	0	2751.83	0	131040	0	16.9996	0	-16.9996	Specific To CtS	NA	NA
Known-miRNA3068	mir166	TCTCGGACCAGGCTTCATTCC	GCAAAGGTGAGGTTGAGAGGAATGTTGTCTGGCTCGAGGTCATGGAGGAGGAGGAGAGTACTGAGATGAGTGAAAGTTTCCAATGGAAATTTACCCTCTTAACACAAAAAAAAATTGATTCTCGGACCAGGCTTCATTCCCCACACCCAACTTTTGT	21	7136	0	2751.83	0	131040	0	16.9996	0	-16.9996	Specific To CtS	NA	NA
Known-miRNA3069	mir166	TCTCGGACCAGGCTTCATTCC	GGTGGGAGAATGAGGGTGTGGGGAATGTCGCCTTGGCTCGAGAGATCTATATGATATGATGTGTCCATGCATTCACTAATCATCAGTTTGTGAGTGTTTTCTCGGACCAGGCTTCATTCCCCTCACTCCCTCCTCTCTCGCT	21	7136	0	2751.83	0	131040	0	16.9996	0	-16.9996	Specific To CtS	NA	NA
Known-miRNA3070	mir166	TCTCGGACCAGGCTTCATTCC	GGTGGGAGAATGAGGGTGTGGGGAATGTCGCCTTGGCTCGAGAGAGATATATGCATGATGTGTCCATGCATTCACCAATGAATCAAATGATATTATATCAGTTTGAATTGTGAATGTTTTCTCGGACCAGGCTTCATTCCCCTCACTCCCTCCTCTCTCGCT	21	7136	0	2751.83	0	131040	0	16.9996	0	-16.9996	Specific To CtS	NA	NA
Known-miRNA3071	mir166	TCTCGGACCAGGCTTCATTCC	GAGTTGAGGGGAATGGTGTCTGGTTCGAGACCATTCTTCTGAAGCAAAGATCATCATCACCCTTGAGAATGATCTCGGACCAGGCTTCATTCCCCCTAGCTC	21	7136	0	2751.83	0	131040	0	16.9996	0	-16.9996	Specific To CtS	NA	NA
Known-miRNA3072	mir166	TCTCGGACCAGGCTTCATTCC	GAGTTGAGGGGAATGGTGTCTGGTTCGAGACCATTCTTCTGAAGCAAAGATCATCATCATCACCCTTGAGAATGATCTCGGACCAGGCTTCATTCCCCCTAGCTC	21	7136	0	2751.83	0	131040	0	16.9996	0	-16.9996	Specific To CtS	NA	NA
Known-miRNA3073	mir167	TGAAGCTGCCAGCATGATCT	AGGAAAAAGTGAAGCTGCCAGCATGATCTAGCTTTGGTTAGTGGGAGCGAGAGAGTGCTAACCCTCACTAGGTCATGCTGTGCTAGCCTCACTCCTTCCT	20	0	34	0	79.693	0	3984.65	0	11.9602	11.9602	Specific To CtR	NA	NA
Known-miRNA3074	mir167	TGAAGCTGCCAGCATGATCT	AGGAAAAAGTGAAGCTGCCAGCATGATCTAGCTTTGGTTAGAGAGCTGAAGAAGAGTGTTAAATGCTAACCCTTACTAGGTCATGCTGTAACAGCCTCACTCCTTCCT	20	0	34	0	79.693	0	3984.65	0	11.9602	11.9602	Specific To CtR	NA	NA
Known-miRNA3075	mir167	TGAAGCTGCCAGCATGATCT	GGGAAAAAGTGAAGCTGCCAGCATGATCTAGCTTTGGTTAGTGGGAGCCAGAGAGTGCTAACCCTCACTAGGTCATGCTGTGCTAGCCTCACTCCTTCCT	20	0	34	0	79.693	0	3984.65	0	11.9602	11.9602	Specific To CtR	NA	NA
Known-miRNA3076	mir167	TGAAGCTGCCAGCATGATCT	AGTGAAGCTGCCAGCATGATCTACCTTTGGTTAGAGAGCTCAAGAGTGCTAACCCTGACTAGGTCATGCTGTGACAGCCTCACT	20	0	34	0	79.693	0	3984.65	0	11.9602	11.9602	Specific To CtR	NA	NA
Known-miRNA3077	mir167	TGAAGCTGCCAGCATGATCT	TGAAGCTGCCAGCATGATCTTAACTTCCCTCACTTGCTGTGGAAAGATCAGATCATGTGGCAGTTTCA	20	0	34	0	79.693	0	3984.65	0	11.9602	11.9602	Specific To CtR	NA	NA
Known-miRNA3078	mir167	TGAAGCTGCCAGCATGATCT	TGAAGCTGCCAGCATGATCTTAACTTCCCTCACTTGCCGTGGAAAGATCAGATCATGTGGCAGTTTCA	20	0	34	0	79.693	0	3984.65	0	11.9602	11.9602	Specific To CtR	NA	NA
Known-miRNA3079	mir167	TGAAGCTGCCAGCATGATCTG	CAGCAGTTGAAGCTGCCAGCATGATCTGAGTTTACCTTCTATTGGTAAGAACAGATCATGTGGCTGCTTCACCTGTTG	21	0	259	0	607.073	0	28908.3	0	14.8192	14.8192	Specific To CtR	NA	NA
Known-miRNA3080	mir167	TGAAGCTGCCAGCATGATCTGA	CAGCAGTTGAAGCTGCCAGCATGATCTGAGTTTACCTTCTATTGGTAAGAACAGATCATGTGGCTGCTTCACCTGTTG	22	148	0	57.0728	0	2594.22	0	11.3411	0	-11.3411	Specific To CtS	NA	NA
Known-miRNA3081	mir167	TGAAGCTGCCAGCATGATCTT	TGAAGCTGCCAGCATGATCTTAACTTCCCTCACTTGCTGTGGAAAGATCAGATCATGTGGCAGTTTCA	21	26	0	10.0263	0	477.443	0	8.89918	0	-8.89918	Specific To CtS	NA	NA
Known-miRNA3082	mir167	TGAAGCTGCCAGCATGATCTT	ACTACCAGTTGAAGCTGCCAGCATGATCTTAACTTCCCTCACTTGCCGTGGAAAGATCAGATCATGTGGCAGTTTCACCTAGTAGT	21	26	0	10.0263	0	477.443	0	8.89918	0	-8.89918	Specific To CtS	NA	NA
Known-miRNA3083	mir168	TCGCTTGGTGCAGGTCGGGAA	GCGGTCTCTAATTCGCTTGGTGCAGGTCGGGAACCGGTTTTCGCGCGGAATGGAGGAACGGTCGCCGGCGGCGAATTGGATCCCGCCTTGCATCAACTGAATCGGAGGCCGC	21	160	0	61.7003	0	2938.11	0	11.5207	0	-11.5207	Specific To CtS	NA	NA
Known-miRNA3084	mir168	TCGCTTGGTGCAGGTCGGGAA	GCGGTCTCTAATTCGCTTGGTGCAGGTCGGGAACCGGTTTTCGCGCGGAATGGAGGAGCGGTCGCCGGCGCCGAATTGGATCCCGCCTTGCATCAACTGAATCGGAGGCCGC	21	160	0	61.7003	0	2938.11	0	11.5207	0	-11.5207	Specific To CtS	NA	NA
Known-miRNA3087	mir169	CAGCCAAGGATGACTTGCCGG	CCTAAGAGGGACTTACATGAAGAGGAAGAGAGAGTGATGCAGCCAAGGATGACTTGCCGGCGTTATTATTTGCTCATGTTCATGCTCACCGGTTTCCTTGCCGGCAAGTTGTGTTTGGCTATGTTTTGCTCTCTTCTTCTCATGTAAGTGCCACTTAGG	21	11	30	4.2419	70.3174	201.995	3348.45	7.65818	11.7093	4.0511	Up Regulated	3278.2	0
Known-miRNA3088	mir169	CAGCCAAGGATGACTTGCCGG	TCACAATAAGAGGTAGAAAGTAGAGTGCAGCCAAGGATGACTTGCCGGAGCAATAAGAATAAACAATAAAATGTATCTATTTATAACATTCTTCTTCTTCTTCTTCTTCTTTCACGCCGGCAAGTTGTTCTTGGCTACATTTTGTTTTCTTCTTCTACTGTGA	21	11	30	4.2419	70.3174	201.995	3348.45	7.65818	11.7093	4.0511	Up Regulated	3278.2	0
Known-miRNA3089	mir169	CAGCCAAGGATGACTTGCCGG	AGAGGCAGAAAGTAGAGTGCAGCCAAGGATGACTTGCCGGAGCAATAAGCAATAATATCTATCTATTTTATCTTTCTTTTCTTCTTATTCTTTCACGCCGGCAAGTTGTTCTTGGCTACATTTTGTTTTCTTCTTCT	21	11	30	4.2419	70.3174	201.995	3348.45	7.65818	11.7093	4.0511	Up Regulated	3278.2	0
Known-miRNA3090	mir169	CAGCCAAGGATGACTTGCCGG	AGAGAGTGTAGTGCAGCCAAGGATGACTTGCCGGCATTAGCCAAGTGAATGAGCATCATATATATATATATATATATATATATATATATGACTCATGTTCTTGTCGGCAAGTTGGCCTTGGCTATATTGGACTCTCT	21	11	30	4.2419	70.3174	201.995	3348.45	7.65818	11.7093	4.0511	Up Regulated	3278.2	0
Known-miRNA3098	mir171	TTGAGCCGCGCCAATATCACT	GAGAAAGCGATGTTGGTGAGGTTCAATCCGAAGACGGATTTACATGTAGAAGCAGTAAAATACGATCTCAGATTGAGCCGCGCCAATATCACTTTATC	21	0	25	0	58.5978	0	2790.37	0	11.4462	11.4462	Specific To CtR	NA	NA
Known-miRNA3099	mir171	TTGAGCCGCGCCAATATCACT	GATGTTGGTGAGGTTCAATCCGAAGACGGATTTACATGTAGAAGCAGTAAAATACGATCTCAGATTGAGCCGCGCCAATATC	21	0	25	0	58.5978	0	2790.37	0	11.4462	11.4462	Specific To CtR	NA	NA
Known-miRNA3100	mir171	TTGAGCCGCGTCAATATCTCA	AGGTATTGGCGTGCCTCAATTTGAAGACATGGTTAAGATGAAAACCAGCCATGTAATTTTAATTGAGCCGCGTCAATATCT	21	7	0	2.69939	0	128.542	0	7.0061	0	-7.0061	Specific To CtS	NA	NA
Known-miRNA3101	mir171	TTGAGCCGTGCCAATATCACA	GATATTGGTGCGGTTCAATCAGAAGGCAGTGTTTTATGATCCAAAAGCTCTGTGTTATTTGATTGAGCCGTGCCAATATC	21	0	9	0	21.0952	0	1004.53	0	9.97231	9.97231	Specific To CtR	NA	NA
Known-miRNA3102	mir171	TTGAGCCGTGCCAATATCACA	GATATTGGTACGGTTCAATCAGAAGACAGTGCTTTATGATTCTAAAGCTCTCTTATTTGATTGAGCCGTGCCAATATC	21	0	9	0	21.0952	0	1004.53	0	9.97231	9.97231	Specific To CtR	NA	NA
Known-miRNA3103	mir171	TTGAGCCGTGCCAATATCACA	GATATTGGTACGGTTCAATCAGAAGGCAGTGCTTTATGATTTCAAAGCTCTCTTATTTGATTGAGCCGTGCCAATATC	21	0	9	0	21.0952	0	1004.53	0	9.97231	9.97231	Specific To CtR	NA	NA
Known-miRNA3104	mir171	TTGAGCCGTGCCAATATCACA	GATATTGGTGCGGTTCAATCAGAAGGCAGTGTTTTATGATCCAAAAACTCTGTGTTATTTGATTGAGCCGTGCCAATATC	21	0	9	0	21.0952	0	1004.53	0	9.97231	9.97231	Specific To CtR	NA	NA
Known-miRNA3114	mir319	TGGACTGAAGGGGAGCTCCTTC	TAGTACTGGGAGACAAAGAGAGTGAAGGAGCTTCCTTCAGCCCACGCATGGGTTCGGGGGATTGAAGGGTTGCTGAAGCATCTGCTGACTCATTCATACACACAGAATAGTGATTCAAATTGCTAAGGTAATTGTGTGAATGAAGCAGGAGATATTTTGCATCCCTCTTTCTTTGTGCTTGGACTGAAGGGGAGCTCCTTCTTTCTGTTGCCTCCACTTGTATTA	22	8	79	3.08502	185.169	140.228	8416.78	7.13163	13.0391	5.90742	Up Regulated	8733.18	0
Known-miRNA3116	mir319	TTGGACTGAAGGGAGCTCCCT	AGACCCTAAGGTAAGAGAGCTTTCTTCAGTCCACTCATGGGTGACAGTAAGATTCAATTAGCTGCCGACTCATTCATCCAAATGTTGAGTGTAAGCGAATAAATATACTCAGCAGATGAGTGAATGATGCGGGAGACAAATTGAATCTTAAGTTTCCTGTACTTGGACTGAAGGGAGCTCCCTTTTCCTTTTGTCT	21	183	8004	70.5697	18760.7	3360.46	893366	11.7144	19.7689	8.05445	Up Regulated	-224701	1
Known-miRNA3117	mir319	TTGGACTGAAGGGAGCTCCCT	CGACGGTAAGAGAGCTTTCTTCAGTCCACTTATGGGTGACAATAAGATTTCAATTAGCTGCCGACTCATTCATCCAAATGCTGAGTGAAAGCGAAGAAAGATACTCAGCAAATGAGTGAATGATGCGGGAGACAAATTGATTCTTAAGTTTCCTGTACTTGGACTGAAGGGAGCTCCCTTTTTCTTTTG	21	183	8004	70.5697	18760.7	3360.46	893366	11.7144	19.7689	8.05445	Up Regulated	-224701	1
Known-miRNA3118	mir319	TTGGACTGAAGGGAGCTCCCT	GGGATGGTTGATCAGGTAAGAGAGCTCTCTTCAGCCCACTCATAGGTGATAATAGGATTTAATTAGCTGCCGACTCATTCATACACATGCTGAGTGAATTAATGAATAATACTCAGTAAATGAGTGAATGATACGGGAGACAAATTGAATCTTATGTTTTCTGTACTTGGACTGAAGGGAGCTCCCTTTTCTCGCTCGTTTCTGTCTC	21	183	8004	70.5697	18760.7	3360.46	893366	11.7144	19.7689	8.05445	Up Regulated	-224701	1
Known-miRNA3119	mir319	TTGGACTGAAGGGAGCTCCCT	GAATAGTTTAAGAGAGCTTCCTTCAGTCCACTCATGGATGGGTAGAGGGTTTGAATTAGCTGCTGACTCATTCATTCAAACACAATAGAATTAGTATCATGGTATGCTATTGTGAATGTGTGAATGATGCAGGAGGTAAAGTTCATCCTTTTCTTGTCTTTGCTTGGACTGAAGGGAGCTCCCTTTTACTGTTT	21	183	8004	70.5697	18760.7	3360.46	893366	11.7144	19.7689	8.05445	Up Regulated	-224701	1
Known-miRNA3120	mir319	TTGGACTGAAGGGAGCTCCCT	AAGATGTATGTATTATTAAGAATAGTTGAAGAGAGCTTCCTTCAGTCCACTCATGGATGGGTAAGGGGTTAGAATTAGCTGCTGACTCATTCATTCAAACACAATAGATCTGGCATCATGATATGCTATTGTGAATGTGTGAATGATGCGGGAGGTAAATTTCTTCCTTTTCCTGTCTGTGCTTGGACTGAAGGGAGCTCCCTCTAACTGTCTATAATGTTATCTT	21	183	8004	70.5697	18760.7	3360.46	893366	11.7144	19.7689	8.05445	Up Regulated	-224701	1
Known-miRNA3121	mir319	TTGGACTGAAGGGAGCTCCCT	ATGAGGAATAGTTTAAGAGAGCTTCCTTCAGTCCACTCATGGATGGATAGAGGGTTTGAATTAGCTGCTGACTCATTCATTCAAACACAATAGAACGGGTGTCATGGTATGCTATTGTGAATGCCTGAATGATGCAGGAGGTAAAGTTCATCCTTTTCTTGTCTGTGCTTGGACTGAAGGGAGCTCCCTTTTACTGTTTTTATCAT	21	183	8004	70.5697	18760.7	3360.46	893366	11.7144	19.7689	8.05445	Up Regulated	-224701	1
Known-miRNA3122	mir319	TTGGACTGAAGGGAGCTCCCT	TAATATTGATGTATATACTATTAGGAATAGTTGAAGAGAGCTTCCTTCAGTCCACTCATGGATGGGAAAGGGGTTTGAATTAGCTGCTGACTCATTCATTCAAACACAATAGATTCGGCTTCATGATATGTTATTGTGAATGTGTGAATGATGCGGGAGGTAAATTTCTTCCTTTTCTTGTCCTTGCTTGGACTGAAGGGAGCTCCCTCTAACTTCTTATAATGTTA	21	183	0	70.5697	0	3360.46	0	11.7144	0	-11.7144	Specific To CtS	NA	NA
Known-miRNA3125	mir319	TTTGGACTGAAGGGAGCTCCT	GGGAGTTCCTTGCAGCCCAAAGCTTCAAGGATGAAATTCTTCCTGCGGTTTTGGACTGAAGGGAGCTCCT	21	46	9	17.7388	21.0952	844.707	1004.53	9.72231	9.97231	0.250004	Normally Expressed	543.433	0
Known-miRNA3126	mir319	TTTGGACTGAAGGGAGCTCCT	AGGAGTTCCCTTGCAGCCCAAAACACCCTGCATGAACTACTTCATGTTGTTTTGGACTGAAGGGAGCTCCT	21	46	9	17.7388	21.0952	844.707	1004.53	9.72231	9.97231	0.250004	Normally Expressed	543.433	0
Known-miRNA3127	mir390	AAGCTCAGGAGGGATAGCGCC	GTGTGGAAGAATCTGTAAAGCTCAGGAGGGATAGCGCCATGGATGATCTCTTCTCCACTCTTGATCTTCTCTTGCGCTATCCATCCTGAGTTTCATGGCTTCTATCCACAC	21	19	34	7.32691	79.693	348.901	3794.91	8.44667	11.8898	3.44318	Up Regulated	3646.53	0
Known-miRNA3128	mir390	AAGCTCAGGAGGGATAGCGCC	AAGCTCAGGAGGGATAGCGCCATGGATGATCTTCTCTTCACTCTTGATCTTCTCTTGCGCTATCCATCCTGAGTTT	21	19	34	7.32691	79.693	348.901	3794.91	8.44667	11.8898	3.44318	Up Regulated	3646.53	0
Known-miRNA3129	mir390	AAGCTCAGGAGGGATAGCGCC	AGAAGAATCTGTAAAGCTCAGGAGGGATAGCGCCACAACACTCATGATTTTATATCATAATATATTTGGCGCTATCTATCCTGAGTTTCACGGGTTCTTCT	21	19	34	7.32691	79.693	348.901	3794.91	8.44667	11.8898	3.44318	Up Regulated	3646.53	0
Known-miRNA3130	mir390	AAGCTCAGGAGGGATAGCGCC	AGAAGAATCTGTAAAGCTCAGGAGGGATAGCGCCACGACACTCATGATTTTCACATCATAGTGTATTTGGCGCTATCTATCCTGAGTTTCACGGGTTTTTCT	21	19	34	7.32691	79.693	348.901	3794.91	8.44667	11.8898	3.44318	Up Regulated	3646.53	0
Known-miRNA3131	mir390	AAGCTCAGGAGGGATAGCGCC	GAAGAATTTGTAAAGCTCAGGAGGGATAGCGCCATGGAAGGTCTTTCTACTAATTTGCTCTATCATGGGTGCTTTGGTTTCGATCGATCTTCTCTAGCGCTACCCATCCTGAGTTTCATGGTTTCTTC	21	19	34	7.32691	79.693	348.901	3794.91	8.44667	11.8898	3.44318	Up Regulated	3646.53	0
Known-miRNA3132	mir393	TCCAAAGGGATCGCATTGATC	ACTGGAGGAGGCATCCAAAGGGATCGCATTGATCCCAAATTTCAGATTTATAAATTTTTCTCTTTCCCTCCCCTTCTCAATATTTGGGATCATGCTATCCCTTTGGATTCCTCCTTTGGT	21	0	60	0	140.635	0	6696.89	0	12.7093	12.7093	Specific To CtR	NA	NA
Known-miRNA3133	mir393	TCCAAAGGGATCGCATTGATC	ACTAGAGGAGGCATCCAAAGGGATCGCATTGATCCCAAATCCAAGCTTCAATGTTCTTCTATCTTTCTCACTCAAAATATTAATTTTATTTGGGATCATGCTATCCCTTTGGATTTCTCCTTTAGT	21	0	60	0	140.635	0	6696.89	0	12.7093	12.7093	Specific To CtR	NA	NA
Known-miRNA3134	mir393	TCCAAAGGGATCGCATTGATC	GCAACTGGAGGAGGCATCCAAAGGGATCGCATTGATCCCAAATCCAAGCTTCAATATTCTTCTCTCTTTCCCACTCAAAATATTAATTTTATTTGGGATCATGCTATCCCTTTGGATTTCTCCTTTAGTGGC	21	0	60	0	140.635	0	6696.89	0	12.7093	12.7093	Specific To CtR	NA	NA
Known-miRNA3135	mir393	TCCAAAGGGATCGCATTGATC	ACTGGAGGAGGCATCCAAAGGGATCGCATTGATCCCAAATTTCAGATTTATAAATTTGTCTTTCTCTTCCCTTGTCAATATTTGGGATCATTTCTCTTCCCTTCTCAATATTTGGGATCATGCTATCCCTTTGGATTCCTCCTTTGGT	21	0	60	0	140.635	0	6696.89	0	12.7093	12.7093	Specific To CtR	NA	NA
Known-miRNA3136	mir393	TCCAAAGGGATCGCATTGATC	GAGGAGGCATCCAAAGGGATCGCATTGATCCCAAATCCAAGCTTTAATATTTTTCTCTCTTCTCACTCAATAATATTAATTTATTTGGGATCATGCTATCCCTTTGGATTTCTCCTT	21	0	60	0	140.635	0	6696.89	0	12.7093	12.7093	Specific To CtR	NA	NA
Known-miRNA3137	mir393	TCCAAAGGGATCGCATTGATC	GGTGGAGAGTTCCAAAGGGATCGCATTGATCTAATTCTTGTAGATGTTTACACTTGCAAGCTTTGCATGCAATTCCTGGATTCAGATGTGATTCAGTGGTTCACTTATTGGATCATGCGATCCCTTAGGAACTTTCCATC	21	0	60	0	140.635	0	6696.89	0	12.7093	12.7093	Specific To CtR	NA	NA
Known-miRNA3138	mir393	TCCAAAGGGATCGCATTGATC	GGTGGATAGTTCCAAAGGGATCGCATTGATCTAATTCTTTATCTTCCTGCATGTATTTACTTGCAGCTCTGGTTTTGGACCTTTTTACCGGTTCACTGACTTGGATCATGCGATCCCTTAGGAATTTTCCATC	21	0	60	0	140.635	0	6696.89	0	12.7093	12.7093	Specific To CtR	NA	NA
Known-miRNA3139	mir393	TCCAAAGGGATCGCATTGATC	GGTGGAGAGTTCCAAAGGGATCGCATTGATCTAATTCTTGTAGATGCCTGAACTTGCAATCTTGAATCTTGCATGCAATTCCTGGATTTAGGTTTGCTTTAAGGGGTTCAGTTATTGGATCATGCGATCCCTTAGGAACTTTCCATC	21	0	60	0	140.635	0	6696.89	0	12.7093	12.7093	Specific To CtR	NA	NA
Known-miRNA3140	mir393	TCCAAAGGGATCGCATTGATC	GGTGGAGAGTTCCAAAGGGATCGCATTGATCTAATTCTTGATCTTCCTGCATGCATTTGCTTGCAGTTCTGCTTTTGAGCCATATTTTACCGGTTCACTGACTTGGATCATGCGATCCCTTAGGAATTCTCCATC	21	0	60	0	140.635	0	6696.89	0	12.7093	12.7093	Specific To CtR	NA	NA
Known-miRNA3166	mir396	TTCCACAGCTTTCTTGAACTG	TGGCTCTCTTTGTATTCTTCCACAGCTTTCTTGAACTGCATCCAAAGAGTTCCTTTGCATGCATGCCATGGCACTCTTACTCCCAAATCTTGTTTTGCGGTTCAATAAAGCTGTGGGAAGATACAGATAGGGTCA	21	22	2289	8.48379	5365.22	403.99	255487	8.65818	17.9629	9.30471	Up Regulated	-607035	1
Known-miRNA3167	mir396	TTCCACAGCTTTCTTGAACTG	GTGATCTTCCACAGCTTTCTTGAACTGTGTTGTGTGAGGTTTCTCCAAGTGAAGGTTTAAGATCCCTTATGCAACATAAATTCTTTGAGCACAATTCAAGATAGCTGTGGAAAATCAC	21	22	2289	8.48379	5365.22	403.99	255487	8.65818	17.9629	9.30471	Up Regulated	-607035	1
Known-miRNA3168	mir396	TTCCACAGCTTTCTTGAACTG	TGGCCCTCTTTGTATTCTTCCACAGCTTTCTTGAACTGCATCCATAGAGTTCCTTTGCATGCATGCCAAGGCACTCTTGCTCCCACACCTTGTTTTGCGGTTCAATAAAGCTGTGGGAAGATACAGATAGGGTCA	21	22	2289	8.48379	5365.22	403.99	255487	8.65818	17.9629	9.30471	Up Regulated	-607035	1
Known-miRNA3169	mir396	TTCCACAGCTTTCTTGAACTG	GTGATCTTCCACAGCTTTCTTGAACTGTGTTGTGAGGCTTCTCTCCAATGAAGGTTTATACCCTATGCAAAAGAAATTCTATGAGCACAATTCAAGATAGCTGTGGAAAATCAC	21	22	2289	8.48379	5365.22	403.99	255487	8.65818	17.9629	9.30471	Up Regulated	-607035	1
Known-miRNA3170	mir396	TTCCACAGCTTTCTTGAACTT	GTCATGCTTTTCCACAGCTTTCTTGAACTTCTTATGCATCTTATATCTCTCCACCTCCAGGATTTTAAGCCCTAGAAGCTCAAGAAAGCTGTGGGAGAATATGGC	21	41	3194	15.8107	7486.46	752.891	356498	9.5563	18.4435	8.88724	Up Regulated	-362548	1
Known-miRNA3171	mir396	TTCCACAGCTTTCTTGAACTT	TATGCTTTTCCACAGCTTTCTTGAACTTCTTATGCCTAGTGCAATTATTGATGTGGCATAGAAGTTTAAGAAAAATGTGGAAAAACATG	21	41	3194	15.8107	7486.46	752.891	356498	9.5563	18.4435	8.88724	Up Regulated	-362548	1
Known-miRNA3172	mir396	TTCCACAGCTTTCTTGAACTT	TATGCTTTTCCACAGCTTTCTTGAACTTCTTATGCCTAATGCAGCTATTGATGTGGCATTGAAGTTTAAGAAAAATGTGGAAAAACATG	21	41	3194	15.8107	7486.46	752.891	356498	9.5563	18.4435	8.88724	Up Regulated	-362548	1
Known-miRNA3173	mir396	TTCCACAGCTTTCTTGAACTT	GTCATGCTTTTCCACAGCTTTCTTGAACTTCTTATGCATCTTATATCTCTCCACTTCCAGCATTTTAAGCCCTAGAAGCTCAAGAAAGCTGTGGGAGAATATGGC	21	41	3194	15.8107	7486.46	752.891	356498	9.5563	18.4435	8.88724	Up Regulated	-362548	1
Known-miRNA3176	mir398	TGTGTTCTCAGGTCGCCCCTG	GGTAGAGGAATTCTACAGGGTCGTCCTGAGACCACATGAAACAGATTCAAAATACAAGCATATTTGCTTGTGACCTTTTGTGACTCAGTTCATGTGTTCTCAGGTCGCCCCTGCTGAACTTTTCTCTACC	21	5	36	1.92813	84.3809	91.8159	4018.14	6.52067	11.9723	5.45164	Up Regulated	4048.41	0
Known-miRNA3177	mir398	TGTGTTCTCAGGTCGCCCCTG	GGTAGAGGGATTCTACAGGGTCGTCCTGAGATCACATGAAGTAGAATATAAGCAGCCATATTTGCTTCTTGTCTCGTGTTCTCAGCTCATGTGTTCTCAGGTCGCCCCTGCTGGACTATTCTCTACC	21	5	36	1.92813	84.3809	91.8159	4018.14	6.52067	11.9723	5.45164	Up Regulated	4048.41	0
Known-miRNA3182	mir403	TTAGATTCACGCACAAACTTG	AAATTGCAGGTTCGTGCGTGAATCTAACGAAAGTTTCTCGTTCTCTCCATTCCACTTCTGCGTTAGATTCACGCACAAACTTGTCATTT	21	55	87	21.2095	203.92	1009.98	9710.5	9.9801	13.2453	3.26523	Up Regulated	9574.18	0
Known-miRNA3183	mir403	TTAGATTCACGCACAAACTTG	GCAGGTTCGTGCGTGAATCTAATCAAAGTTTCTCATTAACTTCTGCGTTAGATTCACGCACAAACTTGT	21	55	87	21.2095	203.92	1009.98	9710.5	9.9801	13.2453	3.26523	Up Regulated	9574.18	0
Known-miRNA3184	mir408	ATGCACTGCCTCTTCCCTGGC	GGACAAAGCAGGGGAACAGGCAGAGCATGGATGGAGCTATCAACACAATATTGTCAAGAAACTGAGAGTGAGAGGAGAAATATGTTGTGGTTCTGCTCATGCACTGCCTCTTCCCTGGCTCTGTCT	21	0	5	0	11.7196	0	558.075	0	9.12431	9.12431	Up Regulated	559.807	0
Known-miRNA3185	mir408	ATGCACTGCCTCTTCCCTGGC	GGACAAAGCAGGGGAACAGGCAGAGCATGGATGGAGCTATCAACACAATATTGTCAAGAAAGTGAGAAAGTGAGAGGAGAAATCTGTTGTGGTTCTGCTCATGCACTGCCTCTTCCCTGGCTTTGTCT	21	0	5	0	11.7196	0	558.075	0	9.12431	9.12431	Up Regulated	559.807	0

## Sheet: CtP_vs_CtST
miRBase ID	miR-Family	Sequence	Hairpin Sequence	miRNA-Len	CtS_RawExp	CtST_RawExp	CtS_RPM	CtST_RPM	CtS_RPKM	CtST_RPKM	CtS_FoldExp	CtST_FoldExp	CtS_vs_CtST	Remark	Chi Square	p Value		Remark	Count
Known-miRNA3000	mir1507	TCTCATTCCATACATCGTCTGA	GTTTGGCAGAGGTGTATGGAGTGAGAGAAGGGAAAGGGTATTTTCCGATTCTGTCGTTACTCTCTTCCCTCTCTCATTCCATACATCGTCTGACGAAC	22	8	11	3.08502	3.15398	140.228	143.363	7.13163	7.16353	0.0318954	Normally Expressed	137.005	0		Normally Expressed	2
Known-miRNA3001	mir1507	TCTCATTCCATACATCGTCTGA	GTTTGACAGAGATGTATGGAGTGAGAGAAGGGAAATGATATTTTCCGATCCCATCGTTACTCTCTTCCCTCTCTCATTCCATACATCGTCTGACGAAC	22	8	0	3.08502	0	140.228	0	7.13163	0	-7.13163	Specifici To CtS	NA	NA		Specifici To CtS	7
Known-miRNA3002	mir156	TGACAGAAGAGAGTGAGCAC	GAGAGGCTGACAGAAGAGAGTGAGCACATACTAGTGGAGATTGTATGAGGGCATACAATTGCGGGTGCGTGCTCACTTCTCTATCTGTCAGCTTCCC	20	1290	21342	497.459	6119.29	24872.9	305965	14.6023	18.223	3.62072	Up Regulated	-434671	1		Specifici To CtST	22
Known-miRNA3003	mir156	TGACAGAAGAGAGTGAGCAC	GGAGGTGACAGAAGAGAGTGAGCACACATAATACTTTCTTGTAAGATAAAGATTCATGCTTGAAGTTATGTGTGCTCACTCTCTATCTGTCACCCC	20	1290	21342	497.459	6119.29	24872.9	305965	14.6023	18.223	3.62072	Up Regulated	-434671	1		Up Regulated	15
Known-miRNA3004	mir156	TGACAGAAGAGAGTGAGCAC	GGTGACAGAAGAGAGTGAGCACTTGGCTCTTTCCTAGCATGGATCTAAGTTCACGCCAAAAGCCGTGTGCTCTCTCTCTATCTGTCACC	20	1290	21342	497.459	6119.29	24872.9	305965	14.6023	18.223	3.62072	Up Regulated	-434671	1
Known-miRNA3005	mir156	TGACAGAAGAGAGTGAGCAC	GAGAGGTGACAGAAGAGAGTGAGCACACATGGTATTTTCTTGGATGATATAAGATTTCATGCTTGAAACTATGCGTGCTCATTCTCTATCTGTCACCCATC	20	1290	21342	497.459	6119.29	24872.9	305965	14.6023	18.223	3.62072	Up Regulated	-434671	1
Known-miRNA3006	mir156	TGACAGAAGAGAGTGAGCAC	GAGGCTGACAGAAGAGAGTGAGCACATGCTAGTGGTATTTGTATGAGGGCATACAATTGCGGGTGCGTGCTCACTTCTCTATCTGTCAGCTTC	20	1290	21342	497.459	6119.29	24872.9	305965	14.6023	18.223	3.62072	Up Regulated	-434671	1
Known-miRNA3007	mir156	TGACAGAAGAGAGTGAGCAC	GGAGGTGACAGAAGAGAGTGAGCACTTGGCTCTTTCCTAGCATGGATCTTTCGTGCTAAAAGCTGTGTGCTCATTCTCTATCTGTCACCACC	20	1290	21342	497.459	6119.29	24872.9	305965	14.6023	18.223	3.62072	Up Regulated	-434671	1
Known-miRNA3008	mir156	TGACAGAAGAGAGTGAGCAC	GAGGTGACAGAAGAGAGTGAGCACACATAGTACTTTCTTGAATGATATAAGGTTTCATGCTTGAAGTTATGCGTGCTTACTCTCTATCTGTCACCC	20	1290	21342	497.459	6119.29	24872.9	305965	14.6023	18.223	3.62072	Up Regulated	-434671	1
Known-miRNA3009	mir156	TGACAGAAGAGAGTGAGCAC	TTGACAGAAGAGAGTGAGCACACAGAAGCACTTGGTATAGTTATATACTGTTGCTTTTGCGTGCTCACTTCTCTTTCTGTCAA	20	1290	21342	497.459	6119.29	24872.9	305965	14.6023	18.223	3.62072	Up Regulated	-434671	1
Known-miRNA3010	mir156	TGACAGAAGAGAGTGAGCAC	TGACAGAAGAGAGTGAGCACACAGAGGCACTTGGTATAGTATATATACTATTGCTTTTGCGTGCTCACTTCTCTTTCTGTCA	20	1290	21342	497.459	6119.29	24872.9	305965	14.6023	18.223	3.62072	Up Regulated	-434671	1
Known-miRNA3011	mir156	TGACAGAAGAGAGTGAGCAC	GACAGAAGAGAGTGAGCACAAAGAGGCACTTGATATAATTCTATATCACTGCTTTTGTGTGCTCACCACTCTTTCTGTC	20	1290	21342	497.459	6119.29	24872.9	305965	14.6023	18.223	3.62072	Up Regulated	-434671	1
Known-miRNA3012	mir156	TGACAGAAGAGAGTGAGCAC	ATTGACAGAAGAGAGTGAGCACAAAGAGGCACTTGATATAAATCTATATCACTGCTTTTGTGTGCTCACTACTCTTTCTGTCGGT	20	1290	21342	497.459	6119.29	24872.9	305965	14.6023	18.223	3.62072	Up Regulated	-434671	1
Known-miRNA3013	mir156	TGACAGAAGAGAGTGAGCAC	GGAGATGACAGAAGAGAGTGAGCACACATGGTATTTTCTTGCACGATGACGATTCATGCTTGAAGCTATGTGTGCTTACTCTCTATCTGTCATCCC	20	1290	21342	497.459	6119.29	24872.9	305965	14.6023	18.223	3.62072	Up Regulated	-434671	1
Known-miRNA3014	mir156	TTGACAGAAGAGAGAGAGCAC	TGACAGAAGAGAGAGAGCACAACCCGGGAATGGTTAAAGGAGTCTTTGCCTTTGTTGGGAGTGTGCTCTCTCTTCCTCTGTCA	21	185	419	71.341	120.138	3397.19	5720.85	11.7301	12.482	0.751889	Normally Expressed	5746.27	0
Known-miRNA3015	mir156	TTGACAGAAGAGAGAGAGCAC	TGACAGAAGAGAGAGAGCACAACCCGGGAATGGCTAAAGGAGTCTTTGCCTTTGTTGGGAGTGTGCCCTCTCTTCCTCTGTCA	21	185	419	71.341	120.138	3397.19	5720.85	11.7301	12.482	0.751889	Normally Expressed	5746.27	0
Known-miRNA3020	mir156mir157	TGACAGAAGATAGAGAGCAC	GACAGAAGATAGAGAGCACTGATGATGAAATGCATGAAAGGGAATGGCATCTCACTCCTTTGTGCTCTCTAGTCTTCTGTC	20	0	162	0	46.4495	0	2322.48	0	11.1814	11.1814	Specifici To CtST	NA	NA
Known-miRNA3021	mir156mir157	TTGACAGAAGATAGAGAGCAC	CGTGAGGAGGAAAGTGTTGGTGATGCTGTTGACAGAAGATAGAGAGCACAGATGATGAAATGCAAGAAAGGAAATGGCATCTTACTCTTTTGTGCTCTCTAGTCTTCTTGTCATCATCATTTTGCCTCCCCTCTCTTATG	21	0	7805	0	2237.89	0	106566	0	16.7014	16.7014	Specifici To CtST	NA	NA
Known-miRNA3022	mir156mir157	TTGACAGAAGATAGAGAGCAC	TGACAGAAGATAGAGAGCACAGATGATGATATGCATATTATATAAAAAGCAGCTAGGGAACTCATGAATTGTGCATCTCACTCCTTTGTGCTCTCTATACTTCTGTCA	21	0	7805	0	2237.89	0	106566	0	16.7014	16.7014	Specifici To CtST	NA	NA
Known-miRNA3023	mir156mir157	TTGACAGAAGATAGAGAGCAC	GGGAGGCATTAGTTGGTAAGGTTGTTGACAGAAGATAGAGAGCACAGATGATGATATGCACATATACATGGAACAGGAATTTAAGCAATTGCATCTCACTCCTTTGTGCTCTCTAAGCTTCTGTCATCCACCTCCACTACCCTCCT	21	0	7805	0	2237.89	0	106566	0	16.7014	16.7014	Specifici To CtST	NA	NA
Known-miRNA3024	mir156mir157	TTGACAGAAGATAGAGAGCAC	AAGGTTGTTGACAGAAGATAGAGAGCACAGATGATGATATGCATATTATATAATATATAGCAGGGAACTCATGATGAATTGTGCATCTTACTCCTTTGTGCTCTCTATACTTCTGTCATCACCTT	21	0	7805	0	2237.89	0	106566	0	16.7014	16.7014	Specifici To CtST	NA	NA
Known-miRNA3025	mir156mir157	TTGACAGAAGATAGAGAGCAC	GGTTGTTGACAGAAGATAGAGAGCACAGATAGTGATATGCATAAAAATATGGAACGGGAAAGCAATTGCATCTCACTCCTTTGTGCTCTCTAGGCTTCTGTCATCC	21	0	7805	0	2237.89	0	106566	0	16.7014	16.7014	Specifici To CtST	NA	NA
Known-miRNA3026	mir159	TTTGGATTGAAGGGAGCTCTA	ACAAAGGGGGTTATGGAGTGGAGCTCCTTGAAGTCCAATTGAGGATCTTACTGGGTGGATTGAGCTGCTTAGCTATGGATCCCACAGTTCTACCCATCATTAAGTGCTTTTGTGGTAGTCTTGTGGCTTCCATATCTGGGGAGCTTCATTTGCCTTTATAGTATTATCCTTCTTTGGATTGAAGGGAGCTCTACACCCTTCTCCCCTTTTGT	21	37792	144746	14573.6	41502.3	693982	1.9763e+06	19.4045	20.9144	1.50983	Up Regulated	-194658	1
Known-miRNA3027	mir159	TTTGGATTGAAGGGAGCTCTA	AGGGAAACATTAATTAAAGGGGATTATGAAGTGGAGCTCCTTGAAGTCCAATTGAGGATCTTACTGGGTGAATTGAGCTGCTTAGCTATGGATCCCACAGTTCTACCCATCAATAAGTGCTTTTGTGGTAGTCTTGTGGCTTCCATATCTGGGGAGCTTCATTTGCCTTTATAGTATTAACCTTCTTTGGATTGAAGGGAGCTCTACACCCTTCTCTTCTTTTCTCT	21	37792	144746	14573.6	41502.3	693982	1.9763e+06	19.4045	20.9144	1.50983	Up Regulated	-194658	1
Known-miRNA3030	mir160	TGCCTGGCTCCCTGTATGCCA	GCGTGCCTGGCTCCCTGTATGCCATTTGCAGAGCCCATCAGGACAGTGATGGCCTTAACGAATGGCGTGCGAGGAGCCATGCATGC	21	17	513	6.55566	147.09	312.174	7004.29	8.28621	12.774	4.48782	Up Regulated	7272.99	0
Known-miRNA3031	mir160	TGCCTGGCTCCCTGTATGCCA	TGTGCCTGGCTCCCTGTATGCCATTTGTAGAGCTCATCGAAGCATCAATGACCTTTGTGGATGGCGTATGAGGAGCCAAGCATA	21	17	513	6.55566	147.09	312.174	7004.29	8.28621	12.774	4.48782	Up Regulated	7272.99	0
Known-miRNA3032	mir160	TGCCTGGCTCCCTGTATGCCA	GTGTGCCTGGCTCCCTGTATGCCATTTGTAGACCCCATTACAAAGGTGATGGCCTTAGCAAATGGCGTATGAGGAGTCATGCATGC	21	17	513	6.55566	147.09	312.174	7004.29	8.28621	12.774	4.48782	Up Regulated	7272.99	0
Known-miRNA3033	mir160	TGCCTGGCTCCCTGTATGCCA	GCGTGCCTGGCTCCCTGTATGCCATTTGCAGAGCCCATCAGGACAGTGATGGCCTTAACGAATGGCGTGCGAGGAGCCATGCATGT	21	17	513	6.55566	147.09	312.174	7004.29	8.28621	12.774	4.48782	Up Regulated	7272.99	0
Known-miRNA3034	mir160	TGCCTGGCTCCCTGTATGCCA	GTGTGCCTGGCTCCCTGTATGCCATTTGTAGACCCCATCACAATGGTGATGGCCTTATCAAATGGCGTATGAGGAGTCATGCATGC	21	17	513	6.55566	147.09	312.174	7004.29	8.28621	12.774	4.48782	Up Regulated	7272.99	0
Known-miRNA3035	mir160	TGCCTGGCTCCCTGTATGCCA	ATGTGCCTGGCTCCCTGTATGCCATTTGCATAGTTCATTGAGCATCAATGATCTTTGTGAATGGCGTATGAGGAGCCAAGCATAT	21	17	0	6.55566	0	312.174	0	8.28621	0	-8.28621	Specifici To CtS	NA	NA
Known-miRNA3036	mir162	TCGATAAACCTCTGCATCCAG	GAGATGAGGTGAAGTCACTGGAGGCAGCGGTTCATCGATCTCTTCCTGAATTTGGTTGTGGAAGAACACAAAGCAAGAATCGGTCGATAAACCTCTGCATCCAGCGCTCACTTTGCCTCTCTT	21	30	1241	11.5688	355.826	550.896	16944.1	9.10564	14.0485	4.94286	Up Regulated	18678.2	0
Known-miRNA3037	mir162	TCGATAAACCTCTGCATCCAG	CTGGATGCAGCGGTTCATCGATCTCTTCCTGAATCGTTGTTTAACATCAGAACCATGAATCGATCGATAAACCTCTGCATCCAG	21	30	1241	11.5688	355.826	550.896	16944.1	9.10564	14.0485	4.94286	Up Regulated	18678.2	0
Known-miRNA3038	mir162	TCGATAAACCTCTGCATCCAG	TGGAGATGAGGTGAAGTCACTGGAGGCAGCGGTTCATCGATCTCTTCCTGAATTTGGTTGTGGAAGAACACAAAGCAAGAATCGGTCGATAAACCTCTGCATCCAGCGCTCACTTTGCCTCTCTTTA	21	30	1241	11.5688	355.826	550.896	16944.1	9.10564	14.0485	4.94286	Up Regulated	18678.2	0
Known-miRNA3039	mir164	TGGAGAAGCAGGGCACGTGCA	GGCAAAGGTGCATGCTGAGCAAGATGGAGAAGCAGGGCACGTGCAATTCTAACTCATGAAACCATAGAATCATCTTGTTTTTTCTTCTTTTCACTCTAACCAAATAGATTCCTCTACCTGCAGTGAGTTAGTCCTTCATGTGCCCCCCTTCCCCATCATGACGGCAGCACCTTAAATATAAAAATGCT	21	0	261	0	74.8353	0	3563.59	0	11.7991	11.7991	Specifici To CtST	NA	NA
Known-miRNA3040	mir164	TGGAGAAGCAGGGCACGTGCA	AAGGTGCATGCTGAGCAAGATGGAGAAGCAGGGCACGTGCAATTCTAACTCATGAAACCATAGAATCATAGAAAATCACTTGTTTTTTTCTTCTTCTTTTCACTCTAACCAAATAGATTCCTCTATCTGCAGTGAGTTAGTCCTTCATGTGCCCCCCTTCCCCATCATGACGGTAGCACCTT	21	0	261	0	74.8353	0	3563.59	0	11.7991	11.7991	Specifici To CtST	NA	NA
Known-miRNA3041	mir164	TGGAGAAGCAGGGCACGTGCA	TGGTGGCTAGGTCTTGCTGGAGAAGCAGGGCACGTGCAACTTCCCTCTCACTCAGAGACTCTATGCTTGTTCAAGCTGATTTTGCACGTGCTCTCCTTTTCCAGCTTGATTTTCCTACCA	21	0	261	0	74.8353	0	3563.59	0	11.7991	11.7991	Specifici To CtST	NA	NA
Known-miRNA3042	mir164	TGGAGAAGCAGGGCACGTGCA	AGGTGCATGTTGTGCAAGATGGAGAAGCAGGGCACGTGCAATACTACCTCATGAACACACGGCGTGTGAGCTCGGAGATCAATCACATTCTTTTCTGCTTCATTTGACCAACCCAGAGAGATCCTATGAGTTAGTCCTTCATGTGCCCCCCTTCCCCATCATGACAACAGCACCT	21	0	261	0	74.8353	0	3563.59	0	11.7991	11.7991	Specifici To CtST	NA	NA
Known-miRNA3043	mir164	TGGAGAAGCAGGGCACGTGCA	TGGTGGCTAGGTCTTGCTGGAGAAGCAGGGCACGTGCAACATTCCTGATGCTTGCTCCAGCTTATTTTGCACGTGCTCTCCTTTTCCAGCTTGATTTTCCTACCA	21	0	261	0	74.8353	0	3563.59	0	11.7991	11.7991	Specifici To CtST	NA	NA
Known-miRNA3050	mir166	GGAATGTTGTCTGGCTCGAGG	GCAAAGGTGAGGTTGAGAGGAATGTTGTCTGGCTCGAGGTCATGGAGGAGGAGAGTACTCAGATGAGTGAAAGTTTCCAATGGAAATTTACCCTCTTAACACCAAAAAAAAAAAAAAAATTGATTCTGGGACCAGGCTTCATTTCCCCCATCCAACTTTTGT	21	0	1228	0	352.099	0	16766.6	0	14.0333	14.0333	Specifici To CtST	NA	NA
Known-miRNA3051	mir166	GGAATGTTGTCTGGCTCGAGG	GGAATGTTGTCTGGCTCGAGGTCATGGAGGAGGAGGAGAGTATTGAGATGAGTGAAAGTTTCCAATGGAAATTTACCCTCTTAACACAAAAAAAAAAATTGATTCGCGGACCAGGCTTCATTCC	21	0	1228	0	352.099	0	16766.6	0	14.0333	14.0333	Specifici To CtST	NA	NA
Known-miRNA3052	mir166	TCGGACCAGGCTTCATTCC	GGAAGCTCACGTCTTGAGGGGAATGCAGTGTGGTCCAAGGAGATGATATATCACTTCACCATACTCATATCTTCACAAACTCATCAGATTCAGATGTAATAATAATTTGTAATATATGCATATTATGTCTCCTCGGACCAGGCTTCATTCCCTTCAATTACAGCTTCC	19	82	0	31.6214	0	1664.28	0	10.7007	0	-10.7007	Specifici To CtS	NA	NA
Known-miRNA3054	mir166	TCGGACCAGGCTTCATTCCCC	GTTGAGGGGAATGTCGTCTGGTTCGAGACCATTCATGCAAGTAGTCTCAGACATGACTCTTCTGAGTGATTTCGGACCAGGCTTCATTCCCCTCAGC	21	5722	390266	2206.56	111899	105074	5.32853e+06	16.681	22.3453	5.66426	Up Regulated	-185954	1
Known-miRNA3055	mir166	TCGGACCAGGCTTCATTCCCC	GAGGGGAATGTTGTCTGGCTCGAGGACCCTTCTTCTTCTTGATCTTGTGTAGACTGCTATACCTGTGGTCAAGGAATGCTTAGTGTTTTCGGACCAGGCTTCATTCCCCCC	21	5722	390266	2206.56	111899	105074	5.32853e+06	16.681	22.3453	5.66426	Up Regulated	-185954	1
Known-miRNA3056	mir166	TCGGACCAGGCTTCATTCCCC	AGTTGAGGGGAATGTCGTTTGGTTCGAGATCATTCATGCAAGTAGTCTCAGACATAACTCTTCTGAGTGATTTCGGACCAGGCTTCATTCCCCTCAGCT	21	5722	390266	2206.56	111899	105074	5.32853e+06	16.681	22.3453	5.66426	Up Regulated	-185954	1
Known-miRNA3057	mir166	TCGGACCAGGCTTCATTCCCC	GAGGGGAATGTTGTCTGGCTCGAGGACCCTTCTTCATCTTGATCTTGTGTAGACTACTATGCTTGTGGTCAAGGAATACATAGTGTTGTCGGACCAGGCTTCATTCCCCCC	21	5722	390266	2206.56	111899	105074	5.32853e+06	16.681	22.3453	5.66426	Up Regulated	-185954	1
Known-miRNA3058	mir166	TCGGACCAGGCTTCATTCCCC	AGTTGAGGGGAATGTCATCTGGTTCGAGATCATTCATTTATTCAATTAGTCTCAAACACGAAAATGCGGACCCAGTTCTTTTGTGTGATTTCGGACCAGGCTTCATTCCCCTGAGCT	21	5722	390266	2206.56	111899	105074	5.32853e+06	16.681	22.3453	5.66426	Up Regulated	-185954	1
Known-miRNA3065	mir166	TCTCGGACCAGGCTTCATTCC	GAAATGAGAGATTGGGGTTGATGGGAATGTTGTTTGGCTCGAGGTAACTATGCATGGTCTTAATTTTGTTCATCTTTGAAGCTTTAATTTATGGGTTTCGATCTCTTTGATCCCTTGAAACAAAGAAAGCTTTAAAGGTTGGATTTTGAGGCTTTCTCGGACCAGGCTTCATTCCCGTAAACCTTATCTCTCTCTC	21	7136	602650	2751.83	172795	131040	8.22834e+06	16.9996	22.9722	5.97252	Up Regulated	-183725	1
Known-miRNA3066	mir166	TCTCGGACCAGGCTTCATTCC	TCTGAGAAGGAAAGGGGGTGTTTGGAATGAGGTTTGATCCAAGATCATCACATCATATATATATCTTCTTCTTCAATTTCCCTTTCCTTCTTGATTTACTTACCTTCATACATATATTATTATTTTCATCACTTCATGCATGGGATGAGACTGATCTCGGACCAGGCTTCATTCCTCACACCTAACTTTCCTTGTAGA	21	7136	602650	2751.83	172795	131040	8.22834e+06	16.9996	22.9722	5.97252	Up Regulated	-183725	1
Known-miRNA3067	mir166	TCTCGGACCAGGCTTCATTCC	GGTTGAGAGGAATGTTGTCTGGCTCGAGGTCATGGAGTAGGAGGAGAGTACTGAGATGAGTGAAAGTTTCCAATGGAAATTTACCCTCTTAACACAAAAAATGAAAAGATTCTCGGACCAGGCTTCATTCCCCCACCC	21	7136	602650	2751.83	172795	131040	8.22834e+06	16.9996	22.9722	5.97252	Up Regulated	-183725	1
Known-miRNA3068	mir166	TCTCGGACCAGGCTTCATTCC	GCAAAGGTGAGGTTGAGAGGAATGTTGTCTGGCTCGAGGTCATGGAGGAGGAGGAGAGTACTGAGATGAGTGAAAGTTTCCAATGGAAATTTACCCTCTTAACACAAAAAAAAATTGATTCTCGGACCAGGCTTCATTCCCCACACCCAACTTTTGT	21	7136	602650	2751.83	172795	131040	8.22834e+06	16.9996	22.9722	5.97252	Up Regulated	-183725	1
Known-miRNA3069	mir166	TCTCGGACCAGGCTTCATTCC	GGTGGGAGAATGAGGGTGTGGGGAATGTCGCCTTGGCTCGAGAGATCTATATGATATGATGTGTCCATGCATTCACTAATCATCAGTTTGTGAGTGTTTTCTCGGACCAGGCTTCATTCCCCTCACTCCCTCCTCTCTCGCT	21	7136	602650	2751.83	172795	131040	8.22834e+06	16.9996	22.9722	5.97252	Up Regulated	-183725	1
Known-miRNA3070	mir166	TCTCGGACCAGGCTTCATTCC	GGTGGGAGAATGAGGGTGTGGGGAATGTCGCCTTGGCTCGAGAGAGATATATGCATGATGTGTCCATGCATTCACCAATGAATCAAATGATATTATATCAGTTTGAATTGTGAATGTTTTCTCGGACCAGGCTTCATTCCCCTCACTCCCTCCTCTCTCGCT	21	7136	602650	2751.83	172795	131040	8.22834e+06	16.9996	22.9722	5.97252	Up Regulated	-183725	1
Known-miRNA3071	mir166	TCTCGGACCAGGCTTCATTCC	GAGTTGAGGGGAATGGTGTCTGGTTCGAGACCATTCTTCTGAAGCAAAGATCATCATCACCCTTGAGAATGATCTCGGACCAGGCTTCATTCCCCCTAGCTC	21	7136	602650	2751.83	172795	131040	8.22834e+06	16.9996	22.9722	5.97252	Up Regulated	-183725	1
Known-miRNA3072	mir166	TCTCGGACCAGGCTTCATTCC	GAGTTGAGGGGAATGGTGTCTGGTTCGAGACCATTCTTCTGAAGCAAAGATCATCATCATCACCCTTGAGAATGATCTCGGACCAGGCTTCATTCCCCCTAGCTC	21	7136	602650	2751.83	172795	131040	8.22834e+06	16.9996	22.9722	5.97252	Up Regulated	-183725	1
Known-miRNA3073	mir167	TGAAGCTGCCAGCATGATCT	AGGAAAAAGTGAAGCTGCCAGCATGATCTAGCTTTGGTTAGTGGGAGCGAGAGAGTGCTAACCCTCACTAGGTCATGCTGTGCTAGCCTCACTCCTTCCT	20	0	47	0	13.4761	0	673.805	0	9.39619	9.39619	Specifici To CtST	NA	NA
Known-miRNA3074	mir167	TGAAGCTGCCAGCATGATCT	AGGAAAAAGTGAAGCTGCCAGCATGATCTAGCTTTGGTTAGAGAGCTGAAGAAGAGTGTTAAATGCTAACCCTTACTAGGTCATGCTGTAACAGCCTCACTCCTTCCT	20	0	47	0	13.4761	0	673.805	0	9.39619	9.39619	Specifici To CtST	NA	NA
Known-miRNA3075	mir167	TGAAGCTGCCAGCATGATCT	GGGAAAAAGTGAAGCTGCCAGCATGATCTAGCTTTGGTTAGTGGGAGCCAGAGAGTGCTAACCCTCACTAGGTCATGCTGTGCTAGCCTCACTCCTTCCT	20	0	47	0	13.4761	0	673.805	0	9.39619	9.39619	Specifici To CtST	NA	NA
Known-miRNA3076	mir167	TGAAGCTGCCAGCATGATCT	AGTGAAGCTGCCAGCATGATCTACCTTTGGTTAGAGAGCTCAAGAGTGCTAACCCTGACTAGGTCATGCTGTGACAGCCTCACT	20	0	47	0	13.4761	0	673.805	0	9.39619	9.39619	Specifici To CtST	NA	NA
Known-miRNA3077	mir167	TGAAGCTGCCAGCATGATCT	TGAAGCTGCCAGCATGATCTTAACTTCCCTCACTTGCTGTGGAAAGATCAGATCATGTGGCAGTTTCA	20	0	47	0	13.4761	0	673.805	0	9.39619	9.39619	Specifici To CtST	NA	NA
Known-miRNA3078	mir167	TGAAGCTGCCAGCATGATCT	TGAAGCTGCCAGCATGATCTTAACTTCCCTCACTTGCCGTGGAAAGATCAGATCATGTGGCAGTTTCA	20	0	47	0	13.4761	0	673.805	0	9.39619	9.39619	Specifici To CtST	NA	NA
Known-miRNA3079	mir167	TGAAGCTGCCAGCATGATCTG	CAGCAGTTGAAGCTGCCAGCATGATCTGAGTTTACCTTCTATTGGTAAGAACAGATCATGTGGCTGCTTCACCTGTTG	21	0	386	0	110.676	0	5270.29	0	12.3637	12.3637	Specifici To CtST	NA	NA
Known-miRNA3080	mir167	TGAAGCTGCCAGCATGATCTGA	CAGCAGTTGAAGCTGCCAGCATGATCTGAGTTTACCTTCTATTGGTAAGAACAGATCATGTGGCTGCTTCACCTGTTG	22	148	0	57.0728	0	2594.22	0	11.3411	0	-11.3411	Specifici To CtS	NA	NA
Known-miRNA3081	mir167	TGAAGCTGCCAGCATGATCTT	TGAAGCTGCCAGCATGATCTTAACTTCCCTCACTTGCTGTGGAAAGATCAGATCATGTGGCAGTTTCA	21	26	0	10.0263	0	477.443	0	8.89918	0	-8.89918	Specifici To CtS	NA	NA
Known-miRNA3082	mir167	TGAAGCTGCCAGCATGATCTT	ACTACCAGTTGAAGCTGCCAGCATGATCTTAACTTCCCTCACTTGCCGTGGAAAGATCAGATCATGTGGCAGTTTCACCTAGTAGT	21	26	0	10.0263	0	477.443	0	8.89918	0	-8.89918	Specifici To CtS	NA	NA
Known-miRNA3083	mir168	TCGCTTGGTGCAGGTCGGGAA	GCGGTCTCTAATTCGCTTGGTGCAGGTCGGGAACCGGTTTTCGCGCGGAATGGAGGAACGGTCGCCGGCGGCGAATTGGATCCCGCCTTGCATCAACTGAATCGGAGGCCGC	21	160	0	61.7003	0	2938.11	0	11.5207	0	-11.5207	Specifici To CtS	NA	NA
Known-miRNA3084	mir168	TCGCTTGGTGCAGGTCGGGAA	GCGGTCTCTAATTCGCTTGGTGCAGGTCGGGAACCGGTTTTCGCGCGGAATGGAGGAGCGGTCGCCGGCGCCGAATTGGATCCCGCCTTGCATCAACTGAATCGGAGGCCGC	21	160	0	61.7003	0	2938.11	0	11.5207	0	-11.5207	Specifici To CtS	NA	NA
Known-miRNA3085	mir169	CAGCCAAGAATGACTTGCCGG	AGCCAAGAATGACTTGCCGGAATGCTTGCATTAGGCATAATATATAGTTGTATACTTTATAATCCGGCAAGTTGTTTTTGGCT	21	0	5	0	1.43363	0	68.2679	0	6.09314	6.09314	Up Regulated	68.296	2.22045e-16
Known-miRNA3086	mir169	CAGCCAAGAATGACTTGCCGG	GAGTGTTTGCAAGAAGAGGCAGGGAGTGATTTGCAGCCAAGAATGACTTGCCGGAATGCATATATATGCATTAGGTACCAACATATATAGTTGTATTGTATAATTTCGGGCAAGTTGTTTTTGGCTACATTTATCTCTCTTCTTTTCTTGTAAAACTTC	21	0	5	0	1.43363	0	68.2679	0	6.09314	6.09314	Up Regulated	68.296	2.22045e-16
Known-miRNA3087	mir169	CAGCCAAGGATGACTTGCCGG	CCTAAGAGGGACTTACATGAAGAGGAAGAGAGAGTGATGCAGCCAAGGATGACTTGCCGGCGTTATTATTTGCTCATGTTCATGCTCACCGGTTTCCTTGCCGGCAAGTTGTGTTTGGCTATGTTTTGCTCTCTTCTTCTCATGTAAGTGCCACTTAGG	21	11	34	4.2419	9.74866	201.995	464.222	7.65818	8.85867	1.20049	Up Regulated	456.025	0
Known-miRNA3088	mir169	CAGCCAAGGATGACTTGCCGG	TCACAATAAGAGGTAGAAAGTAGAGTGCAGCCAAGGATGACTTGCCGGAGCAATAAGAATAAACAATAAAATGTATCTATTTATAACATTCTTCTTCTTCTTCTTCTTCTTTCACGCCGGCAAGTTGTTCTTGGCTACATTTTGTTTTCTTCTTCTACTGTGA	21	11	34	4.2419	9.74866	201.995	464.222	7.65818	8.85867	1.20049	Up Regulated	456.025	0
Known-miRNA3089	mir169	CAGCCAAGGATGACTTGCCGG	AGAGGCAGAAAGTAGAGTGCAGCCAAGGATGACTTGCCGGAGCAATAAGCAATAATATCTATCTATTTTATCTTTCTTTTCTTCTTATTCTTTCACGCCGGCAAGTTGTTCTTGGCTACATTTTGTTTTCTTCTTCT	21	11	0	4.2419	0	201.995	0	7.65818	0	-7.65818	Specifici To CtS	NA	NA
Known-miRNA3090	mir169	CAGCCAAGGATGACTTGCCGG	AGAGAGTGTAGTGCAGCCAAGGATGACTTGCCGGCATTAGCCAAGTGAATGAGCATCATATATATATATATATATATATATATATATATGACTCATGTTCTTGTCGGCAAGTTGGCCTTGGCTATATTGGACTCTCT	21	11	0	4.2419	0	201.995	0	7.65818	0	-7.65818	Specifici To CtS	NA	NA
Known-miRNA3091	mir170mir171	TATTGGCCTGGTTCACTCAGA	ATATGAAGTAGTTATTGTGATATTGGCCTGGTTCACTCAGACATGTATACCACGGCACGGTTGTGTCCTTGCTAGAAAGATTTAAAACAAAATACATGTTGTGATTGTGGTTTTGGGTTTGATTGAGCCGTGCCAATATCTCAGTGCTATTTCATGT	21	0	148	0	42.4354	0	2020.73	0	10.9807	10.9807	Specifici To CtST	NA	NA
Known-miRNA3092	mir171	CGAGCCGAATCAATATCACTC	AAGTAGACACGGCGTGATATTGGTACGGCTCATCTTAATTCAACCATTATATCAACAATTGAGACGAGCCGAATCAATATCACTCTTGTTTGCTT	21	0	116	0	33.2601	0	1583.82	0	10.6292	10.6292	Specifici To CtST	NA	NA
Known-miRNA3093	mir171	CGAGCCGAATCAATATCACTC	AGTAGACACGGCGTGATATTGGTACGGCTCATCTTAATTCAACCACTATATCAACGATTGAGACGAGCCGAATCAATATCACTCTTGTTTGCT	21	0	116	0	33.2601	0	1583.82	0	10.6292	10.6292	Specifici To CtST	NA	NA
Known-miRNA3094	mir171	TGATTGAGCCGTGCCAATATC	GATGTTGGACGGTTCAATCAAATCAAATCTCCTAATGGCTGGGTCCTTTGGTATGATTGAGCCGTGCCAATATC	21	0	23	0	6.59468	0	314.033	0	8.29477	8.29477	Specifici To CtST	NA	NA
Known-miRNA3095	mir171	TGATTGAGCCGTGCCAATATC	GATGTTGGAACAGTTCAATCAAATCAAATTTCCTAATGATTGGGTGATGGTTGGATTCTTTGATATGATTGAGCCGTGCCAATATC	21	0	23	0	6.59468	0	314.033	0	8.29477	8.29477	Specifici To CtST	NA	NA
Known-miRNA3096	mir171	TGATTGAGCCGTGCCAATATC	TGTGCTATTGGCTCGGTTCATTCAGACATAACAACCACCATATTCCAATGTTGTCAATCTTTGATTGAGCCGTGCCAATATCTCA	21	0	23	0	6.59468	0	314.033	0	8.29477	8.29477	Specifici To CtST	NA	NA
Known-miRNA3097	mir171	TGATTGAGCCGTGCCAATATC	TGATGTTGGCTTGGCTCAATCAAATTAAAATTTTTAAAGATTTTGTTAACTTTTTTGATCTGATTGAGCCGTGCCAATATCA	21	0	23	0	6.59468	0	314.033	0	8.29477	8.29477	Specifici To CtST	NA	NA
Known-miRNA3098	mir171	TTGAGCCGCGCCAATATCACT	GAGAAAGCGATGTTGGTGAGGTTCAATCCGAAGACGGATTTACATGTAGAAGCAGTAAAATACGATCTCAGATTGAGCCGCGCCAATATCACTTTATC	21	0	479	0	137.341	0	6540.07	0	12.6751	12.6751	Specifici To CtST	NA	NA
Known-miRNA3099	mir171	TTGAGCCGCGCCAATATCACT	GATGTTGGTGAGGTTCAATCCGAAGACGGATTTACATGTAGAAGCAGTAAAATACGATCTCAGATTGAGCCGCGCCAATATC	21	0	479	0	137.341	0	6540.07	0	12.6751	12.6751	Specifici To CtST	NA	NA
Known-miRNA3100	mir171	TTGAGCCGCGTCAATATCTCA	AGGTATTGGCGTGCCTCAATTTGAAGACATGGTTAAGATGAAAACCAGCCATGTAATTTTAATTGAGCCGCGTCAATATCT	21	7	86	2.69939	24.6584	128.542	1174.21	7.0061	10.1975	3.19137	Up Regulated	1175.9	0
Known-miRNA3101	mir171	TTGAGCCGTGCCAATATCACA	GATATTGGTGCGGTTCAATCAGAAGGCAGTGTTTTATGATCCAAAAGCTCTGTGTTATTTGATTGAGCCGTGCCAATATC	21	0	211	0	60.4991	0	2880.91	0	11.4923	11.4923	Specifici To CtST	NA	NA
Known-miRNA3102	mir171	TTGAGCCGTGCCAATATCACA	GATATTGGTACGGTTCAATCAGAAGACAGTGCTTTATGATTCTAAAGCTCTCTTATTTGATTGAGCCGTGCCAATATC	21	0	211	0	60.4991	0	2880.91	0	11.4923	11.4923	Specifici To CtST	NA	NA
Known-miRNA3103	mir171	TTGAGCCGTGCCAATATCACA	GATATTGGTACGGTTCAATCAGAAGGCAGTGCTTTATGATTTCAAAGCTCTCTTATTTGATTGAGCCGTGCCAATATC	21	0	211	0	60.4991	0	2880.91	0	11.4923	11.4923	Specifici To CtST	NA	NA
Known-miRNA3104	mir171	TTGAGCCGTGCCAATATCACA	GATATTGGTGCGGTTCAATCAGAAGGCAGTGTTTTATGATCCAAAAACTCTGTGTTATTTGATTGAGCCGTGCCAATATC	21	0	211	0	60.4991	0	2880.91	0	11.4923	11.4923	Specifici To CtST	NA	NA
Known-miRNA3105	mir172	AGAATCTTGATGATGCTGCAT	TTGCAGGTGCAGCACCATCAAGATTCACATGCAATTTACACCCTATAAGAGATTTTTGACAAAATTTCTTTCCTAGGAGAGTTTTGACTTGAGAATCTTGATGATGCTGCATCAGCAG	21	0	19	0	5.44778	0	259.418	0	8.01914	8.01914	Specifici To CtST	NA	NA
Known-miRNA3106	mir172	AGAATCTTGATGATGCTGCAT	GTGCAGCAGCATCAAGATTCACACACAGATTTACCTCCTTGGGGGCGTGTGTTTCGGTGCTGAGAATCTTGATGATGCTGCAT	21	0	19	0	5.44778	0	259.418	0	8.01914	8.01914	Specifici To CtST	NA	NA
Known-miRNA3107	mir172	AGAATCTTGATGATGCTGCAT	GGTGCAGCAGCATCAAGATTCACACACAGATTCCACCTCCTTGGGGGAGTGTTTAGGTGCTGAGAATCTTGATGATGCTGCATC	21	0	19	0	5.44778	0	259.418	0	8.01914	8.01914	Specifici To CtST	NA	NA
Known-miRNA3108	mir2109	TGCGAGTGTCTTCGCCTCTGA	GGTGCGAGTGTCTTCGCCTCTGAGAGAGATACTATGAGATCTCAAGCCTCGGAGGCGTAGATACTCACACC	21	0	55	0	15.7699	0	750.947	0	9.55257	9.55257	Specifici To CtST	NA	NA
Known-miRNA3109	mir2111	TAATCTGCATCCTGAGGTTTA	GTAATCTGCATCCTGAGGTTTAGGACAATATCCTTTGTTTTGTTTCTAGTCCTTGGGATGCAGATTAC	21	0	267	0	76.5557	0	3645.51	0	11.8319	11.8319	Specifici To CtST	NA	NA
Known-miRNA3110	mir2111	TAATCTGCATCCTGAGGTTTA	TAATCTGCATCCTGAGGTTTAGAGCAATGTTTTTGTTGCATCTAGTCCTTGGGATGCAGATTA	21	0	267	0	76.5557	0	3645.51	0	11.8319	11.8319	Specifici To CtST	NA	NA
Known-miRNA3111	mir2111	TAATCTGCATCCTGAGGTTTA	GGTAATCTGCATCCTGAGGTTTAGAAACAATATGTTTATATATCGGGGGTAATCCTTGGGATGTAGATTACC	21	0	267	0	76.5557	0	3645.51	0	11.8319	11.8319	Specifici To CtST	NA	NA
Known-miRNA3112	mir2111	TAATCTGCATCCTGAGGTTTA	GGTAATCTGCATCCTGAGGTTTAGAAACAATATGTTTATCGGGTCTAATCCTTGGGATGTAGATTACC	21	0	267	0	76.5557	0	3645.51	0	11.8319	11.8319	Specifici To CtST	NA	NA
Known-miRNA3113	mir2111	TAATCTGCATCCTGAGGTTTA	GAAGGGGTAATCTGCATCCTGAGGTTTAGAGCAATACTTTTGTTGTGTCTAATCCTTGGGATGCAGATTATCTCTTC	21	0	267	0	76.5557	0	3645.51	0	11.8319	11.8319	Specifici To CtST	NA	NA
Known-miRNA3114	mir319	TGGACTGAAGGGGAGCTCCTTC	TAGTACTGGGAGACAAAGAGAGTGAAGGAGCTTCCTTCAGCCCACGCATGGGTTCGGGGGATTGAAGGGTTGCTGAAGCATCTGCTGACTCATTCATACACACAGAATAGTGATTCAAATTGCTAAGGTAATTGTGTGAATGAAGCAGGAGATATTTTGCATCCCTCTTTCTTTGTGCTTGGACTGAAGGGGAGCTCCTTCTTTCTGTTGCCTCCACTTGTATTA	22	8	1559	3.08502	447.005	140.228	20318.4	7.13163	14.3105	7.17887	Up Regulated	22899	0
Known-miRNA3115	mir319	TTGGACTGAAGGGAGCTCC	GGAGGGAAAGAGAGTGAAGGAGTTTCCCTCAGCCCATTCATGGATATAATGAAAGATTGGGTTGCTGAATTAACTGATTCATTCATACAATAGTATTCAATTAGGGTAATATTGTGTGAATGAAGAGAGTATAGTATCTATATTGGAACCCCCTCTTTCTCTGTGCTTGGACTGAAGGGAGCTCCTTCTTTTTCTGTTCCCTCC	19	0	143	0	41.0017	0	2157.99	0	11.0755	11.0755	Specifici To CtST	NA	NA
Known-miRNA3116	mir319	TTGGACTGAAGGGAGCTCCCT	AGACCCTAAGGTAAGAGAGCTTTCTTCAGTCCACTCATGGGTGACAGTAAGATTCAATTAGCTGCCGACTCATTCATCCAAATGTTGAGTGTAAGCGAATAAATATACTCAGCAGATGAGTGAATGATGCGGGAGACAAATTGAATCTTAAGTTTCCTGTACTTGGACTGAAGGGAGCTCCCTTTTCCTTTTGTCT	21	183	19761	70.5697	5665.98	3360.46	269809	11.7144	18.0416	6.32713	Up Regulated	-539032	1
Known-miRNA3117	mir319	TTGGACTGAAGGGAGCTCCCT	CGACGGTAAGAGAGCTTTCTTCAGTCCACTTATGGGTGACAATAAGATTTCAATTAGCTGCCGACTCATTCATCCAAATGCTGAGTGAAAGCGAAGAAAGATACTCAGCAAATGAGTGAATGATGCGGGAGACAAATTGATTCTTAAGTTTCCTGTACTTGGACTGAAGGGAGCTCCCTTTTTCTTTTG	21	183	19761	70.5697	5665.98	3360.46	269809	11.7144	18.0416	6.32713	Up Regulated	-539032	1
Known-miRNA3118	mir319	TTGGACTGAAGGGAGCTCCCT	GGGATGGTTGATCAGGTAAGAGAGCTCTCTTCAGCCCACTCATAGGTGATAATAGGATTTAATTAGCTGCCGACTCATTCATACACATGCTGAGTGAATTAATGAATAATACTCAGTAAATGAGTGAATGATACGGGAGACAAATTGAATCTTATGTTTTCTGTACTTGGACTGAAGGGAGCTCCCTTTTCTCGCTCGTTTCTGTCTC	21	183	19761	70.5697	5665.98	3360.46	269809	11.7144	18.0416	6.32713	Up Regulated	-539032	1
Known-miRNA3119	mir319	TTGGACTGAAGGGAGCTCCCT	GAATAGTTTAAGAGAGCTTCCTTCAGTCCACTCATGGATGGGTAGAGGGTTTGAATTAGCTGCTGACTCATTCATTCAAACACAATAGAATTAGTATCATGGTATGCTATTGTGAATGTGTGAATGATGCAGGAGGTAAAGTTCATCCTTTTCTTGTCTTTGCTTGGACTGAAGGGAGCTCCCTTTTACTGTTT	21	183	19761	70.5697	5665.98	3360.46	269809	11.7144	18.0416	6.32713	Up Regulated	-539032	1
Known-miRNA3120	mir319	TTGGACTGAAGGGAGCTCCCT	AAGATGTATGTATTATTAAGAATAGTTGAAGAGAGCTTCCTTCAGTCCACTCATGGATGGGTAAGGGGTTAGAATTAGCTGCTGACTCATTCATTCAAACACAATAGATCTGGCATCATGATATGCTATTGTGAATGTGTGAATGATGCGGGAGGTAAATTTCTTCCTTTTCCTGTCTGTGCTTGGACTGAAGGGAGCTCCCTCTAACTGTCTATAATGTTATCTT	21	183	19761	70.5697	5665.98	3360.46	269809	11.7144	18.0416	6.32713	Up Regulated	-539032	1
Known-miRNA3121	mir319	TTGGACTGAAGGGAGCTCCCT	ATGAGGAATAGTTTAAGAGAGCTTCCTTCAGTCCACTCATGGATGGATAGAGGGTTTGAATTAGCTGCTGACTCATTCATTCAAACACAATAGAACGGGTGTCATGGTATGCTATTGTGAATGCCTGAATGATGCAGGAGGTAAAGTTCATCCTTTTCTTGTCTGTGCTTGGACTGAAGGGAGCTCCCTTTTACTGTTTTTATCAT	21	183	19761	70.5697	5665.98	3360.46	269809	11.7144	18.0416	6.32713	Up Regulated	-539032	1
Known-miRNA3122	mir319	TTGGACTGAAGGGAGCTCCCT	TAATATTGATGTATATACTATTAGGAATAGTTGAAGAGAGCTTCCTTCAGTCCACTCATGGATGGGAAAGGGGTTTGAATTAGCTGCTGACTCATTCATTCAAACACAATAGATTCGGCTTCATGATATGTTATTGTGAATGTGTGAATGATGCGGGAGGTAAATTTCTTCCTTTTCTTGTCCTTGCTTGGACTGAAGGGAGCTCCCTCTAACTTCTTATAATGTTA	21	183	19761	70.5697	5665.98	3360.46	269809	11.7144	18.0416	6.32713	Up Regulated	-539032	1
Known-miRNA3125	mir319	TTTGGACTGAAGGGAGCTCCT	GGGAGTTCCTTGCAGCCCAAAGCTTCAAGGATGAAATTCTTCCTGCGGTTTTGGACTGAAGGGAGCTCCT	21	46	242	17.7388	69.3875	844.707	3304.17	9.72231	11.6901	1.96777	Up Regulated	3325.99	0
Known-miRNA3126	mir319	TTTGGACTGAAGGGAGCTCCT	AGGAGTTCCCTTGCAGCCCAAAACACCCTGCATGAACTACTTCATGTTGTTTTGGACTGAAGGGAGCTCCT	21	46	242	17.7388	69.3875	844.707	3304.17	9.72231	11.6901	1.96777	Up Regulated	3325.99	0
Known-miRNA3127	mir390	AAGCTCAGGAGGGATAGCGCC	GTGTGGAAGAATCTGTAAAGCTCAGGAGGGATAGCGCCATGGATGATCTCTTCTCCACTCTTGATCTTCTCTTGCGCTATCCATCCTGAGTTTCATGGCTTCTATCCACAC	21	19	522	7.32691	149.671	348.901	7127.17	8.44667	12.7991	4.35244	Up Regulated	7404.34	0
Known-miRNA3128	mir390	AAGCTCAGGAGGGATAGCGCC	AAGCTCAGGAGGGATAGCGCCATGGATGATCTTCTCTTCACTCTTGATCTTCTCTTGCGCTATCCATCCTGAGTTT	21	19	522	7.32691	149.671	348.901	7127.17	8.44667	12.7991	4.35244	Up Regulated	7404.34	0
Known-miRNA3129	mir390	AAGCTCAGGAGGGATAGCGCC	AGAAGAATCTGTAAAGCTCAGGAGGGATAGCGCCACAACACTCATGATTTTATATCATAATATATTTGGCGCTATCTATCCTGAGTTTCACGGGTTCTTCT	21	19	522	7.32691	149.671	348.901	7127.17	8.44667	12.7991	4.35244	Up Regulated	7404.34	0
Known-miRNA3130	mir390	AAGCTCAGGAGGGATAGCGCC	AGAAGAATCTGTAAAGCTCAGGAGGGATAGCGCCACGACACTCATGATTTTCACATCATAGTGTATTTGGCGCTATCTATCCTGAGTTTCACGGGTTTTTCT	21	19	522	7.32691	149.671	348.901	7127.17	8.44667	12.7991	4.35244	Up Regulated	7404.34	0
Known-miRNA3131	mir390	AAGCTCAGGAGGGATAGCGCC	GAAGAATTTGTAAAGCTCAGGAGGGATAGCGCCATGGAAGGTCTTTCTACTAATTTGCTCTATCATGGGTGCTTTGGTTTCGATCGATCTTCTCTAGCGCTACCCATCCTGAGTTTCATGGTTTCTTC	21	19	522	7.32691	149.671	348.901	7127.17	8.44667	12.7991	4.35244	Up Regulated	7404.34	0
Known-miRNA3132	mir393	TCCAAAGGGATCGCATTGATC	ACTGGAGGAGGCATCCAAAGGGATCGCATTGATCCCAAATTTCAGATTTATAAATTTTTCTCTTTCCCTCCCCTTCTCAATATTTGGGATCATGCTATCCCTTTGGATTCCTCCTTTGGT	21	0	14	0	4.01416	0	191.15	0	7.57856	7.57856	Specifici To CtST	NA	NA
Known-miRNA3133	mir393	TCCAAAGGGATCGCATTGATC	ACTAGAGGAGGCATCCAAAGGGATCGCATTGATCCCAAATCCAAGCTTCAATGTTCTTCTATCTTTCTCACTCAAAATATTAATTTTATTTGGGATCATGCTATCCCTTTGGATTTCTCCTTTAGT	21	0	14	0	4.01416	0	191.15	0	7.57856	7.57856	Specifici To CtST	NA	NA
Known-miRNA3134	mir393	TCCAAAGGGATCGCATTGATC	GCAACTGGAGGAGGCATCCAAAGGGATCGCATTGATCCCAAATCCAAGCTTCAATATTCTTCTCTCTTTCCCACTCAAAATATTAATTTTATTTGGGATCATGCTATCCCTTTGGATTTCTCCTTTAGTGGC	21	0	14	0	4.01416	0	191.15	0	7.57856	7.57856	Specifici To CtST	NA	NA
Known-miRNA3135	mir393	TCCAAAGGGATCGCATTGATC	ACTGGAGGAGGCATCCAAAGGGATCGCATTGATCCCAAATTTCAGATTTATAAATTTGTCTTTCTCTTCCCTTGTCAATATTTGGGATCATTTCTCTTCCCTTCTCAATATTTGGGATCATGCTATCCCTTTGGATTCCTCCTTTGGT	21	0	14	0	4.01416	0	191.15	0	7.57856	7.57856	Specifici To CtST	NA	NA
Known-miRNA3136	mir393	TCCAAAGGGATCGCATTGATC	GAGGAGGCATCCAAAGGGATCGCATTGATCCCAAATCCAAGCTTTAATATTTTTCTCTCTTCTCACTCAATAATATTAATTTATTTGGGATCATGCTATCCCTTTGGATTTCTCCTT	21	0	14	0	4.01416	0	191.15	0	7.57856	7.57856	Specifici To CtST	NA	NA
Known-miRNA3141	mir393	TCCAAAGGGATCGCATTGATC	AGAGGAGGCATCCAAAGGGATCGCATTGATCCCAAATCCAAGCTTCAATGTTCTTCTCTCTTTCTCACTCAAAATGTTAATTTTATTTGGGATCATGCTATCCCTTTGGATGTCTCCTTT	21	0	14	0	4.01416	0	191.15	0	7.57856	7.57856	Specifici To CtST	NA	NA
Known-miRNA3152	mir393	TTCCAAAGGGATCGCATTGATC	GTGGGTGGAGAGTTCCAAAGGGATCGCATTGATCTAATTCTTGTAGATGTTTACACTTGCAAGCTTTGCATGCAATTCCTGGATTCAGATGTGATTCAGTGGTTCACTTATTGGATCATGCGATCCCTTAGGAACTTTCCATCAAC	22	0	44	0	12.6159	0	573.451	0	9.16353	9.16353	Specifici To CtST	NA	NA
Known-miRNA3153	mir393	TTCCAAAGGGATCGCATTGATC	GTTGGTGGATAGTTCCAAAGGGATCGCATTGATCTAATTCTTTATCTTCCTGCATGTATTTACTTGCAGCTCTGGTTTTGGACCTTTTTACCGGTTCACTGACTTGGATCATGCGATCCCTTAGGAATTTTCCATCGCC	22	0	44	0	12.6159	0	573.451	0	9.16353	9.16353	Specifici To CtST	NA	NA
Known-miRNA3154	mir393	TTCCAAAGGGATCGCATTGATC	GGAGAGTTCCAAAGGGATCGCATTGATCTAATTCTTGTAGATGCCTGAACTTGCAATCTTGAATCTTGCATGCAATTCCTGGATTTAGGTTTGCTTTAAGGGGTTCAGTTATTGGATCATGCGATCCCTTAGGAACTTTCC	22	0	44	0	12.6159	0	573.451	0	9.16353	9.16353	Specifici To CtST	NA	NA
Known-miRNA3155	mir393	TTCCAAAGGGATCGCATTGATC	GGTGGAGAGTTCCAAAGGGATCGCATTGATCTAATTCTTGATCTTCCTGCATGCATTTGCTTGCAGTTCTGCTTTTGAGCCATATTTTACCGGTTCACTGACTTGGATCATGCGATCCCTTAGGAATTCTCCATC	22	0	44	0	12.6159	0	573.451	0	9.16353	9.16353	Specifici To CtST	NA	NA
Known-miRNA3156	mir394mir384	TTGGCATTCTGTCCACCTCC	TCACGTGGGTTTAACAAAGGGTTGCTTACAGAGTTTCTTGGCATTCTGTCCACCTCCACTTCCACTTTCAGTTCCATGGATCTCTCTCTCTTTTTGGCCCTATCTACGTACTCGGAGGTGGACATACTGCCAATAGAGCTGTGTTGGCTTCTCTTTGTCAAGCTTCCGTGA	20	0	188	0	53.9044	0	2695.22	0	11.3962	11.3962	Specifici To CtST	NA	NA
Known-miRNA3157	mir394mir384	TTGGCATTCTGTCCACCTCC	ATAGTTTGTCTTCACGTGGGTTTAACAAAGGGTTGCTTACAGAGTTTCTTGGCATTCTGTCCACCTCCACTTCTTGGCCCTATCTACGTACTCGGAGGTGGATATACTGCCAATAGAGCTGTGTTGGCTTCTCTTTGTCAAGCCTCCGTGATACTAT	20	0	188	0	53.9044	0	2695.22	0	11.3962	11.3962	Specifici To CtST	NA	NA
Known-miRNA3158	mir394mir384	TTGGCATTCTGTCCACCTCC	TCATGAGGGTTTAGCAAAGGGTTGCTAACAGAGTTTATTGGCATTCTGTCCACCTCCACTTCCTACTCTCTCTCTGAGCCACATGTTCGTGAAGTTGGAGGTGGGCATACTGTCAACTGAGTTCTGTTGTCTGCTCTTTGTAAAGCCTTCATGA	20	0	188	0	53.9044	0	2695.22	0	11.3962	11.3962	Specifici To CtST	NA	NA
Known-miRNA3159	mir394mir384	TTGGCATTCTGTCCACCTCC	ATCATGAGGGTTTAGCAAAGTGTTGCTAACAGAGTTTATTGGCATTCTGTCCACCTCCACTTCCTACTCTCTCTCTCTCTCTCTCTACCCATGAATATGGAGGTGGGCATACTGTCAACTGAGCTCTGTTGGCTACACTTTGTAAAGCCTTCATGAT	20	0	188	0	53.9044	0	2695.22	0	11.3962	11.3962	Specifici To CtST	NA	NA
Known-miRNA3166	mir396	TTCCACAGCTTTCTTGAACTG	TGGCTCTCTTTGTATTCTTCCACAGCTTTCTTGAACTGCATCCAAAGAGTTCCTTTGCATGCATGCCATGGCACTCTTACTCCCAAATCTTGTTTTGCGGTTCAATAAAGCTGTGGGAAGATACAGATAGGGTCA	21	22	31281	8.48379	8969.06	403.99	427098	8.65818	18.7042	10.046	Specifici To CtST	NA	NA
Known-miRNA3167	mir396	TTCCACAGCTTTCTTGAACTG	GTGATCTTCCACAGCTTTCTTGAACTGTGTTGTGTGAGGTTTCTCCAAGTGAAGGTTTAAGATCCCTTATGCAACATAAATTCTTTGAGCACAATTCAAGATAGCTGTGGAAAATCAC	21	22	31281	8.48379	8969.06	403.99	427098	8.65818	18.7042	10.046	Specifici To CtST	NA	NA
Known-miRNA3168	mir396	TTCCACAGCTTTCTTGAACTG	TGGCCCTCTTTGTATTCTTCCACAGCTTTCTTGAACTGCATCCATAGAGTTCCTTTGCATGCATGCCAAGGCACTCTTGCTCCCACACCTTGTTTTGCGGTTCAATAAAGCTGTGGGAAGATACAGATAGGGTCA	21	22	31281	8.48379	8969.06	403.99	427098	8.65818	18.7042	10.046	Specifici To CtST	NA	NA
Known-miRNA3169	mir396	TTCCACAGCTTTCTTGAACTG	GTGATCTTCCACAGCTTTCTTGAACTGTGTTGTGAGGCTTCTCTCCAATGAAGGTTTATACCCTATGCAAAAGAAATTCTATGAGCACAATTCAAGATAGCTGTGGAAAATCAC	21	22	31281	8.48379	8969.06	403.99	427098	8.65818	18.7042	10.046	Specifici To CtST	NA	NA
Known-miRNA3170	mir396	TTCCACAGCTTTCTTGAACTT	GTCATGCTTTTCCACAGCTTTCTTGAACTTCTTATGCATCTTATATCTCTCCACCTCCAGGATTTTAAGCCCTAGAAGCTCAAGAAAGCTGTGGGAGAATATGGC	21	41	38058	15.8107	10912.2	752.891	519628	9.5563	18.9871	9.43082	Specifici To CtST	NA	NA
Known-miRNA3171	mir396	TTCCACAGCTTTCTTGAACTT	TATGCTTTTCCACAGCTTTCTTGAACTTCTTATGCCTAGTGCAATTATTGATGTGGCATAGAAGTTTAAGAAAAATGTGGAAAAACATG	21	41	38058	15.8107	10912.2	752.891	519628	9.5563	18.9871	9.43082	Specifici To CtST	NA	NA
Known-miRNA3172	mir396	TTCCACAGCTTTCTTGAACTT	TATGCTTTTCCACAGCTTTCTTGAACTTCTTATGCCTAATGCAGCTATTGATGTGGCATTGAAGTTTAAGAAAAATGTGGAAAAACATG	21	41	38058	15.8107	10912.2	752.891	519628	9.5563	18.9871	9.43082	Specifici To CtST	NA	NA
Known-miRNA3173	mir396	TTCCACAGCTTTCTTGAACTT	GTCATGCTTTTCCACAGCTTTCTTGAACTTCTTATGCATCTTATATCTCTCCACTTCCAGCATTTTAAGCCCTAGAAGCTCAAGAAAGCTGTGGGAGAATATGGC	21	41	38058	15.8107	10912.2	752.891	519628	9.5563	18.9871	9.43082	Specifici To CtST	NA	NA
Known-miRNA3176	mir398	TGTGTTCTCAGGTCGCCCCTG	GGTAGAGGAATTCTACAGGGTCGTCCTGAGACCACATGAAACAGATTCAAAATACAAGCATATTTGCTTGTGACCTTTTGTGACTCAGTTCATGTGTTCTCAGGTCGCCCCTGCTGAACTTTTCTCTACC	21	5	638	1.92813	182.931	91.8159	8710.99	6.52067	13.0886	6.56795	Up Regulated	9149.9	0
Known-miRNA3177	mir398	TGTGTTCTCAGGTCGCCCCTG	GGTAGAGGGATTCTACAGGGTCGTCCTGAGATCACATGAAGTAGAATATAAGCAGCCATATTTGCTTCTTGTCTCGTGTTCTCAGCTCATGTGTTCTCAGGTCGCCCCTGCTGGACTATTCTCTACC	21	5	638	1.92813	182.931	91.8159	8710.99	6.52067	13.0886	6.56795	Up Regulated	9149.9	0
Known-miRNA3178	mir399	TGCCAAAGGAGAGTTGCCCTG	TTAAGCAAATCAGCAATAGGGCACCTCTCTCCTGGCAGGAGAAAAAGATCAGCATTTTTGGAGTTACCAAAAGTCAGTGTCAATAACTTGCCAAAGGAGAGTTGCCCTGTGGCTGGTTTAGCTTAA	21	0	259	0	74.2619	0	3536.28	0	11.788	11.788	Specifici To CtST	NA	NA
Known-miRNA3179	mir399	TGCCAAAGGAGAGTTGCCCTG	AGCTATAGGGCTTCTCTTTATTGGCAGGAAATTATCATGACCACTTCATCAGATATCTTGCCAAAGGAGAGTTGCCCTGTTGCT	21	0	259	0	74.2619	0	3536.28	0	11.788	11.788	Specifici To CtST	NA	NA
Known-miRNA3180	mir399	TGCCAAAGGAGAGTTGCCCTG	TAAGCAAATCAGCAATAGGGCACCTCTCTCCTGGCAGGTATTTTTGGAGCTACCAAAAATCAATGTCAATAACTTGCCAAAGGAGAGTTGCCCTGTGGCTGGTTTAGCTTA	21	0	259	0	74.2619	0	3536.28	0	11.788	11.788	Specifici To CtST	NA	NA
Known-miRNA3181	mir399	TGCCAAAGGAGAGTTGCCCTG	CAGCTATAGGGCTTCTCTTTATTGGCAGGAAATTATCATGACCACTTCATCAGATATCTTGCCAAAGGAGAGTTGCCCTGTTGCTG	21	0	259	0	74.2619	0	3536.28	0	11.788	11.788	Specifici To CtST	NA	NA
Known-miRNA3182	mir403	TTAGATTCACGCACAAACTTG	AAATTGCAGGTTCGTGCGTGAATCTAACGAAAGTTTCTCGTTCTCTCCATTCCACTTCTGCGTTAGATTCACGCACAAACTTGTCATTT	21	55	1979	21.2095	567.429	1009.98	27020.5	9.9801	14.7218	4.74166	Up Regulated	31742.5	0
Known-miRNA3183	mir403	TTAGATTCACGCACAAACTTG	GCAGGTTCGTGCGTGAATCTAATCAAAGTTTCTCATTAACTTCTGCGTTAGATTCACGCACAAACTTGT	21	55	1979	21.2095	567.429	1009.98	27020.5	9.9801	14.7218	4.74166	Up Regulated	31742.5	0
Known-miRNA3184	mir408	ATGCACTGCCTCTTCCCTGGC	GGACAAAGCAGGGGAACAGGCAGAGCATGGATGGAGCTATCAACACAATATTGTCAAGAAACTGAGAGTGAGAGGAGAAATATGTTGTGGTTCTGCTCATGCACTGCCTCTTCCCTGGCTCTGTCT	21	0	166	0	47.5964	0	2266.5	0	11.1462	11.1462	Specifici To CtST	NA	NA
Known-miRNA3185	mir408	ATGCACTGCCTCTTCCCTGGC	GGACAAAGCAGGGGAACAGGCAGAGCATGGATGGAGCTATCAACACAATATTGTCAAGAAAGTGAGAAAGTGAGAGGAGAAATCTGTTGTGGTTCTGCTCATGCACTGCCTCTTCCCTGGCTTTGTCT	21	0	166	0	47.5964	0	2266.5	0	11.1462	11.1462	Specifici To CtST	NA	NA
Known-miRNA3186	mir408	ATGCACTGCCTCTTCCCTGGC	GGGTGAGGGAGTTAACAGGAAGAGACAGGACAAAGGCTGGGAACAGGCAGGGCACGAATGGAGCTATCAACAGAAAATGGTAAAGTGAGAATGAAAGGAGAGAGAGAGAGAGAGATCTGTTGTGGCTACGCTCATGCACTGCCTCTTCCCTGGCTCTGTCTCTTTCCTATTCCAACTC	21	0	166	0	47.5964	0	2266.5	0	11.1462	11.1462	Specifici To CtST	NA	NA

[truncated: 1 more sheets: CtR_vs_CtST]
