# Supplementary material for: Genome‐wide discovery of tissue‐specific miRNAs in clusterbean (Cyamopsis tetragonoloba) indicates their association with galactomannan biosynthesis
Source: Plant Biotechnol J. 2018 Mar 11;16(6):1241–57. doi: 10.1111/pbi.12866 (PMC5978871; doi:10.1111/pbi.12866)
Supplement: Supplementary file 13 — Table S12 Differentially expressed novel miRNAs commonly identified from miRanalyzer and DSAP software within five different clusterbean tissues, including bud (Ct‐B; Sheet 1), leaf (Ct‐L; Sheet2), shoot (Ct‐S; Sheet3), root (Ct‐R; Sheet3) and stem (Ct‐St; Sheet3). Here, a fold change of ≥1 and <−1 was used with a P value < 0.05. [file PBI-16-1241-s001.xlsx]

## Sheet: CtB_vs_CtL
miR-ID	Sequence	miRNA-Len	CtB_RawExp	CtL_RawExp	CtB_RPM	CtL_RPM	CtB_RPKM	CtL_RPKM	CtB_FoldExp	CtL_FoldExp	CtB_vs_CtL	Remark	Chi Square	p Value
Ct-miR-3000	AAAGTTTAGGGACTAAAAACT	21	0	17	0	6.0605	0	288.595	0	8.1729	8.1729	Specific To CtL	NA	NA
Ct-miR-3001	AAATTGTTGGAATTCTA	17	26	0	8.78508	0	516.77	0	9.01338	0	-9.01338	Specific To CtB	NA	NA
Ct-miR-3004	AAGAGAATTCCGAATCA	17	0	6	0	2.139	0	125.824	0	6.97526	6.97526	Specific To CtL	NA	NA
Ct-miR-3005	AAGGACTCCGACGCTCAAGTAAGT	24	0	6	0	2.139	0	89.125	0	6.47776	6.47776	Specific To CtL	NA	NA
Ct-miR-3006	AAGGACTCCGACGCTCAAGTTAGT	24	0	15	0	5.3475	0	222.813	0	7.79969	7.79969	Specific To CtL	NA	NA
Ct-miR-3007	AAGGATTGGGGATTCAGTGG	20	19	0	6.41987	0	320.993	0	8.3264	0	-8.3264	Specific To CtB	NA	NA
Ct-miR-3008	AAGGCAGGGCTAGTGAC	17	223	0	75.349	0	4432.29	0	12.1138	0	-12.1138	Specific To CtB	NA	NA
Ct-miR-3011	AATGTCGGCAAGTCATCCTTGGCT	24	0	5	0	1.7825	0	74.2708	0	6.21472	6.21472	Specific To CtL	NA	NA
Ct-miR-3014	ACATAAAGGACCAAAATAAAACTT	24	0	9	0	3.2085	0	133.688	0	7.06272	7.06272	Specific To CtL	NA	NA
Ct-miR-3018	ACTCATTCTGAATGCC	16	0	68	0	24.242	0	1515.13	0	10.5652	10.5652	Specific To CtL	NA	NA
Ct-miR-3021	ACTTGTGACCTTGGCTCTGATACC	24	0	10	0	3.565	0	148.542	0	7.21472	7.21472	Specific To CtL	NA	NA
Ct-miR-3022	AGAATGCATAGGATGG	16	7	0	2.36521	0	147.826	0	7.20776	0	-7.20776	Specific To CtB	NA	NA
Ct-miR-3023	AGAATTTGAGTTTGGGCCTAACTC	24	0	14	0	4.991	0	207.958	0	7.70015	7.70015	Specific To CtL	NA	NA
Ct-miR-3024	AGACTTCGAGACTATGATCAATCA	24	0	7	0	2.4955	0	103.979	0	6.70015	6.70015	Specific To CtL	NA	NA
Ct-miR-3026	AGCCAAGGATGACTTGCCGGC	21	0	19	0	6.7735	0	322.548	0	8.33337	8.33337	Specific To CtL	NA	NA
Ct-miR-3029	AGGACGGTCTGAGGCT	16	6	12	2.02733	4.278	126.708	267.375	6.98536	8.06272	1.07736	Up Regulated	288.909	0
Ct-miR-3033	AGGATAGGCTCTGAGG	16	5	0	1.68944	0	105.59	0	6.72233	0	-6.72233	Specific To CtB	NA	NA
Ct-miR-3034	AGGCCTAACTCAATCCCAAAAGCT	24	0	5	0	1.7825	0	74.2708	0	6.21472	6.21472	Specific To CtL	NA	NA
Ct-miR-3036	AGGCTGTGAAGACGGTTTCGGAGTG	25	7	0	2.36521	0	94.6086	0	6.5639	0	-6.5639	Specific To CtB	NA	NA
Ct-miR-3038	AGGTCAAGGAAGTTGGTGACCTGAT	25	0	44	0	15.686	0	627.44	0	9.29333	9.29333	Specific To CtL	NA	NA
Ct-miR-3039	AGTTTGATGCTAGAAGAGACT	21	5	0	1.68944	0	80.4495	0	6.33001	0	-6.33001	Specific To CtB	NA	NA
Ct-miR-3040	ATAGTTACACTGATAGAG	18	0	13	0	4.6345	0	257.472	0	8.00827	8.00827	Specific To CtL	NA	NA
Ct-miR-3041	ATCCGTGCACAATAAGCCGATGCTC	25	8	5	2.7031	1.7825	108.124	71.3	6.75654	6.15583	-0.600714	Normally Expressed	32.816	1.01308e-08
Ct-miR-3043	ATGAGAGGTGTTAAGCTT	18	0	5	0	1.7825	0	99.0278	0	6.62976	6.62976	Specific To CtL	NA	NA
Ct-miR-3044	ATGTCCAGTCCTGCAAACTTCACG	24	0	5	0	1.7825	0	74.2708	0	6.21472	6.21472	Specific To CtL	NA	NA
Ct-miR-3045	ATGTCGGCAAGTCATCCTTGGCTC	24	0	10	0	3.565	0	148.542	0	7.21472	7.21472	Specific To CtL	NA	NA
Ct-miR-3047	ATTGGATCAAATGACAAAGACATT	24	0	7	0	2.4955	0	103.979	0	6.70015	6.70015	Specific To CtL	NA	NA
Ct-miR-3048	ATTGGATTGAAGGGAG	16	0	7	0	2.4955	0	155.969	0	7.28511	7.28511	Specific To CtL	NA	NA
Ct-miR-3049	ATTTTGGATACTCGTAGATGTGAC	24	0	39	0	13.9035	0	579.313	0	9.1782	9.1782	Specific To CtL	NA	NA
Ct-miR-3050	CAACTTTCAACAACGGATC	19	70	0	23.6521	0	1244.85	0	10.2818	0	-10.2818	Specific To CtB	NA	NA
Ct-miR-3054	CACGATTGTGGAAGTC	16	0	19	0	6.7735	0	423.344	0	8.72569	8.72569	Specific To CtL	NA	NA
Ct-miR-3055	CACTACCTCTGAGGCCA	17	0	9	0	3.2085	0	188.735	0	7.56022	7.56022	Specific To CtL	NA	NA
Ct-miR-3056	CAGCCAAGGATGACTTG	17	0	28	0	9.982	0	587.176	0	9.19765	9.19765	Specific To CtL	NA	NA
Ct-miR-3057	CAGCCAAGGGTGATTTGCCGGC	22	0	3079	0	1097.66	0	49893.8	0	15.6066	15.6066	Specific To CtL	NA	NA
Ct-miR-3060	CCAAAATGCTAATCTGAGGCT	21	0	5	0	1.7825	0	84.881	0	6.40737	6.40737	Specific To CtL	NA	NA
Ct-miR-3061	CCAAGGGATGGAAGGGCAGAG	21	0	7	0	2.4955	0	118.833	0	6.8928	6.8928	Specific To CtL	NA	NA
Ct-miR-3067	CCTGGCGCATCCCACC	16	6	5	2.02733	1.7825	126.708	111.406	6.98536	6.79969	-0.185677	Normally Expressed	68.247	2.22045e-16
Ct-miR-3071	CGCGCTTGTAGCTCAGTGGA	20	0	10	0	3.565	0	178.25	0	7.47776	7.47776	Specific To CtL	NA	NA
Ct-miR-3072	CGCTTGTCGTTGGGGATCC	19	18	0	6.08198	0	320.104	0	8.3224	0	-8.3224	Specific To CtB	NA	NA
Ct-miR-3073	CGGATCTGAAGCTCTTTACTAGGAT	25	25	5	8.4472	1.7825	337.888	71.3	8.4004	6.15583	-2.24457	Down Regulated	0.007	0.933322
Ct-miR-3076	CGGGGGACGGATTGGGAT	18	0	14	0	4.991	0	277.278	0	8.11519	8.11519	Specific To CtL	NA	NA
Ct-miR-3077	CTAAGATAGGCTCTGATACCATCT	24	0	8	0	2.852	0	118.833	0	6.8928	6.8928	Specific To CtL	NA	NA
Ct-miR-3078	CTACTCATTCTGAATGCC	18	12	0	4.05465	0	225.259	0	7.81544	0	-7.81544	Specific To CtB	NA	NA
Ct-miR-3081	CTATGAGATCTGAGGGCT	18	31	0	10.4745	0	581.918	0	9.18467	0	-9.18467	Specific To CtB	NA	NA
Ct-miR-3084	CTGCGGCTATAGGTTTGCACT	21	0	10	0	3.565	0	169.762	0	7.40737	7.40737	Specific To CtL	NA	NA
Ct-miR-3085	CTGGATCTCTACTTTA	16	16	180	5.40621	64.17	337.888	4010.63	8.4004	11.9696	3.56921	Up Regulated	-1250.45	1
Ct-miR-3087	CTTACAATTTGGGTTTGGGCCT	22	0	11	0	3.9215	0	178.25	0	7.47776	7.47776	Specific To CtL	NA	NA
Ct-miR-3088	CTTCGCTTCGATTCGT	16	5	0	1.68944	0	105.59	0	6.72233	0	-6.72233	Specific To CtB	NA	NA
Ct-miR-3090	CTTGGCTGATAAATAACTCACT	22	0	231	0	82.3515	0	3743.25	0	11.8701	11.8701	Specific To CtL	NA	NA
Ct-miR-3095	GACCTGGGGTTGGTCAAGGCACTG	24	0	23	0	8.1995	0	341.646	0	8.41636	8.41636	Specific To CtL	NA	NA
Ct-miR-3097	GAGGATAAAGCACGCTGAAAAGTC	24	0	9	0	3.2085	0	133.688	0	7.06272	7.06272	Specific To CtL	NA	NA
Ct-miR-3099	GCAAGTTTCTCTTGGCTACAT	21	0	17	0	6.0605	0	288.595	0	8.1729	8.1729	Specific To CtL	NA	NA
Ct-miR-3101	GCATCGGCCTGTGCCT	16	0	40	0	14.26	0	891.25	0	9.79969	9.79969	Specific To CtL	NA	NA
Ct-miR-3103	GCCTTGGAGGTGAAAA	16	0	9	0	3.2085	0	200.531	0	7.64768	7.64768	Specific To CtL	NA	NA
Ct-miR-3104	GCTATGAGATCTGAGGGCT	19	0	24	0	8.556	0	450.316	0	8.81479	8.81479	Specific To CtL	NA	NA
Ct-miR-3105	GGAATGTTGTCTGGCTCGAGGTCA	24	20	0	6.75776	0	281.573	0	8.13737	0	-8.13737	Specific To CtB	NA	NA
Ct-miR-3107	GGGAGTGAGTTAGGCC	16	0	6	0	2.139	0	133.688	0	7.06272	7.06272	Specific To CtL	NA	NA
Ct-miR-3108	GGGGTTCGGGAACTCCTACAATT	23	7	0	2.36521	0	102.835	0	6.68419	0	-6.68419	Specific To CtB	NA	NA
Ct-miR-3110	GGTGGCTGTAGATTAGT	17	0	7	0	2.4955	0	146.794	0	7.19765	7.19765	Specific To CtL	NA	NA
Ct-miR-3111	GTAGGAGGATTTGTAGG	17	0	7	0	2.4955	0	146.794	0	7.19765	7.19765	Specific To CtL	NA	NA
Ct-miR-3112	GTCCATATCCGGTGTG	16	22	12	7.43353	4.278	464.596	267.375	8.85983	8.06272	-0.797111	Normally Expressed	132.739	0
Ct-miR-3113	GTGAGGCGGATGAGTC	16	28	22	9.46086	7.843	591.304	490.188	9.20776	8.93719	-0.270566	Normally Expressed	494.244	0
Ct-miR-3114	GTGGGCCAAGAAATATTGAA	20	5	0	1.68944	0	84.472	0	6.4004	0	-6.4004	Specific To CtB	NA	NA
Ct-miR-3117	GTGTTGGATGAGATGATTGA	20	5	0	1.68944	0	84.472	0	6.4004	0	-6.4004	Specific To CtB	NA	NA
Ct-miR-3119	TAACCAGGCTCTGATACCA	19	10	0	3.37888	0	177.836	0	7.4744	0	-7.4744	Specific To CtB	NA	NA
Ct-miR-3120	TAAGAAGGGGTAGAGAA	17	0	6	0	2.139	0	125.824	0	6.97526	6.97526	Specific To CtL	NA	NA
Ct-miR-3123	TAGCTTTTGGGATTGAGTTAGGCT	24	0	7	0	2.4955	0	103.979	0	6.70015	6.70015	Specific To CtL	NA	NA
Ct-miR-3126	TAGGCTCTGATACCATCTTATAAT	24	0	6	0	2.139	0	89.125	0	6.47776	6.47776	Specific To CtL	NA	NA
Ct-miR-3127	TATGGGAGGATTGGGAA	17	0	14	0	4.991	0	293.588	0	8.19765	8.19765	Specific To CtL	NA	NA
Ct-miR-3133	TCGGGAACTCCTACAATT	18	0	8	0	2.852	0	158.444	0	7.30783	7.30783	Specific To CtL	NA	NA
Ct-miR-3134	TCTGAAGTGTTTGGGGGAACC	21	12	156	4.05465	55.614	193.079	2648.29	7.59305	11.3708	3.7778	Up Regulated	-1508.04	1
Ct-miR-3137	TGAAGCGATCTCGTACT	17	12	0	4.05465	0	238.509	0	7.8979	0	-7.8979	Specific To CtB	NA	NA
Ct-miR-3139	TGAAGTGTTTGGGGGAACTCT	21	0	13	0	4.6345	0	220.69	0	7.78588	7.78588	Specific To CtL	NA	NA
Ct-miR-3140	TGAGGGCTGAGGCATA	16	0	8	0	2.852	0	178.25	0	7.47776	7.47776	Specific To CtL	NA	NA
Ct-miR-3143	TGTGGAAAATGGAAATG	17	20	0	6.75776	0	397.515	0	8.63487	0	-8.63487	Specific To CtB	NA	NA
Ct-miR-3145	TGTGGGCGTTAGAGCATTGAGA	22	0	22	0	7.843	0	356.5	0	8.47776	8.47776	Specific To CtL	NA	NA
Ct-miR-3146	TTAACCAGGCTCTGATACCAT	21	0	50	0	17.825	0	848.81	0	9.7293	9.7293	Specific To CtL	NA	NA
Ct-miR-3149	TTCATTTTTAAAATAGGC	18	0	5	0	1.7825	0	99.0278	0	6.62976	6.62976	Specific To CtL	NA	NA
Ct-miR-3152	TTCTAGGATGGTACATTC	18	43	55	14.5292	19.6075	807.176	1089.31	9.65674	10.0892	0.432453	Normally Expressed	-9095.94	1
Ct-miR-3155	TTGAGAATGTAGGGTG	16	268	0	90.5539	0	5659.62	0	12.4665	0	-12.4665	Specific To CtB	NA	NA
Ct-miR-3157	TTGAGCCGCGTCAATATCT	19	0	5	0	1.7825	0	93.8158	0	6.55176	6.55176	Specific To CtL	NA	NA
Ct-miR-3161	TTTAGGACTATGGTTT	16	0	6	0	2.139	0	133.688	0	7.06272	7.06272	Specific To CtL	NA	NA
Ct-miR-3163	TTTGCCGGTGCTGACT	16	38	0	12.8397	0	802.484	0	9.64833	0	-9.64833	Specific To CtB	NA	NA
Ct-miR-3165	TTTGGATTGAAGGGAA	16	0	25	0	8.9125	0	557.031	0	9.12161	9.12161	Specific To CtL	NA	NA
Ct-miR-3166	TTTGGATTGAAGGGAGTT	18	0	48	0	17.112	0	950.667	0	9.8928	9.8928	Specific To CtL	NA	NA
Ct-miR-3169	TTTGGGAGAAGTGGTAAAGAG	21	0	17	0	6.0605	0	288.595	0	8.1729	8.1729	Specific To CtL	NA	NA
Ct-miR-3170	TTTGTTGATTCAGTTAG	17	0	14	0	4.991	0	293.588	0	8.19765	8.19765	Specific To CtL	NA	NA

## Sheet: CtB_vs_CtS
miR-ID	Sequence	miRNA-Len	CtB_RawExp	CtS_RawExp	CtB_RPM	CtS_RPM	CtB_RPKM	CtS_RPKM	CtB_FoldExp	CtS_FoldExp	CtB_vs_CtS	Remark	Chi Square	p Value			Remark	CtB_vs_CtS
Ct-miR-3001	AAATTGTTGGAATTCTA	17	26	0	8.78508	0	516.77	0	9.01338	0	-9.01338	Specific To CtB	NA	NA			Specific To CtB	17
Ct-miR-3007	AAGGATTGGGGATTCAGTGG	20	19	5	6.41987	1.92813	320.993	96.4067	8.3264	6.59106	-1.73534	Down Regulated	310.478	0			Down Regulated	4
Ct-miR-3008	AAGGCAGGGCTAGTGAC	17	223	169	75.349	65.1709	4432.29	3833.59	12.1138	11.9045	-0.209359	Normally Expressed	-107.488	1			Normally Expressed	8
Ct-miR-3009	AAGGTCGGCCAGTGAGA	17	0	13	0	5.01315	0	294.891	0	8.20404	8.20404	Specific To CtS	NA	NA			Specific To CtS	22
Ct-miR-3020	ACTTGTAATCTGACCT	16	0	9	0	3.47064	0	216.915	0	7.76099	7.76099	Specific To CtS	NA	NA			Up Regulated	1
Ct-miR-3022	AGAATGCATAGGATGG	16	7	5	2.36521	1.92813	147.826	120.508	7.20776	6.91299	-0.294765	Normally Expressed	25.55	4.31066e-07
Ct-miR-3029	AGGACGGTCTGAGGCT	16	6	0	2.02733	0	126.708	0	6.98536	0	-6.98536	Specific To CtB	NA	NA
Ct-miR-3030	AGGACGGTCTGAGGCTA	17	0	9	0	3.47064	0	204.155	0	7.67352	7.67352	Specific To CtS	NA	NA
Ct-miR-3033	AGGATAGGCTCTGAGG	16	5	0	1.68944	0	105.59	0	6.72233	0	-6.72233	Specific To CtB	NA	NA
Ct-miR-3035	AGGCTGTGAAGACGGTTTC	19	0	33	0	12.7257	0	669.773	0	9.38753	9.38753	Specific To CtS	NA	NA
Ct-miR-3036	AGGCTGTGAAGACGGTTTCGGAGTG	25	7	0	2.36521	0	94.6086	0	6.5639	0	-6.5639	Specific To CtB	NA	NA
Ct-miR-3039	AGTTTGATGCTAGAAGAGACT	21	5	0	1.68944	0	80.4495	0	6.33001	0	-6.33001	Specific To CtB	NA	NA
Ct-miR-3041	ATCCGTGCACAATAAGCCGATGCTC	25	8	9	2.7031	3.47064	108.124	138.826	6.75654	7.11713	0.360586	Normally Expressed	1.094	0.295587
Ct-miR-3050	CAACTTTCAACAACGGATC	19	70	28	23.6521	10.7976	1244.85	568.292	10.2818	9.15049	-1.13127	Down Regulated	-772.029	1
Ct-miR-3051	CAAGGATGAAGAATCAA	17	0	5	0	1.92813	0	113.42	0	6.82553	6.82553	Specific To CtS	NA	NA
Ct-miR-3062	CCCCACGGTGGGCGCTA	17	0	7	0	2.69939	0	158.788	0	7.31095	7.31095	Specific To CtS	NA	NA
Ct-miR-3063	CCCCCAGTGGAGTCGCCA	18	0	17	0	6.55566	0	364.203	0	8.5086	8.5086	Specific To CtS	NA	NA
Ct-miR-3066	CCTCTCTCACCCCACC	16	0	41	0	15.8107	0	988.169	0	9.94861	9.94861	Specific To CtS	NA	NA
Ct-miR-3067	CCTGGCGCATCCCACC	16	6	0	2.02733	0	126.708	0	6.98536	0	-6.98536	Specific To CtB	NA	NA
Ct-miR-3070	CGCCCCACGGTGGGCGCCA	19	0	5	0	1.92813	0	101.481	0	6.66506	6.66506	Specific To CtS	NA	NA
Ct-miR-3072	CGCTTGTCGTTGGGGATCC	19	18	0	6.08198	0	320.104	0	8.3224	0	-8.3224	Specific To CtB	NA	NA
Ct-miR-3073	CGGATCTGAAGCTCTTTACTAGGAT	25	25	0	8.4472	0	337.888	0	8.4004	0	-8.4004	Specific To CtB	NA	NA
Ct-miR-3078	CTACTCATTCTGAATGCC	18	12	0	4.05465	0	225.259	0	7.81544	0	-7.81544	Specific To CtB	NA	NA
Ct-miR-3081	CTATGAGATCTGAGGGCT	18	31	39	10.4745	15.0394	581.918	835.525	9.18467	9.70654	0.521867	Normally Expressed	0.418	0.517937
Ct-miR-3085	CTGGATCTCTACTTTA	16	16	9	5.40621	3.47064	337.888	216.915	8.4004	7.76099	-0.639414	Normally Expressed	143.663	0
Ct-miR-3088	CTTCGCTTCGATTCGT	16	5	0	1.68944	0	105.59	0	6.72233	0	-6.72233	Specific To CtB	NA	NA
Ct-miR-3092	CTTGTGTTGCACCTTT	16	0	8	0	3.08502	0	192.813	0	7.59106	7.59106	Specific To CtS	NA	NA
Ct-miR-3096	GAGGAAGGTGAGGATGACG	19	0	6	0	2.31376	0	121.777	0	6.9281	6.9281	Specific To CtS	NA	NA
Ct-miR-3098	GAGTCTTCATAGGGCA	16	0	7	0	2.69939	0	168.712	0	7.39842	7.39842	Specific To CtS	NA	NA
Ct-miR-3105	GGAATGTTGTCTGGCTCGAGGTCA	24	20	18	6.75776	6.94128	281.573	289.22	8.13737	8.17602	0.0386582	Normally Expressed	26.33	2.87784e-07
Ct-miR-3106	GGCTGCCGGAGAATTTTGAT	20	0	15	0	5.7844	0	289.22	0	8.17602	8.17602	Specific To CtS	NA	NA
Ct-miR-3108	GGGGTTCGGGAACTCCTACAATT	23	7	0	2.36521	0	102.835	0	6.68419	0	-6.68419	Specific To CtB	NA	NA
Ct-miR-3112	GTCCATATCCGGTGTG	16	22	0	7.43353	0	464.596	0	8.85983	0	-8.85983	Specific To CtB	NA	NA
Ct-miR-3113	GTGAGGCGGATGAGTC	16	28	23	9.46086	8.86942	591.304	554.339	9.20776	9.11462	-0.0931316	Normally Expressed	238.36	0
Ct-miR-3114	GTGGGCCAAGAAATATTGAA	20	5	0	1.68944	0	84.472	0	6.4004	0	-6.4004	Specific To CtB	NA	NA
Ct-miR-3116	GTGGGCGTTAGAGCATTGAGAGGA	24	0	16	0	6.17003	0	257.085	0	8.0061	8.0061	Specific To CtS	NA	NA
Ct-miR-3117	GTGTTGGATGAGATGATTGA	20	5	0	1.68944	0	84.472	0	6.4004	0	-6.4004	Specific To CtB	NA	NA
Ct-miR-3119	TAACCAGGCTCTGATACCA	19	10	28	3.37888	10.7976	177.836	568.292	7.4744	9.15049	1.67609	Up Regulated	186.003	0
Ct-miR-3121	TACTCATTCTGAATGCC	17	0	15	0	5.7844	0	340.259	0	8.41049	8.41049	Specific To CtS	NA	NA
Ct-miR-3124	TAGGAAATCTGGCTTT	16	0	5	0	1.92813	0	120.508	0	6.91299	6.91299	Specific To CtS	NA	NA
Ct-miR-3127	TATGGGAGGATTGGGAA	17	0	5	0	1.92813	0	113.42	0	6.82553	6.82553	Specific To CtS	NA	NA
Ct-miR-3134	TCTGAAGTGTTTGGGGGAACC	21	12	17	4.05465	6.55566	193.079	312.174	7.59305	8.28621	0.693162	Normally Expressed	1.944	0.163235
Ct-miR-3135	TCTGAGGGCTGGGCACGGTGG	21	0	12	0	4.62752	0	220.358	0	7.78371	7.78371	Specific To CtS	NA	NA
Ct-miR-3137	TGAAGCGATCTCGTACT	17	12	0	4.05465	0	238.509	0	7.8979	0	-7.8979	Specific To CtB	NA	NA
Ct-miR-3138	TGAAGCTGCCAGCATGATC	19	0	16	0	6.17003	0	324.738	0	8.34313	8.34313	Specific To CtS	NA	NA
Ct-miR-3140	TGAGGGCTGAGGCATA	16	0	20	0	7.71254	0	482.034	0	8.91299	8.91299	Specific To CtS	NA	NA
Ct-miR-3143	TGTGGAAAATGGAAATG	17	20	0	6.75776	0	397.515	0	8.63487	0	-8.63487	Specific To CtB	NA	NA
Ct-miR-3152	TTCTAGGATGGTACATTC	18	43	17	14.5292	6.55566	807.176	364.203	9.65674	8.5086	-1.14814	Down Regulated	-5866.52	1
Ct-miR-3155	TTGAGAATGTAGGGTG	16	268	0	90.5539	0	5659.62	0	12.4665	0	-12.4665	Specific To CtB	NA	NA
Ct-miR-3163	TTTGCCGGTGCTGACT	16	38	16	12.8397	6.17003	802.484	385.627	9.64833	8.59106	-1.05727	Down Regulated	-6572.52	1
Ct-miR-3165	TTTGGATTGAAGGGAA	16	0	14	0	5.39878	0	337.424	0	8.39842	8.39842	Specific To CtS	NA	NA
Ct-miR-3166	TTTGGATTGAAGGGAGTT	18	0	12	0	4.62752	0	257.085	0	8.0061	8.0061	Specific To CtS	NA	NA

## Sheet: CtB_vs_CtR
miR-ID	Sequence	miRNA-Len	CtB_RawExp	CtR_RawExp	CtB_RPM	CtR_RPM	CtB_RPKM	CtR_RPKM	CtB_FoldExp	CtR_FoldExp	CtB_vs_CtR	Remark	Chi Square	p Value			Remark	CtB_vs_CtR
Ct-miR-3001	AAATTGTTGGAATTCTA	17	26	0	8.78508	0	516.77	0	9.01338	0	-9.01338	Specific To CtB	NA	NA			Specific To CtB	27
Ct-miR-3003	AACTGGAGAGTTTGAT	16	0	17	0	39.8465	0	2490.41	0	11.2822	11.2822	Specific To CtR	NA	NA			Normally Expressed	2
Ct-miR-3007	AAGGATTGGGGATTCAGTGG	20	19	0	6.41987	0	320.993	0	8.3264	0	-8.3264	Specific To CtB	NA	NA			Up Regulated	1
Ct-miR-3008	AAGGCAGGGCTAGTGAC	17	223	0	75.349	0	4432.29	0	12.1138	0	-12.1138	Specific To CtB	NA	NA			Specific To CtR	33
Ct-miR-3013	ACAGAGGGCTGCCAACC	17	0	15	0	35.1587	0	2068.16	0	11.0141	11.0141	Specific To CtR	NA	NA			Down Regulated	0
Ct-miR-3019	ACTGTTTTGAAGGGCCA	17	0	15	0	35.1587	0	2068.16	0	11.0141	11.0141	Specific To CtR	NA	NA
Ct-miR-3022	AGAATGCATAGGATGG	16	7	0	2.36521	0	147.826	0	7.20776	0	-7.20776	Specific To CtB	NA	NA
Ct-miR-3029	AGGACGGTCTGAGGCT	16	6	0	2.02733	0	126.708	0	6.98536	0	-6.98536	Specific To CtB	NA	NA
Ct-miR-3033	AGGATAGGCTCTGAGG	16	5	0	1.68944	0	105.59	0	6.72233	0	-6.72233	Specific To CtB	NA	NA
Ct-miR-3036	AGGCTGTGAAGACGGTTTCGGAGTG	25	7	0	2.36521	0	94.6086	0	6.5639	0	-6.5639	Specific To CtB	NA	NA
Ct-miR-3037	AGGGATGGAAGGGCAGAGGCCT	22	0	15	0	35.1587	0	1598.12	0	10.6422	10.6422	Specific To CtR	NA	NA
Ct-miR-3039	AGTTTGATGCTAGAAGAGACT	21	5	5	1.68944	11.7196	80.4495	558.075	6.33001	9.12431	2.7943	Up Regulated	1002.96	0
Ct-miR-3041	ATCCGTGCACAATAAGCCGATGCTC	25	8	0	2.7031	0	108.124	0	6.75654	0	-6.75654	Specific To CtB	NA	NA
Ct-miR-3050	CAACTTTCAACAACGGATC	19	70	0	23.6521	0	1244.85	0	10.2818	0	-10.2818	Specific To CtB	NA	NA
Ct-miR-3052	CAATGGAGAGTTTGAT	16	0	27	0	63.2857	0	3955.35	0	11.9496	11.9496	Specific To CtR	NA	NA
Ct-miR-3063	CCCCCAGTGGAGTCGCCA	18	0	10	0	23.4391	0	1302.17	0	10.3467	10.3467	Specific To CtR	NA	NA
Ct-miR-3064	CCGGTCTTCGGGTATCTAGGCATG	24	0	10	0	23.4391	0	976.63	0	9.93167	9.93167	Specific To CtR	NA	NA
Ct-miR-3065	CCTCCTACTCATTCTGAATGCC	22	0	166	0	389.09	0	17685.9	0	14.1103	14.1103	Specific To CtR	NA	NA
Ct-miR-3067	CCTGGCGCATCCCACC	16	6	0	2.02733	0	126.708	0	6.98536	0	-6.98536	Specific To CtB	NA	NA
Ct-miR-3069	CGAGAGATGGAGGAGCCACC	20	0	5	0	11.7196	0	585.978	0	9.1947	9.1947	Specific To CtR	NA	NA
Ct-miR-3071	CGCGCTTGTAGCTCAGTGGA	20	0	36	0	84.3809	0	4219.04	0	12.0427	12.0427	Specific To CtR	NA	NA
Ct-miR-3072	CGCTTGTCGTTGGGGATCC	19	18	0	6.08198	0	320.104	0	8.3224	0	-8.3224	Specific To CtB	NA	NA
Ct-miR-3073	CGGATCTGAAGCTCTTTACTAGGAT	25	25	0	8.4472	0	337.888	0	8.4004	0	-8.4004	Specific To CtB	NA	NA
Ct-miR-3075	CGGGGATGTAGCTCAAA	17	0	23	0	53.91	0	3171.18	0	11.6308	11.6308	Specific To CtR	NA	NA
Ct-miR-3078	CTACTCATTCTGAATGCC	18	12	0	4.05465	0	225.259	0	7.81544	0	-7.81544	Specific To CtB	NA	NA
Ct-miR-3079	CTAGGACGGTCTGAGGCT	18	0	46	0	107.82	0	5990	0	12.5483	12.5483	Specific To CtR	NA	NA
Ct-miR-3081	CTATGAGATCTGAGGGCT	18	31	0	10.4745	0	581.918	0	9.18467	0	-9.18467	Specific To CtB	NA	NA
Ct-miR-3082	CTCGGACCAGGCTTCATTCC	20	0	570	0	1336.03	0	66801.5	0	16.0276	16.0276	Specific To CtR	NA	NA
Ct-miR-3083	CTCTCAACGAAAGCACCA	18	0	309	0	724.269	0	40237.2	0	15.2962	15.2962	Specific To CtR	NA	NA
Ct-miR-3085	CTGGATCTCTACTTTA	16	16	0	5.40621	0	337.888	0	8.4004	0	-8.4004	Specific To CtB	NA	NA
Ct-miR-3086	CTGGGCCGATACTGAC	16	0	10	0	23.4391	0	1464.95	0	10.5166	10.5166	Specific To CtR	NA	NA
Ct-miR-3088	CTTCGCTTCGATTCGT	16	5	0	1.68944	0	105.59	0	6.72233	0	-6.72233	Specific To CtB	NA	NA
Ct-miR-3091	CTTGTGGAAGGCCTTG	16	0	136	0	318.772	0	19923.3	0	14.2822	14.2822	Specific To CtR	NA	NA
Ct-miR-3093	CTTTGCCGGTGCTGACT	17	0	5	0	11.7196	0	689.386	0	9.42917	9.42917	Specific To CtR	NA	NA
Ct-miR-3094	GAACGGGAATTGAACTCTA	19	0	8	0	18.7513	0	986.911	0	9.94678	9.94678	Specific To CtR	NA	NA
Ct-miR-3100	GCACTGAAAATTCTGAAT	18	0	8	0	18.7513	0	1041.74	0	10.0248	10.0248	Specific To CtR	NA	NA
Ct-miR-3102	GCCCGGTCGTTGTTGT	16	0	7	0	16.4074	0	1025.46	0	10.0021	10.0021	Specific To CtR	NA	NA
Ct-miR-3104	GCTATGAGATCTGAGGGCT	19	0	78	0	182.825	0	9622.38	0	13.2322	13.2322	Specific To CtR	NA	NA
Ct-miR-3105	GGAATGTTGTCTGGCTCGAGGTCA	24	20	0	6.75776	0	281.573	0	8.13737	0	-8.13737	Specific To CtB	NA	NA
Ct-miR-3108	GGGGTTCGGGAACTCCTACAATT	23	7	0	2.36521	0	102.835	0	6.68419	0	-6.68419	Specific To CtB	NA	NA
Ct-miR-3110	GGTGGCTGTAGATTAGT	17	0	10	0	23.4391	0	1378.77	0	10.4292	10.4292	Specific To CtR	NA	NA
Ct-miR-3112	GTCCATATCCGGTGTG	16	22	0	7.43353	0	464.596	0	8.85983	0	-8.85983	Specific To CtB	NA	NA
Ct-miR-3113	GTGAGGCGGATGAGTC	16	28	0	9.46086	0	591.304	0	9.20776	0	-9.20776	Specific To CtB	NA	NA
Ct-miR-3114	GTGGGCCAAGAAATATTGAA	20	5	0	1.68944	0	84.472	0	6.4004	0	-6.4004	Specific To CtB	NA	NA
Ct-miR-3117	GTGTTGGATGAGATGATTGA	20	5	0	1.68944	0	84.472	0	6.4004	0	-6.4004	Specific To CtB	NA	NA
Ct-miR-3118	GTTGAATAAGCGCCGGC	17	0	5	0	11.7196	0	689.386	0	9.42917	9.42917	Specific To CtR	NA	NA
Ct-miR-3119	TAACCAGGCTCTGATACCA	19	10	0	3.37888	0	177.836	0	7.4744	0	-7.4744	Specific To CtB	NA	NA
Ct-miR-3127	TATGGGAGGATTGGGAA	17	0	20	0	46.8783	0	2757.54	0	11.4292	11.4292	Specific To CtR	NA	NA
Ct-miR-3128	TCACTACCTCTGAGGCCA	18	0	5	0	11.7196	0	651.087	0	9.34671	9.34671	Specific To CtR	NA	NA
Ct-miR-3129	TCCACAGGCTTTCTTGAAC	19	0	35	0	82.037	0	4317.73	0	12.0761	12.0761	Specific To CtR	NA	NA
Ct-miR-3132	TCGATAAACCTCTGCATC	18	0	99	0	232.047	0	12891.5	0	13.6541	13.6541	Specific To CtR	NA	NA
Ct-miR-3134	TCTGAAGTGTTTGGGGGAACC	21	12	0	4.05465	0	193.079	0	7.59305	0	-7.59305	Specific To CtB	NA	NA
Ct-miR-3137	TGAAGCGATCTCGTACT	17	12	0	4.05465	0	238.509	0	7.8979	0	-7.8979	Specific To CtB	NA	NA
Ct-miR-3141	TGGACGGCTCGGGAGC	16	0	5	0	11.7196	0	732.473	0	9.51663	9.51663	Specific To CtR	NA	NA
Ct-miR-3143	TGTGGAAAATGGAAATG	17	20	5	6.75776	11.7196	397.515	689.386	8.63487	9.42917	0.794303	Normally Expressed	744.712	0
Ct-miR-3147	TTACCTGTGCTCTGAA	16	0	5	0	11.7196	0	732.473	0	9.51663	9.51663	Specific To CtR	NA	NA
Ct-miR-3152	TTCTAGGATGGTACATTC	18	43	0	14.5292	0	807.176	0	9.65674	0	-9.65674	Specific To CtB	NA	NA
Ct-miR-3155	TTGAGAATGTAGGGTG	16	268	27	90.5539	63.2857	5659.62	3955.35	12.4665	11.9496	-0.516899	Normally Expressed	-44.847	1
Ct-miR-3156	TTGAGCCGCGTCAATA	16	0	5	0	11.7196	0	732.473	0	9.51663	9.51663	Specific To CtR	NA	NA
Ct-miR-3160	TTGTCATCGGTCGAGA	16	0	12	0	28.127	0	1757.93	0	10.7797	10.7797	Specific To CtR	NA	NA
Ct-miR-3162	TTTGAATCTGAGGCCT	16	0	12	0	28.127	0	1757.93	0	10.7797	10.7797	Specific To CtR	NA	NA
Ct-miR-3163	TTTGCCGGTGCTGACT	16	38	0	12.8397	0	802.484	0	9.64833	0	-9.64833	Specific To CtB	NA	NA
Ct-miR-3166	TTTGGATTGAAGGGAGTT	18	0	13	0	30.4709	0	1692.83	0	10.7252	10.7252	Specific To CtR	NA	NA

## Sheet: CtB_vs_CtST
miR-ID	Sequence	miRNA-Len	CtB_RawExp	CtST_RawExp	CtB_RPM	CtST_RPM	CtB_RPKM	CtST_RPKM	CtB_FoldExp	CtST_FoldExp	CtB_vs_CtST	Remark	Chi Square	p Value				Remark	CtB_vs_CtST
Ct-miR-3001	AAATTGTTGGAATTCTA	17	26	0	8.78508	0	516.77	0	9.01338	0	-9.01338	Specific To CtB	NA	NA				Specific To CtB	25
Ct-miR-3002	AACGGGAATTGAACTCTA	18	0	8	0	2.2938	0	127.433	0	6.9936	6.9936	Specific To CtST	NA	NA				Down Regulated	1
Ct-miR-3007	AAGGATTGGGGATTCAGTGG	20	19	0	6.41987	0	320.993	0	8.3264	0	-8.3264	Specific To CtB	NA	NA				Normally Expressed	4
Ct-miR-3008	AAGGCAGGGCTAGTGAC	17	223	0	75.349	0	4432.29	0	12.1138	0	-12.1138	Specific To CtB	NA	NA				Specific To CtST	62
Ct-miR-3010	AATGCTAATCTGAGGCT	17	0	12	0	3.4407	0	202.394	0	7.66103	7.66103	Specific To CtST	NA	NA
Ct-miR-3012	AATTCTGGTTTCTGATGGTT	20	0	8	0	2.2938	0	114.69	0	6.8416	6.8416	Specific To CtST	NA	NA
Ct-miR-3014	ACATAAAGGACCAAAATAAAACTT	24	0	8	0	2.2938	0	95.5751	0	6.57856	6.57856	Specific To CtST	NA	NA
Ct-miR-3015	ACCCGTGCAATGCTGTAGCTA	21	0	75	0	21.5044	0	1024.02	0	10	10	Specific To CtST	NA	NA
Ct-miR-3016	ACTACCTCTGAGGCCA	16	0	17	0	4.87433	0	304.646	0	8.25099	8.25099	Specific To CtST	NA	NA
Ct-miR-3017	ACTATCAACTATAGCTTTTGGCCT	24	0	12	0	3.4407	0	143.363	0	7.16353	7.16353	Specific To CtST	NA	NA
Ct-miR-3018	ACTCATTCTGAATGCC	16	0	612	0	175.476	0	10967.2	0	13.4209	13.4209	Specific To CtST	NA	NA
Ct-miR-3020	ACTTGTAATCTGACCT	16	0	18	0	5.16106	0	322.566	0	8.33345	8.33345	Specific To CtST	NA	NA
Ct-miR-3021	ACTTGTGACCTTGGCTCTGATACC	24	0	11	0	3.15398	0	131.416	0	7.03799	7.03799	Specific To CtST	NA	NA
Ct-miR-3022	AGAATGCATAGGATGG	16	7	0	2.36521	0	147.826	0	7.20776	0	-7.20776	Specific To CtB	NA	NA
Ct-miR-3025	AGATTGAGGTTCTGGTCC	18	0	5	0	1.43363	0	79.6459	0	6.31553	6.31553	Specific To CtST	NA	NA
Ct-miR-3026	AGCCAAGGATGACTTGCCGGC	21	0	21	0	6.02123	0	286.725	0	8.16353	8.16353	Specific To CtST	NA	NA
Ct-miR-3027	AGGAAAAGCTCGAACGACCTTC	22	0	17	0	4.87433	0	221.561	0	7.79156	7.79156	Specific To CtST	NA	NA
Ct-miR-3028	AGGACCAAAAGTACAATTAAGCCT	24	0	15	0	4.30088	0	179.203	0	7.48545	7.48545	Specific To CtST	NA	NA
Ct-miR-3029	AGGACGGTCTGAGGCT	16	6	0	2.02733	0	126.708	0	6.98536	0	-6.98536	Specific To CtB	NA	NA
Ct-miR-3031	AGGACTTAAGCACATGAGGAGAGC	24	0	6	0	1.72035	0	71.6813	0	6.16353	6.16353	Specific To CtST	NA	NA
Ct-miR-3032	AGGAGGATTTAGAATTATTCA	21	0	5	0	1.43363	0	68.2679	0	6.09314	6.09314	Specific To CtST	NA	NA
Ct-miR-3033	AGGATAGGCTCTGAGG	16	5	10	1.68944	2.86725	105.59	179.203	6.72233	7.48545	0.763125	Normally Expressed	175.985	0
Ct-miR-3036	AGGCTGTGAAGACGGTTTCGGAGTG	25	7	0	2.36521	0	94.6086	0	6.5639	0	-6.5639	Specific To CtB	NA	NA
Ct-miR-3038	AGGTCAAGGAAGTTGGTGACCTGAT	25	0	15	0	4.30088	0	172.035	0	7.42656	7.42656	Specific To CtST	NA	NA
Ct-miR-3039	AGTTTGATGCTAGAAGAGACT	21	5	0	1.68944	0	80.4495	0	6.33001	0	-6.33001	Specific To CtB	NA	NA
Ct-miR-3041	ATCCGTGCACAATAAGCCGATGCTC	25	8	0	2.7031	0	108.124	0	6.75654	0	-6.75654	Specific To CtB	NA	NA
Ct-miR-3042	ATCTGTAAAGCTCAGGAGGGA	21	0	9	0	2.58053	0	122.882	0	6.94113	6.94113	Specific To CtST	NA	NA
Ct-miR-3046	ATTAATACTCTTGGAT	16	0	6	0	1.72035	0	107.522	0	6.74849	6.74849	Specific To CtST	NA	NA
Ct-miR-3048	ATTGGATTGAAGGGAG	16	0	5	0	1.43363	0	89.6017	0	6.48545	6.48545	Specific To CtST	NA	NA
Ct-miR-3049	ATTTTGGATACTCGTAGATGTGAC	24	0	19	0	5.44778	0	226.991	0	7.82649	7.82649	Specific To CtST	NA	NA
Ct-miR-3050	CAACTTTCAACAACGGATC	19	70	0	23.6521	0	1244.85	0	10.2818	0	-10.2818	Specific To CtB	NA	NA
Ct-miR-3053	CACGAGATAGATCTTCCAAAGAAC	24	0	9	0	2.58053	0	107.522	0	6.74849	6.74849	Specific To CtST	NA	NA
Ct-miR-3054	CACGATTGTGGAAGTC	16	0	86	0	24.6584	0	1541.15	0	10.5898	10.5898	Specific To CtST	NA	NA
Ct-miR-3057	CAGCCAAGGGTGATTTGCCGGC	22	0	161	0	46.1628	0	2098.31	0	11.035	11.035	Specific To CtST	NA	NA
Ct-miR-3058	CAGCTTTCTTGAACGG	16	0	7	0	2.00708	0	125.442	0	6.97088	6.97088	Specific To CtST	NA	NA
Ct-miR-3059	CATTGAAAACTTGGGC	16	0	11	0	3.15398	0	197.124	0	7.62296	7.62296	Specific To CtST	NA	NA
Ct-miR-3067	CCTGGCGCATCCCACC	16	6	0	2.02733	0	126.708	0	6.98536	0	-6.98536	Specific To CtB	NA	NA
Ct-miR-3068	CGAACCGACTGATGTTGAAGAATC	24	0	8	0	2.2938	0	95.5751	0	6.57856	6.57856	Specific To CtST	NA	NA
Ct-miR-3070	CGCCCCACGGTGGGCGCCA	19	0	32	0	9.17521	0	482.906	0	8.9156	8.9156	Specific To CtST	NA	NA
Ct-miR-3072	CGCTTGTCGTTGGGGATCC	19	18	0	6.08198	0	320.104	0	8.3224	0	-8.3224	Specific To CtB	NA	NA
Ct-miR-3073	CGGATCTGAAGCTCTTTACTAGGAT	25	25	0	8.4472	0	337.888	0	8.4004	0	-8.4004	Specific To CtB	NA	NA
Ct-miR-3074	CGGGAACTCCTACAATT	17	0	9	0	2.58053	0	151.796	0	7.24599	7.24599	Specific To CtST	NA	NA
Ct-miR-3075	CGGGGATGTAGCTCAAA	17	0	186	0	53.3309	0	3137.11	0	11.6152	11.6152	Specific To CtST	NA	NA
Ct-miR-3078	CTACTCATTCTGAATGCC	18	12	0	4.05465	0	225.259	0	7.81544	0	-7.81544	Specific To CtB	NA	NA
Ct-miR-3080	CTATATGATGAAGATA	16	0	14	0	4.01416	0	250.885	0	7.97088	7.97088	Specific To CtST	NA	NA
Ct-miR-3081	CTATGAGATCTGAGGGCT	18	31	0	10.4745	0	581.918	0	9.18467	0	-9.18467	Specific To CtB	NA	NA
Ct-miR-3082	CTCGGACCAGGCTTCATTCC	20	0	3259	0	934.438	0	46721.9	0	15.5118	15.5118	Specific To CtST	NA	NA
Ct-miR-3085	CTGGATCTCTACTTTA	16	16	32	5.40621	9.17521	337.888	573.451	8.4004	9.16353	0.763125	Normally Expressed	1092.62	0
Ct-miR-3088	CTTCGCTTCGATTCGT	16	5	0	1.68944	0	105.59	0	6.72233	0	-6.72233	Specific To CtB	NA	NA
Ct-miR-3089	CTTGGACTGAAGGGGCCTCTT	21	0	18	0	5.16106	0	245.765	0	7.94113	7.94113	Specific To CtST	NA	NA
Ct-miR-3090	CTTGGCTGATAAATAACTCACT	22	0	6	0	1.72035	0	78.1978	0	6.28906	6.28906	Specific To CtST	NA	NA
Ct-miR-3101	GCATCGGCCTGTGCCT	16	0	33	0	9.46194	0	591.371	0	9.20792	9.20792	Specific To CtST	NA	NA
Ct-miR-3104	GCTATGAGATCTGAGGGCT	19	0	82	0	23.5115	0	1237.45	0	10.2732	10.2732	Specific To CtST	NA	NA
Ct-miR-3105	GGAATGTTGTCTGGCTCGAGGTCA	24	20	0	6.75776	0	281.573	0	8.13737	0	-8.13737	Specific To CtB	NA	NA
Ct-miR-3108	GGGGTTCGGGAACTCCTACAATT	23	7	0	2.36521	0	102.835	0	6.68419	0	-6.68419	Specific To CtB	NA	NA
Ct-miR-3109	GGGTATGTAGCTCAAA	16	0	39	0	11.1823	0	698.893	0	9.44893	9.44893	Specific To CtST	NA	NA
Ct-miR-3110	GGTGGCTGTAGATTAGT	17	0	43	0	12.3292	0	725.247	0	9.50233	9.50233	Specific To CtST	NA	NA
Ct-miR-3112	GTCCATATCCGGTGTG	16	22	0	7.43353	0	464.596	0	8.85983	0	-8.85983	Specific To CtB	NA	NA
Ct-miR-3113	GTGAGGCGGATGAGTC	16	28	39	9.46086	11.1823	591.304	698.893	9.20776	9.44893	0.241172	Normally Expressed	1696.3	0
Ct-miR-3114	GTGGGCCAAGAAATATTGAA	20	5	0	1.68944	0	84.472	0	6.4004	0	-6.4004	Specific To CtB	NA	NA
Ct-miR-3115	GTGGGCGTTAGAGCATTGAGA	21	0	9	0	2.58053	0	122.882	0	6.94113	6.94113	Specific To CtST	NA	NA
Ct-miR-3117	GTGTTGGATGAGATGATTGA	20	5	0	1.68944	0	84.472	0	6.4004	0	-6.4004	Specific To CtB	NA	NA
Ct-miR-3119	TAACCAGGCTCTGATACCA	19	10	0	3.37888	0	177.836	0	7.4744	0	-7.4744	Specific To CtB	NA	NA
Ct-miR-3122	TACTGGCCGGGCTCTTT	17	0	13	0	3.72743	0	219.261	0	7.7765	7.7765	Specific To CtST	NA	NA
Ct-miR-3125	TAGGATAGACTCTGATACCATCTT	24	0	8	0	2.2938	0	95.5751	0	6.57856	6.57856	Specific To CtST	NA	NA
Ct-miR-3130	TCCCAGTCCCGACCCCGTCGGCT	23	0	10	0	2.86725	0	124.663	0	6.96189	6.96189	Specific To CtST	NA	NA
Ct-miR-3131	TCCTTGAAGTCCAAATG	17	0	9	0	2.58053	0	151.796	0	7.24599	7.24599	Specific To CtST	NA	NA
Ct-miR-3134	TCTGAAGTGTTTGGGGGAACC	21	12	24	4.05465	6.88141	193.079	327.686	7.59305	8.35617	0.763125	Normally Expressed	393.659	0
Ct-miR-3135	TCTGAGGGCTGGGCACGGTGG	21	0	6	0	1.72035	0	81.9215	0	6.35617	6.35617	Specific To CtST	NA	NA
Ct-miR-3136	TCTTTCAAACAGGCCCTGAGT	21	0	11	0	3.15398	0	150.189	0	7.23064	7.23064	Specific To CtST	NA	NA
Ct-miR-3137	TGAAGCGATCTCGTACT	17	12	0	4.05465	0	238.509	0	7.8979	0	-7.8979	Specific To CtB	NA	NA
Ct-miR-3142	TGTGCTTATGGACGGTCT	18	0	5	0	1.43363	0	79.6459	0	6.31553	6.31553	Specific To CtST	NA	NA
Ct-miR-3143	TGTGGAAAATGGAAATG	17	20	0	6.75776	0	397.515	0	8.63487	0	-8.63487	Specific To CtB	NA	NA
Ct-miR-3144	TGTGGCTGTAGTTTAGTGGT	20	0	10	0	2.86725	0	143.363	0	7.16353	7.16353	Specific To CtST	NA	NA
Ct-miR-3146	TTAACCAGGCTCTGATACCAT	21	0	135	0	38.7079	0	1843.23	0	10.848	10.848	Specific To CtST	NA	NA
Ct-miR-3148	TTAGGCCTAACTCAATTCCAAAAG	24	0	5	0	1.43363	0	59.7345	0	5.90049	5.90049	Specific To CtST	NA	NA
Ct-miR-3150	TTCCACAGCTATCTTG	16	0	8	0	2.2938	0	143.363	0	7.16353	7.16353	Specific To CtST	NA	NA
Ct-miR-3151	TTCCGGAAAGTATTTACTT	19	0	5	0	1.43363	0	75.454	0	6.23753	6.23753	Specific To CtST	NA	NA
Ct-miR-3152	TTCTAGGATGGTACATTC	18	43	5	14.5292	1.43363	807.176	79.6459	9.65674	6.31553	-3.34121	Down Regulated	29.206	6.50774e-08
Ct-miR-3153	TTGAAGTGTTTGGGGGAACT	20	0	5	0	1.43363	0	71.6813	0	6.16353	6.16353	Specific To CtST	NA	NA
Ct-miR-3154	TTGACGGGAGATTTCT	16	0	6	0	1.72035	0	107.522	0	6.74849	6.74849	Specific To CtST	NA	NA
Ct-miR-3155	TTGAGAATGTAGGGTG	16	268	0	90.5539	0	5659.62	0	12.4665	0	-12.4665	Specific To CtB	NA	NA
Ct-miR-3157	TTGAGCCGCGTCAATATCT	19	0	11	0	3.15398	0	165.999	0	7.37503	7.37503	Specific To CtST	NA	NA
Ct-miR-3158	TTGCCAAAGGAGAGCTGCCCT	21	0	5	0	1.43363	0	68.2679	0	6.09314	6.09314	Specific To CtST	NA	NA
Ct-miR-3159	TTGGATCTCTTACTAC	16	0	5	0	1.43363	0	89.6017	0	6.48545	6.48545	Specific To CtST	NA	NA
Ct-miR-3163	TTTGCCGGTGCTGACT	16	38	0	12.8397	0	802.484	0	9.64833	0	-9.64833	Specific To CtB	NA	NA
Ct-miR-3164	TTTGGAGCTTCGAGTGAAGAGCAGA	25	0	71	0	20.3575	0	814.3	0	9.66942	9.66942	Specific To CtST	NA	NA
Ct-miR-3165	TTTGGATTGAAGGGAA	16	0	36	0	10.3221	0	645.132	0	9.33345	9.33345	Specific To CtST	NA	NA
Ct-miR-3166	TTTGGATTGAAGGGAGTT	18	0	189	0	54.1911	0	3010.62	0	11.5558	11.5558	Specific To CtST	NA	NA
Ct-miR-3167	TTTGGCATTCTGTCCACCTCC	21	0	387	0	110.963	0	5283.94	0	12.3674	12.3674	Specific To CtST	NA	NA
Ct-miR-3168	TTTGGCATTCTGTCCACT	18	0	11	0	3.15398	0	175.221	0	7.45303	7.45303	Specific To CtST	NA	NA
Ct-miR-3169	TTTGGGAGAAGTGGTAAAGAG	21	0	37	0	10.6088	0	505.183	0	8.98066	8.98066	Specific To CtST	NA	NA

## Sheet: CtL_vs_CtS
miR-ID	Sequence	miRNA-Len	CtL_RawExp	CtS_RawExp	CtL_RPM	CtS_RPM	CtL_RPKM	CtS_RPKM	CtL_FoldExp	CtS_FoldExp	CtL_vs_CtS	Remark	Chi Square	p Value				Remark	CtL_vs_CtS
Ct-miR-3000	AAAGTTTAGGGACTAAAAACT	21	17	0	6.0605	0	288.595	0	8.1729	0	-8.1729	Specific To CtL	NA	NA				Specific To CtL	57
Ct-miR-3004	AAGAGAATTCCGAATCA	17	6	0	2.139	0	125.824	0	6.97526	0	-6.97526	Specific To CtL	NA	NA				Down Regulated	5
Ct-miR-3005	AAGGACTCCGACGCTCAAGTAAGT	24	6	0	2.139	0	89.125	0	6.47776	0	-6.47776	Specific To CtL	NA	NA				Normally Expressed	3
Ct-miR-3006	AAGGACTCCGACGCTCAAGTTAGT	24	15	0	5.3475	0	222.813	0	7.79969	0	-7.79969	Specific To CtL	NA	NA				Up Regulated	1
Ct-miR-3007	AAGGATTGGGGATTCAGTGG	20	0	5	0	1.92813	0	96.4067	0	6.59106	6.59106	Specific To CtS	NA	NA				Specific To CtS	26
Ct-miR-3008	AAGGCAGGGCTAGTGAC	17	0	169	0	65.1709	0	3833.59	0	11.9045	11.9045	Specific To CtS	NA	NA
Ct-miR-3009	AAGGTCGGCCAGTGAGA	17	0	13	0	5.01315	0	294.891	0	8.20404	8.20404	Specific To CtS	NA	NA
Ct-miR-3011	AATGTCGGCAAGTCATCCTTGGCT	24	5	0	1.7825	0	74.2708	0	6.21472	0	-6.21472	Specific To CtL	NA	NA
Ct-miR-3014	ACATAAAGGACCAAAATAAAACTT	24	9	0	3.2085	0	133.688	0	7.06272	0	-7.06272	Specific To CtL	NA	NA
Ct-miR-3018	ACTCATTCTGAATGCC	16	68	0	24.242	0	1515.13	0	10.5652	0	-10.5652	Specific To CtL	NA	NA
Ct-miR-3020	ACTTGTAATCTGACCT	16	0	9	0	3.47064	0	216.915	0	7.76099	7.76099	Specific To CtS	NA	NA
Ct-miR-3021	ACTTGTGACCTTGGCTCTGATACC	24	10	0	3.565	0	148.542	0	7.21472	0	-7.21472	Specific To CtL	NA	NA
Ct-miR-3022	AGAATGCATAGGATGG	16	0	5	0	1.92813	0	120.508	0	6.91299	6.91299	Specific To CtS	NA	NA
Ct-miR-3023	AGAATTTGAGTTTGGGCCTAACTC	24	14	0	4.991	0	207.958	0	7.70015	0	-7.70015	Specific To CtL	NA	NA
Ct-miR-3024	AGACTTCGAGACTATGATCAATCA	24	7	0	2.4955	0	103.979	0	6.70015	0	-6.70015	Specific To CtL	NA	NA
Ct-miR-3026	AGCCAAGGATGACTTGCCGGC	21	19	0	6.7735	0	322.548	0	8.33337	0	-8.33337	Specific To CtL	NA	NA
Ct-miR-3029	AGGACGGTCTGAGGCT	16	12	0	4.278	0	267.375	0	8.06272	0	-8.06272	Specific To CtL	NA	NA
Ct-miR-3030	AGGACGGTCTGAGGCTA	17	0	9	0	3.47064	0	204.155	0	7.67352	7.67352	Specific To CtS	NA	NA
Ct-miR-3034	AGGCCTAACTCAATCCCAAAAGCT	24	5	0	1.7825	0	74.2708	0	6.21472	0	-6.21472	Specific To CtL	NA	NA
Ct-miR-3035	AGGCTGTGAAGACGGTTTC	19	0	33	0	12.7257	0	669.773	0	9.38753	9.38753	Specific To CtS	NA	NA
Ct-miR-3038	AGGTCAAGGAAGTTGGTGACCTGAT	25	44	0	15.686	0	627.44	0	9.29333	0	-9.29333	Specific To CtL	NA	NA
Ct-miR-3040	ATAGTTACACTGATAGAG	18	13	0	4.6345	0	257.472	0	8.00827	0	-8.00827	Specific To CtL	NA	NA
Ct-miR-3041	ATCCGTGCACAATAAGCCGATGCTC	25	5	9	1.7825	3.47064	71.3	138.826	6.15583	7.11713	0.961301	Normally Expressed	38.945	4.35915e-10
Ct-miR-3043	ATGAGAGGTGTTAAGCTT	18	5	0	1.7825	0	99.0278	0	6.62976	0	-6.62976	Specific To CtL	NA	NA
Ct-miR-3044	ATGTCCAGTCCTGCAAACTTCACG	24	5	0	1.7825	0	74.2708	0	6.21472	0	-6.21472	Specific To CtL	NA	NA
Ct-miR-3045	ATGTCGGCAAGTCATCCTTGGCTC	24	10	0	3.565	0	148.542	0	7.21472	0	-7.21472	Specific To CtL	NA	NA
Ct-miR-3047	ATTGGATCAAATGACAAAGACATT	24	7	0	2.4955	0	103.979	0	6.70015	0	-6.70015	Specific To CtL	NA	NA
Ct-miR-3048	ATTGGATTGAAGGGAG	16	7	0	2.4955	0	155.969	0	7.28511	0	-7.28511	Specific To CtL	NA	NA
Ct-miR-3049	ATTTTGGATACTCGTAGATGTGAC	24	39	0	13.9035	0	579.313	0	9.1782	0	-9.1782	Specific To CtL	NA	NA
Ct-miR-3050	CAACTTTCAACAACGGATC	19	0	28	0	10.7976	0	568.292	0	9.15049	9.15049	Specific To CtS	NA	NA
Ct-miR-3051	CAAGGATGAAGAATCAA	17	0	5	0	1.92813	0	113.42	0	6.82553	6.82553	Specific To CtS	NA	NA
Ct-miR-3054	CACGATTGTGGAAGTC	16	19	0	6.7735	0	423.344	0	8.72569	0	-8.72569	Specific To CtL	NA	NA
Ct-miR-3055	CACTACCTCTGAGGCCA	17	9	0	3.2085	0	188.735	0	7.56022	0	-7.56022	Specific To CtL	NA	NA
Ct-miR-3056	CAGCCAAGGATGACTTG	17	28	0	9.982	0	587.176	0	9.19765	0	-9.19765	Specific To CtL	NA	NA
Ct-miR-3057	CAGCCAAGGGTGATTTGCCGGC	22	3079	0	1097.66	0	49893.8	0	15.6066	0	-15.6066	Specific To CtL	NA	NA
Ct-miR-3060	CCAAAATGCTAATCTGAGGCT	21	5	0	1.7825	0	84.881	0	6.40737	0	-6.40737	Specific To CtL	NA	NA
Ct-miR-3061	CCAAGGGATGGAAGGGCAGAG	21	7	0	2.4955	0	118.833	0	6.8928	0	-6.8928	Specific To CtL	NA	NA
Ct-miR-3062	CCCCACGGTGGGCGCTA	17	0	7	0	2.69939	0	158.788	0	7.31095	7.31095	Specific To CtS	NA	NA
Ct-miR-3063	CCCCCAGTGGAGTCGCCA	18	0	17	0	6.55566	0	364.203	0	8.5086	8.5086	Specific To CtS	NA	NA
Ct-miR-3066	CCTCTCTCACCCCACC	16	0	41	0	15.8107	0	988.169	0	9.94861	9.94861	Specific To CtS	NA	NA
Ct-miR-3067	CCTGGCGCATCCCACC	16	5	0	1.7825	0	111.406	0	6.79969	0	-6.79969	Specific To CtL	NA	NA
Ct-miR-3070	CGCCCCACGGTGGGCGCCA	19	0	5	0	1.92813	0	101.481	0	6.66506	6.66506	Specific To CtS	NA	NA
Ct-miR-3071	CGCGCTTGTAGCTCAGTGGA	20	10	0	3.565	0	178.25	0	7.47776	0	-7.47776	Specific To CtL	NA	NA
Ct-miR-3073	CGGATCTGAAGCTCTTTACTAGGAT	25	5	0	1.7825	0	71.3	0	6.15583	0	-6.15583	Specific To CtL	NA	NA
Ct-miR-3076	CGGGGGACGGATTGGGAT	18	14	0	4.991	0	277.278	0	8.11519	0	-8.11519	Specific To CtL	NA	NA
Ct-miR-3077	CTAAGATAGGCTCTGATACCATCT	24	8	0	2.852	0	118.833	0	6.8928	0	-6.8928	Specific To CtL	NA	NA
Ct-miR-3081	CTATGAGATCTGAGGGCT	18	0	39	0	15.0394	0	835.525	0	9.70654	9.70654	Specific To CtS	NA	NA
Ct-miR-3084	CTGCGGCTATAGGTTTGCACT	21	10	0	3.565	0	169.762	0	7.40737	0	-7.40737	Specific To CtL	NA	NA
Ct-miR-3085	CTGGATCTCTACTTTA	16	180	9	64.17	3.47064	4010.63	216.915	11.9696	7.76099	-4.20862	Down Regulated	-796.106	1
Ct-miR-3087	CTTACAATTTGGGTTTGGGCCT	22	11	0	3.9215	0	178.25	0	7.47776	0	-7.47776	Specific To CtL	NA	NA
Ct-miR-3090	CTTGGCTGATAAATAACTCACT	22	231	0	82.3515	0	3743.25	0	11.8701	0	-11.8701	Specific To CtL	NA	NA
Ct-miR-3092	CTTGTGTTGCACCTTT	16	0	8	0	3.08502	0	192.813	0	7.59106	7.59106	Specific To CtS	NA	NA
Ct-miR-3095	GACCTGGGGTTGGTCAAGGCACTG	24	23	0	8.1995	0	341.646	0	8.41636	0	-8.41636	Specific To CtL	NA	NA
Ct-miR-3096	GAGGAAGGTGAGGATGACG	19	0	6	0	2.31376	0	121.777	0	6.9281	6.9281	Specific To CtS	NA	NA
Ct-miR-3097	GAGGATAAAGCACGCTGAAAAGTC	24	9	0	3.2085	0	133.688	0	7.06272	0	-7.06272	Specific To CtL	NA	NA
Ct-miR-3098	GAGTCTTCATAGGGCA	16	0	7	0	2.69939	0	168.712	0	7.39842	7.39842	Specific To CtS	NA	NA
Ct-miR-3099	GCAAGTTTCTCTTGGCTACAT	21	17	0	6.0605	0	288.595	0	8.1729	0	-8.1729	Specific To CtL	NA	NA
Ct-miR-3101	GCATCGGCCTGTGCCT	16	40	0	14.26	0	891.25	0	9.79969	0	-9.79969	Specific To CtL	NA	NA
Ct-miR-3103	GCCTTGGAGGTGAAAA	16	9	0	3.2085	0	200.531	0	7.64768	0	-7.64768	Specific To CtL	NA	NA
Ct-miR-3104	GCTATGAGATCTGAGGGCT	19	24	0	8.556	0	450.316	0	8.81479	0	-8.81479	Specific To CtL	NA	NA
Ct-miR-3105	GGAATGTTGTCTGGCTCGAGGTCA	24	0	18	0	6.94128	0	289.22	0	8.17602	8.17602	Specific To CtS	NA	NA
Ct-miR-3106	GGCTGCCGGAGAATTTTGAT	20	0	15	0	5.7844	0	289.22	0	8.17602	8.17602	Specific To CtS	NA	NA
Ct-miR-3107	GGGAGTGAGTTAGGCC	16	6	0	2.139	0	133.688	0	7.06272	0	-7.06272	Specific To CtL	NA	NA
Ct-miR-3110	GGTGGCTGTAGATTAGT	17	7	0	2.4955	0	146.794	0	7.19765	0	-7.19765	Specific To CtL	NA	NA
Ct-miR-3111	GTAGGAGGATTTGTAGG	17	7	0	2.4955	0	146.794	0	7.19765	0	-7.19765	Specific To CtL	NA	NA
Ct-miR-3112	GTCCATATCCGGTGTG	16	12	0	4.278	0	267.375	0	8.06272	0	-8.06272	Specific To CtL	NA	NA
Ct-miR-3113	GTGAGGCGGATGAGTC	16	22	23	7.843	8.86942	490.188	554.339	8.93719	9.11462	0.177434	Normally Expressed	1164.15	0
Ct-miR-3116	GTGGGCGTTAGAGCATTGAGAGGA	24	0	16	0	6.17003	0	257.085	0	8.0061	8.0061	Specific To CtS	NA	NA
Ct-miR-3119	TAACCAGGCTCTGATACCA	19	0	28	0	10.7976	0	568.292	0	9.15049	9.15049	Specific To CtS	NA	NA
Ct-miR-3120	TAAGAAGGGGTAGAGAA	17	6	0	2.139	0	125.824	0	6.97526	0	-6.97526	Specific To CtL	NA	NA
Ct-miR-3121	TACTCATTCTGAATGCC	17	0	15	0	5.7844	0	340.259	0	8.41049	8.41049	Specific To CtS	NA	NA
Ct-miR-3123	TAGCTTTTGGGATTGAGTTAGGCT	24	7	0	2.4955	0	103.979	0	6.70015	0	-6.70015	Specific To CtL	NA	NA
Ct-miR-3124	TAGGAAATCTGGCTTT	16	0	5	0	1.92813	0	120.508	0	6.91299	6.91299	Specific To CtS	NA	NA
Ct-miR-3126	TAGGCTCTGATACCATCTTATAAT	24	6	0	2.139	0	89.125	0	6.47776	0	-6.47776	Specific To CtL	NA	NA
Ct-miR-3127	TATGGGAGGATTGGGAA	17	14	5	4.991	1.92813	293.588	113.42	8.19765	6.82553	-1.37212	Down Regulated	456.882	0
Ct-miR-3133	TCGGGAACTCCTACAATT	18	8	0	2.852	0	158.444	0	7.30783	0	-7.30783	Specific To CtL	NA	NA
Ct-miR-3134	TCTGAAGTGTTTGGGGGAACC	21	156	17	55.614	6.55566	2648.29	312.174	11.3708	8.28621	-3.08464	Down Regulated	-872.079	1
Ct-miR-3135	TCTGAGGGCTGGGCACGGTGG	21	0	12	0	4.62752	0	220.358	0	7.78371	7.78371	Specific To CtS	NA	NA
Ct-miR-3138	TGAAGCTGCCAGCATGATC	19	0	16	0	6.17003	0	324.738	0	8.34313	8.34313	Specific To CtS	NA	NA
Ct-miR-3139	TGAAGTGTTTGGGGGAACTCT	21	13	0	4.6345	0	220.69	0	7.78588	0	-7.78588	Specific To CtL	NA	NA
Ct-miR-3140	TGAGGGCTGAGGCATA	16	8	20	2.852	7.71254	178.25	482.034	7.47776	8.91299	1.43523	Up Regulated	82.473	0
Ct-miR-3145	TGTGGGCGTTAGAGCATTGAGA	22	22	0	7.843	0	356.5	0	8.47776	0	-8.47776	Specific To CtL	NA	NA
Ct-miR-3146	TTAACCAGGCTCTGATACCAT	21	50	0	17.825	0	848.81	0	9.7293	0	-9.7293	Specific To CtL	NA	NA
Ct-miR-3149	TTCATTTTTAAAATAGGC	18	5	0	1.7825	0	99.0278	0	6.62976	0	-6.62976	Specific To CtL	NA	NA
Ct-miR-3152	TTCTAGGATGGTACATTC	18	55	17	19.6075	6.55566	1089.31	364.203	10.0892	8.5086	-1.58059	Down Regulated	-1609.76	1
Ct-miR-3157	TTGAGCCGCGTCAATATCT	19	5	0	1.7825	0	93.8158	0	6.55176	0	-6.55176	Specific To CtL	NA	NA
Ct-miR-3161	TTTAGGACTATGGTTT	16	6	0	2.139	0	133.688	0	7.06272	0	-7.06272	Specific To CtL	NA	NA
Ct-miR-3163	TTTGCCGGTGCTGACT	16	0	16	0	6.17003	0	385.627	0	8.59106	8.59106	Specific To CtS	NA	NA
Ct-miR-3165	TTTGGATTGAAGGGAA	16	25	14	8.9125	5.39878	557.031	337.424	9.12161	8.39842	-0.723198	Normally Expressed	2508.24	0
Ct-miR-3166	TTTGGATTGAAGGGAGTT	18	48	12	17.112	4.62752	950.667	257.085	9.8928	8.0061	-1.8867	Down Regulated	-2153.73	1
Ct-miR-3169	TTTGGGAGAAGTGGTAAAGAG	21	17	0	6.0605	0	288.595	0	8.1729	0	-8.1729	Specific To CtL	NA	NA
Ct-miR-3170	TTTGTTGATTCAGTTAG	17	14	0	4.991	0	293.588	0	8.19765	0	-8.19765	Specific To CtL	NA	NA

## Sheet: CtL_vs_CtR
miR-ID	Sequence	miRNA-Len	CtL_RawExp	CtR_RawExp	CtL_RPM	CtR_RPM	CtL_RPKM	CtR_RPKM	CtL_FoldExp	CtR_FoldExp	CtL_vs_CtR	Remark	Chi Square	p Value			Remark	CtL_vs_CtR
Ct-miR-3000	AAAGTTTAGGGACTAAAAACT	21	17	0	6.0605	0	288.595	0	8.1729	0	-8.1729	Specific To CtL	NA	NA			Specific To CtL	61
Ct-miR-3003	AACTGGAGAGTTTGAT	16	0	17	0	39.8465	0	2490.41	0	11.2822	11.2822	Specific To CtR	NA	NA			Normally Expressed	1
Ct-miR-3004	AAGAGAATTCCGAATCA	17	6	0	2.139	0	125.824	0	6.97526	0	-6.97526	Specific To CtL	NA	NA			Up Regulated	4
Ct-miR-3005	AAGGACTCCGACGCTCAAGTAAGT	24	6	0	2.139	0	89.125	0	6.47776	0	-6.47776	Specific To CtL	NA	NA			Specific To CtR	31
Ct-miR-3006	AAGGACTCCGACGCTCAAGTTAGT	24	15	0	5.3475	0	222.813	0	7.79969	0	-7.79969	Specific To CtL	NA	NA
Ct-miR-3011	AATGTCGGCAAGTCATCCTTGGCT	24	5	0	1.7825	0	74.2708	0	6.21472	0	-6.21472	Specific To CtL	NA	NA
Ct-miR-3013	ACAGAGGGCTGCCAACC	17	0	15	0	35.1587	0	2068.16	0	11.0141	11.0141	Specific To CtR	NA	NA
Ct-miR-3014	ACATAAAGGACCAAAATAAAACTT	24	9	0	3.2085	0	133.688	0	7.06272	0	-7.06272	Specific To CtL	NA	NA
Ct-miR-3018	ACTCATTCTGAATGCC	16	68	0	24.242	0	1515.13	0	10.5652	0	-10.5652	Specific To CtL	NA	NA
Ct-miR-3019	ACTGTTTTGAAGGGCCA	17	0	15	0	35.1587	0	2068.16	0	11.0141	11.0141	Specific To CtR	NA	NA
Ct-miR-3021	ACTTGTGACCTTGGCTCTGATACC	24	10	0	3.565	0	148.542	0	7.21472	0	-7.21472	Specific To CtL	NA	NA
Ct-miR-3023	AGAATTTGAGTTTGGGCCTAACTC	24	14	0	4.991	0	207.958	0	7.70015	0	-7.70015	Specific To CtL	NA	NA
Ct-miR-3024	AGACTTCGAGACTATGATCAATCA	24	7	0	2.4955	0	103.979	0	6.70015	0	-6.70015	Specific To CtL	NA	NA
Ct-miR-3026	AGCCAAGGATGACTTGCCGGC	21	19	0	6.7735	0	322.548	0	8.33337	0	-8.33337	Specific To CtL	NA	NA
Ct-miR-3029	AGGACGGTCTGAGGCT	16	12	0	4.278	0	267.375	0	8.06272	0	-8.06272	Specific To CtL	NA	NA
Ct-miR-3034	AGGCCTAACTCAATCCCAAAAGCT	24	5	0	1.7825	0	74.2708	0	6.21472	0	-6.21472	Specific To CtL	NA	NA
Ct-miR-3037	AGGGATGGAAGGGCAGAGGCCT	22	0	15	0	35.1587	0	1598.12	0	10.6422	10.6422	Specific To CtR	NA	NA
Ct-miR-3038	AGGTCAAGGAAGTTGGTGACCTGAT	25	44	0	15.686	0	627.44	0	9.29333	0	-9.29333	Specific To CtL	NA	NA
Ct-miR-3039	AGTTTGATGCTAGAAGAGACT	21	0	5	0	11.7196	0	558.075	0	9.12431	9.12431	Specific To CtR	NA	NA
Ct-miR-3040	ATAGTTACACTGATAGAG	18	13	0	4.6345	0	257.472	0	8.00827	0	-8.00827	Specific To CtL	NA	NA
Ct-miR-3041	ATCCGTGCACAATAAGCCGATGCTC	25	5	0	1.7825	0	71.3	0	6.15583	0	-6.15583	Specific To CtL	NA	NA
Ct-miR-3043	ATGAGAGGTGTTAAGCTT	18	5	0	1.7825	0	99.0278	0	6.62976	0	-6.62976	Specific To CtL	NA	NA
Ct-miR-3044	ATGTCCAGTCCTGCAAACTTCACG	24	5	0	1.7825	0	74.2708	0	6.21472	0	-6.21472	Specific To CtL	NA	NA
Ct-miR-3045	ATGTCGGCAAGTCATCCTTGGCTC	24	10	0	3.565	0	148.542	0	7.21472	0	-7.21472	Specific To CtL	NA	NA
Ct-miR-3047	ATTGGATCAAATGACAAAGACATT	24	7	0	2.4955	0	103.979	0	6.70015	0	-6.70015	Specific To CtL	NA	NA
Ct-miR-3048	ATTGGATTGAAGGGAG	16	7	0	2.4955	0	155.969	0	7.28511	0	-7.28511	Specific To CtL	NA	NA
Ct-miR-3049	ATTTTGGATACTCGTAGATGTGAC	24	39	0	13.9035	0	579.313	0	9.1782	0	-9.1782	Specific To CtL	NA	NA
Ct-miR-3052	CAATGGAGAGTTTGAT	16	0	27	0	63.2857	0	3955.35	0	11.9496	11.9496	Specific To CtR	NA	NA
Ct-miR-3054	CACGATTGTGGAAGTC	16	19	0	6.7735	0	423.344	0	8.72569	0	-8.72569	Specific To CtL	NA	NA
Ct-miR-3055	CACTACCTCTGAGGCCA	17	9	0	3.2085	0	188.735	0	7.56022	0	-7.56022	Specific To CtL	NA	NA
Ct-miR-3056	CAGCCAAGGATGACTTG	17	28	0	9.982	0	587.176	0	9.19765	0	-9.19765	Specific To CtL	NA	NA
Ct-miR-3057	CAGCCAAGGGTGATTTGCCGGC	22	3079	0	1097.66	0	49893.8	0	15.6066	0	-15.6066	Specific To CtL	NA	NA
Ct-miR-3060	CCAAAATGCTAATCTGAGGCT	21	5	0	1.7825	0	84.881	0	6.40737	0	-6.40737	Specific To CtL	NA	NA
Ct-miR-3061	CCAAGGGATGGAAGGGCAGAG	21	7	0	2.4955	0	118.833	0	6.8928	0	-6.8928	Specific To CtL	NA	NA
Ct-miR-3063	CCCCCAGTGGAGTCGCCA	18	0	10	0	23.4391	0	1302.17	0	10.3467	10.3467	Specific To CtR	NA	NA
Ct-miR-3064	CCGGTCTTCGGGTATCTAGGCATG	24	0	10	0	23.4391	0	976.63	0	9.93167	9.93167	Specific To CtR	NA	NA
Ct-miR-3065	CCTCCTACTCATTCTGAATGCC	22	0	166	0	389.09	0	17685.9	0	14.1103	14.1103	Specific To CtR	NA	NA
Ct-miR-3067	CCTGGCGCATCCCACC	16	5	0	1.7825	0	111.406	0	6.79969	0	-6.79969	Specific To CtL	NA	NA
Ct-miR-3069	CGAGAGATGGAGGAGCCACC	20	0	5	0	11.7196	0	585.978	0	9.1947	9.1947	Specific To CtR	NA	NA
Ct-miR-3071	CGCGCTTGTAGCTCAGTGGA	20	10	36	3.565	84.3809	178.25	4219.04	7.47776	12.0427	4.56494	Up Regulated	10031.4	0
Ct-miR-3073	CGGATCTGAAGCTCTTTACTAGGAT	25	5	0	1.7825	0	71.3	0	6.15583	0	-6.15583	Specific To CtL	NA	NA
Ct-miR-3075	CGGGGATGTAGCTCAAA	17	0	23	0	53.91	0	3171.18	0	11.6308	11.6308	Specific To CtR	NA	NA
Ct-miR-3076	CGGGGGACGGATTGGGAT	18	14	0	4.991	0	277.278	0	8.11519	0	-8.11519	Specific To CtL	NA	NA
Ct-miR-3077	CTAAGATAGGCTCTGATACCATCT	24	8	0	2.852	0	118.833	0	6.8928	0	-6.8928	Specific To CtL	NA	NA
Ct-miR-3079	CTAGGACGGTCTGAGGCT	18	0	46	0	107.82	0	5990	0	12.5483	12.5483	Specific To CtR	NA	NA
Ct-miR-3082	CTCGGACCAGGCTTCATTCC	20	0	570	0	1336.03	0	66801.5	0	16.0276	16.0276	Specific To CtR	NA	NA
Ct-miR-3083	CTCTCAACGAAAGCACCA	18	0	309	0	724.269	0	40237.2	0	15.2962	15.2962	Specific To CtR	NA	NA
Ct-miR-3084	CTGCGGCTATAGGTTTGCACT	21	10	0	3.565	0	169.762	0	7.40737	0	-7.40737	Specific To CtL	NA	NA
Ct-miR-3085	CTGGATCTCTACTTTA	16	180	0	64.17	0	4010.63	0	11.9696	0	-11.9696	Specific To CtL	NA	NA
Ct-miR-3086	CTGGGCCGATACTGAC	16	0	10	0	23.4391	0	1464.95	0	10.5166	10.5166	Specific To CtR	NA	NA
Ct-miR-3087	CTTACAATTTGGGTTTGGGCCT	22	11	0	3.9215	0	178.25	0	7.47776	0	-7.47776	Specific To CtL	NA	NA
Ct-miR-3090	CTTGGCTGATAAATAACTCACT	22	231	0	82.3515	0	3743.25	0	11.8701	0	-11.8701	Specific To CtL	NA	NA
Ct-miR-3091	CTTGTGGAAGGCCTTG	16	0	136	0	318.772	0	19923.3	0	14.2822	14.2822	Specific To CtR	NA	NA
Ct-miR-3093	CTTTGCCGGTGCTGACT	17	0	5	0	11.7196	0	689.386	0	9.42917	9.42917	Specific To CtR	NA	NA
Ct-miR-3094	GAACGGGAATTGAACTCTA	19	0	8	0	18.7513	0	986.911	0	9.94678	9.94678	Specific To CtR	NA	NA
Ct-miR-3095	GACCTGGGGTTGGTCAAGGCACTG	24	23	0	8.1995	0	341.646	0	8.41636	0	-8.41636	Specific To CtL	NA	NA
Ct-miR-3097	GAGGATAAAGCACGCTGAAAAGTC	24	9	0	3.2085	0	133.688	0	7.06272	0	-7.06272	Specific To CtL	NA	NA
Ct-miR-3099	GCAAGTTTCTCTTGGCTACAT	21	17	0	6.0605	0	288.595	0	8.1729	0	-8.1729	Specific To CtL	NA	NA
Ct-miR-3100	GCACTGAAAATTCTGAAT	18	0	8	0	18.7513	0	1041.74	0	10.0248	10.0248	Specific To CtR	NA	NA
Ct-miR-3101	GCATCGGCCTGTGCCT	16	40	0	14.26	0	891.25	0	9.79969	0	-9.79969	Specific To CtL	NA	NA
Ct-miR-3102	GCCCGGTCGTTGTTGT	16	0	7	0	16.4074	0	1025.46	0	10.0021	10.0021	Specific To CtR	NA	NA
Ct-miR-3103	GCCTTGGAGGTGAAAA	16	9	0	3.2085	0	200.531	0	7.64768	0	-7.64768	Specific To CtL	NA	NA
Ct-miR-3104	GCTATGAGATCTGAGGGCT	19	24	78	8.556	182.825	450.316	9622.38	8.81479	13.2322	4.41738	Up Regulated	-8612.86	1
Ct-miR-3107	GGGAGTGAGTTAGGCC	16	6	0	2.139	0	133.688	0	7.06272	0	-7.06272	Specific To CtL	NA	NA
Ct-miR-3110	GGTGGCTGTAGATTAGT	17	7	10	2.4955	23.4391	146.794	1378.77	7.19765	10.4292	3.23152	Up Regulated	537.342	0
Ct-miR-3111	GTAGGAGGATTTGTAGG	17	7	0	2.4955	0	146.794	0	7.19765	0	-7.19765	Specific To CtL	NA	NA
Ct-miR-3112	GTCCATATCCGGTGTG	16	12	0	4.278	0	267.375	0	8.06272	0	-8.06272	Specific To CtL	NA	NA
Ct-miR-3113	GTGAGGCGGATGAGTC	16	22	0	7.843	0	490.188	0	8.93719	0	-8.93719	Specific To CtL	NA	NA
Ct-miR-3118	GTTGAATAAGCGCCGGC	17	0	5	0	11.7196	0	689.386	0	9.42917	9.42917	Specific To CtR	NA	NA
Ct-miR-3120	TAAGAAGGGGTAGAGAA	17	6	0	2.139	0	125.824	0	6.97526	0	-6.97526	Specific To CtL	NA	NA
Ct-miR-3123	TAGCTTTTGGGATTGAGTTAGGCT	24	7	0	2.4955	0	103.979	0	6.70015	0	-6.70015	Specific To CtL	NA	NA
Ct-miR-3126	TAGGCTCTGATACCATCTTATAAT	24	6	0	2.139	0	89.125	0	6.47776	0	-6.47776	Specific To CtL	NA	NA
Ct-miR-3127	TATGGGAGGATTGGGAA	17	14	20	4.991	46.8783	293.588	2757.54	8.19765	11.4292	3.23152	Up Regulated	1463.79	0
Ct-miR-3128	TCACTACCTCTGAGGCCA	18	0	5	0	11.7196	0	651.087	0	9.34671	9.34671	Specific To CtR	NA	NA
Ct-miR-3129	TCCACAGGCTTTCTTGAAC	19	0	35	0	82.037	0	4317.73	0	12.0761	12.0761	Specific To CtR	NA	NA
Ct-miR-3132	TCGATAAACCTCTGCATC	18	0	99	0	232.047	0	12891.5	0	13.6541	13.6541	Specific To CtR	NA	NA
Ct-miR-3133	TCGGGAACTCCTACAATT	18	8	0	2.852	0	158.444	0	7.30783	0	-7.30783	Specific To CtL	NA	NA
Ct-miR-3134	TCTGAAGTGTTTGGGGGAACC	21	156	0	55.614	0	2648.29	0	11.3708	0	-11.3708	Specific To CtL	NA	NA
Ct-miR-3139	TGAAGTGTTTGGGGGAACTCT	21	13	0	4.6345	0	220.69	0	7.78588	0	-7.78588	Specific To CtL	NA	NA
Ct-miR-3140	TGAGGGCTGAGGCATA	16	8	0	2.852	0	178.25	0	7.47776	0	-7.47776	Specific To CtL	NA	NA
Ct-miR-3141	TGGACGGCTCGGGAGC	16	0	5	0	11.7196	0	732.473	0	9.51663	9.51663	Specific To CtR	NA	NA
Ct-miR-3143	TGTGGAAAATGGAAATG	17	0	5	0	11.7196	0	689.386	0	9.42917	9.42917	Specific To CtR	NA	NA
Ct-miR-3145	TGTGGGCGTTAGAGCATTGAGA	22	22	0	7.843	0	356.5	0	8.47776	0	-8.47776	Specific To CtL	NA	NA
Ct-miR-3146	TTAACCAGGCTCTGATACCAT	21	50	0	17.825	0	848.81	0	9.7293	0	-9.7293	Specific To CtL	NA	NA
Ct-miR-3147	TTACCTGTGCTCTGAA	16	0	5	0	11.7196	0	732.473	0	9.51663	9.51663	Specific To CtR	NA	NA
Ct-miR-3149	TTCATTTTTAAAATAGGC	18	5	0	1.7825	0	99.0278	0	6.62976	0	-6.62976	Specific To CtL	NA	NA
Ct-miR-3152	TTCTAGGATGGTACATTC	18	55	0	19.6075	0	1089.31	0	10.0892	0	-10.0892	Specific To CtL	NA	NA
Ct-miR-3155	TTGAGAATGTAGGGTG	16	0	27	0	63.2857	0	3955.35	0	11.9496	11.9496	Specific To CtR	NA	NA
Ct-miR-3156	TTGAGCCGCGTCAATA	16	0	5	0	11.7196	0	732.473	0	9.51663	9.51663	Specific To CtR	NA	NA
Ct-miR-3157	TTGAGCCGCGTCAATATCT	19	5	0	1.7825	0	93.8158	0	6.55176	0	-6.55176	Specific To CtL	NA	NA
Ct-miR-3160	TTGTCATCGGTCGAGA	16	0	12	0	28.127	0	1757.93	0	10.7797	10.7797	Specific To CtR	NA	NA
Ct-miR-3161	TTTAGGACTATGGTTT	16	6	0	2.139	0	133.688	0	7.06272	0	-7.06272	Specific To CtL	NA	NA
Ct-miR-3162	TTTGAATCTGAGGCCT	16	0	12	0	28.127	0	1757.93	0	10.7797	10.7797	Specific To CtR	NA	NA
Ct-miR-3165	TTTGGATTGAAGGGAA	16	25	0	8.9125	0	557.031	0	9.12161	0	-9.12161	Specific To CtL	NA	NA
Ct-miR-3166	TTTGGATTGAAGGGAGTT	18	48	13	17.112	30.4709	950.667	1692.83	9.8928	10.7252	0.832422	Normally Expressed	143.853	0
Ct-miR-3169	TTTGGGAGAAGTGGTAAAGAG	21	17	0	6.0605	0	288.595	0	8.1729	0	-8.1729	Specific To CtL	NA	NA
Ct-miR-3170	TTTGTTGATTCAGTTAG	17	14	0	4.991	0	293.588	0	8.19765	0	-8.19765	Specific To CtL	NA	NA

## Sheet: CtL_vs_CtST
miR-ID	Sequence	miRNA-Len	CtL_RawExp	CtST_RawExp	CtL_RPM	CtST_RPM	CtL_RPKM	CtST_RPKM	CtL_FoldExp	CtST_FoldExp	CtL_vs_CtST	Remark	Chi Square	p Value			Remark	CtL_vs_CtST
Ct-miR-3000	AAAGTTTAGGGACTAAAAACT	21	17	0	6.0605	0	288.595	0	8.1729	0	-8.1729	Specific To CtL	NA	NA			Specific To CtL	44
Ct-miR-3002	AACGGGAATTGAACTCTA	18	0	8	0	2.2938	0	127.433	0	6.9936	6.9936	Specific To CtST	NA	NA			Down Regulated	7
Ct-miR-3004	AAGAGAATTCCGAATCA	17	6	0	2.139	0	125.824	0	6.97526	0	-6.97526	Specific To CtL	NA	NA			Normally Expressed	9
Ct-miR-3005	AAGGACTCCGACGCTCAAGTAAGT	24	6	0	2.139	0	89.125	0	6.47776	0	-6.47776	Specific To CtL	NA	NA			Up Regulated	6
Ct-miR-3006	AAGGACTCCGACGCTCAAGTTAGT	24	15	0	5.3475	0	222.813	0	7.79969	0	-7.79969	Specific To CtL	NA	NA			Specific To CtST	45
Ct-miR-3010	AATGCTAATCTGAGGCT	17	0	12	0	3.4407	0	202.394	0	7.66103	7.66103	Specific To CtST	NA	NA
Ct-miR-3011	AATGTCGGCAAGTCATCCTTGGCT	24	5	0	1.7825	0	74.2708	0	6.21472	0	-6.21472	Specific To CtL	NA	NA
Ct-miR-3012	AATTCTGGTTTCTGATGGTT	20	0	8	0	2.2938	0	114.69	0	6.8416	6.8416	Specific To CtST	NA	NA
Ct-miR-3014	ACATAAAGGACCAAAATAAAACTT	24	9	8	3.2085	2.2938	133.688	95.5751	7.06272	6.57856	-0.484158	Normally Expressed	0.245	0.620618
Ct-miR-3015	ACCCGTGCAATGCTGTAGCTA	21	0	75	0	21.5044	0	1024.02	0	10	10	Specific To CtST	NA	NA
Ct-miR-3016	ACTACCTCTGAGGCCA	16	0	17	0	4.87433	0	304.646	0	8.25099	8.25099	Specific To CtST	NA	NA
Ct-miR-3017	ACTATCAACTATAGCTTTTGGCCT	24	0	12	0	3.4407	0	143.363	0	7.16353	7.16353	Specific To CtST	NA	NA
Ct-miR-3018	ACTCATTCTGAATGCC	16	68	612	24.242	175.476	1515.13	10967.2	10.5652	13.4209	2.85569	Up Regulated	-6602.89	1
Ct-miR-3020	ACTTGTAATCTGACCT	16	0	18	0	5.16106	0	322.566	0	8.33345	8.33345	Specific To CtST	NA	NA
Ct-miR-3021	ACTTGTGACCTTGGCTCTGATACC	24	10	11	3.565	3.15398	148.542	131.416	7.21472	7.03799	-0.176729	Normally Expressed	1.537	0.215065
Ct-miR-3023	AGAATTTGAGTTTGGGCCTAACTC	24	14	0	4.991	0	207.958	0	7.70015	0	-7.70015	Specific To CtL	NA	NA
Ct-miR-3024	AGACTTCGAGACTATGATCAATCA	24	7	0	2.4955	0	103.979	0	6.70015	0	-6.70015	Specific To CtL	NA	NA
Ct-miR-3025	AGATTGAGGTTCTGGTCC	18	0	5	0	1.43363	0	79.6459	0	6.31553	6.31553	Specific To CtST	NA	NA
Ct-miR-3026	AGCCAAGGATGACTTGCCGGC	21	19	21	6.7735	6.02123	322.548	286.725	8.33337	8.16353	-0.169843	Normally Expressed	3.682	0.0550028
Ct-miR-3027	AGGAAAAGCTCGAACGACCTTC	22	0	17	0	4.87433	0	221.561	0	7.79156	7.79156	Specific To CtST	NA	NA
Ct-miR-3028	AGGACCAAAAGTACAATTAAGCCT	24	0	15	0	4.30088	0	179.203	0	7.48545	7.48545	Specific To CtST	NA	NA
Ct-miR-3029	AGGACGGTCTGAGGCT	16	12	0	4.278	0	267.375	0	8.06272	0	-8.06272	Specific To CtL	NA	NA
Ct-miR-3031	AGGACTTAAGCACATGAGGAGAGC	24	0	6	0	1.72035	0	71.6813	0	6.16353	6.16353	Specific To CtST	NA	NA
Ct-miR-3032	AGGAGGATTTAGAATTATTCA	21	0	5	0	1.43363	0	68.2679	0	6.09314	6.09314	Specific To CtST	NA	NA
Ct-miR-3033	AGGATAGGCTCTGAGG	16	0	10	0	2.86725	0	179.203	0	7.48545	7.48545	Specific To CtST	NA	NA
Ct-miR-3034	AGGCCTAACTCAATCCCAAAAGCT	24	5	0	1.7825	0	74.2708	0	6.21472	0	-6.21472	Specific To CtL	NA	NA
Ct-miR-3038	AGGTCAAGGAAGTTGGTGACCTGAT	25	44	15	15.686	4.30088	627.44	172.035	9.29333	7.42656	-1.86677	Down Regulated	190.989	0
Ct-miR-3040	ATAGTTACACTGATAGAG	18	13	0	4.6345	0	257.472	0	8.00827	0	-8.00827	Specific To CtL	NA	NA
Ct-miR-3041	ATCCGTGCACAATAAGCCGATGCTC	25	5	0	1.7825	0	71.3	0	6.15583	0	-6.15583	Specific To CtL	NA	NA
Ct-miR-3042	ATCTGTAAAGCTCAGGAGGGA	21	0	9	0	2.58053	0	122.882	0	6.94113	6.94113	Specific To CtST	NA	NA
Ct-miR-3043	ATGAGAGGTGTTAAGCTT	18	5	0	1.7825	0	99.0278	0	6.62976	0	-6.62976	Specific To CtL	NA	NA
Ct-miR-3044	ATGTCCAGTCCTGCAAACTTCACG	24	5	0	1.7825	0	74.2708	0	6.21472	0	-6.21472	Specific To CtL	NA	NA
Ct-miR-3045	ATGTCGGCAAGTCATCCTTGGCTC	24	10	0	3.565	0	148.542	0	7.21472	0	-7.21472	Specific To CtL	NA	NA
Ct-miR-3046	ATTAATACTCTTGGAT	16	0	6	0	1.72035	0	107.522	0	6.74849	6.74849	Specific To CtST	NA	NA
Ct-miR-3047	ATTGGATCAAATGACAAAGACATT	24	7	0	2.4955	0	103.979	0	6.70015	0	-6.70015	Specific To CtL	NA	NA
Ct-miR-3048	ATTGGATTGAAGGGAG	16	7	5	2.4955	1.43363	155.969	89.6017	7.28511	6.48545	-0.799659	Normally Expressed	4.915	0.0266245
Ct-miR-3049	ATTTTGGATACTCGTAGATGTGAC	24	39	19	13.9035	5.44778	579.313	226.991	9.1782	7.82649	-1.35171	Down Regulated	88.897	0
Ct-miR-3053	CACGAGATAGATCTTCCAAAGAAC	24	0	9	0	2.58053	0	107.522	0	6.74849	6.74849	Specific To CtST	NA	NA
Ct-miR-3054	CACGATTGTGGAAGTC	16	19	86	6.7735	24.6584	423.344	1541.15	8.72569	10.5898	1.8641	Up Regulated	1184.14	0
Ct-miR-3055	CACTACCTCTGAGGCCA	17	9	0	3.2085	0	188.735	0	7.56022	0	-7.56022	Specific To CtL	NA	NA
Ct-miR-3056	CAGCCAAGGATGACTTG	17	28	0	9.982	0	587.176	0	9.19765	0	-9.19765	Specific To CtL	NA	NA
Ct-miR-3057	CAGCCAAGGGTGATTTGCCGGC	22	3079	161	1097.66	46.1628	49893.8	2098.31	15.6066	11.035	-4.57156	Down Regulated	-6138.38	1
Ct-miR-3058	CAGCTTTCTTGAACGG	16	0	7	0	2.00708	0	125.442	0	6.97088	6.97088	Specific To CtST	NA	NA
Ct-miR-3059	CATTGAAAACTTGGGC	16	0	11	0	3.15398	0	197.124	0	7.62296	7.62296	Specific To CtST	NA	NA
Ct-miR-3060	CCAAAATGCTAATCTGAGGCT	21	5	0	1.7825	0	84.881	0	6.40737	0	-6.40737	Specific To CtL	NA	NA
Ct-miR-3061	CCAAGGGATGGAAGGGCAGAG	21	7	0	2.4955	0	118.833	0	6.8928	0	-6.8928	Specific To CtL	NA	NA
Ct-miR-3067	CCTGGCGCATCCCACC	16	5	0	1.7825	0	111.406	0	6.79969	0	-6.79969	Specific To CtL	NA	NA
Ct-miR-3068	CGAACCGACTGATGTTGAAGAATC	24	0	8	0	2.2938	0	95.5751	0	6.57856	6.57856	Specific To CtST	NA	NA
Ct-miR-3070	CGCCCCACGGTGGGCGCCA	19	0	32	0	9.17521	0	482.906	0	8.9156	8.9156	Specific To CtST	NA	NA
Ct-miR-3071	CGCGCTTGTAGCTCAGTGGA	20	10	0	3.565	0	178.25	0	7.47776	0	-7.47776	Specific To CtL	NA	NA
Ct-miR-3073	CGGATCTGAAGCTCTTTACTAGGAT	25	5	0	1.7825	0	71.3	0	6.15583	0	-6.15583	Specific To CtL	NA	NA
Ct-miR-3074	CGGGAACTCCTACAATT	17	0	9	0	2.58053	0	151.796	0	7.24599	7.24599	Specific To CtST	NA	NA
Ct-miR-3075	CGGGGATGTAGCTCAAA	17	0	186	0	53.3309	0	3137.11	0	11.6152	11.6152	Specific To CtST	NA	NA
Ct-miR-3076	CGGGGGACGGATTGGGAT	18	14	0	4.991	0	277.278	0	8.11519	0	-8.11519	Specific To CtL	NA	NA
Ct-miR-3077	CTAAGATAGGCTCTGATACCATCT	24	8	0	2.852	0	118.833	0	6.8928	0	-6.8928	Specific To CtL	NA	NA
Ct-miR-3080	CTATATGATGAAGATA	16	0	14	0	4.01416	0	250.885	0	7.97088	7.97088	Specific To CtST	NA	NA
Ct-miR-3082	CTCGGACCAGGCTTCATTCC	20	0	3259	0	934.438	0	46721.9	0	15.5118	15.5118	Specific To CtST	NA	NA
Ct-miR-3084	CTGCGGCTATAGGTTTGCACT	21	10	0	3.565	0	169.762	0	7.40737	0	-7.40737	Specific To CtL	NA	NA
Ct-miR-3085	CTGGATCTCTACTTTA	16	180	32	64.17	9.17521	4010.63	573.451	11.9696	9.16353	-2.80609	Down Regulated	4834.12	0
Ct-miR-3087	CTTACAATTTGGGTTTGGGCCT	22	11	0	3.9215	0	178.25	0	7.47776	0	-7.47776	Specific To CtL	NA	NA
Ct-miR-3089	CTTGGACTGAAGGGGCCTCTT	21	0	18	0	5.16106	0	245.765	0	7.94113	7.94113	Specific To CtST	NA	NA
Ct-miR-3090	CTTGGCTGATAAATAACTCACT	22	231	6	82.3515	1.72035	3743.25	78.1978	11.8701	6.28906	-5.58102	Down Regulated	8577.69	0
Ct-miR-3095	GACCTGGGGTTGGTCAAGGCACTG	24	23	0	8.1995	0	341.646	0	8.41636	0	-8.41636	Specific To CtL	NA	NA
Ct-miR-3097	GAGGATAAAGCACGCTGAAAAGTC	24	9	0	3.2085	0	133.688	0	7.06272	0	-7.06272	Specific To CtL	NA	NA
Ct-miR-3099	GCAAGTTTCTCTTGGCTACAT	21	17	0	6.0605	0	288.595	0	8.1729	0	-8.1729	Specific To CtL	NA	NA
Ct-miR-3101	GCATCGGCCTGTGCCT	16	40	33	14.26	9.46194	891.25	591.371	9.79969	9.20792	-0.591767	Normally Expressed	8.245	0.00408644
Ct-miR-3103	GCCTTGGAGGTGAAAA	16	9	0	3.2085	0	200.531	0	7.64768	0	-7.64768	Specific To CtL	NA	NA
Ct-miR-3104	GCTATGAGATCTGAGGGCT	19	24	82	8.556	23.5115	450.316	1237.45	8.81479	10.2732	1.45836	Up Regulated	696.726	0
Ct-miR-3107	GGGAGTGAGTTAGGCC	16	6	0	2.139	0	133.688	0	7.06272	0	-7.06272	Specific To CtL	NA	NA
Ct-miR-3109	GGGTATGTAGCTCAAA	16	0	39	0	11.1823	0	698.893	0	9.44893	9.44893	Specific To CtST	NA	NA
Ct-miR-3110	GGTGGCTGTAGATTAGT	17	7	43	2.4955	12.3292	146.794	725.247	7.19765	9.50233	2.30468	Up Regulated	541.779	0
Ct-miR-3111	GTAGGAGGATTTGTAGG	17	7	0	2.4955	0	146.794	0	7.19765	0	-7.19765	Specific To CtL	NA	NA
Ct-miR-3112	GTCCATATCCGGTGTG	16	12	0	4.278	0	267.375	0	8.06272	0	-8.06272	Specific To CtL	NA	NA
Ct-miR-3113	GTGAGGCGGATGAGTC	16	22	39	7.843	11.1823	490.188	698.893	8.93719	9.44893	0.511738	Normally Expressed	123.399	0
Ct-miR-3115	GTGGGCGTTAGAGCATTGAGA	21	0	9	0	2.58053	0	122.882	0	6.94113	6.94113	Specific To CtST	NA	NA
Ct-miR-3120	TAAGAAGGGGTAGAGAA	17	6	0	2.139	0	125.824	0	6.97526	0	-6.97526	Specific To CtL	NA	NA
Ct-miR-3122	TACTGGCCGGGCTCTTT	17	0	13	0	3.72743	0	219.261	0	7.7765	7.7765	Specific To CtST	NA	NA
Ct-miR-3123	TAGCTTTTGGGATTGAGTTAGGCT	24	7	0	2.4955	0	103.979	0	6.70015	0	-6.70015	Specific To CtL	NA	NA
Ct-miR-3125	TAGGATAGACTCTGATACCATCTT	24	0	8	0	2.2938	0	95.5751	0	6.57856	6.57856	Specific To CtST	NA	NA
Ct-miR-3126	TAGGCTCTGATACCATCTTATAAT	24	6	0	2.139	0	89.125	0	6.47776	0	-6.47776	Specific To CtL	NA	NA
Ct-miR-3127	TATGGGAGGATTGGGAA	17	14	0	4.991	0	293.588	0	8.19765	0	-8.19765	Specific To CtL	NA	NA
Ct-miR-3130	TCCCAGTCCCGACCCCGTCGGCT	23	0	10	0	2.86725	0	124.663	0	6.96189	6.96189	Specific To CtST	NA	NA
Ct-miR-3131	TCCTTGAAGTCCAAATG	17	0	9	0	2.58053	0	151.796	0	7.24599	7.24599	Specific To CtST	NA	NA
Ct-miR-3133	TCGGGAACTCCTACAATT	18	8	0	2.852	0	158.444	0	7.30783	0	-7.30783	Specific To CtL	NA	NA
Ct-miR-3134	TCTGAAGTGTTTGGGGGAACC	21	156	24	55.614	6.88141	2648.29	327.686	11.3708	8.35617	-3.01467	Down Regulated	2456.32	0
Ct-miR-3135	TCTGAGGGCTGGGCACGGTGG	21	0	6	0	1.72035	0	81.9215	0	6.35617	6.35617	Specific To CtST	NA	NA
Ct-miR-3136	TCTTTCAAACAGGCCCTGAGT	21	0	11	0	3.15398	0	150.189	0	7.23064	7.23064	Specific To CtST	NA	NA
Ct-miR-3139	TGAAGTGTTTGGGGGAACTCT	21	13	0	4.6345	0	220.69	0	7.78588	0	-7.78588	Specific To CtL	NA	NA
Ct-miR-3140	TGAGGGCTGAGGCATA	16	8	0	2.852	0	178.25	0	7.47776	0	-7.47776	Specific To CtL	NA	NA
Ct-miR-3142	TGTGCTTATGGACGGTCT	18	0	5	0	1.43363	0	79.6459	0	6.31553	6.31553	Specific To CtST	NA	NA
Ct-miR-3144	TGTGGCTGTAGTTTAGTGGT	20	0	10	0	2.86725	0	143.363	0	7.16353	7.16353	Specific To CtST	NA	NA
Ct-miR-3145	TGTGGGCGTTAGAGCATTGAGA	22	22	0	7.843	0	356.5	0	8.47776	0	-8.47776	Specific To CtL	NA	NA
Ct-miR-3146	TTAACCAGGCTCTGATACCAT	21	50	135	17.825	38.7079	848.81	1843.23	9.7293	10.848	1.11873	Up Regulated	935.393	0
Ct-miR-3148	TTAGGCCTAACTCAATTCCAAAAG	24	0	5	0	1.43363	0	59.7345	0	5.90049	5.90049	Specific To CtST	NA	NA
Ct-miR-3149	TTCATTTTTAAAATAGGC	18	5	0	1.7825	0	99.0278	0	6.62976	0	-6.62976	Specific To CtL	NA	NA
Ct-miR-3150	TTCCACAGCTATCTTG	16	0	8	0	2.2938	0	143.363	0	7.16353	7.16353	Specific To CtST	NA	NA
Ct-miR-3151	TTCCGGAAAGTATTTACTT	19	0	5	0	1.43363	0	75.454	0	6.23753	6.23753	Specific To CtST	NA	NA
Ct-miR-3152	TTCTAGGATGGTACATTC	18	55	5	19.6075	1.43363	1089.31	79.6459	10.0892	6.31553	-3.77366	Down Regulated	945.201	0
Ct-miR-3153	TTGAAGTGTTTGGGGGAACT	20	0	5	0	1.43363	0	71.6813	0	6.16353	6.16353	Specific To CtST	NA	NA
Ct-miR-3154	TTGACGGGAGATTTCT	16	0	6	0	1.72035	0	107.522	0	6.74849	6.74849	Specific To CtST	NA	NA
Ct-miR-3157	TTGAGCCGCGTCAATATCT	19	5	11	1.7825	3.15398	93.8158	165.999	6.55176	7.37503	0.823271	Normally Expressed	41.677	1.07668e-10
Ct-miR-3158	TTGCCAAAGGAGAGCTGCCCT	21	0	5	0	1.43363	0	68.2679	0	6.09314	6.09314	Specific To CtST	NA	NA
Ct-miR-3159	TTGGATCTCTTACTAC	16	0	5	0	1.43363	0	89.6017	0	6.48545	6.48545	Specific To CtST	NA	NA
Ct-miR-3161	TTTAGGACTATGGTTT	16	6	0	2.139	0	133.688	0	7.06272	0	-7.06272	Specific To CtL	NA	NA
Ct-miR-3164	TTTGGAGCTTCGAGTGAAGAGCAGA	25	0	71	0	20.3575	0	814.3	0	9.66942	9.66942	Specific To CtST	NA	NA
Ct-miR-3165	TTTGGATTGAAGGGAA	16	25	36	8.9125	10.3221	557.031	645.132	9.12161	9.33345	0.211836	Normally Expressed	57.014	4.32987e-14
Ct-miR-3166	TTTGGATTGAAGGGAGTT	18	48	189	17.112	54.1911	950.667	3010.62	9.8928	11.5558	1.66305	Up Regulated	3475.97	0
Ct-miR-3167	TTTGGCATTCTGTCCACCTCC	21	0	387	0	110.963	0	5283.94	0	12.3674	12.3674	Specific To CtST	NA	NA
Ct-miR-3168	TTTGGCATTCTGTCCACT	18	0	11	0	3.15398	0	175.221	0	7.45303	7.45303	Specific To CtST	NA	NA
Ct-miR-3169	TTTGGGAGAAGTGGTAAAGAG	21	17	37	6.0605	10.6088	288.595	505.183	8.1729	8.98066	0.807758	Normally Expressed	133.159	0
Ct-miR-3170	TTTGTTGATTCAGTTAG	17	14	0	4.991	0	293.588	0	8.19765	0	-8.19765	Specific To CtL	NA	NA

## Sheet: CtS_vs_CtR
miR-ID	Sequence	miRNA-Len	CtS_RawExp	CtR_RawExp	CtS_RPM	CtR_RPM	CtS_RPKM	CtR_RPKM	CtS_FoldExp	CtR_FoldExp	CtS_vs_CtR	Remark	Chi Square	p Value			Remark	CtS_vs_CtR
Ct-miR-3008	AAGGCAGGGCTAGTGAC	17	169	0	65.1709	0	3833.59	0	11.9045	0	-11.9045	Specific To CtS	NA	NA			Specific To CtR	33
Ct-miR-3066	CCTCTCTCACCCCACC	16	41	0	15.8107	0	988.169	0	9.94861	0	-9.94861	Specific To CtS	NA	NA			Specific To CtS	32
Ct-miR-3081	CTATGAGATCTGAGGGCT	18	39	0	15.0394	0	835.525	0	9.70654	0	-9.70654	Specific To CtS	NA	NA			Up Regulated	3
Ct-miR-3035	AGGCTGTGAAGACGGTTTC	19	33	0	12.7257	0	669.773	0	9.38753	0	-9.38753	Specific To CtS	NA	NA
Ct-miR-3050	CAACTTTCAACAACGGATC	19	28	0	10.7976	0	568.292	0	9.15049	0	-9.15049	Specific To CtS	NA	NA
Ct-miR-3119	TAACCAGGCTCTGATACCA	19	28	0	10.7976	0	568.292	0	9.15049	0	-9.15049	Specific To CtS	NA	NA
Ct-miR-3113	GTGAGGCGGATGAGTC	16	23	0	8.86942	0	554.339	0	9.11462	0	-9.11462	Specific To CtS	NA	NA
Ct-miR-3140	TGAGGGCTGAGGCATA	16	20	0	7.71254	0	482.034	0	8.91299	0	-8.91299	Specific To CtS	NA	NA
Ct-miR-3163	TTTGCCGGTGCTGACT	16	16	0	6.17003	0	385.627	0	8.59106	0	-8.59106	Specific To CtS	NA	NA
Ct-miR-3152	TTCTAGGATGGTACATTC	18	17	0	6.55566	0	364.203	0	8.5086	0	-8.5086	Specific To CtS	NA	NA
Ct-miR-3121	TACTCATTCTGAATGCC	17	15	0	5.7844	0	340.259	0	8.41049	0	-8.41049	Specific To CtS	NA	NA
Ct-miR-3165	TTTGGATTGAAGGGAA	16	14	0	5.39878	0	337.424	0	8.39842	0	-8.39842	Specific To CtS	NA	NA
Ct-miR-3138	TGAAGCTGCCAGCATGATC	19	16	0	6.17003	0	324.738	0	8.34313	0	-8.34313	Specific To CtS	NA	NA
Ct-miR-3134	TCTGAAGTGTTTGGGGGAACC	21	17	0	6.55566	0	312.174	0	8.28621	0	-8.28621	Specific To CtS	NA	NA
Ct-miR-3009	AAGGTCGGCCAGTGAGA	17	13	0	5.01315	0	294.891	0	8.20404	0	-8.20404	Specific To CtS	NA	NA
Ct-miR-3105	GGAATGTTGTCTGGCTCGAGGTCA	24	18	0	6.94128	0	289.22	0	8.17602	0	-8.17602	Specific To CtS	NA	NA
Ct-miR-3106	GGCTGCCGGAGAATTTTGAT	20	15	0	5.7844	0	289.22	0	8.17602	0	-8.17602	Specific To CtS	NA	NA
Ct-miR-3116	GTGGGCGTTAGAGCATTGAGAGGA	24	16	0	6.17003	0	257.085	0	8.0061	0	-8.0061	Specific To CtS	NA	NA
Ct-miR-3135	TCTGAGGGCTGGGCACGGTGG	21	12	0	4.62752	0	220.358	0	7.78371	0	-7.78371	Specific To CtS	NA	NA
Ct-miR-3020	ACTTGTAATCTGACCT	16	9	0	3.47064	0	216.915	0	7.76099	0	-7.76099	Specific To CtS	NA	NA
Ct-miR-3085	CTGGATCTCTACTTTA	16	9	0	3.47064	0	216.915	0	7.76099	0	-7.76099	Specific To CtS	NA	NA
Ct-miR-3030	AGGACGGTCTGAGGCTA	17	9	0	3.47064	0	204.155	0	7.67352	0	-7.67352	Specific To CtS	NA	NA
Ct-miR-3092	CTTGTGTTGCACCTTT	16	8	0	3.08502	0	192.813	0	7.59106	0	-7.59106	Specific To CtS	NA	NA
Ct-miR-3098	GAGTCTTCATAGGGCA	16	7	0	2.69939	0	168.712	0	7.39842	0	-7.39842	Specific To CtS	NA	NA
Ct-miR-3062	CCCCACGGTGGGCGCTA	17	7	0	2.69939	0	158.788	0	7.31095	0	-7.31095	Specific To CtS	NA	NA
Ct-miR-3041	ATCCGTGCACAATAAGCCGATGCTC	25	9	0	3.47064	0	138.826	0	7.11713	0	-7.11713	Specific To CtS	NA	NA
Ct-miR-3096	GAGGAAGGTGAGGATGACG	19	6	0	2.31376	0	121.777	0	6.9281	0	-6.9281	Specific To CtS	NA	NA
Ct-miR-3022	AGAATGCATAGGATGG	16	5	0	1.92813	0	120.508	0	6.91299	0	-6.91299	Specific To CtS	NA	NA
Ct-miR-3124	TAGGAAATCTGGCTTT	16	5	0	1.92813	0	120.508	0	6.91299	0	-6.91299	Specific To CtS	NA	NA
Ct-miR-3051	CAAGGATGAAGAATCAA	17	5	0	1.92813	0	113.42	0	6.82553	0	-6.82553	Specific To CtS	NA	NA
Ct-miR-3070	CGCCCCACGGTGGGCGCCA	19	5	0	1.92813	0	101.481	0	6.66506	0	-6.66506	Specific To CtS	NA	NA
Ct-miR-3007	AAGGATTGGGGATTCAGTGG	20	5	0	1.92813	0	96.4067	0	6.59106	0	-6.59106	Specific To CtS	NA	NA
Ct-miR-3063	CCCCCAGTGGAGTCGCCA	18	17	10	6.55566	23.4391	364.203	1302.17	8.5086	10.3467	1.83811	Up Regulated	-1152.98	1
Ct-miR-3166	TTTGGATTGAAGGGAGTT	18	12	13	4.62752	30.4709	257.085	1692.83	8.0061	10.7252	2.71912	Up Regulated	-1004.78	1
Ct-miR-3127	TATGGGAGGATTGGGAA	17	5	20	1.92813	46.8783	113.42	2757.54	6.82553	11.4292	4.60364	Up Regulated	-864.328	1
Ct-miR-3039	AGTTTGATGCTAGAAGAGACT	21	0	5	0	11.7196	0	558.075	0	9.12431	9.12431	Specific To CtR	NA	NA
Ct-miR-3069	CGAGAGATGGAGGAGCCACC	20	0	5	0	11.7196	0	585.978	0	9.1947	9.1947	Specific To CtR	NA	NA
Ct-miR-3128	TCACTACCTCTGAGGCCA	18	0	5	0	11.7196	0	651.087	0	9.34671	9.34671	Specific To CtR	NA	NA
Ct-miR-3093	CTTTGCCGGTGCTGACT	17	0	5	0	11.7196	0	689.386	0	9.42917	9.42917	Specific To CtR	NA	NA
Ct-miR-3118	GTTGAATAAGCGCCGGC	17	0	5	0	11.7196	0	689.386	0	9.42917	9.42917	Specific To CtR	NA	NA
Ct-miR-3143	TGTGGAAAATGGAAATG	17	0	5	0	11.7196	0	689.386	0	9.42917	9.42917	Specific To CtR	NA	NA
Ct-miR-3141	TGGACGGCTCGGGAGC	16	0	5	0	11.7196	0	732.473	0	9.51663	9.51663	Specific To CtR	NA	NA
Ct-miR-3147	TTACCTGTGCTCTGAA	16	0	5	0	11.7196	0	732.473	0	9.51663	9.51663	Specific To CtR	NA	NA
Ct-miR-3156	TTGAGCCGCGTCAATA	16	0	5	0	11.7196	0	732.473	0	9.51663	9.51663	Specific To CtR	NA	NA
Ct-miR-3064	CCGGTCTTCGGGTATCTAGGCATG	24	0	10	0	23.4391	0	976.63	0	9.93167	9.93167	Specific To CtR	NA	NA
Ct-miR-3094	GAACGGGAATTGAACTCTA	19	0	8	0	18.7513	0	986.911	0	9.94678	9.94678	Specific To CtR	NA	NA
Ct-miR-3102	GCCCGGTCGTTGTTGT	16	0	7	0	16.4074	0	1025.46	0	10.0021	10.0021	Specific To CtR	NA	NA
Ct-miR-3100	GCACTGAAAATTCTGAAT	18	0	8	0	18.7513	0	1041.74	0	10.0248	10.0248	Specific To CtR	NA	NA
Ct-miR-3110	GGTGGCTGTAGATTAGT	17	0	10	0	23.4391	0	1378.77	0	10.4292	10.4292	Specific To CtR	NA	NA
Ct-miR-3086	CTGGGCCGATACTGAC	16	0	10	0	23.4391	0	1464.95	0	10.5166	10.5166	Specific To CtR	NA	NA
Ct-miR-3037	AGGGATGGAAGGGCAGAGGCCT	22	0	15	0	35.1587	0	1598.12	0	10.6422	10.6422	Specific To CtR	NA	NA
Ct-miR-3160	TTGTCATCGGTCGAGA	16	0	12	0	28.127	0	1757.93	0	10.7797	10.7797	Specific To CtR	NA	NA
Ct-miR-3162	TTTGAATCTGAGGCCT	16	0	12	0	28.127	0	1757.93	0	10.7797	10.7797	Specific To CtR	NA	NA
Ct-miR-3013	ACAGAGGGCTGCCAACC	17	0	15	0	35.1587	0	2068.16	0	11.0141	11.0141	Specific To CtR	NA	NA
Ct-miR-3019	ACTGTTTTGAAGGGCCA	17	0	15	0	35.1587	0	2068.16	0	11.0141	11.0141	Specific To CtR	NA	NA
Ct-miR-3003	AACTGGAGAGTTTGAT	16	0	17	0	39.8465	0	2490.41	0	11.2822	11.2822	Specific To CtR	NA	NA
Ct-miR-3075	CGGGGATGTAGCTCAAA	17	0	23	0	53.91	0	3171.18	0	11.6308	11.6308	Specific To CtR	NA	NA
Ct-miR-3052	CAATGGAGAGTTTGAT	16	0	27	0	63.2857	0	3955.35	0	11.9496	11.9496	Specific To CtR	NA	NA
Ct-miR-3155	TTGAGAATGTAGGGTG	16	0	27	0	63.2857	0	3955.35	0	11.9496	11.9496	Specific To CtR	NA	NA
Ct-miR-3071	CGCGCTTGTAGCTCAGTGGA	20	0	36	0	84.3809	0	4219.04	0	12.0427	12.0427	Specific To CtR	NA	NA
Ct-miR-3129	TCCACAGGCTTTCTTGAAC	19	0	35	0	82.037	0	4317.73	0	12.0761	12.0761	Specific To CtR	NA	NA
Ct-miR-3079	CTAGGACGGTCTGAGGCT	18	0	46	0	107.82	0	5990	0	12.5483	12.5483	Specific To CtR	NA	NA
Ct-miR-3104	GCTATGAGATCTGAGGGCT	19	0	78	0	182.825	0	9622.38	0	13.2322	13.2322	Specific To CtR	NA	NA
Ct-miR-3132	TCGATAAACCTCTGCATC	18	0	99	0	232.047	0	12891.5	0	13.6541	13.6541	Specific To CtR	NA	NA
Ct-miR-3065	CCTCCTACTCATTCTGAATGCC	22	0	166	0	389.09	0	17685.9	0	14.1103	14.1103	Specific To CtR	NA	NA
Ct-miR-3091	CTTGTGGAAGGCCTTG	16	0	136	0	318.772	0	19923.3	0	14.2822	14.2822	Specific To CtR	NA	NA
Ct-miR-3083	CTCTCAACGAAAGCACCA	18	0	309	0	724.269	0	40237.2	0	15.2962	15.2962	Specific To CtR	NA	NA
Ct-miR-3082	CTCGGACCAGGCTTCATTCC	20	0	570	0	1336.03	0	66801.5	0	16.0276	16.0276	Specific To CtR	NA	NA

## Sheet: CtS_vs_CtST
miR-ID	Sequence	miRNA-Len	CtS_RawExp	CtST_RawExp	CtS_RPM	CtST_RPM	CtS_RPKM	CtST_RPKM	CtS_FoldExp	CtST_FoldExp	CtS_vs_CtST	Remark	Chi Square	p Value				Remark	CtS_vs_CtST
Ct-miR-3002	AACGGGAATTGAACTCTA	18	0	8	0	2.2938	0	127.433	0	6.9936	6.9936	Specific CtST	NA	NA				Specific CtS	26
Ct-miR-3007	AAGGATTGGGGATTCAGTGG	20	5	0	1.92813	0	96.4067	0	6.59106	0	-6.59106	Specific CtS	NA	NA				Down Regulated	2
Ct-miR-3008	AAGGCAGGGCTAGTGAC	17	169	0	65.1709	0	3833.59	0	11.9045	0	-11.9045	Specific CtS	NA	NA				Normally Expressed	4
Ct-miR-3009	AAGGTCGGCCAGTGAGA	17	13	0	5.01315	0	294.891	0	8.20404	0	-8.20404	Specific CtS	NA	NA				Up Regulated	3
Ct-miR-3010	AATGCTAATCTGAGGCT	17	0	12	0	3.4407	0	202.394	0	7.66103	7.66103	Specific CtST	NA	NA				Specific CtST	58
Ct-miR-3012	AATTCTGGTTTCTGATGGTT	20	0	8	0	2.2938	0	114.69	0	6.8416	6.8416	Specific CtST	NA	NA
Ct-miR-3014	ACATAAAGGACCAAAATAAAACTT	24	0	8	0	2.2938	0	95.5751	0	6.57856	6.57856	Specific CtST	NA	NA
Ct-miR-3015	ACCCGTGCAATGCTGTAGCTA	21	0	75	0	21.5044	0	1024.02	0	10	10	Specific CtST	NA	NA
Ct-miR-3016	ACTACCTCTGAGGCCA	16	0	17	0	4.87433	0	304.646	0	8.25099	8.25099	Specific CtST	NA	NA
Ct-miR-3017	ACTATCAACTATAGCTTTTGGCCT	24	0	12	0	3.4407	0	143.363	0	7.16353	7.16353	Specific CtST	NA	NA
Ct-miR-3018	ACTCATTCTGAATGCC	16	0	612	0	175.476	0	10967.2	0	13.4209	13.4209	Specific CtST	NA	NA
Ct-miR-3020	ACTTGTAATCTGACCT	16	9	18	3.47064	5.16106	216.915	322.566	7.76099	8.33345	0.572464	Normally Expressed	521.633	0
Ct-miR-3021	ACTTGTGACCTTGGCTCTGATACC	24	0	11	0	3.15398	0	131.416	0	7.03799	7.03799	Specific CtST	NA	NA
Ct-miR-3022	AGAATGCATAGGATGG	16	5	0	1.92813	0	120.508	0	6.91299	0	-6.91299	Specific CtS	NA	NA
Ct-miR-3025	AGATTGAGGTTCTGGTCC	18	0	5	0	1.43363	0	79.6459	0	6.31553	6.31553	Specific CtST	NA	NA
Ct-miR-3026	AGCCAAGGATGACTTGCCGGC	21	0	21	0	6.02123	0	286.725	0	8.16353	8.16353	Specific CtST	NA	NA
Ct-miR-3027	AGGAAAAGCTCGAACGACCTTC	22	0	17	0	4.87433	0	221.561	0	7.79156	7.79156	Specific CtST	NA	NA
Ct-miR-3028	AGGACCAAAAGTACAATTAAGCCT	24	0	15	0	4.30088	0	179.203	0	7.48545	7.48545	Specific CtST	NA	NA
Ct-miR-3030	AGGACGGTCTGAGGCTA	17	9	0	3.47064	0	204.155	0	7.67352	0	-7.67352	Specific CtS	NA	NA
Ct-miR-3031	AGGACTTAAGCACATGAGGAGAGC	24	0	6	0	1.72035	0	71.6813	0	6.16353	6.16353	Specific CtST	NA	NA
Ct-miR-3032	AGGAGGATTTAGAATTATTCA	21	0	5	0	1.43363	0	68.2679	0	6.09314	6.09314	Specific CtST	NA	NA
Ct-miR-3033	AGGATAGGCTCTGAGG	16	0	10	0	2.86725	0	179.203	0	7.48545	7.48545	Specific CtST	NA	NA
Ct-miR-3035	AGGCTGTGAAGACGGTTTC	19	33	0	12.7257	0	669.773	0	9.38753	0	-9.38753	Specific CtS	NA	NA
Ct-miR-3038	AGGTCAAGGAAGTTGGTGACCTGAT	25	0	15	0	4.30088	0	172.035	0	7.42656	7.42656	Specific CtST	NA	NA
Ct-miR-3041	ATCCGTGCACAATAAGCCGATGCTC	25	9	0	3.47064	0	138.826	0	7.11713	0	-7.11713	Specific CtS	NA	NA
Ct-miR-3042	ATCTGTAAAGCTCAGGAGGGA	21	0	9	0	2.58053	0	122.882	0	6.94113	6.94113	Specific CtST	NA	NA
Ct-miR-3046	ATTAATACTCTTGGAT	16	0	6	0	1.72035	0	107.522	0	6.74849	6.74849	Specific CtST	NA	NA
Ct-miR-3048	ATTGGATTGAAGGGAG	16	0	5	0	1.43363	0	89.6017	0	6.48545	6.48545	Specific CtST	NA	NA
Ct-miR-3049	ATTTTGGATACTCGTAGATGTGAC	24	0	19	0	5.44778	0	226.991	0	7.82649	7.82649	Specific CtST	NA	NA
Ct-miR-3050	CAACTTTCAACAACGGATC	19	28	0	10.7976	0	568.292	0	9.15049	0	-9.15049	Specific CtS	NA	NA
Ct-miR-3051	CAAGGATGAAGAATCAA	17	5	0	1.92813	0	113.42	0	6.82553	0	-6.82553	Specific CtS	NA	NA
Ct-miR-3053	CACGAGATAGATCTTCCAAAGAAC	24	0	9	0	2.58053	0	107.522	0	6.74849	6.74849	Specific CtST	NA	NA
Ct-miR-3054	CACGATTGTGGAAGTC	16	0	86	0	24.6584	0	1541.15	0	10.5898	10.5898	Specific CtST	NA	NA
Ct-miR-3057	CAGCCAAGGGTGATTTGCCGGC	22	0	161	0	46.1628	0	2098.31	0	11.035	11.035	Specific CtST	NA	NA
Ct-miR-3058	CAGCTTTCTTGAACGG	16	0	7	0	2.00708	0	125.442	0	6.97088	6.97088	Specific CtST	NA	NA
Ct-miR-3059	CATTGAAAACTTGGGC	16	0	11	0	3.15398	0	197.124	0	7.62296	7.62296	Specific CtST	NA	NA
Ct-miR-3062	CCCCACGGTGGGCGCTA	17	7	0	2.69939	0	158.788	0	7.31095	0	-7.31095	Specific CtS	NA	NA
Ct-miR-3063	CCCCCAGTGGAGTCGCCA	18	17	0	6.55566	0	364.203	0	8.5086	0	-8.5086	Specific CtS	NA	NA
Ct-miR-3066	CCTCTCTCACCCCACC	16	41	0	15.8107	0	988.169	0	9.94861	0	-9.94861	Specific CtS	NA	NA
Ct-miR-3068	CGAACCGACTGATGTTGAAGAATC	24	0	8	0	2.2938	0	95.5751	0	6.57856	6.57856	Specific CtST	NA	NA
Ct-miR-3070	CGCCCCACGGTGGGCGCCA	19	5	32	1.92813	9.17521	101.481	482.906	6.66506	8.9156	2.25054	Up Regulated	1615.44	0
Ct-miR-3074	CGGGAACTCCTACAATT	17	0	9	0	2.58053	0	151.796	0	7.24599	7.24599	Specific CtST	NA	NA
Ct-miR-3075	CGGGGATGTAGCTCAAA	17	0	186	0	53.3309	0	3137.11	0	11.6152	11.6152	Specific CtST	NA	NA
Ct-miR-3080	CTATATGATGAAGATA	16	0	14	0	4.01416	0	250.885	0	7.97088	7.97088	Specific CtST	NA	NA
Ct-miR-3081	CTATGAGATCTGAGGGCT	18	39	0	15.0394	0	835.525	0	9.70654	0	-9.70654	Specific CtS	NA	NA
Ct-miR-3082	CTCGGACCAGGCTTCATTCC	20	0	3259	0	934.438	0	46721.9	0	15.5118	15.5118	Specific CtST	NA	NA
Ct-miR-3085	CTGGATCTCTACTTTA	16	9	32	3.47064	9.17521	216.915	573.451	7.76099	9.16353	1.40254	Up Regulated	3449.03	0
Ct-miR-3089	CTTGGACTGAAGGGGCCTCTT	21	0	18	0	5.16106	0	245.765	0	7.94113	7.94113	Specific CtST	NA	NA
Ct-miR-3090	CTTGGCTGATAAATAACTCACT	22	0	6	0	1.72035	0	78.1978	0	6.28906	6.28906	Specific CtST	NA	NA
Ct-miR-3092	CTTGTGTTGCACCTTT	16	8	0	3.08502	0	192.813	0	7.59106	0	-7.59106	Specific CtS	NA	NA
Ct-miR-3096	GAGGAAGGTGAGGATGACG	19	6	0	2.31376	0	121.777	0	6.9281	0	-6.9281	Specific CtS	NA	NA
Ct-miR-3098	GAGTCTTCATAGGGCA	16	7	0	2.69939	0	168.712	0	7.39842	0	-7.39842	Specific CtS	NA	NA
Ct-miR-3101	GCATCGGCCTGTGCCT	16	0	33	0	9.46194	0	591.371	0	9.20792	9.20792	Specific CtST	NA	NA
Ct-miR-3104	GCTATGAGATCTGAGGGCT	19	0	82	0	23.5115	0	1237.45	0	10.2732	10.2732	Specific CtST	NA	NA
Ct-miR-3105	GGAATGTTGTCTGGCTCGAGGTCA	24	18	0	6.94128	0	289.22	0	8.17602	0	-8.17602	Specific CtS	NA	NA
Ct-miR-3106	GGCTGCCGGAGAATTTTGAT	20	15	0	5.7844	0	289.22	0	8.17602	0	-8.17602	Specific CtS	NA	NA
Ct-miR-3109	GGGTATGTAGCTCAAA	16	0	39	0	11.1823	0	698.893	0	9.44893	9.44893	Specific CtST	NA	NA
Ct-miR-3110	GGTGGCTGTAGATTAGT	17	0	43	0	12.3292	0	725.247	0	9.50233	9.50233	Specific CtST	NA	NA
Ct-miR-3113	GTGAGGCGGATGAGTC	16	23	39	8.86942	11.1823	554.339	698.893	9.11462	9.44893	0.334304	Normally Expressed	-19704	1
Ct-miR-3115	GTGGGCGTTAGAGCATTGAGA	21	0	9	0	2.58053	0	122.882	0	6.94113	6.94113	Specific CtST	NA	NA
Ct-miR-3116	GTGGGCGTTAGAGCATTGAGAGGA	24	16	0	6.17003	0	257.085	0	8.0061	0	-8.0061	Specific CtS	NA	NA
Ct-miR-3119	TAACCAGGCTCTGATACCA	19	28	0	10.7976	0	568.292	0	9.15049	0	-9.15049	Specific CtS	NA	NA
Ct-miR-3121	TACTCATTCTGAATGCC	17	15	0	5.7844	0	340.259	0	8.41049	0	-8.41049	Specific CtS	NA	NA
Ct-miR-3122	TACTGGCCGGGCTCTTT	17	0	13	0	3.72743	0	219.261	0	7.7765	7.7765	Specific CtST	NA	NA
Ct-miR-3124	TAGGAAATCTGGCTTT	16	5	0	1.92813	0	120.508	0	6.91299	0	-6.91299	Specific CtS	NA	NA
Ct-miR-3125	TAGGATAGACTCTGATACCATCTT	24	0	8	0	2.2938	0	95.5751	0	6.57856	6.57856	Specific CtST	NA	NA
Ct-miR-3127	TATGGGAGGATTGGGAA	17	5	0	1.92813	0	113.42	0	6.82553	0	-6.82553	Specific CtS	NA	NA
Ct-miR-3130	TCCCAGTCCCGACCCCGTCGGCT	23	0	10	0	2.86725	0	124.663	0	6.96189	6.96189	Specific CtST	NA	NA
Ct-miR-3131	TCCTTGAAGTCCAAATG	17	0	9	0	2.58053	0	151.796	0	7.24599	7.24599	Specific CtST	NA	NA
Ct-miR-3134	TCTGAAGTGTTTGGGGGAACC	21	17	24	6.55566	6.88141	312.174	327.686	8.28621	8.35617	0.0699634	Normally Expressed	498.754	0
Ct-miR-3135	TCTGAGGGCTGGGCACGGTGG	21	12	6	4.62752	1.72035	220.358	81.9215	7.78371	6.35617	-1.42754	Down Regulated	43.947	3.37389e-11
Ct-miR-3136	TCTTTCAAACAGGCCCTGAGT	21	0	11	0	3.15398	0	150.189	0	7.23064	7.23064	Specific CtST	NA	NA
Ct-miR-3138	TGAAGCTGCCAGCATGATC	19	16	0	6.17003	0	324.738	0	8.34313	0	-8.34313	Specific CtS	NA	NA
Ct-miR-3140	TGAGGGCTGAGGCATA	16	20	0	7.71254	0	482.034	0	8.91299	0	-8.91299	Specific CtS	NA	NA
Ct-miR-3142	TGTGCTTATGGACGGTCT	18	0	5	0	1.43363	0	79.6459	0	6.31553	6.31553	Specific CtST	NA	NA
Ct-miR-3144	TGTGGCTGTAGTTTAGTGGT	20	0	10	0	2.86725	0	143.363	0	7.16353	7.16353	Specific CtST	NA	NA
Ct-miR-3146	TTAACCAGGCTCTGATACCAT	21	0	135	0	38.7079	0	1843.23	0	10.848	10.848	Specific CtST	NA	NA
Ct-miR-3148	TTAGGCCTAACTCAATTCCAAAAG	24	0	5	0	1.43363	0	59.7345	0	5.90049	5.90049	Specific CtST	NA	NA
Ct-miR-3150	TTCCACAGCTATCTTG	16	0	8	0	2.2938	0	143.363	0	7.16353	7.16353	Specific CtST	NA	NA
Ct-miR-3151	TTCCGGAAAGTATTTACTT	19	0	5	0	1.43363	0	75.454	0	6.23753	6.23753	Specific CtST	NA	NA
Ct-miR-3152	TTCTAGGATGGTACATTC	18	17	5	6.55566	1.43363	364.203	79.6459	8.5086	6.31553	-2.19307	Down Regulated	20.303	6.60969e-06
Ct-miR-3153	TTGAAGTGTTTGGGGGAACT	20	0	5	0	1.43363	0	71.6813	0	6.16353	6.16353	Specific CtST	NA	NA
Ct-miR-3154	TTGACGGGAGATTTCT	16	0	6	0	1.72035	0	107.522	0	6.74849	6.74849	Specific CtST	NA	NA
Ct-miR-3157	TTGAGCCGCGTCAATATCT	19	0	11	0	3.15398	0	165.999	0	7.37503	7.37503	Specific CtST	NA	NA
Ct-miR-3158	TTGCCAAAGGAGAGCTGCCCT	21	0	5	0	1.43363	0	68.2679	0	6.09314	6.09314	Specific CtST	NA	NA
Ct-miR-3159	TTGGATCTCTTACTAC	16	0	5	0	1.43363	0	89.6017	0	6.48545	6.48545	Specific CtST	NA	NA
Ct-miR-3163	TTTGCCGGTGCTGACT	16	16	0	6.17003	0	385.627	0	8.59106	0	-8.59106	Specific CtS	NA	NA
Ct-miR-3164	TTTGGAGCTTCGAGTGAAGAGCAGA	25	0	71	0	20.3575	0	814.3	0	9.66942	9.66942	Specific CtST	NA	NA
Ct-miR-3165	TTTGGATTGAAGGGAA	16	14	36	5.39878	10.3221	337.424	645.132	8.39842	9.33345	0.935034	Normally Expressed	12014.6	0
Ct-miR-3166	TTTGGATTGAAGGGAGTT	18	12	189	4.62752	54.1911	257.085	3010.62	8.0061	11.5558	3.54974	Up Regulated	-850.521	1
Ct-miR-3167	TTTGGCATTCTGTCCACCTCC	21	0	387	0	110.963	0	5283.94	0	12.3674	12.3674	Specific CtST	NA	NA
Ct-miR-3168	TTTGGCATTCTGTCCACT	18	0	11	0	3.15398	0	175.221	0	7.45303	7.45303	Specific CtST	NA	NA
Ct-miR-3169	TTTGGGAGAAGTGGTAAAGAG	21	0	37	0	10.6088	0	505.183	0	8.98066	8.98066	Specific CtST	NA	NA

## Sheet: CtR_vs_CtST
miR-ID	Sequence	miRNA-Len	CtR_RawExp	CtST_RawExp	CtR_RPM	CtST_RPM	CtR_RPKM	CtST_RPKM	CtR_FoldExp	CtST_FoldExp	CtR_vs_CtST	Remark	Chi Square	p Value				Remark	CtR_vs_CtST
Ct-miR-3002	AACGGGAATTGAACTCTA	18	0	8	0	2.2938	0	127.433	0	6.9936	6.9936	Specific To CtST	NA	NA				Specific To CtST	62
Ct-miR-3003	AACTGGAGAGTTTGAT	16	17	0	39.8465	0	2490.41	0	11.2822	0	-11.2822	Specific To CtR	NA	NA				Specific To CtR	31
Ct-miR-3010	AATGCTAATCTGAGGCT	17	0	12	0	3.4407	0	202.394	0	7.66103	7.66103	Specific To CtST	NA	NA				Normally Expressed	4
Ct-miR-3012	AATTCTGGTTTCTGATGGTT	20	0	8	0	2.2938	0	114.69	0	6.8416	6.8416	Specific To CtST	NA	NA				Down Regulated	1
Ct-miR-3013	ACAGAGGGCTGCCAACC	17	15	0	35.1587	0	2068.16	0	11.0141	0	-11.0141	Specific To CtR	NA	NA
Ct-miR-3014	ACATAAAGGACCAAAATAAAACTT	24	0	8	0	2.2938	0	95.5751	0	6.57856	6.57856	Specific To CtST	NA	NA
Ct-miR-3015	ACCCGTGCAATGCTGTAGCTA	21	0	75	0	21.5044	0	1024.02	0	10	10	Specific To CtST	NA	NA
Ct-miR-3016	ACTACCTCTGAGGCCA	16	0	17	0	4.87433	0	304.646	0	8.25099	8.25099	Specific To CtST	NA	NA
Ct-miR-3017	ACTATCAACTATAGCTTTTGGCCT	24	0	12	0	3.4407	0	143.363	0	7.16353	7.16353	Specific To CtST	NA	NA
Ct-miR-3018	ACTCATTCTGAATGCC	16	0	612	0	175.476	0	10967.2	0	13.4209	13.4209	Specific To CtST	NA	NA
Ct-miR-3019	ACTGTTTTGAAGGGCCA	17	15	0	35.1587	0	2068.16	0	11.0141	0	-11.0141	Specific To CtR	NA	NA
Ct-miR-3020	ACTTGTAATCTGACCT	16	0	18	0	5.16106	0	322.566	0	8.33345	8.33345	Specific To CtST	NA	NA
Ct-miR-3021	ACTTGTGACCTTGGCTCTGATACC	24	0	11	0	3.15398	0	131.416	0	7.03799	7.03799	Specific To CtST	NA	NA
Ct-miR-3025	AGATTGAGGTTCTGGTCC	18	0	5	0	1.43363	0	79.6459	0	6.31553	6.31553	Specific To CtST	NA	NA
Ct-miR-3026	AGCCAAGGATGACTTGCCGGC	21	0	21	0	6.02123	0	286.725	0	8.16353	8.16353	Specific To CtST	NA	NA
Ct-miR-3027	AGGAAAAGCTCGAACGACCTTC	22	0	17	0	4.87433	0	221.561	0	7.79156	7.79156	Specific To CtST	NA	NA
Ct-miR-3028	AGGACCAAAAGTACAATTAAGCCT	24	0	15	0	4.30088	0	179.203	0	7.48545	7.48545	Specific To CtST	NA	NA
Ct-miR-3031	AGGACTTAAGCACATGAGGAGAGC	24	0	6	0	1.72035	0	71.6813	0	6.16353	6.16353	Specific To CtST	NA	NA
Ct-miR-3032	AGGAGGATTTAGAATTATTCA	21	0	5	0	1.43363	0	68.2679	0	6.09314	6.09314	Specific To CtST	NA	NA
Ct-miR-3033	AGGATAGGCTCTGAGG	16	0	10	0	2.86725	0	179.203	0	7.48545	7.48545	Specific To CtST	NA	NA
Ct-miR-3037	AGGGATGGAAGGGCAGAGGCCT	22	15	0	35.1587	0	1598.12	0	10.6422	0	-10.6422	Specific To CtR	NA	NA
Ct-miR-3038	AGGTCAAGGAAGTTGGTGACCTGAT	25	0	15	0	4.30088	0	172.035	0	7.42656	7.42656	Specific To CtST	NA	NA
Ct-miR-3039	AGTTTGATGCTAGAAGAGACT	21	5	0	11.7196	0	558.075	0	9.12431	0	-9.12431	Specific To CtR	NA	NA
Ct-miR-3042	ATCTGTAAAGCTCAGGAGGGA	21	0	9	0	2.58053	0	122.882	0	6.94113	6.94113	Specific To CtST	NA	NA
Ct-miR-3046	ATTAATACTCTTGGAT	16	0	6	0	1.72035	0	107.522	0	6.74849	6.74849	Specific To CtST	NA	NA
Ct-miR-3048	ATTGGATTGAAGGGAG	16	0	5	0	1.43363	0	89.6017	0	6.48545	6.48545	Specific To CtST	NA	NA
Ct-miR-3049	ATTTTGGATACTCGTAGATGTGAC	24	0	19	0	5.44778	0	226.991	0	7.82649	7.82649	Specific To CtST	NA	NA
Ct-miR-3052	CAATGGAGAGTTTGAT	16	27	0	63.2857	0	3955.35	0	11.9496	0	-11.9496	Specific To CtR	NA	NA
Ct-miR-3053	CACGAGATAGATCTTCCAAAGAAC	24	0	9	0	2.58053	0	107.522	0	6.74849	6.74849	Specific To CtST	NA	NA
Ct-miR-3054	CACGATTGTGGAAGTC	16	0	86	0	24.6584	0	1541.15	0	10.5898	10.5898	Specific To CtST	NA	NA
Ct-miR-3057	CAGCCAAGGGTGATTTGCCGGC	22	0	161	0	46.1628	0	2098.31	0	11.035	11.035	Specific To CtST	NA	NA
Ct-miR-3058	CAGCTTTCTTGAACGG	16	0	7	0	2.00708	0	125.442	0	6.97088	6.97088	Specific To CtST	NA	NA
Ct-miR-3059	CATTGAAAACTTGGGC	16	0	11	0	3.15398	0	197.124	0	7.62296	7.62296	Specific To CtST	NA	NA
Ct-miR-3063	CCCCCAGTGGAGTCGCCA	18	10	0	23.4391	0	1302.17	0	10.3467	0	-10.3467	Specific To CtR	NA	NA
Ct-miR-3064	CCGGTCTTCGGGTATCTAGGCATG	24	10	0	23.4391	0	976.63	0	9.93167	0	-9.93167	Specific To CtR	NA	NA
Ct-miR-3065	CCTCCTACTCATTCTGAATGCC	22	166	0	389.09	0	17685.9	0	14.1103	0	-14.1103	Specific To CtR	NA	NA
Ct-miR-3068	CGAACCGACTGATGTTGAAGAATC	24	0	8	0	2.2938	0	95.5751	0	6.57856	6.57856	Specific To CtST	NA	NA
Ct-miR-3069	CGAGAGATGGAGGAGCCACC	20	5	0	11.7196	0	585.978	0	9.1947	0	-9.1947	Specific To CtR	NA	NA
Ct-miR-3070	CGCCCCACGGTGGGCGCCA	19	0	32	0	9.17521	0	482.906	0	8.9156	8.9156	Specific To CtST	NA	NA
Ct-miR-3071	CGCGCTTGTAGCTCAGTGGA	20	36	0	84.3809	0	4219.04	0	12.0427	0	-12.0427	Specific To CtR	NA	NA
Ct-miR-3074	CGGGAACTCCTACAATT	17	0	9	0	2.58053	0	151.796	0	7.24599	7.24599	Specific To CtST	NA	NA
Ct-miR-3075	CGGGGATGTAGCTCAAA	17	23	186	53.91	53.3309	3171.18	3137.11	11.6308	11.6152	-0.0155807	Normally Expressed	-2136.2	1
Ct-miR-3079	CTAGGACGGTCTGAGGCT	18	46	0	107.82	0	5990	0	12.5483	0	-12.5483	Specific To CtR	NA	NA
Ct-miR-3080	CTATATGATGAAGATA	16	0	14	0	4.01416	0	250.885	0	7.97088	7.97088	Specific To CtST	NA	NA
Ct-miR-3082	CTCGGACCAGGCTTCATTCC	20	570	3259	1336.03	934.438	66801.5	46721.9	16.0276	15.5118	-0.515782	Normally Expressed	-586.496	1
Ct-miR-3083	CTCTCAACGAAAGCACCA	18	309	0	724.269	0	40237.2	0	15.2962	0	-15.2962	Specific To CtR	NA	NA
Ct-miR-3085	CTGGATCTCTACTTTA	16	0	32	0	9.17521	0	573.451	0	9.16353	9.16353	Specific To CtST	NA	NA
Ct-miR-3086	CTGGGCCGATACTGAC	16	10	0	23.4391	0	1464.95	0	10.5166	0	-10.5166	Specific To CtR	NA	NA
Ct-miR-3089	CTTGGACTGAAGGGGCCTCTT	21	0	18	0	5.16106	0	245.765	0	7.94113	7.94113	Specific To CtST	NA	NA
Ct-miR-3090	CTTGGCTGATAAATAACTCACT	22	0	6	0	1.72035	0	78.1978	0	6.28906	6.28906	Specific To CtST	NA	NA
Ct-miR-3091	CTTGTGGAAGGCCTTG	16	136	0	318.772	0	19923.3	0	14.2822	0	-14.2822	Specific To CtR	NA	NA
Ct-miR-3093	CTTTGCCGGTGCTGACT	17	5	0	11.7196	0	689.386	0	9.42917	0	-9.42917	Specific To CtR	NA	NA
Ct-miR-3094	GAACGGGAATTGAACTCTA	19	8	0	18.7513	0	986.911	0	9.94678	0	-9.94678	Specific To CtR	NA	NA
Ct-miR-3100	GCACTGAAAATTCTGAAT	18	8	0	18.7513	0	1041.74	0	10.0248	0	-10.0248	Specific To CtR	NA	NA
Ct-miR-3101	GCATCGGCCTGTGCCT	16	0	33	0	9.46194	0	591.371	0	9.20792	9.20792	Specific To CtST	NA	NA
Ct-miR-3102	GCCCGGTCGTTGTTGT	16	7	0	16.4074	0	1025.46	0	10.0021	0	-10.0021	Specific To CtR	NA	NA
Ct-miR-3104	GCTATGAGATCTGAGGGCT	19	78	82	182.825	23.5115	9622.38	1237.45	13.2322	10.2732	-2.95903	Down Regulated	-20146.1	1
Ct-miR-3109	GGGTATGTAGCTCAAA	16	0	39	0	11.1823	0	698.893	0	9.44893	9.44893	Specific To CtST	NA	NA
Ct-miR-3110	GGTGGCTGTAGATTAGT	17	10	43	23.4391	12.3292	1378.77	725.247	10.4292	9.50233	-0.926841	Normally Expressed	192.778	0
Ct-miR-3113	GTGAGGCGGATGAGTC	16	0	39	0	11.1823	0	698.893	0	9.44893	9.44893	Specific To CtST	NA	NA
Ct-miR-3115	GTGGGCGTTAGAGCATTGAGA	21	0	9	0	2.58053	0	122.882	0	6.94113	6.94113	Specific To CtST	NA	NA
Ct-miR-3118	GTTGAATAAGCGCCGGC	17	5	0	11.7196	0	689.386	0	9.42917	0	-9.42917	Specific To CtR	NA	NA
Ct-miR-3122	TACTGGCCGGGCTCTTT	17	0	13	0	3.72743	0	219.261	0	7.7765	7.7765	Specific To CtST	NA	NA
Ct-miR-3125	TAGGATAGACTCTGATACCATCTT	24	0	8	0	2.2938	0	95.5751	0	6.57856	6.57856	Specific To CtST	NA	NA
Ct-miR-3127	TATGGGAGGATTGGGAA	17	20	0	46.8783	0	2757.54	0	11.4292	0	-11.4292	Specific To CtR	NA	NA
Ct-miR-3128	TCACTACCTCTGAGGCCA	18	5	0	11.7196	0	651.087	0	9.34671	0	-9.34671	Specific To CtR	NA	NA
Ct-miR-3129	TCCACAGGCTTTCTTGAAC	19	35	0	82.037	0	4317.73	0	12.0761	0	-12.0761	Specific To CtR	NA	NA
Ct-miR-3130	TCCCAGTCCCGACCCCGTCGGCT	23	0	10	0	2.86725	0	124.663	0	6.96189	6.96189	Specific To CtST	NA	NA
Ct-miR-3131	TCCTTGAAGTCCAAATG	17	0	9	0	2.58053	0	151.796	0	7.24599	7.24599	Specific To CtST	NA	NA
Ct-miR-3132	TCGATAAACCTCTGCATC	18	99	0	232.047	0	12891.5	0	13.6541	0	-13.6541	Specific To CtR	NA	NA
Ct-miR-3134	TCTGAAGTGTTTGGGGGAACC	21	0	24	0	6.88141	0	327.686	0	8.35617	8.35617	Specific To CtST	NA	NA
Ct-miR-3135	TCTGAGGGCTGGGCACGGTGG	21	0	6	0	1.72035	0	81.9215	0	6.35617	6.35617	Specific To CtST	NA	NA
Ct-miR-3136	TCTTTCAAACAGGCCCTGAGT	21	0	11	0	3.15398	0	150.189	0	7.23064	7.23064	Specific To CtST	NA	NA
Ct-miR-3141	TGGACGGCTCGGGAGC	16	5	0	11.7196	0	732.473	0	9.51663	0	-9.51663	Specific To CtR	NA	NA
Ct-miR-3142	TGTGCTTATGGACGGTCT	18	0	5	0	1.43363	0	79.6459	0	6.31553	6.31553	Specific To CtST	NA	NA
Ct-miR-3143	TGTGGAAAATGGAAATG	17	5	0	11.7196	0	689.386	0	9.42917	0	-9.42917	Specific To CtR	NA	NA
Ct-miR-3144	TGTGGCTGTAGTTTAGTGGT	20	0	10	0	2.86725	0	143.363	0	7.16353	7.16353	Specific To CtST	NA	NA
Ct-miR-3146	TTAACCAGGCTCTGATACCAT	21	0	135	0	38.7079	0	1843.23	0	10.848	10.848	Specific To CtST	NA	NA
Ct-miR-3147	TTACCTGTGCTCTGAA	16	5	0	11.7196	0	732.473	0	9.51663	0	-9.51663	Specific To CtR	NA	NA
Ct-miR-3148	TTAGGCCTAACTCAATTCCAAAAG	24	0	5	0	1.43363	0	59.7345	0	5.90049	5.90049	Specific To CtST	NA	NA
Ct-miR-3150	TTCCACAGCTATCTTG	16	0	8	0	2.2938	0	143.363	0	7.16353	7.16353	Specific To CtST	NA	NA
Ct-miR-3151	TTCCGGAAAGTATTTACTT	19	0	5	0	1.43363	0	75.454	0	6.23753	6.23753	Specific To CtST	NA	NA
Ct-miR-3152	TTCTAGGATGGTACATTC	18	0	5	0	1.43363	0	79.6459	0	6.31553	6.31553	Specific To CtST	NA	NA
Ct-miR-3153	TTGAAGTGTTTGGGGGAACT	20	0	5	0	1.43363	0	71.6813	0	6.16353	6.16353	Specific To CtST	NA	NA
Ct-miR-3154	TTGACGGGAGATTTCT	16	0	6	0	1.72035	0	107.522	0	6.74849	6.74849	Specific To CtST	NA	NA
Ct-miR-3155	TTGAGAATGTAGGGTG	16	27	0	63.2857	0	3955.35	0	11.9496	0	-11.9496	Specific To CtR	NA	NA
Ct-miR-3156	TTGAGCCGCGTCAATA	16	5	0	11.7196	0	732.473	0	9.51663	0	-9.51663	Specific To CtR	NA	NA
Ct-miR-3157	TTGAGCCGCGTCAATATCT	19	0	11	0	3.15398	0	165.999	0	7.37503	7.37503	Specific To CtST	NA	NA
Ct-miR-3158	TTGCCAAAGGAGAGCTGCCCT	21	0	5	0	1.43363	0	68.2679	0	6.09314	6.09314	Specific To CtST	NA	NA
Ct-miR-3159	TTGGATCTCTTACTAC	16	0	5	0	1.43363	0	89.6017	0	6.48545	6.48545	Specific To CtST	NA	NA
Ct-miR-3160	TTGTCATCGGTCGAGA	16	12	0	28.127	0	1757.93	0	10.7797	0	-10.7797	Specific To CtR	NA	NA
Ct-miR-3162	TTTGAATCTGAGGCCT	16	12	0	28.127	0	1757.93	0	10.7797	0	-10.7797	Specific To CtR	NA	NA
Ct-miR-3164	TTTGGAGCTTCGAGTGAAGAGCAGA	25	0	71	0	20.3575	0	814.3	0	9.66942	9.66942	Specific To CtST	NA	NA
Ct-miR-3165	TTTGGATTGAAGGGAA	16	0	36	0	10.3221	0	645.132	0	9.33345	9.33345	Specific To CtST	NA	NA
Ct-miR-3166	TTTGGATTGAAGGGAGTT	18	13	189	30.4709	54.1911	1692.83	3010.62	10.7252	11.5558	0.830625	Normally Expressed	-3184.98	1
Ct-miR-3167	TTTGGCATTCTGTCCACCTCC	21	0	387	0	110.963	0	5283.94	0	12.3674	12.3674	Specific To CtST	NA	NA
Ct-miR-3168	TTTGGCATTCTGTCCACT	18	0	11	0	3.15398	0	175.221	0	7.45303	7.45303	Specific To CtST	NA	NA
Ct-miR-3169	TTTGGGAGAAGTGGTAAAGAG	21	0	37	0	10.6088	0	505.183	0	8.98066	8.98066	Specific To CtST	NA	NA
