# Supplementary material for: Genome‐wide discovery of tissue‐specific miRNAs in clusterbean (Cyamopsis tetragonoloba) indicates their association with galactomannan biosynthesis
Source: Plant Biotechnol J. 2018 Mar 11;16(6):1241–57. doi: 10.1111/pbi.12866 (PMC5978871; doi:10.1111/pbi.12866)
Supplement: Supplementary file 14 — Table S13 Different enzyme classes observed within the miRNA targeted clusterbean unigenes using Blast2GO annotation. [file PBI-16-1241-s013.xls]

## Sheet: blast2go_go_table_guar_final
Tags	SeqName	Length	#Hits	e-Value	sim mean	Description	GO Names	GO IDs	#GO	Enzyme Codes	Enzyme Names	InterPro IDs	InterPro GO IDs	InterPro GO Names
[BLASTED]	TRINITY_DN10634_c0_g1_i1	219	1	1.03815e-31	97	48014TR:A0A059AXE3_EUCGR A0A059AXE3 Sucrose synthase OS=Eucalyptus grandis GN=EUGRSUZ_H01094 PE=3 SV=1
[BLASTED]	TRINITY_DN10634_c0_g2_i1	1362	1	0	91	3046165TR:G7J800_MEDTR G7J800 Sucrose synthase OS=Medicago truncatula GN=MTR_3g064610 PE=3 SV=1
[BLASTED]	TRINITY_DN10634_c0_g2_i2	1505	1	0	90	3046165TR:G7J800_MEDTR G7J800 Sucrose synthase OS=Medicago truncatula GN=MTR_3g064610 PE=3 SV=1
[BLASTED]	TRINITY_DN27888_c0_g1_i1	1416	1	0	95	3416088TR:K7MZJ1_SOYBN K7MZJ1 Sucrose synthase OS=Glycine max GN=GLYMA_19G212800 PE=3 SV=1
[BLASTED]	TRINITY_DN27888_c0_g1_i2	1532	1	0	92	3416087TR:K7MZJ0_SOYBN K7MZJ0 Sucrose synthase OS=Glycine max GN=GLYMA_19G212800 PE=3 SV=1
[BLASTED]	TRINITY_DN27888_c0_g2_i1	1632	1	2.70163e-155	97	267576TR:A0A072U5L4_MEDTR A0A072U5L4 Sucrose synthase OS=Medicago truncatula GN=MTR_7g108930 PE=3 SV=1
[BLASTED]	TRINITY_DN27888_c0_g3_i1	504	1	1.64368e-66	95	28918TR:A0A023HK96_HEVBR A0A023HK96 Sucrose synthase OS=Hevea brasiliensis PE=2 SV=1
[BLASTED]	TRINITY_DN27888_c0_g5_i1	512	1	2.45471e-112	97	3391810TR:K7KGC8_SOYBN K7KGC8 Sucrose synthase OS=Glycine max GN=GLYMA_03G216300 PE=3 SV=1
[BLASTED]	TRINITY_DN12035_c0_g1_i1	880	1	7.13313e-113	91	3046165TR:G7J800_MEDTR G7J800 Sucrose synthase OS=Medicago truncatula GN=MTR_3g064610 PE=3 SV=1
[BLASTED]	TRINITY_DN3837_c0_g1_i1	253	1	1.72024e-17	96	3743585SP:SUSY_ALNGL P49034 Sucrose synthase OS=Alnus glutinosa GN=SUS1 PE=2 SV=1
[BLASTED]	TRINITY_DN3888_c0_g1_i1	211	1	1.88487e-41	98	107876TR:A0A061EQF2_THECC A0A061EQF2 Sucrose synthase OS=Theobroma cacao GN=TCM_021253 PE=3 SV=1
[BLASTED]	TRINITY_DN1787_c0_g1_i1	635	1	5.12456e-08	96	4177392TR:V7B2D1_PHAVU V7B2D1 Sucrose synthase OS=Phaseolus vulgaris GN=PHAVU_009G223800g PE=3 SV=1
[BLASTED]	TRINITY_DN18194_c0_g1_i1	1686	1	0	95	1571494TR:A0A0S3RL91_PHAAN A0A0S3RL91 Sucrose synthase OS=Vigna angularis angularis GN= PE=3 SV=1
[BLASTED]	TRINITY_DN18194_c0_g2_i1	2965	1	0	92	3184358TR:I1MBQ9_SOYBN I1MBQ9 Sucrose synthase OS=Glycine max GN=GLYMA_14G209900 PE=3 SV=2
[BLASTED]	TRINITY_DN29074_c0_g1_i1	353	1	3.37019e-68	94	3301383TR:J7LJT9_ACTER J7LJT9 Sucrose synthase (Fragment) OS=Actinidia eriantha PE=2 SV=1
[BLASTED]	TRINITY_DN29074_c0_g2_i1	484	1	4.74577e-100	97	1741868TR:A0A151SSH8_CAJCA A0A151SSH8 Sucrose synthase OS=Cajanus cajan GN=KK1_004072 PE=3 SV=1
[BLASTED]	TRINITY_DN29074_c1_g1_i1	2664	1	0	97	1725773TR:A0A151RF97_CAJCA A0A151RF97 Sucrose synthase OS=Cajanus cajan GN=KK1_037434 PE=3 SV=1
[BLASTED]	TRINITY_DN29074_c1_g1_i2	3487	1	0	97	1741868TR:A0A151SSH8_CAJCA A0A151SSH8 Sucrose synthase OS=Cajanus cajan GN=KK1_004072 PE=3 SV=1
[BLASTED]	TRINITY_DN29074_c1_g1_i3	1217	1	0	100	1725773TR:A0A151RF97_CAJCA A0A151RF97 Sucrose synthase OS=Cajanus cajan GN=KK1_037434 PE=3 SV=1
[BLASTED]	TRINITY_DN29074_c1_g1_i4	1548	1	0	98	3185514TR:I1MHJ8_SOYBN I1MHJ8 Sucrose synthase OS=Glycine max GN=GLYMA_15G182600 PE=3 SV=1
[BLASTED]	TRINITY_DN29074_c1_g1_i5	1654	1	0	99	279426TR:A0A072V740_MEDTR A0A072V740 Sucrose synthase OS=Medicago truncatula GN=MTR_2g044070 PE=3 SV=1
[BLASTED]	TRINITY_DN29074_c1_g1_i6	577	1	3.46913e-99	82	1741868TR:A0A151SSH8_CAJCA A0A151SSH8 Sucrose synthase OS=Cajanus cajan GN=KK1_004072 PE=3 SV=1
[BLASTED]	TRINITY_DN29074_c1_g1_i7	1323	1	0	99	279426TR:A0A072V740_MEDTR A0A072V740 Sucrose synthase OS=Medicago truncatula GN=MTR_2g044070 PE=3 SV=1
[BLASTED]	TRINITY_DN29074_c1_g1_i8	3248	1	0	97	3740897SP:SUSY_SOYBN P13708 Sucrose synthase OS=Glycine max GN=SS PE=1 SV=2
[BLASTED]	TRINITY_DN29074_c1_g1_i9	2341	1	0	98	1741868TR:A0A151SSH8_CAJCA A0A151SSH8 Sucrose synthase OS=Cajanus cajan GN=KK1_004072 PE=3 SV=1
[BLASTED]	TRINITY_DN29074_c1_g1_i10	2995	1	0	97	1725773TR:A0A151RF97_CAJCA A0A151RF97 Sucrose synthase OS=Cajanus cajan GN=KK1_037434 PE=3 SV=1
[BLASTED]	TRINITY_DN29074_c1_g2_i2	395	1	2.84634e-07	96	3436716TR:K7WBG9_9FABA K7WBG9 Sucrose synthase (Fragment) OS=Acrocarpus fraxinifolius GN=sucS1 PE=4 SV=1
[BLASTED]	TRINITY_DN29074_c1_g3_i1	3176	1	0	88	3186911TR:I1MQL2_SOYBN I1MQL2 Sucrose synthase OS=Glycine max GN=GLYMA_16G217200 PE=3 SV=2
[BLASTED]	TRINITY_DN29074_c2_g1_i1	286	1	2.95407e-59	96	2745489TR:C5ID26_VIGRA C5ID26 Sucrose synthase (Fragment) OS=Vigna radiata GN=SS PE=2 SV=1
[BLASTED]	TRINITY_DN37090_c0_g1_i1	411	1	9.85643e-88	98	3409527TR:K7MBG3_SOYBN K7MBG3 Sucrose synthase OS=Glycine max GN=GLYMA_15G151000 PE=3 SV=1
[BLASTED]	TRINITY_DN40940_c0_g1_i1	233	1	3.38478e-05	80	3901322TR:Q84T18_SOLTU Q84T18 Sucrose synthase OS=Solanum tuberosum PE=2 SV=1
[BLASTED]	TRINITY_DN48589_c0_g1_i1	213	1	2.69274e-35	95	3667390TR:M5XLR8_PRUPE M5XLR8 Sucrose synthase OS=Prunus persica GN=Sus2 PE=2 SV=1
[BLASTED]	TRINITY_DN52349_c0_g1_i1	299	1	1.3367e-30	100	1375178TR:A0A0K0PTC2_9FABA A0A0K0PTC2 Sucrose synthase OS=Pisum fulvum GN=Sus1 PE=3 SV=1
[BLASTED]	TRINITY_DN54702_c0_g1_i1	951	1	0	94	3391809TR:K7KGC7_SOYBN K7KGC7 Sucrose synthase OS=Glycine max GN=GLYMA_03G216300 PE=3 SV=1
[BLASTED]	TRINITY_DN55410_c0_g1_i1	678	1	2.13278e-151	100	1490774TR:A0A0P0WTZ1_ORYSJ A0A0P0WTZ1 Sucrose synthase (Fragment) OS=Oryza sativa japonica GN=Os06g0194900 PE=3 SV=1
[BLASTED]	TRINITY_DN55942_c0_g1_i1	370	1	9.30321e-14	97	267576TR:A0A072U5L4_MEDTR A0A072U5L4 Sucrose synthase OS=Medicago truncatula GN=MTR_7g108930 PE=3 SV=1
[BLASTED]	TRINITY_DN63086_c0_g1_i1	376	1	1.51781e-83	100	3773477TR:Q10LP4_ORYSJ Q10LP4 Sucrose synthase OS=Oryza sativa japonica GN=LOC_Os03g22120 PE=3 SV=1
[BLASTED]	TRINITY_DN69021_c0_g1_i1	413	1	4.60161e-76	92	3416088TR:K7MZJ1_SOYBN K7MZJ1 Sucrose synthase OS=Glycine max GN=GLYMA_19G212800 PE=3 SV=1
[BLASTED]	TRINITY_DN53_c0_g1_i1	1286	1	0	92	1569929TR:A0A0S3RGR7_PHAAN A0A0S3RGR7 Cellulose synthase OS=Vigna angularis angularis GN= PE=3 SV=1
[BLASTED]	TRINITY_DN53_c0_g2_i1	1289	1	0	92	1569929TR:A0A0S3RGR7_PHAAN A0A0S3RGR7 Cellulose synthase OS=Vigna angularis angularis GN= PE=3 SV=1
[BLASTED]	TRINITY_DN138_c0_g1_i1	933	1	2.99135e-138	85	1743523TR:A0A151SXB6_CAJCA A0A151SXB6 Cellulose synthase OS=Cajanus cajan GN=KK1_014876 PE=3 SV=1
[BLASTED]	TRINITY_DN10359_c0_g1_i1	599	1	1.17187e-99	90	1751742TR:A0A151TLA4_CAJCA A0A151TLA4 Cellulose synthase OS=Cajanus cajan GN=KK1_024168 PE=3 SV=1
[BLASTED]	TRINITY_DN10359_c0_g2_i1	911	1	3.66915e-112	90	1751742TR:A0A151TLA4_CAJCA A0A151TLA4 Cellulose synthase OS=Cajanus cajan GN=KK1_024168 PE=3 SV=1
[BLASTED]	TRINITY_DN10359_c0_g2_i2	872	1	6.83824e-164	92	1751742TR:A0A151TLA4_CAJCA A0A151TLA4 Cellulose synthase OS=Cajanus cajan GN=KK1_024168 PE=3 SV=1
[BLASTED]	TRINITY_DN27104_c1_g3_i1	1737	1	8.49462e-172	88	1744876TR:A0A151T1A7_CAJCA A0A151T1A7 Cellulose synthase A catalytic subunit 1
[BLASTED]	TRINITY_DN27104_c1_g3_i4	1298	1	1.56252e-159	87	1744876TR:A0A151T1A7_CAJCA A0A151T1A7 Cellulose synthase A catalytic subunit 1
[BLASTED]	TRINITY_DN27104_c1_g3_i5	1146	1	1.19353e-150	87	1744876TR:A0A151T1A7_CAJCA A0A151T1A7 Cellulose synthase A catalytic subunit 1
[BLASTED]	TRINITY_DN27104_c1_g3_i6	1585	1	6.42894e-163	87	1744876TR:A0A151T1A7_CAJCA A0A151T1A7 Cellulose synthase A catalytic subunit 1
[BLASTED]	TRINITY_DN27174_c1_g2_i1	237	1	2.94813e-46	100	791514TR:A0A0B2NUM8_GLYSO A0A0B2NUM8 Cellulose synthase OS=Glycine soja GN=glysoja_040027 PE=3 SV=1
[BLASTED]	TRINITY_DN27174_c1_g3_i1	1844	1	0	91	286221TR:A0A072VWL8_MEDTR A0A072VWL8 Cellulose synthase OS=Medicago truncatula GN=MTR_1g069605 PE=3 SV=1
[BLASTED]	TRINITY_DN27174_c1_g4_i1	1974	1	0	99	1755213TR:A0A151TWD9_CAJCA A0A151TWD9 Cellulose synthase (Fragment) OS=Cajanus cajan GN=KK1_010658 PE=3 SV=1
[BLASTED]	TRINITY_DN27174_c1_g4_i2	1875	1	0	99	1752941TR:A0A151TPT4_CAJCA A0A151TPT4 Cellulose synthase (Fragment) OS=Cajanus cajan GN=KK1_022699 PE=3 SV=1
[BLASTED]	TRINITY_DN27174_c1_g4_i3	1742	1	0	99	1752941TR:A0A151TPT4_CAJCA A0A151TPT4 Cellulose synthase (Fragment) OS=Cajanus cajan GN=KK1_022699 PE=3 SV=1
[BLASTED]	TRINITY_DN27174_c1_g4_i4	1159	1	1.47532e-119	100	3225828TR:I1T888_GOSHI I1T888 Truncated cellulose synthase catalytic subunit OS=Gossypium hirsutum latifolium PE=3 SV=1
[BLASTED]	TRINITY_DN27174_c1_g4_i5	1890	1	0	99	1752941TR:A0A151TPT4_CAJCA A0A151TPT4 Cellulose synthase (Fragment) OS=Cajanus cajan GN=KK1_022699 PE=3 SV=1
[BLASTED]	TRINITY_DN2821_c0_g1_i1	733	1	0.000655916	67	1656764TR:A0A103XZL1_CYNCS A0A103XZL1 Cellulose synthase OS=Cynara cardunculus scolymus GN=Ccrd_021973 PE=3 SV=1
[BLASTED]	TRINITY_DN2821_c0_g2_i1	732	1	0.000655916	67	1656764TR:A0A103XZL1_CYNCS A0A103XZL1 Cellulose synthase OS=Cynara cardunculus scolymus GN=Ccrd_021973 PE=3 SV=1
[BLASTED]	TRINITY_DN28856_c0_g1_i1	3157	1	0	88	1734147TR:A0A151S4W6_CAJCA A0A151S4W6 Cellulose synthase E1 OS=Cajanus cajan GN=KK1_028465 PE=3 SV=1
[BLASTED]	TRINITY_DN28856_c0_g1_i4	3154	1	0	88	1734147TR:A0A151S4W6_CAJCA A0A151S4W6 Cellulose synthase E1 OS=Cajanus cajan GN=KK1_028465 PE=3 SV=1
[BLASTED]	TRINITY_DN28856_c0_g3_i1	694	1	5.61093e-73	83	3043232TR:G7IV17_MEDTR G7IV17 Cellulose synthase E1 OS=Medicago truncatula GN=MTR_3g060280 PE=3 SV=1
[BLASTED]	TRINITY_DN28890_c0_g1_i1	816	1	5.79242e-102	86	1592999TR:A0A0S3TD39_PHAAN A0A0S3TD39 Cellulose synthase OS=Vigna angularis angularis GN= PE=3 SV=1
[BLASTED]	TRINITY_DN28890_c0_g2_i1	822	1	1.05564e-96	83	1592999TR:A0A0S3TD39_PHAAN A0A0S3TD39 Cellulose synthase OS=Vigna angularis angularis GN= PE=3 SV=1
[BLASTED]	TRINITY_DN28890_c1_g1_i1	3851	1	0	96	1568307TR:A0A0S3RC41_PHAAN A0A0S3RC41 Cellulose synthase OS=Vigna angularis angularis GN= PE=3 SV=1
[BLASTED]	TRINITY_DN28890_c1_g1_i2	4127	1	0	91	1568307TR:A0A0S3RC41_PHAAN A0A0S3RC41 Cellulose synthase OS=Vigna angularis angularis GN= PE=3 SV=1
[BLASTED]	TRINITY_DN28890_c1_g1_i3	1950	1	0	97	1723569TR:A0A151R8T4_CAJCA A0A151R8T4 Cellulose synthase OS=Cajanus cajan GN=KK1_039805 PE=3 SV=1
[BLASTED]	TRINITY_DN28890_c1_g1_i4	1382	1	0	99	1723569TR:A0A151R8T4_CAJCA A0A151R8T4 Cellulose synthase OS=Cajanus cajan GN=KK1_039805 PE=3 SV=1
[BLASTED]	TRINITY_DN28890_c1_g1_i5	3995	1	0	96	1568307TR:A0A0S3RC41_PHAAN A0A0S3RC41 Cellulose synthase OS=Vigna angularis angularis GN= PE=3 SV=1
[BLASTED]	TRINITY_DN28890_c1_g1_i6	661	1	1.08377e-106	93	1754143TR:A0A151TTA9_CAJCA A0A151TTA9 Cellulose synthase A catalytic subunit 8
[BLASTED]	TRINITY_DN28890_c1_g1_i7	2094	1	0	97	2347095TR:A0A1J7HMN5_LUPAN A0A1J7HMN5 Cellulose synthase OS=Lupinus angustifolius GN= _11417 PE=3 SV=1
[BLASTED]	TRINITY_DN28890_c1_g1_i8	2028	1	0	93	1723569TR:A0A151R8T4_CAJCA A0A151R8T4 Cellulose synthase OS=Cajanus cajan GN=KK1_039805 PE=3 SV=1
[BLASTED]	TRINITY_DN28890_c2_g1_i1	412	1	3.65265e-89	97	3825205TR:Q58HR2_9SPER Q58HR2 Cellulose synthase (Fragment) OS=Larix gmelinii principis-rupprechtii PE=2 SV=1
[BLASTED]	TRINITY_DN46637_c0_g1_i1	457	1	6.14721e-82	92	827438TR:A0A0B2RTM1_GLYSO A0A0B2RTM1 Cellulose synthase D1 OS=Glycine soja GN=glysoja_036967 PE=3 SV=1
[BLASTED]	TRINITY_DN4758_c0_g1_i1	901	1	4.82363e-146	84	286221TR:A0A072VWL8_MEDTR A0A072VWL8 Cellulose synthase OS=Medicago truncatula GN=MTR_1g069605 PE=3 SV=1
[BLASTED]	TRINITY_DN65420_c0_g1_i1	251	1	5.46558e-38	91	3039627TR:G7ICK2_MEDTR G7ICK2 Cellulose synthase OS=Medicago truncatula GN=MTR_1g039480 PE=3 SV=2
[BLASTED]	TRINITY_DN12355_c0_g1_i1	682	1	3.08792e-56	97	1543939TR:A0A0R0KHQ4_SOYBN A0A0R0KHQ4 Cellulose synthase OS=Glycine max GN=GLYMA_04G153700 PE=3 SV=1
[BLASTED]	TRINITY_DN13432_c0_g1_i1	997	1	1.54852e-46	95	2918482TR:D9U541_LEULE D9U541 Cellulose synthase OS=Leucaena leucocephala GN= PE=2 SV=2
[BLASTED]	TRINITY_DN2780_c0_g1_i1	653	1	4.60702e-105	94	2328893TR:A0A1J7FVN2_LUPAN A0A1J7FVN2 Cellulose synthase OS=Lupinus angustifolius GN= _15037 PE=3 SV=1
[BLASTED]	TRINITY_DN28951_c1_g1_i1	586	1	5.15734e-64	83	3175339TR:I1L158_SOYBN I1L158 Cellulose synthase OS=Glycine max GN=GLYMA_09G051100 PE=3 SV=1
[BLASTED]	TRINITY_DN28951_c1_g3_i1	2030	1	0	91	1584396TR:A0A0S3SNB6_PHAAN A0A0S3SNB6 Cellulose synthase OS=Vigna angularis angularis GN= PE=3 SV=1
[BLASTED]	TRINITY_DN28951_c1_g3_i2	2251	1	4.28359e-129	98	3402652TR:K7LKV8_SOYBN K7LKV8 Cellulose synthase OS=Glycine max GN=GLYMA_10G223500 PE=3 SV=1
[BLASTED]	TRINITY_DN28951_c1_g3_i3	1908	1	0	95	1730378TR:A0A151RTU1_CAJCA A0A151RTU1 Cellulose synthase OS=Cajanus cajan GN=KK1_032460 PE=3 SV=1
[BLASTED]	TRINITY_DN28951_c1_g4_i1	475	1	1.03539e-104	100	3170847TR:I1KDI6_SOYBN I1KDI6 Cellulose synthase OS=Glycine max GN=GLYMA_06G225500 PE=3 SV=2
[BLASTED]	TRINITY_DN28951_c1_g6_i1	3033	1	0	98	804705TR:A0A0B2PXV2_GLYSO A0A0B2PXV2 Cellulose synthase OS=Glycine soja GN=glysoja_048438 PE=3 SV=1
[BLASTED]	TRINITY_DN28951_c1_g7_i1	1333	1	0	98	1717282TR:A0A151QQ66_CAJCA A0A151QQ66 Cellulose synthase OS=Cajanus cajan GN=KK1_046943 PE=3 SV=1
[BLASTED]	TRINITY_DN28951_c1_g7_i2	2000	1	0	94	3170847TR:I1KDI6_SOYBN I1KDI6 Cellulose synthase OS=Glycine max GN=GLYMA_06G225500 PE=3 SV=2
[BLASTED]	TRINITY_DN28951_c1_g7_i3	1498	1	0	98	3170847TR:I1KDI6_SOYBN I1KDI6 Cellulose synthase OS=Glycine max GN=GLYMA_06G225500 PE=3 SV=2
[BLASTED]	TRINITY_DN28951_c1_g7_i4	1087	1	3.47662e-180	99	3392846TR:K7KK55_SOYBN K7KK55 Cellulose synthase OS=Glycine max GN=GLYMA_04G153700 PE=3 SV=1
[BLASTED]	TRINITY_DN28951_c1_g8_i1	1267	1	0	97	1728178TR:A0A151RMD9_CAJCA A0A151RMD9 Cellulose synthase OS=Cajanus cajan GN=KK1_034847 PE=3 SV=1
[BLASTED]	TRINITY_DN28951_c1_g8_i2	1093	1	0	97	1728178TR:A0A151RMD9_CAJCA A0A151RMD9 Cellulose synthase OS=Cajanus cajan GN=KK1_034847 PE=3 SV=1
[BLASTED]	TRINITY_DN43380_c0_g1_i1	269	1	1.71265e-50	97	279648TR:A0A072V7S9_MEDTR A0A072V7S9 Cellulose synthase OS=Medicago truncatula GN=MTR_2g438220 PE=3 SV=1
[BLASTED]	TRINITY_DN4606_c0_g1_i1	725	1	6.24884e-65	100	3304015TR:J9RID6_POPTR J9RID6 Cellulose synthase (Fragment) OS=Populus trichocarpa GN= 3A PE=4 SV=1
[BLASTED]	TRINITY_DN4606_c0_g2_i1	726	1	6.24884e-65	100	3304015TR:J9RID6_POPTR J9RID6 Cellulose synthase (Fragment) OS=Populus trichocarpa GN= 3A PE=4 SV=1
[BLASTED]	TRINITY_DN13935_c0_g1_i1	224	1	4.21032e-15	92	1541188TR:A0A0R0JQJ7_SOYBN A0A0R0JQJ7 Cellulose synthase OS=Glycine max GN=GLYMA_06G225400 PE=3 SV=1
[BLASTED]	TRINITY_DN13935_c0_g2_i1	385	1	7.18332e-60	96	1541452TR:A0A0R0JSV7_SOYBN A0A0R0JSV7 Cellulose synthase OS=Glycine max GN=GLYMA_06G225400 PE=3 SV=1
[BLASTED]	TRINITY_DN14022_c0_g2_i1	723	1	3.805e-53	100	3041912TR:G7INF0_MEDTR G7INF0 Cellulose synthase OS=Medicago truncatula GN=MTR_2g035780 PE=3 SV=2
[BLASTED]	TRINITY_DN14022_c0_g3_i1	730	1	1.9348e-154	98	3890633TR:Q7XB31_9ROSI Q7XB31 Cellulose synthase 2 (Fragment) OS=Gossypioides kirkii PE=4 SV=1
[BLASTED]	TRINITY_DN14873_c0_g1_i1	280	1	0.000117071	100	2838756TR:D7LL56_ARALL D7LL56 Cellulose synthase OS=Arabidopsis lyrata lyrata GN=ARALYDRAFT_481405 PE=3 SV=1
[BLASTED]	TRINITY_DN14873_c0_g2_i1	285	1	0.000104366	62	2838756TR:D7LL56_ARALL D7LL56 Cellulose synthase OS=Arabidopsis lyrata lyrata GN=ARALYDRAFT_481405 PE=3 SV=1
[BLASTED]	TRINITY_DN16456_c0_g1_i1	1697	1	0	92	2343975TR:A0A1J7HDL1_LUPAN A0A1J7HDL1 Cellulose synthase OS=Lupinus angustifolius GN= _18798 PE=3 SV=1
[BLASTED]	TRINITY_DN16456_c0_g1_i2	4222	1	0	92	1721751TR:A0A151R3G5_CAJCA A0A151R3G5 Cellulose synthase OS=Cajanus cajan GN=KK1_041757 PE=3 SV=1
[BLASTED]	TRINITY_DN19928_c0_g1_i1	2184	1	0	99	825071TR:A0A0B2RLS7_GLYSO A0A0B2RLS7 Cellulose synthase D1 OS=Glycine soja GN=glysoja_038634 PE=4 SV=1
[BLASTED]	TRINITY_DN19928_c0_g1_i2	2279	1	0	99	825071TR:A0A0B2RLS7_GLYSO A0A0B2RLS7 Cellulose synthase D1 OS=Glycine soja GN=glysoja_038634 PE=4 SV=1
[BLASTED]	TRINITY_DN2185_c0_g1_i1	346	1	3.31178e-33	95	3394336TR:K7KQJ0_SOYBN K7KQJ0 Cellulose synthase OS=Glycine max PE=3 SV=1
[BLASTED]	TRINITY_DN2185_c0_g2_i1	221	1	2.98525e-44	97	3825205TR:Q58HR2_9SPER Q58HR2 Cellulose synthase (Fragment) OS=Larix gmelinii principis-rupprechtii PE=2 SV=1
[BLASTED]	TRINITY_DN21614_c0_g1_i1	1128	1	2.99995e-37	98	3303481TR:J9R9W2_POPAL J9R9W2 Cellulose synthase (Fragment) OS=Populus alba GN= 2B PE=4 SV=1
[BLASTED]	TRINITY_DN21614_c0_g2_i1	1071	1	1.98586e-37	98	3303481TR:J9R9W2_POPAL J9R9W2 Cellulose synthase (Fragment) OS=Populus alba GN= 2B PE=4 SV=1
[BLASTED]	TRINITY_DN21614_c0_g3_i1	1083	1	2.17032e-37	98	3303481TR:J9R9W2_POPAL J9R9W2 Cellulose synthase (Fragment) OS=Populus alba GN= 2B PE=4 SV=1
[BLASTED]	TRINITY_DN22951_c0_g1_i2	1519	1	0	89	3171227TR:I1KFQ0_SOYBN I1KFQ0 Cellulose synthase OS=Glycine max PE=3 SV=2
[BLASTED]	TRINITY_DN26334_c0_g2_i1	321	1	1.754e-08	81	112784TR:A0A061F5M4_THECC A0A061F5M4 Cellulose synthase like E1 isoform 3 OS=Theobroma cacao GN=TCM_030615 PE=4 SV=1
[BLASTED]	TRINITY_DN26334_c0_g2_i2	316	1	2.54072e-07	81	112784TR:A0A061F5M4_THECC A0A061F5M4 Cellulose synthase like E1 isoform 3 OS=Theobroma cacao GN=TCM_030615 PE=4 SV=1
[BLASTED]	TRINITY_DN26334_c0_g2_i3	368	1	1.2258e-09	88	112784TR:A0A061F5M4_THECC A0A061F5M4 Cellulose synthase like E1 isoform 3 OS=Theobroma cacao GN=TCM_030615 PE=4 SV=1
[BLASTED]	TRINITY_DN26334_c0_g2_i5	363	1	1.78532e-08	88	112784TR:A0A061F5M4_THECC A0A061F5M4 Cellulose synthase like E1 isoform 3 OS=Theobroma cacao GN=TCM_030615 PE=4 SV=1
[BLASTED]	TRINITY_DN26484_c0_g1_i1	2421	1	0	85	816200TR:A0A0B2QW35_GLYSO A0A0B2QW35 Cellulose synthase E1 OS=Glycine soja GN=glysoja_028130 PE=3 SV=1
[BLASTED]	TRINITY_DN26484_c0_g1_i3	2421	1	0	84	816200TR:A0A0B2QW35_GLYSO A0A0B2QW35 Cellulose synthase E1 OS=Glycine soja GN=glysoja_028130 PE=3 SV=1
[BLASTED]	TRINITY_DN26893_c0_g1_i1	2463	1	0	88	814297TR:A0A0B2QQL3_GLYSO A0A0B2QQL3 Cellulose synthase E6 OS=Glycine soja GN=glysoja_028129 PE=3 SV=1
[BLASTED]	TRINITY_DN29180_c0_g4_i1	265	1	3.10103e-11	83	273760TR:A0A072UPM1_MEDTR A0A072UPM1 Cellulose synthase D3 OS=Medicago truncatula GN=MTR_4g088225 PE=3 SV=1
[BLASTED]	TRINITY_DN29180_c0_g5_i1	1390	1	0	90	1760056TR:A0A151UAH2_CAJCA A0A151UAH2 Cellulose synthase G2 OS=Cajanus cajan GN=KK1_020547 PE=3 SV=1
[BLASTED]	TRINITY_DN29180_c0_g5_i2	1317	1	0	82	1760056TR:A0A151UAH2_CAJCA A0A151UAH2 Cellulose synthase G2 OS=Cajanus cajan GN=KK1_020547 PE=3 SV=1
[BLASTED]	TRINITY_DN29180_c0_g5_i3	1673	1	6.20201e-145	94	1760056TR:A0A151UAH2_CAJCA A0A151UAH2 Cellulose synthase G2 OS=Cajanus cajan GN=KK1_020547 PE=3 SV=1
[BLASTED]	TRINITY_DN29180_c0_g5_i4	1583	1	0	82	1760056TR:A0A151UAH2_CAJCA A0A151UAH2 Cellulose synthase G2 OS=Cajanus cajan GN=KK1_020547 PE=3 SV=1
[BLASTED]	TRINITY_DN29180_c0_g5_i5	1779	1	1.086e-113	90	273760TR:A0A072UPM1_MEDTR A0A072UPM1 Cellulose synthase D3 OS=Medicago truncatula GN=MTR_4g088225 PE=3 SV=1
[BLASTED]	TRINITY_DN29180_c0_g5_i6	1866	1	3.43601e-108	77	273760TR:A0A072UPM1_MEDTR A0A072UPM1 Cellulose synthase D3 OS=Medicago truncatula GN=MTR_4g088225 PE=3 SV=1
[BLASTED]	TRINITY_DN29180_c0_g5_i7	1230	1	0	89	1760056TR:A0A151UAH2_CAJCA A0A151UAH2 Cellulose synthase G2 OS=Cajanus cajan GN=KK1_020547 PE=3 SV=1
[BLASTED]	TRINITY_DN29180_c0_g5_i8	1597	1	0	89	1760056TR:A0A151UAH2_CAJCA A0A151UAH2 Cellulose synthase G2 OS=Cajanus cajan GN=KK1_020547 PE=3 SV=1
[BLASTED]	TRINITY_DN29180_c0_g5_i9	1477	1	0	84	1760056TR:A0A151UAH2_CAJCA A0A151UAH2 Cellulose synthase G2 OS=Cajanus cajan GN=KK1_020547 PE=3 SV=1
[BLASTED]	TRINITY_DN29180_c0_g5_i11	1684	1	0	82	1760056TR:A0A151UAH2_CAJCA A0A151UAH2 Cellulose synthase G2 OS=Cajanus cajan GN=KK1_020547 PE=3 SV=1
[BLASTED]	TRINITY_DN29180_c0_g5_i12	1491	1	0	89	1760056TR:A0A151UAH2_CAJCA A0A151UAH2 Cellulose synthase G2 OS=Cajanus cajan GN=KK1_020547 PE=3 SV=1
[BLASTED]	TRINITY_DN29180_c0_g5_i13	1496	1	0	89	1760056TR:A0A151UAH2_CAJCA A0A151UAH2 Cellulose synthase G2 OS=Cajanus cajan GN=KK1_020547 PE=3 SV=1
[BLASTED]	TRINITY_DN29180_c0_g5_i14	1880	1	6.77352e-108	90	273760TR:A0A072UPM1_MEDTR A0A072UPM1 Cellulose synthase D3 OS=Medicago truncatula GN=MTR_4g088225 PE=3 SV=1
[BLASTED]	TRINITY_DN29787_c2_g2_i1	1408	1	0	91	1718878TR:A0A151QUX4_CAJCA A0A151QUX4 Cellulose synthase G1 OS=Cajanus cajan GN=KK1_044975 PE=3 SV=1
[BLASTED]	TRINITY_DN29842_c0_g3_i1	1870	1	7.26651e-137	71	3449630TR:L0ASJ5_POPTO L0ASJ5 Cellulose synthase OS=Populus tomentosa PE=3 SV=1
[BLASTED]	TRINITY_DN29842_c0_g3_i8	1376	1	2.80384e-132	71	3449630TR:L0ASJ5_POPTO L0ASJ5 Cellulose synthase OS=Populus tomentosa PE=3 SV=1
[BLASTED]	TRINITY_DN29842_c0_g3_i10	1867	1	3.25618e-137	71	3449630TR:L0ASJ5_POPTO L0ASJ5 Cellulose synthase OS=Populus tomentosa PE=3 SV=1
[BLASTED]	TRINITY_DN29842_c0_g3_i11	1534	1	2.5303e-137	71	3449630TR:L0ASJ5_POPTO L0ASJ5 Cellulose synthase OS=Populus tomentosa PE=3 SV=1
[BLASTED]	TRINITY_DN29842_c0_g3_i12	1829	1	7.0578e-137	71	3449630TR:L0ASJ5_POPTO L0ASJ5 Cellulose synthase OS=Populus tomentosa PE=3 SV=1
[BLASTED]	TRINITY_DN29842_c0_g3_i14	1416	1	2.91599e-132	71	3449630TR:L0ASJ5_POPTO L0ASJ5 Cellulose synthase OS=Populus tomentosa PE=3 SV=1
[BLASTED]	TRINITY_DN29842_c0_g3_i17	1791	1	3.93772e-132	71	3449630TR:L0ASJ5_POPTO L0ASJ5 Cellulose synthase OS=Populus tomentosa PE=3 SV=1
[BLASTED]	TRINITY_DN29873_c0_g2_i1	326	1	1.86621e-50	84	826118TR:A0A0B2RPT7_GLYSO A0A0B2RPT7 Cellulose synthase B3 OS=Glycine soja GN=glysoja_001252 PE=3 SV=1
[BLASTED]	TRINITY_DN29873_c2_g1_i3	2571	1	0	84	834378TR:A0A0B2SDP4_GLYSO A0A0B2SDP4 Cellulose synthase B3 OS=Glycine soja GN=glysoja_040790 PE=3 SV=1
[BLASTED]	TRINITY_DN29873_c2_g1_i6	2508	1	0	84	834378TR:A0A0B2SDP4_GLYSO A0A0B2SDP4 Cellulose synthase B3 OS=Glycine soja GN=glysoja_040790 PE=3 SV=1
[BLASTED]	TRINITY_DN29873_c2_g1_i8	346	1	5.46636e-31	78	1732612TR:A0A151S0D9_CAJCA A0A151S0D9 Cellulose synthase H1 OS=Cajanus cajan GN=KK1_030067 PE=3 SV=1
[BLASTED]	TRINITY_DN29873_c2_g1_i9	748	1	5.25537e-30	77	1732612TR:A0A151S0D9_CAJCA A0A151S0D9 Cellulose synthase H1 OS=Cajanus cajan GN=KK1_030067 PE=3 SV=1
[BLASTED]	TRINITY_DN29873_c2_g1_i13	1864	1	0	81	834378TR:A0A0B2SDP4_GLYSO A0A0B2SDP4 Cellulose synthase B3 OS=Glycine soja GN=glysoja_040790 PE=3 SV=1
[BLASTED]	TRINITY_DN29873_c2_g3_i1	628	1	1.60004e-69	86	281061TR:A0A072VC45_MEDTR A0A072VC45 Cellulose synthase H1 OS=Medicago truncatula GN=MTR_2g087900 PE=4 SV=1
[BLASTED]	TRINITY_DN30236_c0_g1_i1	572	1	8.71397e-65	99	3170847TR:I1KDI6_SOYBN I1KDI6 Cellulose synthase OS=Glycine max GN=GLYMA_06G225500 PE=3 SV=2
[BLASTED]	TRINITY_DN30236_c0_g2_i1	321	1	4.07705e-68	99	3170847TR:I1KDI6_SOYBN I1KDI6 Cellulose synthase OS=Glycine max GN=GLYMA_06G225500 PE=3 SV=2
[BLASTED]	TRINITY_DN30236_c1_g1_i1	2362	1	0	97	1584396TR:A0A0S3SNB6_PHAAN A0A0S3SNB6 Cellulose synthase OS=Vigna angularis angularis GN= PE=3 SV=1
[BLASTED]	TRINITY_DN30236_c1_g1_i2	2450	1	0	97	1584396TR:A0A0S3SNB6_PHAAN A0A0S3SNB6 Cellulose synthase OS=Vigna angularis angularis GN= PE=3 SV=1
[BLASTED]	TRINITY_DN30236_c1_g2_i1	3336	1	0	96	1579341TR:A0A0S3S8T1_PHAAN A0A0S3S8T1 Cellulose synthase OS=Vigna angularis angularis GN= PE=3 SV=1
[BLASTED]	TRINITY_DN30236_c1_g2_i2	2252	1	0	96	1583411TR:A0A0S3SKH8_PHAAN A0A0S3SKH8 Cellulose synthase OS=Vigna angularis angularis GN= PE=3 SV=1
[BLASTED]	TRINITY_DN30236_c1_g2_i3	2614	1	0	96	1579341TR:A0A0S3S8T1_PHAAN A0A0S3S8T1 Cellulose synthase OS=Vigna angularis angularis GN= PE=3 SV=1
[BLASTED]	TRINITY_DN30236_c1_g2_i4	2861	1	0	96	1583411TR:A0A0S3SKH8_PHAAN A0A0S3SKH8 Cellulose synthase OS=Vigna angularis angularis GN= PE=3 SV=1
[BLASTED]	TRINITY_DN30236_c1_g2_i5	2050	1	0	95	1579341TR:A0A0S3S8T1_PHAAN A0A0S3S8T1 Cellulose synthase OS=Vigna angularis angularis GN= PE=3 SV=1
[BLASTED]	TRINITY_DN30236_c1_g2_i6	3339	1	0	96	1583411TR:A0A0S3SKH8_PHAAN A0A0S3SKH8 Cellulose synthase OS=Vigna angularis angularis GN= PE=3 SV=1
[BLASTED]	TRINITY_DN30236_c1_g2_i7	3452	1	0	98	1583411TR:A0A0S3SKH8_PHAAN A0A0S3SKH8 Cellulose synthase OS=Vigna angularis angularis GN= PE=3 SV=1
[BLASTED]	TRINITY_DN30236_c1_g2_i8	2974	1	0	98	1583411TR:A0A0S3SKH8_PHAAN A0A0S3SKH8 Cellulose synthase OS=Vigna angularis angularis GN= PE=3 SV=1
[BLASTED]	TRINITY_DN30236_c1_g2_i9	2220	1	0	95	1579341TR:A0A0S3S8T1_PHAAN A0A0S3S8T1 Cellulose synthase OS=Vigna angularis angularis GN= PE=3 SV=1
[BLASTED]	TRINITY_DN30236_c1_g2_i10	2829	1	0	95	1579341TR:A0A0S3S8T1_PHAAN A0A0S3S8T1 Cellulose synthase OS=Vigna angularis angularis GN= PE=3 SV=1
[BLASTED]	TRINITY_DN30236_c1_g2_i11	2236	1	0	96	1583411TR:A0A0S3SKH8_PHAAN A0A0S3SKH8 Cellulose synthase OS=Vigna angularis angularis GN= PE=3 SV=1
[BLASTED]	TRINITY_DN30236_c1_g2_i12	2204	1	0	95	1579341TR:A0A0S3S8T1_PHAAN A0A0S3S8T1 Cellulose synthase OS=Vigna angularis angularis GN= PE=3 SV=1
[BLASTED]	TRINITY_DN30236_c1_g2_i13	2033	1	0	95	1579341TR:A0A0S3S8T1_PHAAN A0A0S3S8T1 Cellulose synthase OS=Vigna angularis angularis GN= PE=3 SV=1
[BLASTED]	TRINITY_DN30236_c1_g2_i14	2858	1	0	96	1579341TR:A0A0S3S8T1_PHAAN A0A0S3S8T1 Cellulose synthase OS=Vigna angularis angularis GN= PE=3 SV=1
[BLASTED]	TRINITY_DN30236_c1_g2_i15	2165	1	0	98	1583411TR:A0A0S3SKH8_PHAAN A0A0S3SKH8 Cellulose synthase OS=Vigna angularis angularis GN= PE=3 SV=1
[BLASTED]	TRINITY_DN30236_c1_g2_i16	2149	1	0	98	1583411TR:A0A0S3SKH8_PHAAN A0A0S3SKH8 Cellulose synthase OS=Vigna angularis angularis GN= PE=3 SV=1
[BLASTED]	TRINITY_DN30236_c1_g3_i1	244	1	1.91629e-40	100	1967126TR:A0A1D1Z9L3_9ARAE A0A1D1Z9L3 Cellulose synthase (Fragment) OS=Anthurium amnicola GN=CESA8_4 PE=3 SV=1
[BLASTED]	TRINITY_DN30236_c2_g4_i1	1806	1	0	91	1754054TR:A0A151TT19_CAJCA A0A151TT19 Cellulose synthase OS=Cajanus cajan GN=KK1_009388 PE=3 SV=1
[BLASTED]	TRINITY_DN30236_c2_g4_i2	422	1	3.26398e-72	94	1754054TR:A0A151TT19_CAJCA A0A151TT19 Cellulose synthase OS=Cajanus cajan GN=KK1_009388 PE=3 SV=1
[BLASTED]	TRINITY_DN30236_c2_g4_i3	842	1	6.44458e-87	90	1754054TR:A0A151TT19_CAJCA A0A151TT19 Cellulose synthase OS=Cajanus cajan GN=KK1_009388 PE=3 SV=1
[BLASTED]	TRINITY_DN30236_c2_g4_i4	1845	1	0	81	69569TR:A0A059CSU4_EUCGR A0A059CSU4 Cellulose synthase OS=Eucalyptus grandis GN=EUGRSUZ_C02801 PE=3 SV=1
[BLASTED]	TRINITY_DN30236_c2_g4_i5	1720	1	0	98	1754054TR:A0A151TT19_CAJCA A0A151TT19 Cellulose synthase OS=Cajanus cajan GN=KK1_009388 PE=3 SV=1
[BLASTED]	TRINITY_DN30236_c2_g4_i6	841	1	5.30066e-168	94	1754054TR:A0A151TT19_CAJCA A0A151TT19 Cellulose synthase OS=Cajanus cajan GN=KK1_009388 PE=3 SV=1
[BLASTED]	TRINITY_DN30236_c2_g4_i7	1735	1	0	98	1754054TR:A0A151TT19_CAJCA A0A151TT19 Cellulose synthase OS=Cajanus cajan GN=KK1_009388 PE=3 SV=1
[BLASTED]	TRINITY_DN30236_c2_g4_i8	1719	1	0	98	1754054TR:A0A151TT19_CAJCA A0A151TT19 Cellulose synthase OS=Cajanus cajan GN=KK1_009388 PE=3 SV=1
[BLASTED]	TRINITY_DN30236_c2_g4_i9	1860	1	0	81	69569TR:A0A059CSU4_EUCGR A0A059CSU4 Cellulose synthase OS=Eucalyptus grandis GN=EUGRSUZ_C02801 PE=3 SV=1
[BLASTED]	TRINITY_DN30236_c2_g4_i10	220	1	2.29171e-42	92	2937640TR:E2E6S0_9FABA E2E6S0 Cellulose synthase (Fragment) OS=Arachis diogoi PE=2 SV=1
[BLASTED]	TRINITY_DN30236_c2_g4_i12	1844	1	0	84	69569TR:A0A059CSU4_EUCGR A0A059CSU4 Cellulose synthase OS=Eucalyptus grandis GN=EUGRSUZ_C02801 PE=3 SV=1
[BLASTED]	TRINITY_DN30236_c2_g4_i13	559	1	1.1212e-79	100	3167044TR:I1JUE0_SOYBN I1JUE0 Cellulose synthase OS=Glycine max GN=GLYMA_04G067900 PE=3 SV=1
[BLASTED]	TRINITY_DN30352_c0_g1_i1	664	1	1.304e-73	92	1743523TR:A0A151SXB6_CAJCA A0A151SXB6 Cellulose synthase OS=Cajanus cajan GN=KK1_014876 PE=3 SV=1
[BLASTED]	TRINITY_DN30352_c2_g3_i1	697	1	3.38425e-32	98	894387TR:A0A0D2QNF1_GOSRA A0A0D2QNF1 Cellulose synthase OS=Gossypium raimondii GN=B456_003G049300 PE=3 SV=1
[BLASTED]	TRINITY_DN30352_c2_g3_i2	2806	1	0	97	1751742TR:A0A151TLA4_CAJCA A0A151TLA4 Cellulose synthase OS=Cajanus cajan GN=KK1_024168 PE=3 SV=1
[BLASTED]	TRINITY_DN30352_c2_g3_i3	4620	1	0	98	3173777TR:I1KTE1_SOYBN I1KTE1 Cellulose synthase OS=Glycine max GN=GLYMA_08G145600 PE=3 SV=1
[BLASTED]	TRINITY_DN30352_c2_g3_i4	4173	1	0	96	1751742TR:A0A151TLA4_CAJCA A0A151TLA4 Cellulose synthase OS=Cajanus cajan GN=KK1_024168 PE=3 SV=1
[BLASTED]	TRINITY_DN30352_c2_g3_i5	4728	1	0	97	1751742TR:A0A151TLA4_CAJCA A0A151TLA4 Cellulose synthase OS=Cajanus cajan GN=KK1_024168 PE=3 SV=1
[BLASTED]	TRINITY_DN30352_c2_g4_i1	516	1	2.94436e-09	100	3656218TR:M5WNS7_PRUPE M5WNS7 Cellulose synthase OS=Prunus persica GN=PRUPE_ppa000567mg PE=3 SV=1
[BLASTED]	TRINITY_DN30352_c2_g3_i6	4851	1	0	94	1751742TR:A0A151TLA4_CAJCA A0A151TLA4 Cellulose synthase OS=Cajanus cajan GN=KK1_024168 PE=3 SV=1
[BLASTED]	TRINITY_DN30352_c2_g3_i7	4752	1	0	97	1751742TR:A0A151TLA4_CAJCA A0A151TLA4 Cellulose synthase OS=Cajanus cajan GN=KK1_024168 PE=3 SV=1
[BLASTED]	TRINITY_DN30352_c2_g3_i8	4717	1	0	98	1751742TR:A0A151TLA4_CAJCA A0A151TLA4 Cellulose synthase OS=Cajanus cajan GN=KK1_024168 PE=3 SV=1
[BLASTED]	TRINITY_DN30352_c2_g7_i1	274	1	1.4824e-48	100	4196418TR:V7CR17_PHAVU V7CR17 Cellulose synthase OS=Phaseolus vulgaris GN=PHAVU_002G268200g PE=3 SV=1
[BLASTED]	TRINITY_DN30352_c3_g1_i1	211	1	8.06445e-46	100	2328893TR:A0A1J7FVN2_LUPAN A0A1J7FVN2 Cellulose synthase OS=Lupinus angustifolius GN= _15037 PE=3 SV=1
[BLASTED]	TRINITY_DN30362_c3_g4_i2	432	1	8.59679e-11	85	2348061TR:A0A1J7HQG6_LUPAN A0A1J7HQG6 Cellulose synthase OS=Lupinus angustifolius GN= _24131 PE=3 SV=1
[BLASTED]	TRINITY_DN30362_c3_g5_i1	385	1	3.51912e-67	96	4165372TR:V5K8K3_9ROSI V5K8K3 Cellulose synthase OS=Betula luminifera GN= 7 PE=2 SV=1
[BLASTED]	TRINITY_DN30362_c3_g6_i2	646	1	1.36383e-38	97	2139896TR:A0A1D6L8J5_MAIZE A0A1D6L8J5 Cellulose synthase OS=Zea mays PE=3 SV=1
[BLASTED]	TRINITY_DN30362_c3_g6_i4	1030	1	2.04058e-56	95	4165372TR:V5K8K3_9ROSI V5K8K3 Cellulose synthase OS=Betula luminifera GN= 7 PE=2 SV=1
[BLASTED]	TRINITY_DN30362_c3_g6_i5	1096	1	2.51644e-153	95	1568314TR:A0A0S3RC48_PHAAN A0A0S3RC48 Cellulose synthase OS=Vigna angularis angularis GN= PE=3 SV=1
[BLASTED]	TRINITY_DN30362_c3_g6_i6	764	1	5.81199e-51	94	4165372TR:V5K8K3_9ROSI V5K8K3 Cellulose synthase OS=Betula luminifera GN= 7 PE=2 SV=1
[BLASTED]	TRINITY_DN30362_c3_g6_i8	1140	1	8.64719e-68	92	2348061TR:A0A1J7HQG6_LUPAN A0A1J7HQG6 Cellulose synthase OS=Lupinus angustifolius GN= _24131 PE=3 SV=1
[BLASTED]	TRINITY_DN30362_c3_g11_i1	271	1	9.35265e-41	96	4174661TR:V7ATW9_PHAVU V7ATW9 Cellulose synthase OS=Phaseolus vulgaris GN=PHAVU_009G094200g PE=3 SV=1
[BLASTED]	TRINITY_DN30491_c3_g3_i1	379	1	2.32027e-70	91	801648TR:A0A0B2PP17_GLYSO A0A0B2PP17 Cellulose synthase E1 OS=Glycine soja GN=glysoja_039419 PE=3 SV=1
[BLASTED]	TRINITY_DN32900_c0_g1_i1	236	1	6.38501e-37	100	829976TR:A0A0B2S0Y7_GLYSO A0A0B2S0Y7 Cellulose synthase D4 OS=Glycine soja GN=glysoja_003988 PE=3 SV=1
[BLASTED]	TRINITY_DN33746_c0_g1_i1	483	1	1.10666e-46	88	818620TR:A0A0B2R340_GLYSO A0A0B2R340 Cellulose synthase OS=Glycine soja GN=glysoja_030407 PE=3 SV=1
[BLASTED]	TRINITY_DN34416_c0_g1_i1	752	1	6.25671e-140	89	1730965TR:A0A151RVI8_CAJCA A0A151RVI8 Cellulose synthase D4 OS=Cajanus cajan GN=KK1_031854 PE=4 SV=1
[BLASTED]	TRINITY_DN34416_c0_g2_i1	753	1	2.13499e-110	87	1730965TR:A0A151RVI8_CAJCA A0A151RVI8 Cellulose synthase D4 OS=Cajanus cajan GN=KK1_031854 PE=4 SV=1
[BLASTED]	TRINITY_DN34951_c0_g1_i1	590	1	1.4247e-114	97	3039627TR:G7ICK2_MEDTR G7ICK2 Cellulose synthase OS=Medicago truncatula GN=MTR_1g039480 PE=3 SV=2
[BLASTED]	TRINITY_DN5290_c0_g1_i1	662	1	3.90856e-124	92	3170847TR:I1KDI6_SOYBN I1KDI6 Cellulose synthase OS=Glycine max GN=GLYMA_06G225500 PE=3 SV=2
[BLASTED]	TRINITY_DN52990_c0_g1_i1	300	1	7.52374e-62	95	4185519TR:V7BSE0_PHAVU V7BSE0 Cellulose synthase OS=Phaseolus vulgaris GN=PHAVU_005G022100g PE=3 SV=1
[BLASTED]	TRINITY_DN54000_c0_g1_i1	629	1	2.93331e-55	96	1754054TR:A0A151TT19_CAJCA A0A151TT19 Cellulose synthase OS=Cajanus cajan GN=KK1_009388 PE=3 SV=1
[BLASTED]	TRINITY_DN55945_c0_g1_i1	493	1	1.02746e-06	67	2959494TR:F1T2M7_EUCGL F1T2M7 Cellulose synthase OS=Eucalyptus globulus GN= esA1 PE=2 SV=1
[BLASTED]	TRINITY_DN56378_c0_g1_i1	328	1	0.000504206	73	2010733TR:A0A1D5V2T2_WHEAT A0A1D5V2T2 Cellulose synthase OS=Triticum aestivum PE=3 SV=1
[BLASTED]	TRINITY_DN57310_c0_g1_i1	844	1	8.19093e-42	98	1591904TR:A0A0S3T9Y2_PHAAN A0A0S3T9Y2 Cellulose synthase OS=Vigna angularis angularis GN= PE=3 SV=1
[BLASTED]	TRINITY_DN63041_c0_g1_i1	269	1	7.73359e-07	91	274692TR:A0A072USH9_MEDTR A0A072USH9 Cellulose synthase OS=Medicago truncatula GN=MTR_4g130510 PE=3 SV=1
[BLASTED]	TRINITY_DN68467_c0_g1_i1	299	1	2.71084e-07	96	112581TR:A0A061F504_THECC A0A061F504 Cellulose synthase like E1 OS=Theobroma cacao GN=TCM_030613 PE=3 SV=1
[BLASTED]	TRINITY_DN70839_c0_g1_i1	435	1	0.000131645	76	2955586TR:E9NPA5_9ROSI E9NPA5 Cellulose synthase OS=Populus ussuriensis GN= 6 PE=2 SV=1
[BLASTED]	TRINITY_DN1098_c0_g1_i1	241	1	9.79167e-08	73	4191338TR:V7CAA0_PHAVU V7CAA0 Glycosyltransferase OS=Phaseolus vulgaris GN=PHAVU_003G097200g PE=3 SV=1
[BLASTED]	TRINITY_DN10446_c0_g1_i1	1711	1	0	77	1755934TR:A0A151TYH1_CAJCA A0A151TYH1 Glycosyltransferase OS=Cajanus cajan GN=KK1_004641 PE=3 SV=1
[BLASTED]	TRINITY_DN10643_c0_g2_i1	575	1	1.23586e-60	91	229055TR:A0A067YCV1_PUEML A0A067YCV1 Glycosyltransferase KGT22 OS=Pueraria montana lobata PE=2 SV=1
[BLASTED]	TRINITY_DN10993_c0_g1_i1	510	1	3.92807e-61	89	1538491TR:A0A0R0IWR1_SOYBN A0A0R0IWR1 Glycosyltransferase OS=Glycine max GN=GLYMA_08G338200 PE=3 SV=1
[BLASTED]	TRINITY_DN10993_c0_g2_i1	594	1	1.79919e-56	87	3174814TR:I1KYQ4_SOYBN I1KYQ4 Glycosyltransferase OS=Glycine max PE=3 SV=2
[BLASTED]	TRINITY_DN11101_c0_g1_i1	656	1	2.88463e-61	88	4194294TR:V7CJG2_PHAVU V7CJG2 Glycosyltransferase OS=Phaseolus vulgaris GN=PHAVU_002G075200g PE=3 SV=1
[BLASTED]	TRINITY_DN11101_c0_g2_i1	668	1	2.13874e-64	88	4194294TR:V7CJG2_PHAVU V7CJG2 Glycosyltransferase OS=Phaseolus vulgaris GN=PHAVU_002G075200g PE=3 SV=1
[BLASTED]	TRINITY_DN11123_c0_g1_i1	1872	1	0	79	1718037TR:A0A151QSF7_CAJCA A0A151QSF7 Glycosyltransferase OS=Cajanus cajan GN=KK1_045921 PE=3 SV=1
[BLASTED]	TRINITY_DN27210_c0_g1_i5	415	1	1.47969e-26	86	1755251TR:A0A151TWH7_CAJCA A0A151TWH7 Dolichyl-diphosphooligosaccharide-- glycosyltransferase subunit STT3 OS=Cajanus cajan GN=KK1_010669 PE=4 SV=1
[BLASTED]	TRINITY_DN27388_c0_g1_i3	3562	1	0	88	3180508TR:I1LS93_SOYBN I1LS93 Glycosyltransferase OS=Glycine max GN=GLYMA_12G120200 PE=3 SV=1
[BLASTED]	TRINITY_DN27388_c0_g1_i7	3707	1	0	88	3180508TR:I1LS93_SOYBN I1LS93 Glycosyltransferase OS=Glycine max GN=GLYMA_12G120200 PE=3 SV=1
[BLASTED]	TRINITY_DN27388_c0_g1_i8	3242	1	0	88	3180508TR:I1LS93_SOYBN I1LS93 Glycosyltransferase OS=Glycine max GN=GLYMA_12G120200 PE=3 SV=1
[BLASTED]	TRINITY_DN27388_c0_g1_i10	3728	1	0	88	3180508TR:I1LS93_SOYBN I1LS93 Glycosyltransferase OS=Glycine max GN=GLYMA_12G120200 PE=3 SV=1
[BLASTED]	TRINITY_DN27388_c0_g1_i11	3543	1	0	88	3180508TR:I1LS93_SOYBN I1LS93 Glycosyltransferase OS=Glycine max GN=GLYMA_12G120200 PE=3 SV=1
[BLASTED]	TRINITY_DN27388_c0_g1_i13	3583	1	0	88	3180508TR:I1LS93_SOYBN I1LS93 Glycosyltransferase OS=Glycine max GN=GLYMA_12G120200 PE=3 SV=1
[BLASTED]	TRINITY_DN27388_c0_g1_i14	3522	1	0	88	3180508TR:I1LS93_SOYBN I1LS93 Glycosyltransferase OS=Glycine max GN=GLYMA_12G120200 PE=3 SV=1
[BLASTED]	TRINITY_DN27388_c0_g1_i16	3427	1	0	88	3180508TR:I1LS93_SOYBN I1LS93 Glycosyltransferase OS=Glycine max GN=GLYMA_12G120200 PE=3 SV=1
[BLASTED]	TRINITY_DN27388_c0_g1_i17	3592	1	0	88	3180508TR:I1LS93_SOYBN I1LS93 Glycosyltransferase OS=Glycine max GN=GLYMA_12G120200 PE=3 SV=1
[BLASTED]	TRINITY_DN27388_c0_g1_i18	3272	1	0	88	3180508TR:I1LS93_SOYBN I1LS93 Glycosyltransferase OS=Glycine max GN=GLYMA_12G120200 PE=3 SV=1
[BLASTED]	TRINITY_DN27388_c0_g1_i22	3282	1	0	88	3180508TR:I1LS93_SOYBN I1LS93 Glycosyltransferase OS=Glycine max GN=GLYMA_12G120200 PE=3 SV=1
[BLASTED]	TRINITY_DN27388_c0_g1_i23	3552	1	0	88	3180508TR:I1LS93_SOYBN I1LS93 Glycosyltransferase OS=Glycine max GN=GLYMA_12G120200 PE=3 SV=1
[BLASTED]	TRINITY_DN27658_c0_g2_i1	2354	1	0	86	1735922TR:A0A151SA39_CAJCA A0A151SA39 Glycosyltransferase OS=Cajanus cajan GN=KK1_026505 PE=3 SV=1
[BLASTED]	TRINITY_DN27898_c0_g1_i2	2125	1	0	90	285911TR:A0A072VSD7_MEDTR A0A072VSD7 Glycosyltransferase OS=Medicago truncatula GN=MTR_1g112300 PE=3 SV=1
[BLASTED]	TRINITY_DN27898_c0_g1_i3	2029	1	9.29126e-179	84	1753042TR:A0A151TQ37_CAJCA A0A151TQ37 Glycosyltransferase OS=Cajanus cajan GN=KK1_008355 PE=3 SV=1
[BLASTED]	TRINITY_DN27898_c0_g2_i1	957	1	3.39225e-153	86	4190340TR:V7C766_PHAVU V7C766 Glycosyltransferase OS=Phaseolus vulgaris GN=PHAVU_003G008500g PE=3 SV=1
[BLASTED]	TRINITY_DN27898_c0_g1_i4	3273	1	0	94	285911TR:A0A072VSD7_MEDTR A0A072VSD7 Glycosyltransferase OS=Medicago truncatula GN=MTR_1g112300 PE=3 SV=1
[BLASTED]	TRINITY_DN27898_c0_g1_i6	3177	1	1.11074e-156	84	285911TR:A0A072VSD7_MEDTR A0A072VSD7 Glycosyltransferase OS=Medicago truncatula GN=MTR_1g112300 PE=3 SV=1
[BLASTED]	TRINITY_DN27997_c0_g1_i1	1734	1	0	86	3166075TR:I1JPS9_SOYBN I1JPS9 Glycosyltransferase OS=Glycine max GN=GLYMA_03G187000 PE=3 SV=1
[BLASTED]	TRINITY_DN27997_c0_g1_i2	1710	1	0	86	3166075TR:I1JPS9_SOYBN I1JPS9 Glycosyltransferase OS=Glycine max GN=GLYMA_03G187000 PE=3 SV=1
[BLASTED]	TRINITY_DN27997_c0_g1_i3	2098	1	0	87	3190771TR:I1NAE3_SOYBN I1NAE3 Glycosyltransferase OS=Glycine max GN=GLYMA_19G187000 PE=3 SV=1
[BLASTED]	TRINITY_DN27997_c0_g1_i4	2122	1	0	87	3190771TR:I1NAE3_SOYBN I1NAE3 Glycosyltransferase OS=Glycine max GN=GLYMA_19G187000 PE=3 SV=1
[BLASTED]	TRINITY_DN2849_c0_g1_i1	838	1	1.02858e-125	84	792725TR:A0A0B2NY64_GLYSO A0A0B2NY64 glycosyltransferase AER61 OS=Glycine soja GN=glysoja_034527 PE=4 SV=1
[BLASTED]	TRINITY_DN28092_c0_g1_i1	660	1	1.39001e-44	88	228861TR:A0A067XTJ9_CICAR A0A067XTJ9 Glycosyltransferase OS=Cicer arietinum GN=UGT83G4 PE=3 SV=1
[BLASTED]	TRINITY_DN28092_c0_g2_i1	660	1	1.39001e-44	88	228861TR:A0A067XTJ9_CICAR A0A067XTJ9 Glycosyltransferase OS=Cicer arietinum GN=UGT83G4 PE=3 SV=1
[BLASTED]	TRINITY_DN28092_c1_g1_i1	749	1	1.13651e-77	77	811384TR:A0A0B2QH61_GLYSO A0A0B2QH61 UDP-glycosyltransferase 83A1 OS=Glycine soja GN=glysoja_048634 PE=4 SV=1
[BLASTED]	TRINITY_DN28092_c1_g2_i1	1078	1	1.2778e-113	80	3405821TR:K7LXM1_SOYBN K7LXM1 Glycosyltransferase OS=Glycine max GN=GLYMA_13G056800 PE=3 SV=1
[BLASTED]	TRINITY_DN28092_c1_g2_i2	1646	1	0	81	3405821TR:K7LXM1_SOYBN K7LXM1 Glycosyltransferase OS=Glycine max GN=GLYMA_13G056800 PE=3 SV=1
[BLASTED]	TRINITY_DN28092_c2_g1_i1	1031	1	4.32066e-56	80	3060871TR:G7L592_MEDTR G7L592 Glycosyltransferase OS=Medicago truncatula GN=MTR_7g013180 PE=3 SV=1
[BLASTED]	TRINITY_DN28092_c2_g1_i2	1321	1	1.24916e-128	78	3060871TR:G7L592_MEDTR G7L592 Glycosyltransferase OS=Medicago truncatula GN=MTR_7g013180 PE=3 SV=1
[BLASTED]	TRINITY_DN28394_c0_g3_i1	2458	1	0	83	1430581TR:A0A0L9T7R6_PHAAN A0A0L9T7R6 Glycosyltransferase OS=Phaseolus angularis GN=LR48_Vigan303s006700 PE=3 SV=1
[BLASTED]	TRINITY_DN28394_c0_g3_i2	2173	1	0	83	1430581TR:A0A0L9T7R6_PHAAN A0A0L9T7R6 Glycosyltransferase OS=Phaseolus angularis GN=LR48_Vigan303s006700 PE=3 SV=1
[BLASTED]	TRINITY_DN28394_c0_g3_i3	2306	1	0	83	1430581TR:A0A0L9T7R6_PHAAN A0A0L9T7R6 Glycosyltransferase OS=Phaseolus angularis GN=LR48_Vigan303s006700 PE=3 SV=1
[BLASTED]	TRINITY_DN28394_c0_g3_i4	1841	1	0	82	1430581TR:A0A0L9T7R6_PHAAN A0A0L9T7R6 Glycosyltransferase OS=Phaseolus angularis GN=LR48_Vigan303s006700 PE=3 SV=1
[BLASTED]	TRINITY_DN28394_c0_g3_i5	3088	1	0	81	1430581TR:A0A0L9T7R6_PHAAN A0A0L9T7R6 Glycosyltransferase OS=Phaseolus angularis GN=LR48_Vigan303s006700 PE=3 SV=1
[BLASTED]	TRINITY_DN28475_c0_g1_i1	3187	1	0	90	1729410TR:A0A151RR02_CAJCA A0A151RR02 glycosyltransferase At1g55740 family OS=Cajanus cajan GN=KK1_033506 PE=4 SV=1
[BLASTED]	TRINITY_DN28475_c0_g1_i2	3119	1	0	90	1729410TR:A0A151RR02_CAJCA A0A151RR02 glycosyltransferase At1g55740 family OS=Cajanus cajan GN=KK1_033506 PE=4 SV=1
[BLASTED]	TRINITY_DN28475_c0_g1_i3	3203	1	0	90	1729410TR:A0A151RR02_CAJCA A0A151RR02 glycosyltransferase At1g55740 family OS=Cajanus cajan GN=KK1_033506 PE=4 SV=1
[BLASTED]	TRINITY_DN28475_c0_g1_i4	3293	1	0	90	1729410TR:A0A151RR02_CAJCA A0A151RR02 glycosyltransferase At1g55740 family OS=Cajanus cajan GN=KK1_033506 PE=4 SV=1
[BLASTED]	TRINITY_DN28475_c0_g1_i5	3103	1	0	90	1729410TR:A0A151RR02_CAJCA A0A151RR02 glycosyltransferase At1g55740 family OS=Cajanus cajan GN=KK1_033506 PE=4 SV=1
[BLASTED]	TRINITY_DN28475_c0_g1_i6	3209	1	0	90	1729410TR:A0A151RR02_CAJCA A0A151RR02 glycosyltransferase At1g55740 family OS=Cajanus cajan GN=KK1_033506 PE=4 SV=1
[BLASTED]	TRINITY_DN28526_c0_g2_i2	1344	1	2.49393e-89	85	837356TR:A0A0B2SMB5_GLYSO A0A0B2SMB5 UDP-glycosyltransferase 87A1 OS=Glycine soja GN=glysoja_022762 PE=4 SV=1
[BLASTED]	TRINITY_DN28527_c0_g1_i1	1968	1	0	85	3177918TR:I1LEK0_SOYBN I1LEK0 Glycosyltransferase OS=Glycine max GN=GLYMA_10G262700 PE=3 SV=2
[BLASTED]	TRINITY_DN28530_c0_g1_i1	370	1	5.67757e-60	98	1724124TR:A0A151RAF0_CAJCA A0A151RAF0 Dolichyl-diphosphooligosaccharide-- glycosyltransferase subunit STT3 (Fragment) OS=Cajanus cajan GN=KK1_039196 PE=4 SV=1
[BLASTED]	TRINITY_DN28530_c0_g2_i2	663	1	8.06163e-29	87	831418TR:A0A0B2S549_GLYSO A0A0B2S549 Dolichyl-diphosphooligosaccharide-- glycosyltransferase subunit STT3 OS=Glycine soja GN=glysoja_000893 PE=4 SV=1
[BLASTED]	TRINITY_DN28653_c0_g1_i1	1781	1	0	83	3896019TR:Q7XZD0_GLYEC Q7XZD0 Glycosyltransferase OS=Glycyrrhiza echinata GN=gegt PE=2 SV=1
[BLASTED]	TRINITY_DN28653_c0_g1_i2	2129	1	0	83	3896019TR:Q7XZD0_GLYEC Q7XZD0 Glycosyltransferase OS=Glycyrrhiza echinata GN=gegt PE=2 SV=1
[BLASTED]	TRINITY_DN28653_c0_g1_i3	2175	1	0	83	3896019TR:Q7XZD0_GLYEC Q7XZD0 Glycosyltransferase OS=Glycyrrhiza echinata GN=gegt PE=2 SV=1
[BLASTED]	TRINITY_DN28653_c0_g1_i4	2523	1	0	82	3896019TR:Q7XZD0_GLYEC Q7XZD0 Glycosyltransferase OS=Glycyrrhiza echinata GN=gegt PE=2 SV=1
[BLASTED]	TRINITY_DN28743_c0_g4_i1	2238	1	0	88	284649TR:A0A072VN57_MEDTR A0A072VN57 Group 1 family glycosyltransferase OS=Medicago truncatula GN=MTR_2g102283 PE=4 SV=1
[BLASTED]	TRINITY_DN28877_c0_g1_i3	2093	1	0	98	1760519TR:A0A151UBU9_CAJCA A0A151UBU9 glycosyltransferase MJ1607 OS=Cajanus cajan GN=KK1_021052 PE=4 SV=1
[BLASTED]	TRINITY_DN28877_c0_g1_i6	1551	1	2.30373e-155	95	1730691TR:A0A151RUR1_CAJCA A0A151RUR1 glycosyltransferase MJ1607 family OS=Cajanus cajan GN=KK1_032151 PE=4 SV=1
[BLASTED]	TRINITY_DN46941_c0_g1_i1	276	1	9.46774e-21	61	56806TR:A0A059BP38_EUCGR A0A059BP38 Glycosyltransferase OS=Eucalyptus grandis GN=EUGRSUZ_F01543 PE=3 SV=1
[BLASTED]	TRINITY_DN4751_c0_g1_i1	244	1	4.47613e-31	89	1430994TR:A0A0L9T8Y0_PHAAN A0A0L9T8Y0 Glycosyltransferase OS=Phaseolus angularis GN=LR48_Vigan293s000500 PE=3 SV=1
[BLASTED]	TRINITY_DN65007_c0_g1_i1	208	1	7.9897e-18	76	2642262TR:B9GZU6_POPTR B9GZU6 Glycosyltransferase OS=Populus trichocarpa GN=POPTR_0003s09970g PE=3 SV=2
[BLASTED]	TRINITY_DN11721_c0_g1_i1	373	1	8.29477e-33	77	4198492TR:V7CXG8_PHAVU V7CXG8 Glycosyltransferase OS=Phaseolus vulgaris GN=PHAVU_001G182700g PE=3 SV=1
[BLASTED]	TRINITY_DN11728_c0_g2_i1	457	1	5.94126e-26	83	1591393TR:A0A0S3T8G3_PHAAN A0A0S3T8G3 Glycosyltransferase OS=Vigna angularis angularis GN= PE=3 SV=1
[BLASTED]	TRINITY_DN11730_c0_g1_i1	244	1	1.75544e-32	91	47364TR:A0A059AVF6_EUCGR A0A059AVF6 Glycosyltransferase (Fragment) OS=Eucalyptus grandis GN=EUGRSUZ_H00503 PE=3 SV=1
[BLASTED]	TRINITY_DN11898_c0_g1_i1	436	1	5.79877e-05	91	125933TR:A0A061GBC7_THECC A0A061GBC7 UDP-Glycosyltransferase superfamily isoform 2 OS=Theobroma cacao GN=TCM_028630 PE=4 SV=1
[BLASTED]	TRINITY_DN11933_c0_g1_i1	665	1	6.47727e-54	81	4203801TR:V9SHP7_9FABA V9SHP7 Glycosyltransferase OS=Indigofera suffruticosa PE=2 SV=1
[BLASTED]	TRINITY_DN1201_c0_g1_i1	331	1	1.08503e-18	88	2328059TR:A0A1J7FQX9_LUPAN A0A1J7FQX9 Glycosyltransferase OS=Lupinus angustifolius GN= _00560 PE=3 SV=1
[BLASTED]	TRINITY_DN12016_c0_g1_i1	1008	1	0	91	2329869TR:A0A1J7G122_LUPAN A0A1J7G122 Glycosyltransferase OS=Lupinus angustifolius GN= _05694 PE=3 SV=1
[BLASTED]	TRINITY_DN12289_c0_g1_i1	470	1	3.58979e-72	86	1798844TR:A0A172J2E8_PUEML A0A172J2E8 UDP-glycosyltransferase 6 OS=Pueraria montana lobata GN=UGT6 PE=2 SV=1
[BLASTED]	TRINITY_DN12289_c0_g2_i1	562	1	2.05048e-91	85	1798844TR:A0A172J2E8_PUEML A0A172J2E8 UDP-glycosyltransferase 6 OS=Pueraria montana lobata GN=UGT6 PE=2 SV=1
[BLASTED]	TRINITY_DN13131_c0_g1_i1	667	1	1.24919e-61	90	3395284TR:K7KUA7_SOYBN K7KUA7 Glycosyltransferase OS=Glycine max GN=GLYMA_06G102300 PE=3 SV=1
[BLASTED]	TRINITY_DN11601_c0_g1_i1	231	1	9.36064e-20	75	1565194TR:A0A0S3R364_PHAAN A0A0S3R364 Glycosyltransferase OS=Vigna angularis angularis GN= PE=3 SV=1
[BLASTED]	TRINITY_DN11601_c0_g1_i2	236	1	7.97527e-23	76	1565024TR:A0A0S3R2P1_PHAAN A0A0S3R2P1 Glycosyltransferase OS=Vigna angularis angularis GN= PE=3 SV=1
[BLASTED]	TRINITY_DN22480_c0_g2_i1	2181	1	0	78	4195168TR:V7CM65_PHAVU V7CM65 Glycosyltransferase OS=Phaseolus vulgaris GN=PHAVU_002G145900g PE=3 SV=1
[BLASTED]	TRINITY_DN22413_c0_g1_i1	792	1	4.37021e-114	85	2356416TR:A0A1J7IRX9_LUPAN A0A1J7IRX9 Glycosyltransferase OS=Lupinus angustifolius GN= _17764 PE=3 SV=1
[BLASTED]	TRINITY_DN22413_c0_g2_i1	804	1	7.37527e-134	89	451772TR:A0A097F0F3_CICAR A0A097F0F3 Glycosyltransferase (Fragment) OS=Cicer arietinum GN=UGT74Z1 PE=3 SV=1
[BLASTED]	TRINITY_DN24231_c0_g1_i1	2131	1	0	87	3162025TR:I1J3X8_SOYBN I1J3X8 Glycosyltransferase OS=Glycine max GN=GLYMA_01G074600 PE=3 SV=1
[BLASTED]	TRINITY_DN28915_c0_g1_i1	1312	1	2.34854e-180	81	261905TR:A0A072TN56_MEDTR A0A072TN56 Glycosyltransferase family 90 OS=Medicago truncatula GN=MTR_8g031450 PE=4 SV=1
[BLASTED]	TRINITY_DN28915_c0_g1_i2	1247	1	1.605e-148	78	261905TR:A0A072TN56_MEDTR A0A072TN56 Glycosyltransferase family 90 OS=Medicago truncatula GN=MTR_8g031450 PE=4 SV=1
[BLASTED]	TRINITY_DN34334_c0_g1_i1	662	1	1.15717e-69	76	228916TR:A0A067XVE4_CICAR A0A067XVE4 Glycosyltransferase OS=Cicer arietinum GN=UGT85J2 PE=3 SV=1
[BLASTED]	TRINITY_DN34334_c0_g2_i1	269	1	1.92786e-05	83	228916TR:A0A067XVE4_CICAR A0A067XVE4 Glycosyltransferase OS=Cicer arietinum GN=UGT85J2 PE=3 SV=1
[BLASTED]	TRINITY_DN5795_c0_g3_i1	1270	1	3.12772e-73	98	4194996TR:V7CLM9_PHAVU V7CLM9 Dolichyl-diphosphooligosaccharide-- glycosyltransferase subunit DAD1 OS=Phaseolus vulgaris GN=PHAVU_002G136700g PE=3 SV=1
[BLASTED]	TRINITY_DN62331_c0_g1_i1	309	1	9.22579e-05	73	3176052TR:I1L507_SOYBN I1L507 Dolichyl-diphosphooligosaccharide-- glycosyltransferase subunit DAD1 OS=Glycine max GN=GLYMA_09G207800 PE=3 SV=1
[BLASTED]	TRINITY_DN70346_c0_g1_i1	296	1	7.71659e-52	89	228837TR:A0A067XTB6_CICAR A0A067XTB6 Glycosyltransferase OS=Cicer arietinum GN=UGT74X1 PE=3 SV=1
[BLASTED]	TRINITY_DN14193_c0_g1_i1	316	1	1.30201e-24	79	228913TR:A0A067XVD3_CICAR A0A067XVD3 Glycosyltransferase OS=Cicer arietinum GN=UGT708B1 PE=3 SV=1
[BLASTED]	TRINITY_DN14193_c0_g2_i1	930	1	2.35211e-112	81	2344167TR:A0A1J7HE57_LUPAN A0A1J7HE57 Glycosyltransferase OS=Lupinus angustifolius GN= _06714 PE=3 SV=1
[BLASTED]	TRINITY_DN14616_c0_g1_i1	377	1	1.66343e-21	86	815311TR:A0A0B2QTI1_GLYSO A0A0B2QTI1 Glycosyltransferase OS=Glycine soja GN=glysoja_046328 PE=3 SV=1
[BLASTED]	TRINITY_DN14944_c0_g1_i1	1454	1	0	83	278212TR:A0A072V3C5_MEDTR A0A072V3C5 Glycosyltransferase family 92 OS=Medicago truncatula GN=MTR_3g115540 PE=4 SV=1
[BLASTED]	TRINITY_DN15132_c0_g1_i1	464	1	1.70145e-82	88	3395284TR:K7KUA7_SOYBN K7KUA7 Glycosyltransferase OS=Glycine max GN=GLYMA_06G102300 PE=3 SV=1
[BLASTED]	TRINITY_DN15162_c0_g1_i1	533	1	2.56686e-16	79	286519TR:A0A072W1D1_MEDTR A0A072W1D1 Glycosyltransferase OS=Medicago truncatula GN=MTR_1g107380 PE=3 SV=1
[BLASTED]	TRINITY_DN15647_c0_g1_i1	494	1	4.63718e-58	86	836692TR:A0A0B2SKE2_GLYSO A0A0B2SKE2 Glycosyltransferase OS=Glycine soja GN=glysoja_021600 PE=3 SV=1
[BLASTED]	TRINITY_DN15647_c0_g1_i2	506	1	3.41584e-57	85	836692TR:A0A0B2SKE2_GLYSO A0A0B2SKE2 Glycosyltransferase OS=Glycine soja GN=glysoja_021600 PE=3 SV=1
[BLASTED]	TRINITY_DN15835_c0_g1_i1	1733	1	0	77	1798835TR:A0A172J2D5_PUEML A0A172J2D5 Glycosyltransferase OS=Pueraria montana lobata GN=UGT42 PE=2 SV=1
[BLASTED]	TRINITY_DN15930_c0_g1_i1	1345	1	2.06104e-20	93	3819417TR:Q4VZ79_SOYBN Q4VZ79 Glycosyltransferases OS=Glycine max GN=pglcat8 PE=2 SV=1
[BLASTED]	TRINITY_DN15930_c0_g1_i2	2287	1	0	93	1590449TR:A0A0S3T5Q8_PHAAN A0A0S3T5Q8 Glycosyltransferases OS=Vigna angularis angularis GN= PE=3 SV=1
[BLASTED]	TRINITY_DN16051_c0_g1_i2	484	1	2.16496e-14	68	2271716TR:A0A1J3H2S5_NOCCA A0A1J3H2S5 Dolichyl-diphosphooligosaccharide-- glycosyltransferase subunit 4A (Fragment) OS=Noccaea caerulescens GN= PE=4 SV=1
[BLASTED]	TRINITY_DN16094_c1_g1_i1	1901	1	0	95	272928TR:A0A072UM15_MEDTR A0A072UM15 Glycosyltransferase OS=Medicago truncatula GN=MTR_4g069260 PE=3 SV=1
[BLASTED]	TRINITY_DN16094_c1_g2_i1	1014	1	1.95172e-173	95	272928TR:A0A072UM15_MEDTR A0A072UM15 Glycosyltransferase OS=Medicago truncatula GN=MTR_4g069260 PE=3 SV=1
[BLASTED]	TRINITY_DN16405_c0_g1_i5	2213	1	2.14892e-75	94	1719274TR:A0A151QW40_CAJCA A0A151QW40 Xyloglucan glycosyltransferase 4 OS=Cajanus cajan GN=KK1_044477 PE=4 SV=1
[BLASTED]	TRINITY_DN16405_c0_g1_i7	2105	1	2.56854e-153	97	805448TR:A0A0B2Q000_GLYSO A0A0B2Q000 Xyloglucan glycosyltransferase 4 OS=Glycine soja GN=glysoja_016465 PE=4 SV=1
[BLASTED]	TRINITY_DN16405_c0_g1_i8	1618	1	3.19342e-174	98	805448TR:A0A0B2Q000_GLYSO A0A0B2Q000 Xyloglucan glycosyltransferase 4 OS=Glycine soja GN=glysoja_016465 PE=4 SV=1
[BLASTED]	TRINITY_DN1705_c0_g2_i1	1493	1	7.18549e-50	98	809036TR:A0A0B2QAD4_GLYSO A0A0B2QAD4 glycosyltransferase 3 OS=Glycine soja GN=glysoja_006984 PE=4 SV=1
[BLASTED]	TRINITY_DN17336_c0_g1_i1	946	1	9.37081e-140	84	3896019TR:Q7XZD0_GLYEC Q7XZD0 Glycosyltransferase OS=Glycyrrhiza echinata GN=gegt PE=2 SV=1
[BLASTED]	TRINITY_DN17343_c0_g1_i1	1471	1	5.16055e-155	79	1579747TR:A0A0S3S9Z5_PHAAN A0A0S3S9Z5 Glycosyltransferase OS=Vigna angularis angularis GN= PE=3 SV=1
[BLASTED]	TRINITY_DN17343_c0_g2_i1	1470	1	0	75	1579747TR:A0A0S3S9Z5_PHAAN A0A0S3S9Z5 Glycosyltransferase OS=Vigna angularis angularis GN= PE=3 SV=1
[BLASTED]	TRINITY_DN17343_c0_g3_i1	737	1	1.5049e-105	76	4171416TR:V7AIW4_PHAVU V7AIW4 Glycosyltransferase OS=Phaseolus vulgaris GN=PHAVU_011G184600g PE=3 SV=1
[BLASTED]	TRINITY_DN17343_c0_g5_i1	1038	1	8.40413e-80	70	1579747TR:A0A0S3S9Z5_PHAAN A0A0S3S9Z5 Glycosyltransferase OS=Vigna angularis angularis GN= PE=3 SV=1
[BLASTED]	TRINITY_DN17512_c0_g1_i1	319	1	5.52168e-35	86	1862194TR:A0A191UPY1_GLYUR A0A191UPY1 Glycosyltransferase OS=Glycyrrhiza uralensis PE=2 SV=1
[BLASTED]	TRINITY_DN17512_c0_g2_i1	1632	1	0	93	1862194TR:A0A191UPY1_GLYUR A0A191UPY1 Glycosyltransferase OS=Glycyrrhiza uralensis PE=2 SV=1
[BLASTED]	TRINITY_DN17694_c0_g1_i1	1396	1	0	82	228891TR:A0A067XU13_CICAR A0A067XU13 UDP-glycosyltransferase OS=Cicer arietinum GN=UGT89B5 PE=4 SV=1
[BLASTED]	TRINITY_DN1876_c0_g1_i1	452	1	3.8485e-82	95	228870TR:A0A067XTW1_CICAR A0A067XTW1 Glycosyltransferase OS=Cicer arietinum GN=UGT73F5 PE=3 SV=1
[BLASTED]	TRINITY_DN18221_c0_g1_i6	3279	1	5.9335e-141	84	4267591TR:W9RTL5_9ROSA W9RTL5 glycosyltransferase OS=Morus notabilis GN=L484_010700 PE=4 SV=1
[BLASTED]	TRINITY_DN18383_c0_g1_i1	1137	1	4.9342e-139	78	3168808TR:I1K3Q8_SOYBN I1K3Q8 Glycosyltransferase OS=Glycine max GN=GLYMA_05G150600 PE=3 SV=1
[BLASTED]	TRINITY_DN18659_c0_g1_i1	689	1	3.66076e-63	87	2344167TR:A0A1J7HE57_LUPAN A0A1J7HE57 Glycosyltransferase OS=Lupinus angustifolius GN= _06714 PE=3 SV=1
[BLASTED]	TRINITY_DN18659_c0_g2_i1	689	1	1.91518e-38	85	2344167TR:A0A1J7HE57_LUPAN A0A1J7HE57 Glycosyltransferase OS=Lupinus angustifolius GN= _06714 PE=3 SV=1
[BLASTED]	TRINITY_DN18819_c1_g1_i1	2867	1	1.08164e-142	86	3167136TR:I1JUU0_SOYBN I1JUU0 Glycosyltransferases OS=Glycine max GN=GLYMA_04G082100 PE=3 SV=2
[BLASTED]	TRINITY_DN18819_c1_g1_i2	2568	1	0	88	3167136TR:I1JUU0_SOYBN I1JUU0 Glycosyltransferases OS=Glycine max GN=GLYMA_04G082100 PE=3 SV=2
[BLASTED]	TRINITY_DN18819_c1_g1_i3	2322	1	0	89	3167136TR:I1JUU0_SOYBN I1JUU0 Glycosyltransferases OS=Glycine max GN=GLYMA_04G082100 PE=3 SV=2
[BLASTED]	TRINITY_DN18819_c1_g1_i4	2621	1	1.25852e-143	86	3167136TR:I1JUU0_SOYBN I1JUU0 Glycosyltransferases OS=Glycine max GN=GLYMA_04G082100 PE=3 SV=2
[BLASTED]	TRINITY_DN18878_c0_g1_i1	2341	1	0	89	1742622TR:A0A151SUP3_CAJCA A0A151SUP3 glycosyltransferase epsF OS=Cajanus cajan GN=KK1_013918 PE=4 SV=1
[BLASTED]	TRINITY_DN19009_c0_g1_i1	1627	1	0	90	3047312TR:G7JCS1_MEDTR G7JCS1 Glycosyltransferase OS=Medicago truncatula GN=MTR_4g094220 PE=3 SV=1
[BLASTED]	TRINITY_DN19484_c0_g1_i1	2126	1	0	87	2955108TR:E9M5E8_PUEML E9M5E8 Glycosyltransferase OS=Pueraria montana lobata PE=2 SV=1
[BLASTED]	TRINITY_DN19653_c0_g1_i1	2342	1	0	86	1798832TR:A0A172J2D1_PUEML A0A172J2D1 UDP-glycosyltransferase 47 OS=Pueraria montana lobata GN=UGT47 PE=2 SV=1
[BLASTED]	TRINITY_DN19653_c0_g1_i2	1635	1	2.72127e-173	83	1798832TR:A0A172J2D1_PUEML A0A172J2D1 UDP-glycosyltransferase 47 OS=Pueraria montana lobata GN=UGT47 PE=2 SV=1
[BLASTED]	TRINITY_DN19769_c0_g1_i1	1640	1	0	84	228898TR:A0A067XU33_CICAR A0A067XU33 Glycosyltransferase OS=Cicer arietinum GN=UGT71G3 PE=3 SV=1
[BLASTED]	TRINITY_DN19769_c0_g1_i2	1700	1	0	86	1756696TR:A0A151U0Q6_CAJCA A0A151U0Q6 Glycosyltransferase OS=Cajanus cajan GN=KK1_005503 PE=3 SV=1
[BLASTED]	TRINITY_DN19815_c0_g1_i1	810	1	1.90067e-131	97	793024TR:A0A0B2NZ15_GLYSO A0A0B2NZ15 glycosyltransferase OS=Glycine soja GN=glysoja_002299 PE=4 SV=1
[BLASTED]	TRINITY_DN20145_c0_g1_i1	2127	1	0	86	3174815TR:I1KYQ5_SOYBN I1KYQ5 Glycosyltransferase OS=Glycine max GN=GLYMA_08G338100 PE=3 SV=1
[BLASTED]	TRINITY_DN20282_c0_g1_i1	2029	1	0	82	290769TR:A0A075EC80_ASTME A0A075EC80 Glycosyltransferase OS=Astragalus membranaceus PE=2 SV=1
[BLASTED]	TRINITY_DN21202_c0_g1_i1	2289	1	9.04416e-117	97	793131TR:A0A0B2NZC3_GLYSO A0A0B2NZC3 glycosyltransferase OS=Glycine soja GN=glysoja_000450 PE=4 SV=1
[BLASTED]	TRINITY_DN21202_c0_g1_i3	3090	1	3.81705e-114	97	793131TR:A0A0B2NZC3_GLYSO A0A0B2NZC3 glycosyltransferase OS=Glycine soja GN=glysoja_000450 PE=4 SV=1
[BLASTED]	TRINITY_DN21283_c0_g1_i1	629	1	4.81949e-73	88	274320TR:A0A072URD0_MEDTR A0A072URD0 Glycosyltransferase OS=Medicago truncatula GN=MTR_4g117960 PE=3 SV=1
[BLASTED]	TRINITY_DN21283_c0_g2_i1	1724	1	0	84	1437508TR:A0A0L9TSM2_PHAAN A0A0L9TSM2 Glycosyltransferase OS=Phaseolus angularis GN=LR48_Vigan01g314400 PE=3 SV=1
[BLASTED]	TRINITY_DN21283_c0_g3_i1	426	1	1.03888e-47	87	3397922TR:K7L3T9_SOYBN K7L3T9 Glycosyltransferase OS=Glycine max GN=GLYMA_07G254700 PE=3 SV=1
[BLASTED]	TRINITY_DN21740_c0_g1_i1	1565	1	0	85	3181820TR:I1LZ18_SOYBN I1LZ18 Glycosyltransferases OS=Glycine max GN=GLYMA_13G137600 PE=3 SV=1
[BLASTED]	TRINITY_DN21740_c0_g1_i2	908	1	2.03875e-121	86	3181820TR:I1LZ18_SOYBN I1LZ18 Glycosyltransferases OS=Glycine max GN=GLYMA_13G137600 PE=3 SV=1
[BLASTED]	TRINITY_DN21740_c0_g2_i1	1429	1	1.00267e-144	81	4199195TR:V7CZP0_PHAVU V7CZP0 Glycosyltransferases OS=Phaseolus vulgaris GN=PHAVU_001G175200g PE=3 SV=1
[BLASTED]	TRINITY_DN22038_c0_g2_i1	2522	1	0	95	3183739TR:I1M8F0_SOYBN I1M8F0 Glycosyltransferase OS=Glycine max GN=GLYMA_14G076600 PE=3 SV=1
[BLASTED]	TRINITY_DN22038_c0_g2_i2	1917	1	0	93	1756098TR:A0A151TYY8_CAJCA A0A151TYY8 Glycosyltransferase OS=Cajanus cajan GN=KK1_004880 PE=3 SV=1
[BLASTED]	TRINITY_DN22243_c0_g2_i1	2554	1	0	95	1757314TR:A0A151U2I3_CAJCA A0A151U2I3 glycosyltransferase At1g55740 family OS=Cajanus cajan GN=KK1_006137 PE=4 SV=1
[BLASTED]	TRINITY_DN22243_c0_g2_i2	2738	1	0	96	1757314TR:A0A151U2I3_CAJCA A0A151U2I3 glycosyltransferase At1g55740 family OS=Cajanus cajan GN=KK1_006137 PE=4 SV=1
[BLASTED]	TRINITY_DN22243_c0_g2_i3	1195	1	1.19876e-156	93	1757314TR:A0A151U2I3_CAJCA A0A151U2I3 glycosyltransferase At1g55740 family OS=Cajanus cajan GN=KK1_006137 PE=4 SV=1
[BLASTED]	TRINITY_DN22379_c0_g1_i1	1315	1	0	92	3166706TR:I1JSS2_SOYBN I1JSS2 Dolichyl-diphosphooligosaccharide-- glycosyltransferase subunit 1 OS=Glycine max GN=GLYMA_04G015300 PE=3 SV=2
[BLASTED]	TRINITY_DN22379_c0_g1_i2	2465	1	0	92	2340457TR:A0A1J7H3D6_LUPAN A0A1J7H3D6 Dolichyl-diphosphooligosaccharide-- glycosyltransferase subunit 1 OS=Lupinus angustifolius GN= _05100 PE=3 SV=1
[BLASTED]	TRINITY_DN22379_c0_g1_i3	2385	1	0	91	1748834TR:A0A151TCU4_CAJCA A0A151TCU4 Dolichyl-diphosphooligosaccharide-- glycosyltransferase subunit 1 OS=Cajanus cajan GN=KK1_019495 PE=3 SV=1
[BLASTED]	TRINITY_DN22379_c0_g1_i4	1612	1	4.65206e-127	81	2340457TR:A0A1J7H3D6_LUPAN A0A1J7H3D6 Dolichyl-diphosphooligosaccharide-- glycosyltransferase subunit 1 OS=Lupinus angustifolius GN= _05100 PE=3 SV=1
[BLASTED]	TRINITY_DN22379_c0_g1_i5	1525	1	2.06605e-132	91	2340457TR:A0A1J7H3D6_LUPAN A0A1J7H3D6 Dolichyl-diphosphooligosaccharide-- glycosyltransferase subunit 1 OS=Lupinus angustifolius GN= _05100 PE=3 SV=1
[BLASTED]	TRINITY_DN22668_c0_g1_i1	1842	1	0	90	3052803TR:G7K2W6_MEDTR G7K2W6 Glycosyltransferase OS=Medicago truncatula GN=MTR_5g087620 PE=3 SV=1
[BLASTED]	TRINITY_DN22968_c0_g1_i1	474	1	3.70536e-36	77	1689273TR:A0A140HPV7_SOYBN A0A140HPV7 Glycosyltransferase OS=Glycine max PE=3 SV=1
[BLASTED]	TRINITY_DN23021_c0_g1_i1	1949	1	0	86	3191836TR:I1NFW9_SOYBN I1NFW9 Glycosyltransferase OS=Glycine max GN=GLYMA_20G128100 PE=3 SV=1
[BLASTED]	TRINITY_DN23021_c0_g1_i2	1823	1	0	78	3191836TR:I1NFW9_SOYBN I1NFW9 Glycosyltransferase OS=Glycine max GN=GLYMA_20G128100 PE=3 SV=1
[BLASTED]	TRINITY_DN23302_c0_g1_i1	2421	1	0	86	1458154TR:A0A0L9VGW2_PHAAN A0A0L9VGW2 Glycosyltransferase OS=Phaseolus angularis GN=LR48_Vigan09g259300 PE=3 SV=1
[BLASTED]	TRINITY_DN23302_c0_g1_i2	2456	1	0	86	1458154TR:A0A0L9VGW2_PHAAN A0A0L9VGW2 Glycosyltransferase OS=Phaseolus angularis GN=LR48_Vigan09g259300 PE=3 SV=1
[BLASTED]	TRINITY_DN23420_c0_g1_i1	1226	1	0	88	229055TR:A0A067YCV1_PUEML A0A067YCV1 Glycosyltransferase KGT22 OS=Pueraria montana lobata PE=2 SV=1
[BLASTED]	TRINITY_DN23420_c0_g2_i1	947	1	6.21743e-86	86	229055TR:A0A067YCV1_PUEML A0A067YCV1 Glycosyltransferase KGT22 OS=Pueraria montana lobata PE=2 SV=1
[BLASTED]	TRINITY_DN23420_c0_g2_i2	650	1	1.35659e-91	86	229055TR:A0A067YCV1_PUEML A0A067YCV1 Glycosyltransferase KGT22 OS=Pueraria montana lobata PE=2 SV=1
[BLASTED]	TRINITY_DN23569_c0_g1_i1	869	1	5.30701e-11	85	1543350TR:A0A0R0KCX4_SOYBN A0A0R0KCX4 Glycosyltransferases (Fragment) OS=Glycine max GN=GLYMA_04G0893001 PE=3 SV=1
[BLASTED]	TRINITY_DN23569_c0_g2_i1	2326	1	0	86	1740634TR:A0A151SNW4_CAJCA A0A151SNW4 Glycosyltransferases OS=Cajanus cajan GN=KK1_002767 PE=3 SV=1
[BLASTED]	TRINITY_DN23569_c0_g2_i2	2746	1	0	79	1740634TR:A0A151SNW4_CAJCA A0A151SNW4 Glycosyltransferases OS=Cajanus cajan GN=KK1_002767 PE=3 SV=1
[BLASTED]	TRINITY_DN23569_c0_g2_i3	2644	1	0	86	1740634TR:A0A151SNW4_CAJCA A0A151SNW4 Glycosyltransferases OS=Cajanus cajan GN=KK1_002767 PE=3 SV=1
[BLASTED]	TRINITY_DN23569_c0_g2_i4	2492	1	0	86	1740634TR:A0A151SNW4_CAJCA A0A151SNW4 Glycosyltransferases OS=Cajanus cajan GN=KK1_002767 PE=3 SV=1
[BLASTED]	TRINITY_DN23569_c0_g2_i5	2594	1	0	79	1740634TR:A0A151SNW4_CAJCA A0A151SNW4 Glycosyltransferases OS=Cajanus cajan GN=KK1_002767 PE=3 SV=1
[BLASTED]	TRINITY_DN23595_c0_g1_i1	1678	1	0	81	3168809TR:I1K3Q9_SOYBN I1K3Q9 Glycosyltransferase OS=Glycine max GN=GLYMA_05G150700 PE=3 SV=2
[BLASTED]	TRINITY_DN23595_c0_g2_i1	1747	1	0	80	3173525TR:I1KS53_SOYBN I1KS53 Glycosyltransferase OS=Glycine max GN=GLYMA_08G107500 PE=3 SV=1
[BLASTED]	TRINITY_DN23595_c0_g3_i1	339	1	6.16063e-23	84	3063421TR:G7LH45_MEDTR G7LH45 Glycosyltransferase OS=Medicago truncatula GN=MTR_8g083290 PE=3 SV=1
[BLASTED]	TRINITY_DN23736_c0_g1_i1	3830	1	0	96	1731038TR:A0A151RVR4_CAJCA A0A151RVR4 glycosyltransferase At1g55740 family OS=Cajanus cajan GN=KK1_031796 PE=4 SV=1
[BLASTED]	TRINITY_DN23736_c0_g1_i2	3240	1	0	96	1731038TR:A0A151RVR4_CAJCA A0A151RVR4 glycosyltransferase At1g55740 family OS=Cajanus cajan GN=KK1_031796 PE=4 SV=1
[BLASTED]	TRINITY_DN23736_c0_g1_i3	3009	1	0	92	1731038TR:A0A151RVR4_CAJCA A0A151RVR4 glycosyltransferase At1g55740 family OS=Cajanus cajan GN=KK1_031796 PE=4 SV=1
[BLASTED]	TRINITY_DN23736_c0_g1_i4	2882	1	0	93	1731038TR:A0A151RVR4_CAJCA A0A151RVR4 glycosyltransferase At1g55740 family OS=Cajanus cajan GN=KK1_031796 PE=4 SV=1
[BLASTED]	TRINITY_DN23736_c0_g1_i5	3599	1	0	93	1731038TR:A0A151RVR4_CAJCA A0A151RVR4 glycosyltransferase At1g55740 family OS=Cajanus cajan GN=KK1_031796 PE=4 SV=1
[BLASTED]	TRINITY_DN23736_c0_g1_i6	3250	1	0	92	1731038TR:A0A151RVR4_CAJCA A0A151RVR4 glycosyltransferase At1g55740 family OS=Cajanus cajan GN=KK1_031796 PE=4 SV=1
[BLASTED]	TRINITY_DN23736_c0_g1_i7	2892	1	0	91	1731038TR:A0A151RVR4_CAJCA A0A151RVR4 glycosyltransferase At1g55740 family OS=Cajanus cajan GN=KK1_031796 PE=4 SV=1
[BLASTED]	TRINITY_DN23736_c0_g1_i8	1705	1	0	90	1731038TR:A0A151RVR4_CAJCA A0A151RVR4 glycosyltransferase At1g55740 family OS=Cajanus cajan GN=KK1_031796 PE=4 SV=1
[BLASTED]	TRINITY_DN23736_c0_g1_i9	3472	1	0	93	1731038TR:A0A151RVR4_CAJCA A0A151RVR4 glycosyltransferase At1g55740 family OS=Cajanus cajan GN=KK1_031796 PE=4 SV=1
[BLASTED]	TRINITY_DN23736_c0_g1_i10	3122	1	0	91	1731038TR:A0A151RVR4_CAJCA A0A151RVR4 glycosyltransferase At1g55740 family OS=Cajanus cajan GN=KK1_031796 PE=4 SV=1
[BLASTED]	TRINITY_DN23736_c0_g1_i11	3137	1	0	92	1731038TR:A0A151RVR4_CAJCA A0A151RVR4 glycosyltransferase At1g55740 family OS=Cajanus cajan GN=KK1_031796 PE=4 SV=1
[BLASTED]	TRINITY_DN23736_c0_g1_i12	3354	1	0	91	1731038TR:A0A151RVR4_CAJCA A0A151RVR4 glycosyltransferase At1g55740 family OS=Cajanus cajan GN=KK1_031796 PE=4 SV=1
[BLASTED]	TRINITY_DN23736_c0_g1_i13	3712	1	0	92	1731038TR:A0A151RVR4_CAJCA A0A151RVR4 glycosyltransferase At1g55740 family OS=Cajanus cajan GN=KK1_031796 PE=4 SV=1
[BLASTED]	TRINITY_DN23736_c0_g1_i14	3717	1	0	96	1731038TR:A0A151RVR4_CAJCA A0A151RVR4 glycosyltransferase At1g55740 family OS=Cajanus cajan GN=KK1_031796 PE=4 SV=1
[BLASTED]	TRINITY_DN23736_c0_g1_i15	3127	1	0	96	1731038TR:A0A151RVR4_CAJCA A0A151RVR4 glycosyltransferase At1g55740 family OS=Cajanus cajan GN=KK1_031796 PE=4 SV=1
[BLASTED]	TRINITY_DN23736_c0_g1_i16	2764	1	0	90	1731038TR:A0A151RVR4_CAJCA A0A151RVR4 glycosyltransferase At1g55740 family OS=Cajanus cajan GN=KK1_031796 PE=4 SV=1
[BLASTED]	TRINITY_DN23736_c0_g1_i17	3010	1	0	93	1731038TR:A0A151RVR4_CAJCA A0A151RVR4 glycosyltransferase At1g55740 family OS=Cajanus cajan GN=KK1_031796 PE=4 SV=1
[BLASTED]	TRINITY_DN23736_c0_g1_i18	1259	1	4.22334e-135	90	1731038TR:A0A151RVR4_CAJCA A0A151RVR4 glycosyltransferase At1g55740 family OS=Cajanus cajan GN=KK1_031796 PE=4 SV=1
[BLASTED]	TRINITY_DN24010_c0_g1_i1	1597	1	1.12287e-149	72	836797TR:A0A0B2SKP8_GLYSO A0A0B2SKP8 glycosyltransferase OS=Glycine soja GN=glysoja_031476 PE=4 SV=1
[BLASTED]	TRINITY_DN24010_c0_g1_i2	1690	1	2.93532e-144	66	836797TR:A0A0B2SKP8_GLYSO A0A0B2SKP8 glycosyltransferase OS=Glycine soja GN=glysoja_031476 PE=4 SV=1
[BLASTED]	TRINITY_DN24450_c0_g1_i1	1767	1	0	78	3186743TR:I1MPF0_SOYBN I1MPF0 Glycosyltransferase OS=Glycine max GN=GLYMA_16G175400 PE=3 SV=1
[BLASTED]	TRINITY_DN24450_c0_g1_i2	1631	1	0	77	2777334TR:C6ZJB3_PUEML C6ZJB3 Glycosyltransferase OS=Pueraria montana lobata PE=2 SV=1
[BLASTED]	TRINITY_DN24450_c0_g2_i1	669	1	5.89412e-76	69	2777334TR:C6ZJB3_PUEML C6ZJB3 Glycosyltransferase OS=Pueraria montana lobata PE=2 SV=1
[BLASTED]	TRINITY_DN24485_c0_g3_i1	2510	1	0	82	3170900TR:I1KDT9_SOYBN I1KDT9 Glycosyltransferase OS=Glycine max GN=GLYMA_06G239500 PE=3 SV=1
[BLASTED]	TRINITY_DN24485_c0_g3_i2	2485	1	0	82	3170900TR:I1KDT9_SOYBN I1KDT9 Glycosyltransferase OS=Glycine max GN=GLYMA_06G239500 PE=3 SV=1
[BLASTED]	TRINITY_DN24485_c0_g3_i3	1864	1	0	81	3170900TR:I1KDT9_SOYBN I1KDT9 Glycosyltransferase OS=Glycine max GN=GLYMA_06G239500 PE=3 SV=1
[BLASTED]	TRINITY_DN24577_c0_g1_i2	1178	1	4.36156e-173	86	833584TR:A0A0B2SBD9_GLYSO A0A0B2SBD9 UDP-glycosyltransferase 83A1 OS=Glycine soja GN=glysoja_046430 PE=4 SV=1
[BLASTED]	TRINITY_DN24593_c0_g1_i1	2008	1	0	79	229039TR:A0A067YBQ3_PUEML A0A067YBQ3 Glycosyltransferase OS=Pueraria montana lobata PE=2 SV=1
[BLASTED]	TRINITY_DN24947_c0_g1_i1	2282	1	6.14491e-130	79	3012508TR:F6I3X8_VITVI F6I3X8 Glycosyltransferase OS=Vitis vinifera GN=VIT_18s0041g00840 PE=3 SV=1
[BLASTED]	TRINITY_DN24947_c0_g1_i2	2131	1	0	81	229024TR:A0A067YB09_PUEML A0A067YB09 Glycosyltransferase OS=Pueraria montana lobata PE=2 SV=1
[BLASTED]	TRINITY_DN2524_c0_g1_i1	446	1	2.08382e-28	78	3168809TR:I1K3Q9_SOYBN I1K3Q9 Glycosyltransferase OS=Glycine max GN=GLYMA_05G150700 PE=3 SV=2
[BLASTED]	TRINITY_DN26028_c0_g1_i6	4790	1	0	90	285163TR:A0A072VPQ5_MEDTR A0A072VPQ5 UDP-glycosyltransferase family OS=Medicago truncatula GN=MTR_1g090860 PE=4 SV=1
[BLASTED]	TRINITY_DN26054_c0_g1_i1	818	1	8.58906e-54	96	1454810TR:A0A0L9V7A3_PHAAN A0A0L9V7A3 Dolichyl-diphosphooligosaccharide-- glycosyltransferase 48 kDa subunit OS=Phaseolus angularis GN=LR48_Vigan08g170000 PE=3 SV=1
[BLASTED]	TRINITY_DN26054_c0_g2_i1	1537	1	0	97	3249400TR:I3T0Q3_MEDTR I3T0Q3 Dolichyl-diphosphooligosaccharide-- glycosyltransferase 48 kDa subunit OS=Medicago truncatula PE=2 SV=1
[BLASTED]	TRINITY_DN26054_c0_g2_i2	1775	1	1.27055e-179	96	1749992TR:A0A151TG75_CAJCA A0A151TG75 Dolichyl-diphosphooligosaccharide-- glycosyltransferase 48 kDa subunit OS=Cajanus cajan GN=KK1_012335 PE=3 SV=1
[BLASTED]	TRINITY_DN26054_c0_g2_i3	1468	1	0	96	3180112TR:I1LQ58_SOYBN I1LQ58 Dolichyl-diphosphooligosaccharide-- glycosyltransferase 48 kDa subunit OS=Glycine max GN=GLYMA_12G045400 PE=3 SV=1
[BLASTED]	TRINITY_DN26054_c0_g2_i4	520	1	3.10864e-13	92	1581000TR:A0A0S3SDK8_PHAAN A0A0S3SDK8 Dolichyl-diphosphooligosaccharide-- glycosyltransferase 48 kDa subunit OS=Vigna angularis angularis GN= PE=3 SV=1
[BLASTED]	TRINITY_DN26054_c0_g2_i5	1706	1	1.86658e-169	95	1749992TR:A0A151TG75_CAJCA A0A151TG75 Dolichyl-diphosphooligosaccharide-- glycosyltransferase 48 kDa subunit OS=Cajanus cajan GN=KK1_012335 PE=3 SV=1
[BLASTED]	TRINITY_DN26054_c0_g2_i6	1135	1	7.7629e-74	97	1749992TR:A0A151TG75_CAJCA A0A151TG75 Dolichyl-diphosphooligosaccharide-- glycosyltransferase 48 kDa subunit OS=Cajanus cajan GN=KK1_012335 PE=3 SV=1
[BLASTED]	TRINITY_DN26054_c0_g3_i1	499	1	1.58221e-60	95	815717TR:A0A0B2QUP6_GLYSO A0A0B2QUP6 Dolichyl-diphosphooligosaccharide-- glycosyltransferase 48 kDa subunit OS=Glycine soja GN=glysoja_010273 PE=3 SV=1
[BLASTED]	TRINITY_DN26054_c0_g4_i1	499	1	1.67067e-64	95	4065493TR:T2DND2_PHAVU T2DND2 Dolichyl-diphosphooligosaccharide-- glycosyltransferase 48 kDa subunit OS=Phaseolus vulgaris PE=2 SV=1
[BLASTED]	TRINITY_DN26054_c0_g5_i1	282	1	1.72465e-24	97	3178938TR:I1LJG5_SOYBN I1LJG5 Dolichyl-diphosphooligosaccharide-- glycosyltransferase 48 kDa subunit OS=Glycine max GN=GLYMA_11G120300 PE=3 SV=1
[BLASTED]	TRINITY_DN26233_c0_g1_i1	1785	1	0	84	4203801TR:V9SHP7_9FABA V9SHP7 Glycosyltransferase OS=Indigofera suffruticosa PE=2 SV=1
[BLASTED]	TRINITY_DN26233_c0_g1_i2	1935	1	0	85	4203801TR:V9SHP7_9FABA V9SHP7 Glycosyltransferase OS=Indigofera suffruticosa PE=2 SV=1
[BLASTED]	TRINITY_DN26350_c0_g1_i1	2268	1	1.1361e-85	97	2346095TR:A0A1J7HJR8_LUPAN A0A1J7HJR8 Glycosyltransferase OS=Lupinus angustifolius GN= _09652 PE=3 SV=1
[BLASTED]	TRINITY_DN26350_c0_g1_i2	1860	1	0	87	1564360TR:A0A0S3R0S1_PHAAN A0A0S3R0S1 Glycosyltransferase OS=Vigna angularis angularis GN= PE=3 SV=1
[BLASTED]	TRINITY_DN26400_c0_g1_i1	1981	1	0	85	3186677TR:I1MP01_SOYBN I1MP01 Glycosyltransferase OS=Glycine max GN=GLYMA_16G158100 PE=3 SV=1
[BLASTED]	TRINITY_DN26606_c0_g1_i2	1748	1	0	82	3166077TR:I1JPT1_SOYBN I1JPT1 Glycosyltransferase OS=Glycine max GN=GLYMA_03G187400 PE=3 SV=2
[BLASTED]	TRINITY_DN26606_c0_g1_i3	1702	1	0	82	3166077TR:I1JPT1_SOYBN I1JPT1 Glycosyltransferase OS=Glycine max GN=GLYMA_03G187400 PE=3 SV=2
[BLASTED]	TRINITY_DN26686_c0_g2_i1	1970	1	0	95	1737326TR:A0A151SE78_CAJCA A0A151SE78 Dolichyl-diphosphooligosaccharide-- glycosyltransferase subunit 1 OS=Cajanus cajan GN=KK1_025087 PE=3 SV=1
[BLASTED]	TRINITY_DN26686_c0_g2_i2	1869	1	0	94	1737326TR:A0A151SE78_CAJCA A0A151SE78 Dolichyl-diphosphooligosaccharide-- glycosyltransferase subunit 1 OS=Cajanus cajan GN=KK1_025087 PE=3 SV=1
[BLASTED]	TRINITY_DN26669_c0_g1_i1	731	1	8.54101e-83	88	1725875TR:A0A151RFK2_CAJCA A0A151RFK2 Glycosyltransferase OS=Cajanus cajan GN=KK1_037317 PE=3 SV=1
[BLASTED]	TRINITY_DN26669_c0_g1_i2	1163	1	0	85	229046TR:A0A067YBT4_PUEML A0A067YBT4 Glycosyltransferase OS=Pueraria montana lobata PE=2 SV=1
[BLASTED]	TRINITY_DN26669_c0_g1_i3	430	1	5.61588e-28	88	3189949TR:I1N672_SOYBN I1N672 Glycosyltransferase OS=Glycine max GN=GLYMA_19G025200 PE=3 SV=1
[BLASTED]	TRINITY_DN26669_c0_g1_i4	1154	1	0	84	229046TR:A0A067YBT4_PUEML A0A067YBT4 Glycosyltransferase OS=Pueraria montana lobata PE=2 SV=1
[BLASTED]	TRINITY_DN26669_c0_g1_i5	731	1	1.98583e-82	85	1733560TR:A0A151S364_CAJCA A0A151S364 Glycosyltransferase OS=Cajanus cajan GN=KK1_028982 PE=3 SV=1
[BLASTED]	TRINITY_DN26669_c0_g2_i1	1033	1	1.97839e-170	83	1733560TR:A0A151S364_CAJCA A0A151S364 Glycosyltransferase OS=Cajanus cajan GN=KK1_028982 PE=3 SV=1
[BLASTED]	TRINITY_DN26669_c0_g2_i2	765	1	1.50708e-102	81	1733560TR:A0A151S364_CAJCA A0A151S364 Glycosyltransferase OS=Cajanus cajan GN=KK1_028982 PE=3 SV=1
[BLASTED]	TRINITY_DN26853_c0_g1_i5	3284	1	5.26959e-77	75	272720TR:A0A072ULE9_MEDTR A0A072ULE9 Alpha 1,4-glycosyltransferase family OS=Medicago truncatula GN=MTR_4g075580 PE=4 SV=1
[BLASTED]	TRINITY_DN26812_c0_g1_i2	1148	1	2.71688e-100	84	1798838TR:A0A172J2E2_PUEML A0A172J2E2 Glycosyltransferase OS=Pueraria montana lobata GN=UGT21 PE=2 SV=1
[BLASTED]	TRINITY_DN26828_c0_g1_i2	1625	1	0	88	807309TR:A0A0B2Q5D4_GLYSO A0A0B2Q5D4 glycosyltransferase OS=Glycine soja GN=glysoja_011665 PE=4 SV=1
[BLASTED]	TRINITY_DN26828_c0_g1_i3	1550	1	0	88	807309TR:A0A0B2Q5D4_GLYSO A0A0B2Q5D4 glycosyltransferase OS=Glycine soja GN=glysoja_011665 PE=4 SV=1
[BLASTED]	TRINITY_DN2976_c0_g1_i1	624	1	2.94257e-76	77	2410819TR:A4F1R7_CLITE A4F1R7 Glycosyltransferase OS=Clitoria ternatea GN= 12A PE=2 SV=1
[BLASTED]	TRINITY_DN29056_c1_g1_i1	1156	1	1.15664e-160	76	2330797TR:A0A1J7G5R5_LUPAN A0A1J7G5R5 Glycosyltransferase OS=Lupinus angustifolius GN= _12735 PE=3 SV=1
[BLASTED]	TRINITY_DN29056_c1_g2_i1	1228	1	8.91815e-150	83	1859458TR:A0A186MTJ3_LOTJA A0A186MTJ3 Glycosyltransferase OS=Lotus japonicus PE=2 SV=1
[BLASTED]	TRINITY_DN29056_c1_g2_i2	1299	1	4.70543e-153	83	1859458TR:A0A186MTJ3_LOTJA A0A186MTJ3 Glycosyltransferase OS=Lotus japonicus PE=2 SV=1
[BLASTED]	TRINITY_DN29056_c1_g2_i4	1412	1	0	85	1859458TR:A0A186MTJ3_LOTJA A0A186MTJ3 Glycosyltransferase OS=Lotus japonicus PE=2 SV=1
[BLASTED]	TRINITY_DN29056_c1_g2_i5	1310	1	0	85	1859458TR:A0A186MTJ3_LOTJA A0A186MTJ3 Glycosyltransferase OS=Lotus japonicus PE=2 SV=1
[BLASTED]	TRINITY_DN29056_c1_g2_i6	1381	1	0	85	1859458TR:A0A186MTJ3_LOTJA A0A186MTJ3 Glycosyltransferase OS=Lotus japonicus PE=2 SV=1
[BLASTED]	TRINITY_DN29056_c1_g2_i7	1267	1	3.45727e-144	83	1859458TR:A0A186MTJ3_LOTJA A0A186MTJ3 Glycosyltransferase OS=Lotus japonicus PE=2 SV=1
[BLASTED]	TRINITY_DN29056_c1_g2_i8	1330	1	4.86237e-153	83	1859458TR:A0A186MTJ3_LOTJA A0A186MTJ3 Glycosyltransferase OS=Lotus japonicus PE=2 SV=1
[BLASTED]	TRINITY_DN29056_c1_g2_i9	3164	1	0	82	1859458TR:A0A186MTJ3_LOTJA A0A186MTJ3 Glycosyltransferase OS=Lotus japonicus PE=2 SV=1
[BLASTED]	TRINITY_DN29056_c1_g2_i11	1231	1	3.46868e-146	83	1859458TR:A0A186MTJ3_LOTJA A0A186MTJ3 Glycosyltransferase OS=Lotus japonicus PE=2 SV=1
[BLASTED]	TRINITY_DN29150_c0_g6_i2	2701	1	0	85	832734TR:A0A0B2S8X9_GLYSO A0A0B2S8X9 glycosyltransferase OS=Glycine soja GN=glysoja_036404 PE=4 SV=1
[BLASTED]	TRINITY_DN29150_c0_g6_i3	2978	1	0	85	832734TR:A0A0B2S8X9_GLYSO A0A0B2S8X9 glycosyltransferase OS=Glycine soja GN=glysoja_036404 PE=4 SV=1
[BLASTED]	TRINITY_DN29200_c1_g2_i1	1059	1	1.43029e-101	89	261308TR:A0A072TKQ3_MEDTR A0A072TKQ3 Glycosyltransferase OS=Medicago truncatula GN=MTR_8g009840 PE=3 SV=1
[BLASTED]	TRINITY_DN29200_c1_g2_i3	403	1	5.51887e-34	94	261308TR:A0A072TKQ3_MEDTR A0A072TKQ3 Glycosyltransferase OS=Medicago truncatula GN=MTR_8g009840 PE=3 SV=1
[BLASTED]	TRINITY_DN29200_c1_g2_i4	2776	1	8.03265e-82	89	261308TR:A0A072TKQ3_MEDTR A0A072TKQ3 Glycosyltransferase OS=Medicago truncatula GN=MTR_8g009840 PE=3 SV=1
[BLASTED]	TRINITY_DN29201_c0_g2_i2	2127	1	1.16072e-103	91	826924TR:A0A0B2RS53_GLYSO A0A0B2RS53 glycosyltransferase OS=Glycine soja GN=glysoja_011180 PE=4 SV=1
[BLASTED]	TRINITY_DN29201_c0_g2_i4	1292	1	8.78726e-133	80	3060305TR:G7L2L4_MEDTR G7L2L4 Secondary cell wall glycosyltransferase family 47 OS=Medicago truncatula GN=MTR_7g087100 PE=4 SV=1
[BLASTED]	TRINITY_DN29303_c0_g1_i1	1427	1	0	86	4178488TR:V7B5Q4_PHAVU V7B5Q4 Glycosyltransferase OS=Phaseolus vulgaris GN=PHAVU_008G090600g PE=3 SV=1
[BLASTED]	TRINITY_DN29303_c0_g1_i2	2050	1	0	84	228912TR:A0A067XVC8_CICAR A0A067XVC8 UDP-glycosyltransferase OS=Cicer arietinum GN=UGT73P5 PE=4 SV=1
[BLASTED]	TRINITY_DN29303_c0_g1_i3	266	1	6.96457e-49	90	228851TR:A0A067XTH7_CICAR A0A067XTH7 UDP-glycosyltransferase OS=Cicer arietinum GN=UGT73P4 PE=4 SV=1
[BLASTED]	TRINITY_DN29303_c0_g3_i1	1473	1	4.11092e-63	77	228912TR:A0A067XVC8_CICAR A0A067XVC8 UDP-glycosyltransferase OS=Cicer arietinum GN=UGT73P5 PE=4 SV=1
[BLASTED]	TRINITY_DN29347_c0_g1_i1	1584	1	5.80751e-179	84	4195168TR:V7CM65_PHAVU V7CM65 Glycosyltransferase OS=Phaseolus vulgaris GN=PHAVU_002G145900g PE=3 SV=1
[BLASTED]	TRINITY_DN29347_c0_g1_i2	646	1	1.15773e-59	75	1750279TR:A0A151TH18_CAJCA A0A151TH18 Glycosyltransferase OS=Cajanus cajan GN=KK1_012640 PE=3 SV=1
[BLASTED]	TRINITY_DN29437_c0_g3_i1	1702	1	0	75	3191836TR:I1NFW9_SOYBN I1NFW9 Glycosyltransferase OS=Glycine max GN=GLYMA_20G128100 PE=3 SV=1
[BLASTED]	TRINITY_DN29731_c0_g1_i1	791	1	6.76645e-97	90	1756415TR:A0A151TZX1_CAJCA A0A151TZX1 Glycosyltransferase OS=Cajanus cajan GN=KK1_005170 PE=3 SV=1
[BLASTED]	TRINITY_DN29731_c0_g2_i1	1634	1	0	90	1756401TR:A0A151TZV7_CAJCA A0A151TZV7 Glycosyltransferase OS=Cajanus cajan GN=KK1_005173 PE=3 SV=1
[BLASTED]	TRINITY_DN29731_c0_g3_i1	219	1	9.71163e-26	86	1756415TR:A0A151TZX1_CAJCA A0A151TZX1 Glycosyltransferase OS=Cajanus cajan GN=KK1_005170 PE=3 SV=1
[BLASTED]	TRINITY_DN29731_c0_g5_i1	1717	1	0	93	2955116TR:E9M5F6_PUEML E9M5F6 Glycosyltransferase GT14M03 OS=Pueraria montana lobata PE=2 SV=1
[BLASTED]	TRINITY_DN30194_c2_g1_i1	2318	1	0	91	1798841TR:A0A172J2E5_PUEML A0A172J2E5 UDP-glycosyltransferase 25 OS=Pueraria montana lobata GN=UGT25 PE=2 SV=1
[BLASTED]	TRINITY_DN30194_c2_g1_i2	1726	1	0	91	1798841TR:A0A172J2E5_PUEML A0A172J2E5 UDP-glycosyltransferase 25 OS=Pueraria montana lobata GN=UGT25 PE=2 SV=1
[BLASTED]	TRINITY_DN30292_c0_g2_i1	2307	1	0	78	4173466TR:V7AQ79_PHAVU V7AQ79 Glycosyltransferase OS=Phaseolus vulgaris GN=PHAVU_010G042200g PE=3 SV=1
[BLASTED]	TRINITY_DN30308_c0_g2_i1	221	1	7.36187e-05	90	3697130TR:M8AX93_TRIUA M8AX93 UDP-glycosyltransferase 73C5 OS=Triticum urartu GN=TRIUR3_10647 PE=4 SV=1
[BLASTED]	TRINITY_DN30435_c2_g5_i1	1944	1	0	86	4183861TR:V7BM88_PHAVU V7BM88 Glycosyltransferase OS=Phaseolus vulgaris GN=PHAVU_006G017500g PE=3 SV=1
[BLASTED]	TRINITY_DN30435_c2_g11_i1	1686	1	0	89	3164333TR:I1JFT2_SOYBN I1JFT2 Glycosyltransferase OS=Glycine max GN=GLYMA_13G029900 PE=3 SV=1
[BLASTED]	TRINITY_DN30424_c2_g3_i1	1738	1	0	91	1798842TR:A0A172J2E6_PUEML A0A172J2E6 UDP-glycosyltransferase 23 OS=Pueraria montana lobata GN=UGT23 PE=2 SV=1
[BLASTED]	TRINITY_DN30424_c2_g3_i2	3240	1	0	91	1798842TR:A0A172J2E6_PUEML A0A172J2E6 UDP-glycosyltransferase 23 OS=Pueraria montana lobata GN=UGT23 PE=2 SV=1
[BLASTED]	TRINITY_DN30424_c2_g3_i3	3836	1	0	91	1798842TR:A0A172J2E6_PUEML A0A172J2E6 UDP-glycosyltransferase 23 OS=Pueraria montana lobata GN=UGT23 PE=2 SV=1
[BLASTED]	TRINITY_DN30424_c2_g3_i7	3912	1	0	85	1798842TR:A0A172J2E6_PUEML A0A172J2E6 UDP-glycosyltransferase 23 OS=Pueraria montana lobata GN=UGT23 PE=2 SV=1
[BLASTED]	TRINITY_DN30424_c2_g3_i8	3350	1	0	91	1798842TR:A0A172J2E6_PUEML A0A172J2E6 UDP-glycosyltransferase 23 OS=Pueraria montana lobata GN=UGT23 PE=2 SV=1
[BLASTED]	TRINITY_DN30424_c2_g3_i9	1946	1	0	91	1798842TR:A0A172J2E6_PUEML A0A172J2E6 UDP-glycosyltransferase 23 OS=Pueraria montana lobata GN=UGT23 PE=2 SV=1
[BLASTED]	TRINITY_DN30424_c2_g3_i10	3831	1	0	91	1798842TR:A0A172J2E6_PUEML A0A172J2E6 UDP-glycosyltransferase 23 OS=Pueraria montana lobata GN=UGT23 PE=2 SV=1
[BLASTED]	TRINITY_DN30424_c2_g3_i11	1692	1	3.97423e-129	80	1798842TR:A0A172J2E6_PUEML A0A172J2E6 UDP-glycosyltransferase 23 OS=Pueraria montana lobata GN=UGT23 PE=2 SV=1
[BLASTED]	TRINITY_DN30430_c1_g5_i6	2436	1	5.44119e-124	89	3182042TR:I1M053_SOYBN I1M053 Glycosyltransferase OS=Glycine max GN=GLYMA_13G173900 PE=3 SV=1
[BLASTED]	TRINITY_DN30430_c1_g5_i12	2970	1	4.0585e-122	89	3182042TR:I1M053_SOYBN I1M053 Glycosyltransferase OS=Glycine max GN=GLYMA_13G173900 PE=3 SV=1
[BLASTED]	TRINITY_DN30820_c0_g1_i1	913	1	5.76776e-152	84	267286TR:A0A072U4Q8_MEDTR A0A072U4Q8 Glycosyltransferase OS=Medicago truncatula GN=MTR_8g090095 PE=3 SV=1
[BLASTED]	TRINITY_DN32673_c0_g1_i1	683	1	2.06541e-128	87	3389378TR:K7K7K2_SOYBN K7K7K2 Glycosyltransferase OS=Glycine max GN=GLYMA_02G105300 PE=3 SV=1
[BLASTED]	TRINITY_DN32689_c0_g1_i1	1807	1	0	82	1733994TR:A0A151S4G1_CAJCA A0A151S4G1 Glycosyltransferase OS=Cajanus cajan GN=KK1_028578 PE=3 SV=1
[BLASTED]	TRINITY_DN33136_c0_g1_i1	877	1	1.1652e-169	86	1733560TR:A0A151S364_CAJCA A0A151S364 Glycosyltransferase OS=Cajanus cajan GN=KK1_028982 PE=3 SV=1
[BLASTED]	TRINITY_DN35057_c0_g1_i1	370	1	1.02743e-42	91	831137TR:A0A0B2S4B5_GLYSO A0A0B2S4B5 UDP-glycosyltransferase 87A1 OS=Glycine soja GN=glysoja_009487 PE=4 SV=1
[BLASTED]	TRINITY_DN35658_c0_g1_i1	378	1	2.62241e-52	72	804321TR:A0A0B2PWQ9_GLYSO A0A0B2PWQ9 UDP-glycosyltransferase 83A1 OS=Glycine soja GN=glysoja_019252 PE=4 SV=1
[BLASTED]	TRINITY_DN35813_c0_g1_i1	678	1	5.27077e-109	84	3164894TR:I1JIP8_SOYBN I1JIP8 Glycosyltransferase OS=Glycine max PE=3 SV=1
[BLASTED]	TRINITY_DN35974_c0_g1_i1	453	1	1.86291e-58	77	2331858TR:A0A1J7GAT1_LUPAN A0A1J7GAT1 Glycosyltransferase OS=Lupinus angustifolius GN= _10993 PE=3 SV=1
[BLASTED]	TRINITY_DN3618_c0_g1_i1	1015	1	8.38191e-109	83	1734065TR:A0A151S4N4_CAJCA A0A151S4N4 Glycosyltransferase OS=Cajanus cajan GN=KK1_028569 PE=3 SV=1
[BLASTED]	TRINITY_DN3686_c0_g1_i1	362	1	1.12957e-68	92	1747259TR:A0A151T889_CAJCA A0A151T889 glycosyltransferase At1g55740 family OS=Cajanus cajan GN=KK1_017847 PE=4 SV=1
[BLASTED]	TRINITY_DN3686_c0_g2_i1	388	1	7.31443e-62	91	1747259TR:A0A151T889_CAJCA A0A151T889 glycosyltransferase At1g55740 family OS=Cajanus cajan GN=KK1_017847 PE=4 SV=1
[BLASTED]	TRINITY_DN37454_c0_g1_i1	255	1	0.000433082	91	4171416TR:V7AIW4_PHAVU V7AIW4 Glycosyltransferase OS=Phaseolus vulgaris GN=PHAVU_011G184600g PE=3 SV=1
[BLASTED]	TRINITY_DN37706_c0_g1_i1	778	1	3.68913e-81	77	804703TR:A0A0B2PXV0_GLYSO A0A0B2PXV0 Glycosyltransferase OS=Glycine soja GN=glysoja_018487 PE=3 SV=1
[BLASTED]	TRINITY_DN38179_c0_g1_i1	208	1	1.42307e-14	83	3054153TR:G7K854_MEDTR G7K854 Glycosyltransferase OS=Medicago truncatula GN=MTR_5g027210 PE=3 SV=1
[BLASTED]	TRINITY_DN3930_c0_g1_i1	742	1	1.65982e-157	96	1747259TR:A0A151T889_CAJCA A0A151T889 glycosyltransferase At1g55740 family OS=Cajanus cajan GN=KK1_017847 PE=4 SV=1
[BLASTED]	TRINITY_DN39285_c0_g1_i1	272	1	1.50997e-38	90	794673TR:A0A0B2P3U3_GLYSO A0A0B2P3U3 Glycosyltransferase OS=Glycine soja GN=glysoja_002312 PE=3 SV=1
[BLASTED]	TRINITY_DN40892_c0_g1_i1	273	1	1.87306e-08	77	3063420TR:G7LH44_MEDTR G7LH44 Glycosyltransferase OS=Medicago truncatula GN=MTR_8g083280 PE=3 SV=1
[BLASTED]	TRINITY_DN4119_c0_g1_i1	369	1	1.55544e-43	85	3395284TR:K7KUA7_SOYBN K7KUA7 Glycosyltransferase OS=Glycine max GN=GLYMA_06G102300 PE=3 SV=1
[BLASTED]	TRINITY_DN43435_c0_g1_i1	494	1	1.58224e-23	85	1567356TR:A0A0S3R9D7_PHAAN A0A0S3R9D7 Glycosyltransferase OS=Vigna angularis angularis GN= PE=3 SV=1
[BLASTED]	TRINITY_DN44858_c0_g1_i1	249	1	2.90852e-34	92	3787540TR:Q2HRE8_MEDTR Q2HRE8 Glycosyltransferase family 90 OS=Medicago truncatula GN=MTR_7g076860 PE=4 SV=1
[BLASTED]	TRINITY_DN44908_c0_g1_i1	374	1	1.5354e-10	77	2344167TR:A0A1J7HE57_LUPAN A0A1J7HE57 Glycosyltransferase OS=Lupinus angustifolius GN= _06714 PE=3 SV=1
[BLASTED]	TRINITY_DN48761_c0_g1_i1	221	1	3.27207e-33	91	228912TR:A0A067XVC8_CICAR A0A067XVC8 UDP-glycosyltransferase OS=Cicer arietinum GN=UGT73P5 PE=4 SV=1
[BLASTED]	TRINITY_DN50471_c0_g1_i1	210	1	5.23922e-36	94	3176883TR:I1L936_SOYBN I1L936 Glycosyltransferase OS=Glycine max GN=GLYMA_10G062600 PE=3 SV=1
[BLASTED]	TRINITY_DN51140_c0_g1_i1	209	1	1.74499e-10	74	3165667TR:I1JMU6_SOYBN I1JMU6 Glycosyltransferase OS=Glycine max GN=GLYMA_03G116100 PE=3 SV=1
[BLASTED]	TRINITY_DN51494_c0_g1_i1	1783	1	0	87	799568TR:A0A0B2PI04_GLYSO A0A0B2PI04 Glycosyltransferase OS=Glycine soja GN=glysoja_012647 PE=3 SV=1
[BLASTED]	TRINITY_DN51899_c0_g1_i1	623	1	8.54532e-79	85	3060795TR:G7L4X3_MEDTR G7L4X3 Glycosyltransferase OS=Medicago truncatula GN=MTR_7g102550 PE=3 SV=1
[BLASTED]	TRINITY_DN51965_c0_g1_i1	374	1	4.26542e-71	92	820154TR:A0A0B2R7J3_GLYSO A0A0B2R7J3 UDP-glycosyltransferase 73B5 OS=Glycine soja GN=glysoja_005279 PE=4 SV=1
[BLASTED]	TRINITY_DN54324_c0_g1_i1	335	1	2.43238e-49	77	228828TR:A0A067XT84_CICAR A0A067XT84 Glycosyltransferase OS=Cicer arietinum GN=UGT71G2 PE=3 SV=1
[BLASTED]	TRINITY_DN55002_c0_g1_i1	696	1	2.58343e-109	81	3189973TR:I1N6B3_SOYBN I1N6B3 Glycosyltransferase OS=Glycine max GN=GLYMA_19G029300 PE=3 SV=1
[BLASTED]	TRINITY_DN56505_c0_g1_i1	919	1	1.24579e-116	76	2955117TR:E9M5F7_PUEML E9M5F7 Glycosyltransferase OS=Pueraria montana lobata PE=2 SV=1
[BLASTED]	TRINITY_DN631_c0_g1_i1	380	1	2.5084e-55	81	927822TR:A0A0D2U5H8_GOSRA A0A0D2U5H8 Glycosyltransferase OS=Gossypium raimondii GN=B456_008G185800 PE=3 SV=1
[BLASTED]	TRINITY_DN60462_c0_g1_i1	265	1	1.59551e-07	89	2344167TR:A0A1J7HE57_LUPAN A0A1J7HE57 Glycosyltransferase OS=Lupinus angustifolius GN= _06714 PE=3 SV=1
[BLASTED]	TRINITY_DN6152_c0_g1_i1	606	1	3.49076e-113	89	3395284TR:K7KUA7_SOYBN K7KUA7 Glycosyltransferase OS=Glycine max GN=GLYMA_06G102300 PE=3 SV=1
[BLASTED]	TRINITY_DN61609_c0_g1_i1	231	1	5.80401e-41	94	3162927TR:I1J8Y3_SOYBN I1J8Y3 Glycosyltransferase OS=Glycine max GN=GLYMA_01G177900 PE=3 SV=1
[BLASTED]	TRINITY_DN62712_c0_g1_i1	399	1	1.71419e-63	92	228851TR:A0A067XTH7_CICAR A0A067XTH7 UDP-glycosyltransferase OS=Cicer arietinum GN=UGT73P4 PE=4 SV=1
[BLASTED]	TRINITY_DN8907_c0_g1_i1	676	1	3.28351e-131	91	1719274TR:A0A151QW40_CAJCA A0A151QW40 Xyloglucan glycosyltransferase 4 OS=Cajanus cajan GN=KK1_044477 PE=4 SV=1
[BLASTED]	TRINITY_DN9818_c0_g1_i1	2064	1	0	82	1575884TR:A0A0S3RYV9_PHAAN A0A0S3RYV9 Glycosyltransferase OS=Vigna angularis angularis GN= PE=3 SV=1
[BLASTED]	TRINITY_DN9829_c0_g1_i1	1280	1	5.27373e-128	81	228875TR:A0A067XTX6_CICAR A0A067XTX6 UDP-glycosyltransferase OS=Cicer arietinum GN=UGT78G2 PE=4 SV=1
[BLASTED]	TRINITY_DN66918_c0_g1_i1	361	1	5.49989e-67	91	3176880TR:I1L932_SOYBN I1L932 Glycosyltransferase OS=Glycine max GN=GLYMA_10G062200 PE=3 SV=1
[BLASTED]	TRINITY_DN67674_c0_g1_i1	225	1	4.63602e-25	74	228865TR:A0A067XTL0_CICAR A0A067XTL0 Glycosyltransferase OS=Cicer arietinum GN=UGT88E11 PE=3 SV=1
[BLASTED]	TRINITY_DN67798_c0_g1_i1	586	1	6.15626e-70	85	4172888TR:V7ANF3_PHAVU V7ANF3 Glycosyltransferase OS=Phaseolus vulgaris GN=PHAVU_010G101800g PE=3 SV=1
[BLASTED]	TRINITY_DN6883_c0_g1_i1	209	1	4.01987e-29	90	3060795TR:G7L4X3_MEDTR G7L4X3 Glycosyltransferase OS=Medicago truncatula GN=MTR_7g102550 PE=3 SV=1
[BLASTED]	TRINITY_DN68009_c0_g1_i1	247	1	1.29603e-07	77	1890982TR:A0A199VN46_ANACO A0A199VN46 xyloglucan glycosyltransferase 5 (Fragment) OS=Ananas comosus GN=ACMD2_17480 PE=4 SV=1
[BLASTED]	TRINITY_DN68556_c0_g1_i1	263	1	1.62878e-44	89	3063390TR:G7LH03_MEDTR G7LH03 Glycosyltransferase OS=Medicago truncatula GN=MTR_8g066610 PE=3 SV=1
[BLASTED]	TRINITY_DN69012_c0_g1_i1	327	1	2.25327e-41	79	3922847TR:Q8S3B9_SOYBN Q8S3B9 Glycosyltransferase OS=Glycine max GN=GLYMA_02G184200 PE=3 SV=2
[BLASTED]	TRINITY_DN69113_c0_g1_i1	395	1	2.43348e-42	80	3188504TR:I1MYB4_SOYBN I1MYB4 Glycosyltransferase OS=Glycine max GN=GLYMA_18G003100 PE=3 SV=1
[BLASTED]	TRINITY_DN69424_c0_g1_i1	315	1	5.30242e-23	90	228851TR:A0A067XTH7_CICAR A0A067XTH7 UDP-glycosyltransferase OS=Cicer arietinum GN=UGT73P4 PE=4 SV=1
[BLASTED]	TRINITY_DN69951_c0_g1_i1	303	1	1.47935e-46	82	1436712TR:A0A0L9TQC5_PHAAN A0A0L9TQC5 Glycosyltransferase OS=Phaseolus angularis GN=LR48_Vigan01g192500 PE=3 SV=1
[BLASTED]	TRINITY_DN72386_c0_g1_i1	214	1	2.02249e-29	91	1798846TR:A0A172J2F5_PUEML A0A172J2F5 Glycosyltransferase OS=Pueraria montana lobata GN=UGT50 PE=2 SV=1
[BLASTED]	TRINITY_DN72515_c0_g1_i1	216	1	1.78034e-08	66	3175652TR:I1L2Y4_SOYBN I1L2Y4 Glycosyltransferase OS=Glycine max GN=GLYMA_09G127200 PE=2 SV=1
[BLASTED]	TRINITY_DN7588_c0_g2_i1	296	1	2.067e-42	96	1747259TR:A0A151T889_CAJCA A0A151T889 glycosyltransferase At1g55740 family OS=Cajanus cajan GN=KK1_017847 PE=4 SV=1
[BLASTED]	TRINITY_DN7596_c0_g1_i1	556	1	3.97694e-55	91	3170776TR:I1KD45_SOYBN I1KD45 Glycosyltransferase OS=Glycine max GN=GLYMA_06G206700 PE=3 SV=1
[BLASTED]	TRINITY_DN10_c0_g1_i1	330	1	0.000172935	59	2617234TR:B8LRR8_PICSI B8LRR8 Putative uncharacterized protein OS=Picea sitchensis PE=2 SV=1
[BLASTED]	TRINITY_DN11_c0_g1_i1	704	1	1.54582e-135	88	3410821TR:K7MG23_SOYBN K7MG23 Uncharacterized protein OS=Glycine max GN=GLYMA_16G089300 PE=4 SV=1
[BLASTED]	TRINITY_DN12_c0_g1_i1	617	1	1.43105e-62	90	1958459TR:A0A1D1YHP6_9ARAE A0A1D1YHP6 Ribosomal L19 OS=Anthurium amnicola GN= 19_1 PE=3 SV=1
[BLASTED]	TRINITY_DN14_c0_g1_i1	202	1	2.18166e-13	88	2349019TR:A0A1J7HT91_LUPAN A0A1J7HT91 Uncharacterized protein OS=Lupinus angustifolius GN=TanjilG_01161 PE=4 SV=1
[BLASTED]	TRINITY_DN14_c0_g2_i1	1700	1	3.81282e-45	87	1539406TR:A0A0R0J5Y2_SOYBN A0A0R0J5Y2 Uncharacterized protein OS=Glycine max GN=GLYMA_07G022900 PE=4 SV=1
[BLASTED]	TRINITY_DN14_c0_g2_i2	847	1	1.68003e-103	94	1588700TR:A0A0S3T0Q1_PHAAN A0A0S3T0Q1 Uncharacterized protein OS=Vigna angularis var. angularis GN=Vigan.09G230300 PE=4 SV=1
[BLASTED]	TRINITY_DN23_c0_g1_i1	1335	1	0	91	3396622TR:K7KZ27_SOYBN K7KZ27 Uncharacterized protein OS=Glycine max PE=4 SV=1
[BLASTED]	TRINITY_DN26_c0_g1_i1	1012	1	1.43688e-54	80	3395630TR:K7KVQ8_SOYBN K7KVQ8 Uncharacterized protein OS=Glycine max GN=GLYMA_06G180500 PE=4 SV=1
[BLASTED]	TRINITY_DN26_c0_g2_i1	1011	1	1.39574e-54	80	3395630TR:K7KVQ8_SOYBN K7KVQ8 Uncharacterized protein OS=Glycine max GN=GLYMA_06G180500 PE=4 SV=1
[BLASTED]	TRINITY_DN27_c0_g1_i1	629	1	5.87916e-36	55	1735380TR:A0A151S8I2_CAJCA A0A151S8I2 Retrovirus-related Pol poly from transposon TNT 1-94 (Fragment) OS=Cajanus cajan GN=KK1_027043 PE=4 SV=1
[BLASTED]	TRINITY_DN28_c0_g1_i1	826	1	0	96	1544764TR:A0A0R0KR39_SOYBN A0A0R0KR39 Uncharacterized protein OS=Glycine max GN=GLYMA_02G020500 PE=4 SV=1
[BLASTED]	TRINITY_DN29_c0_g1_i1	682	1	2.05905e-153	99	4185533TR:V7BSF4_PHAVU V7BSF4 Uncharacterized protein OS=Phaseolus vulgaris GN=PHAVU_006G170600g PE=4 SV=1
[BLASTED]	TRINITY_DN39_c0_g1_i1	504	1	9.4898e-08	86	3416164TR:K7MZV0_SOYBN K7MZV0 Uncharacterized protein OS=Glycine max PE=3 SV=1
[BLASTED]	TRINITY_DN39_c0_g2_i1	780	1	2.25189e-70	74	3416165TR:K7MZV1_SOYBN K7MZV1 Kinesin OS=Glycine max PE=3 SV=1
[BLASTED]	TRINITY_DN39_c0_g3_i1	780	1	8.49661e-78	73	3416165TR:K7MZV1_SOYBN K7MZV1 Kinesin OS=Glycine max PE=3 SV=1
[BLASTED]	TRINITY_DN39_c1_g1_i1	811	1	3.48617e-95	94	1430881TR:A0A0L9T8L7_PHAAN A0A0L9T8L7 Uncharacterized protein OS=Phaseolus angularis GN=LR48_Vigan345s001100 PE=4 SV=1
[BLASTED]	TRINITY_DN4_c0_g1_i1	202	1	1.49637e-21	79	3040552TR:G7IH14_MEDTR G7IH14 2OG-Fe(II) oxygenase family oxidoreductase OS=Medicago truncatula GN=MTR_2g069060 PE=3 SV=1
[BLASTED]	TRINITY_DN46_c0_g1_i1	897	1	1.71555e-89	90	1750646TR:A0A151TI40_CAJCA A0A151TI40 Homeobox-leucine zipper ATHB-40 (Fragment) OS=Cajanus cajan GN=KK1_013031 PE=4 SV=1
[BLASTED]	TRINITY_DN48_c0_g1_i1	821	1	1.51511e-18	74	1737288TR:A0A151SE38_CAJCA A0A151SE38 Uncharacterized protein OS=Cajanus cajan GN=KK1_025209 PE=4 SV=1
[BLASTED]	TRINITY_DN48_c0_g2_i1	820	1	1.48807e-18	74	1737288TR:A0A151SE38_CAJCA A0A151SE38 Uncharacterized protein OS=Cajanus cajan GN=KK1_025209 PE=4 SV=1
[BLASTED]	TRINITY_DN49_c0_g1_i1	1317	1	8.49452e-41	97	4198685TR:V7CY35_PHAVU V7CY35 Uncharacterized protein OS=Phaseolus vulgaris GN=PHAVU_001G207000g PE=4 SV=1
[BLASTED]	TRINITY_DN54_c0_g1_i1	513	1	4.03839e-93	94	811765TR:A0A0B2QI99_GLYSO A0A0B2QI99 ABC transporter C family member 10 OS=Glycine soja GN=glysoja_045165 PE=4 SV=1
[BLASTED]	TRINITY_DN55_c0_g1_i1	803	1	4.21599e-29	98	1727544TR:A0A151RKI0_CAJCA A0A151RKI0 Uncharacterized protein OS=Cajanus cajan GN=KK1_035503 PE=4 SV=1
[BLASTED]	TRINITY_DN55_c0_g2_i1	1166	1	5.121e-154	96	1727544TR:A0A151RKI0_CAJCA A0A151RKI0 Uncharacterized protein OS=Cajanus cajan GN=KK1_035503 PE=4 SV=1
[BLASTED]	TRINITY_DN57_c0_g1_i1	437	1	9.13399e-28	71	4079391TR:U5FGL1_POPTR U5FGL1 Uncharacterized protein (Fragment) OS=Populus trichocarpa GN=POPTR_0019s06320g PE=4 SV=1
[BLASTED]	TRINITY_DN59_c0_g1_i1	705	1	1.11416e-08	53	3180740TR:I1LTL4_SOYBN I1LTL4 Uncharacterized protein OS=Glycine max GN=GLYMA_12G176200 PE=4 SV=1
[BLASTED]	TRINITY_DN68_c0_g1_i1	982	1	9.72011e-141	86	820431TR:A0A0B2R8C6_GLYSO A0A0B2R8C6 glycerophosphoryl diester phosphodiesterase 2 OS=Glycine soja GN=glysoja_041971 PE=4 SV=1
[BLASTED]	TRINITY_DN69_c0_g1_i1	527	1	1.35631e-58	81	1742685TR:A0A151SUV6_CAJCA A0A151SUV6 Exocyst complex component 7 OS=Cajanus cajan GN=KK1_013999 PE=4 SV=1
[BLASTED]	TRINITY_DN7_c0_g1_i1	239	1	4.44866e-06	100	1437546TR:A0A0L9TSR0_PHAAN A0A0L9TSR0 Uncharacterized protein OS=Phaseolus angularis GN=LR48_Vigan01g308700 PE=4 SV=1
[BLASTED]	TRINITY_DN7_c0_g2_i1	324	1	1.21719e-05	100	1437546TR:A0A0L9TSR0_PHAAN A0A0L9TSR0 Uncharacterized protein OS=Phaseolus angularis GN=LR48_Vigan01g308700 PE=4 SV=1
[BLASTED]	TRINITY_DN70_c0_g1_i1	793	1	1.85127e-118	86	3179811TR:I1LNS2_SOYBN I1LNS2 Endoglucanase OS=Glycine max GN=GLYMA_12G004800 PE=3 SV=2
[BLASTED]	TRINITY_DN70_c0_g2_i1	1547	1	0	86	3179811TR:I1LNS2_SOYBN I1LNS2 Endoglucanase OS=Glycine max GN=GLYMA_12G004800 PE=3 SV=2
[BLASTED]	TRINITY_DN71_c0_g1_i1	533	1	2.80231e-29	77	2338145TR:A0A1J7GWP4_LUPAN A0A1J7GWP4 Uncharacterized protein OS=Lupinus angustifolius GN=TanjilG_02317 PE=4 SV=1
[BLASTED]	TRINITY_DN72_c0_g1_i1	1655	1	0	82	53376TR:A0A059BDK5_EUCGR A0A059BDK5 Beta-galactosidase OS=Eucalyptus grandis GN=EUGRSUZ_G01775 PE=3 SV=1
[BLASTED]	TRINITY_DN81_c0_g1_i1	452	1	1.90938e-53	97	3050267TR:G7JRM5_MEDTR G7JRM5 White-brown-complex ABC transporter family OS=Medicago truncatula GN=MTR_4g076970 PE=4 SV=1
[BLASTED]	TRINITY_DN81_c0_g2_i1	447	1	1.02189e-89	95	2354872TR:A0A1J7IGS9_LUPAN A0A1J7IGS9 Uncharacterized protein OS=Lupinus angustifolius GN=TanjilG_16122 PE=4 SV=1
[BLASTED]	TRINITY_DN82_c0_g1_i1	604	1	1.87398e-38	75	2334844TR:A0A1J7GM44_LUPAN A0A1J7GM44 Uncharacterized protein OS=Lupinus angustifolius GN=TanjilG_25392 PE=4 SV=1
[BLASTED]	TRINITY_DN84_c0_g1_i1	209	1	5.99955e-16	73	1610762TR:A0A0V0GKN2_SOLCH A0A0V0GKN2 ovule (Fragment) OS=Solanum chacoense PE=4 SV=1
[BLASTED]	TRINITY_DN85_c0_g1_i1	2725	1	0	91	4172190TR:V7AL88_PHAVU V7AL88 Uncharacterized protein OS=Phaseolus vulgaris GN=PHAVU_010G040400g PE=4 SV=1
[BLASTED]	TRINITY_DN85_c0_g2_i1	2593	1	0	91	4172190TR:V7AL88_PHAVU V7AL88 Uncharacterized protein OS=Phaseolus vulgaris GN=PHAVU_010G040400g PE=4 SV=1
[BLASTED]	TRINITY_DN86_c0_g1_i1	502	1	8.51886e-58	80	1531437TR:A0A0R0GR11_SOYBN A0A0R0GR11 Uncharacterized protein OS=Glycine max GN=GLYMA_13G196200 PE=3 SV=1
[BLASTED]	TRINITY_DN88_c0_g1_i1	664	1	1.29866e-148	97	283556TR:A0A072VJT8_MEDTR A0A072VJT8 Calcium-dependent kinase OS=Medicago truncatula GN=MTR_1g055255 PE=4 SV=1
[BLASTED]	TRINITY_DN15_c0_g1_i1	480	1	2.84783e-05	73	2804801TR:D3VMP5_9FABA D3VMP5 Magnesium-protoporphyrin (Fragment) OS=Wisteria sinensis GN=at103 PE=4 SV=1
[BLASTED]	TRINITY_DN16_c0_g1_i1	232	1	9.91864e-26	80	1747236TR:A0A151T866_CAJCA A0A151T866 Uncharacterized protein (Fragment) OS=Cajanus cajan GN=KK1_017816 PE=4 SV=1
[BLASTED]	TRINITY_DN16_c0_g2_i1	232	1	7.45123e-25	78	1747236TR:A0A151T866_CAJCA A0A151T866 Uncharacterized protein (Fragment) OS=Cajanus cajan GN=KK1_017816 PE=4 SV=1
[BLASTED]	TRINITY_DN18_c0_g1_i1	635	1	1.3049e-19	64	3044271TR:G7J039_MEDTR G7J039 Disease resistance (CC-NBS-LRR class) family OS=Medicago truncatula GN=MTR_3g055230 PE=3 SV=2
[BLASTED]	TRINITY_DN19_c0_g1_i1	913	1	2.7877e-31	70	1750817TR:A0A151TIL2_CAJCA A0A151TIL2 WUSCHEL OS=Cajanus cajan GN=KK1_013183 PE=4 SV=1
[BLASTED]	TRINITY_DN2_c0_g1_i1	1477	1	0	92	3392044TR:K7KH90_SOYBN K7KH90 Lipoxygenase OS=Glycine max GN=GLYMA_03G264300 PE=3 SV=1
[BLASTED]	TRINITY_DN20_c0_g1_i1	1477	1	1.09166e-146	93	1586445TR:A0A0S3SU81_PHAAN A0A0S3SU81 Uncharacterized protein OS=Vigna angularis var. angularis GN=Vigan.08G323300 PE=4 SV=1
[BLASTED]	TRINITY_DN22_c0_g1_i1	1414	1	3.82908e-108	77	283456TR:A0A072VJI5_MEDTR A0A072VJI5 HVA22 OS=Medicago truncatula GN=MTR_1g057940 PE=3 SV=1
[BLASTED]	TRINITY_DN22_c0_g1_i2	982	1	7.38847e-60	69	283456TR:A0A072VJI5_MEDTR A0A072VJI5 HVA22 OS=Medicago truncatula GN=MTR_1g057940 PE=3 SV=1
[BLASTED]	TRINITY_DN30_c0_g1_i1	1055	1	3.88205e-44	92	4174498TR:V7ATE0_PHAVU V7ATE0 Uncharacterized protein OS=Phaseolus vulgaris GN=PHAVU_009G079000g PE=4 SV=1
[BLASTED]	TRINITY_DN31_c0_g1_i1	345	1	1.85916e-26	80	3049211TR:G7JLM2_MEDTR G7JLM2 F-box and associated interaction domain OS=Medicago truncatula GN=MTR_4g133170 PE=4 SV=1
[BLASTED]	TRINITY_DN34_c0_g1_i1	453	1	4.94486e-52	89	1966865TR:A0A1D1Z8S6_9ARAE A0A1D1Z8S6 Myosin heavy muscle OS=Anthurium amnicola GN=Mhc_4 PE=3 SV=1
[BLASTED]	TRINITY_DN36_c0_g1_i1	237	1	0.000294231	88	2353735TR:A0A1J7IA73_LUPAN A0A1J7IA73 Uncharacterized protein OS=Lupinus angustifolius GN=TanjilG_32878 PE=4 SV=1
[BLASTED]	TRINITY_DN6_c0_g1_i1	436	1	7.91862e-52	94	3184427TR:I1MC22_SOYBN I1MC22 Uncharacterized protein OS=Glycine max GN=GLYMA_14G220600 PE=4 SV=1
[BLASTED]	TRINITY_DN63_c0_g1_i1	1202	1	7.8458e-38	78	4173743TR:V7AR32_PHAVU V7AR32 Uncharacterized protein (Fragment) OS=Phaseolus vulgaris GN=PHAVU_010G0994000g PE=4 SV=1
[BLASTED]	TRINITY_DN63_c0_g2_i1	437	1	4.50015e-77	84	4173743TR:V7AR32_PHAVU V7AR32 Uncharacterized protein (Fragment) OS=Phaseolus vulgaris GN=PHAVU_010G0994000g PE=4 SV=1
[BLASTED]	TRINITY_DN66_c0_g1_i1	251	1	6.03938e-21	91	2604094TR:B8ATI4_ORYSI B8ATI4 Putative uncharacterized protein OS=Oryza sativa subsp. indica GN=OsI_15715 PE=4 SV=1
[BLASTED]	TRINITY_DN66_c0_g2_i1	408	1	9.37137e-57	95	2604094TR:B8ATI4_ORYSI B8ATI4 Putative uncharacterized protein OS=Oryza sativa subsp. indica GN=OsI_15715 PE=4 SV=1
[BLASTED]	TRINITY_DN77_c0_g1_i1	692	1	1.67115e-16	77	4188813TR:V7C2K1_PHAVU V7C2K1 Uncharacterized protein OS=Phaseolus vulgaris GN=PHAVU_004G123900g PE=4 SV=1
[BLASTED]	TRINITY_DN78_c0_g1_i1	1135	1	6.12515e-171	85	1750148TR:A0A151TGN5_CAJCA A0A151TGN5 Uncharacterized protein OS=Cajanus cajan GN=KK1_012484 PE=4 SV=1
[BLASTED]	TRINITY_DN8_c0_g1_i1	334	1	1.04774e-65	97	3168377TR:I1K1D3_SOYBN I1K1D3 Uncharacterized protein OS=Glycine max GN=GLYMA_05G010600 PE=4 SV=2
[BLASTED]	TRINITY_DN80_c0_g1_i1	560	1	3.07858e-122	96	263032TR:A0A072TRQ6_MEDTR A0A072TRQ6 L-type lectin-domain receptor kinase OS=Medicago truncatula GN=MTR_8g067735 PE=4 SV=1
[BLASTED]	TRINITY_DN80_c0_g2_i1	1714	1	0	84	3063698TR:G7LIH1_MEDTR G7LIH1 L-type lectin-domain receptor kinase OS=Medicago truncatula GN=MTR_8g067930 PE=3 SV=1
[BLASTED]	TRINITY_DN89_c0_g1_i1	1101	1	3.71351e-173	82	3042293TR:G7IQ97_MEDTR G7IQ97 Disease resistance (TIR-NBS-LRR class) OS=Medicago truncatula GN=MTR_2g040230 PE=4 SV=2
[BLASTED]	TRINITY_DN89_c0_g2_i1	1461	1	0	80	3042293TR:G7IQ97_MEDTR G7IQ97 Disease resistance (TIR-NBS-LRR class) OS=Medicago truncatula GN=MTR_2g040230 PE=4 SV=2
[BLASTED]	TRINITY_DN9_c0_g1_i1	1477	1	5.65022e-96	78	3164541TR:I1JGZ8_SOYBN I1JGZ8 Uncharacterized protein OS=Glycine max GN=GLYMA_02G213800 PE=4 SV=2
[BLASTED]	TRINITY_DN90_c0_g1_i1	1666	1	2.29906e-74	86	282013TR:A0A072VF32_MEDTR A0A072VF32 SAUR-like auxin-responsive family OS=Medicago truncatula GN=MTR_1g024085 PE=4 SV=1
[BLASTED]	TRINITY_DN92_c0_g1_i1	331	1	3.11881e-68	94	1736159TR:A0A151SAS6_CAJCA A0A151SAS6 Beta-galactosidase 5 OS=Cajanus cajan GN=KK1_026364 PE=4 SV=1
[BLASTED]	TRINITY_DN92_c0_g2_i1	489	1	3.69127e-107	98	277906TR:A0A072V2E3_MEDTR A0A072V2E3 Beta-galactosidase OS=Medicago truncatula GN=MTR_3g112370 PE=3 SV=1
[BLASTED]	TRINITY_DN92_c1_g1_i1	215	1	2.13843e-40	94	4195710TR:V7CNV9_PHAVU V7CNV9 Uncharacterized protein (Fragment) OS=Phaseolus vulgaris GN=PHAVU_002G1672000g PE=4 SV=1
[BLASTED]	TRINITY_DN93_c0_g1_i1	982	1	2.38695e-71	71	3405805TR:K7LXI9_SOYBN K7LXI9 Uncharacterized protein OS=Glycine max GN=GLYMA_13G060600 PE=4 SV=1
[BLASTED]	TRINITY_DN95_c0_g1_i1	1528	1	0	93	1741887TR:A0A151SSJ7_CAJCA A0A151SSJ7 Cell division cycle OS=Cajanus cajan GN=KK1_003992 PE=4 SV=1
[BLASTED]	TRINITY_DN95_c0_g2_i1	412	1	3.73307e-24	97	3247515TR:I3SUB9_LOTJA I3SUB9 Uncharacterized protein OS=Lotus japonicus PE=2 SV=1
[BLASTED]	TRINITY_DN96_c0_g1_i1	345	1	6.4037e-36	77	4182810TR:V7BIZ0_PHAVU V7BIZ0 Uncharacterized protein OS=Phaseolus vulgaris GN=PHAVU_007G276500g PE=4 SV=1
[BLASTED]	TRINITY_DN97_c0_g1_i1	650	1	5.72107e-74	75	3163057TR:I1J9G4_SOYBN I1J9G4 Uncharacterized protein OS=Glycine max PE=4 SV=2
[BLASTED]	TRINITY_DN97_c0_g2_i1	667	1	3.89286e-95	78	3163057TR:I1J9G4_SOYBN I1J9G4 Uncharacterized protein OS=Glycine max PE=4 SV=2
[BLASTED]	TRINITY_DN98_c0_g1_i1	315	1	1.88226e-68	100	3795883SP:CIPKE_ORYSJ Q2QYM3 CBL-interacting kinase 14 OS=Oryza sativa japonica GN=CIPK14 PE=2 SV=1
[BLASTED]	TRINITY_DN102_c0_g1_i1	1393	1	0	87	1740822TR:A0A151SPF5_CAJCA A0A151SPF5 Cysteine-rich receptor kinase 10 OS=Cajanus cajan GN=KK1_002873 PE=4 SV=1
[BLASTED]	TRINITY_DN103_c0_g1_i1	1027	1	1.28516e-60	92	807953TR:A0A0B2Q785_GLYSO A0A0B2Q785 GMP synthase
[BLASTED]	TRINITY_DN103_c0_g2_i1	846	1	6.98623e-12	83	3187460TR:I1MT24_SOYBN I1MT24 Uncharacterized protein OS=Glycine max GN=GLYMA_17G073900 PE=4 SV=1
[BLASTED]	TRINITY_DN104_c0_g1_i1	1506	1	0	91	797795TR:A0A0B2PCW0_GLYSO A0A0B2PCW0 Chorismate chloroplastic OS=Glycine soja GN=glysoja_032022 PE=4 SV=1
[BLASTED]	TRINITY_DN105_c0_g1_i1	1289	1	3.18808e-52	78	1750782TR:A0A151TIH6_CAJCA A0A151TIH6 Retrovirus-related Pol poly from transposon TNT 1-94 OS=Cajanus cajan GN=KK1_013149 PE=4 SV=1
[BLASTED]	TRINITY_DN106_c0_g2_i1	564	1	2.94409e-28	86	798229TR:A0A0B2PE51_GLYSO A0A0B2PE51 PLANT CADMIUM RESISTANCE 8 OS=Glycine soja GN=glysoja_042128 PE=4 SV=1
[BLASTED]	TRINITY_DN115_c0_g1_i1	1131	1	1.90279e-31	98	4174743TR:V7AU56_PHAVU V7AU56 Uncharacterized protein OS=Phaseolus vulgaris GN=PHAVU_009G021200g PE=4 SV=1
[BLASTED]	TRINITY_DN120_c0_g1_i1	446	1	2.92902e-13	84	791866TR:A0A0B2NVP0_GLYSO A0A0B2NVP0 Uncharacterized protein OS=Glycine soja GN=glysoja_046503 PE=4 SV=1
[BLASTED]	TRINITY_DN133_c0_g1_i1	1419	1	5.16151e-08	81	3003325TR:F6HBQ9_VITVI F6HBQ9 Putative uncharacterized protein OS=Vitis vinifera GN=VIT_09s0018g00330 PE=4 SV=1
[BLASTED]	TRINITY_DN136_c0_g1_i1	204	1	1.52924e-40	98	1531727TR:A0A0R0GU33_SOYBN A0A0R0GU33 Uncharacterized protein OS=Glycine max GN=GLYMA_13G259700 PE=3 SV=1
[BLASTED]	TRINITY_DN136_c0_g2_i1	357	1	5.53871e-32	56	3182550TR:I1M2Q2_SOYBN I1M2Q2 Uncharacterized protein OS=Glycine max GN=GLYMA_13G259700 PE=3 SV=1
[BLASTED]	TRINITY_DN148_c0_g1_i1	366	1	8.40063e-05	62	4273972TR:W9SBZ4_9ROSA W9SBZ4 1-aminocyclopropane-1-carboxylate oxidase-3 OS=Morus notabilis GN=L484_008128 PE=3 SV=1
[BLASTED]	TRINITY_DN149_c0_g1_i1	819	1	1.00488e-64	67	2330521TR:A0A1J7G4I8_LUPAN A0A1J7G4I8 Uncharacterized protein OS=Lupinus angustifolius GN=TanjilG_21637 PE=4 SV=1
[BLASTED]	TRINITY_DN149_c0_g1_i2	744	1	5.0758e-57	68	2330521TR:A0A1J7G4I8_LUPAN A0A1J7G4I8 Uncharacterized protein OS=Lupinus angustifolius GN=TanjilG_21637 PE=4 SV=1
[BLASTED]	TRINITY_DN166_c0_g1_i1	654	1	3.34828e-45	76	4191140TR:V7C9N4_PHAVU V7C9N4 Uncharacterized protein OS=Phaseolus vulgaris GN=PHAVU_003G153300g PE=4 SV=1
[BLASTED]	TRINITY_DN166_c0_g2_i1	216	1	4.87263e-06	57	4191140TR:V7C9N4_PHAVU V7C9N4 Uncharacterized protein OS=Phaseolus vulgaris GN=PHAVU_003G153300g PE=4 SV=1
[BLASTED]	TRINITY_DN167_c0_g1_i1	467	1	7.00542e-80	98	1755399TR:A0A151TWX6_CAJCA A0A151TWX6 Hexosyltransferase OS=Cajanus cajan GN=KK1_010806 PE=3 SV=1
[BLASTED]	TRINITY_DN168_c0_g1_i1	495	1	7.9073e-43	70	1528103TR:A0A0R0FVN4_SOYBN A0A0R0FVN4 Uncharacterized protein OS=Glycine max GN=GLYMA_16G085700 PE=4 SV=1
[BLASTED]	TRINITY_DN170_c0_g1_i1	2479	1	0	67	4191469TR:V7CAP0_PHAVU V7CAP0 Uncharacterized protein OS=Phaseolus vulgaris GN=PHAVU_003G186100g PE=4 SV=1
[BLASTED]	TRINITY_DN179_c0_g1_i1	201	1	4.71034e-41	100	2263071TR:A0A1J3G861_NOCCA A0A1J3G861 Polyubiquitin (Fragment) OS=Noccaea caerulescens GN= PE=4 SV=1
[BLASTED]	TRINITY_DN183_c0_g1_i1	290	1	1.35669e-58	97	130199TR:A0A061GPS7_THECC A0A061GPS7 Leucine-rich repeat kinase family isoform 1 OS=Theobroma cacao GN=TCM_038452 PE=3 SV=1
[BLASTED]	TRINITY_DN183_c0_g2_i1	1233	1	1.17275e-31	83	2357159TR:A0A1J7IY21_LUPAN A0A1J7IY21 Uncharacterized protein OS=Lupinus angustifolius GN=TanjilG_09489 PE=3 SV=1
[BLASTED]	TRINITY_DN185_c0_g1_i1	441	1	1.63461e-50	96	1723082TR:A0A151R7D6_CAJCA A0A151R7D6 Uncharacterized protein C24B11.05 OS=Cajanus cajan GN=KK1_040299 PE=4 SV=1
[BLASTED]	TRINITY_DN185_c0_g2_i1	624	1	9.25422e-50	96	1723082TR:A0A151R7D6_CAJCA A0A151R7D6 Uncharacterized protein C24B11.05 OS=Cajanus cajan GN=KK1_040299 PE=4 SV=1
[BLASTED]	TRINITY_DN110_c0_g1_i1	466	1	4.47311e-43	90	158107TR:A0A067D071_CITSI A0A067D071 Uncharacterized protein (Fragment) OS=Citrus sinensis GN=CISIN_1g037139mg PE=4 SV=1
[BLASTED]	TRINITY_DN110_c0_g1_i2	1230	1	1.09648e-40	91	472972TR:A0A0A0L7D0_CUCSA A0A0A0L7D0 Uncharacterized protein OS=Cucumis sativus GN=Csa_3G257080 PE=3 SV=1
[BLASTED]	TRINITY_DN112_c0_g1_i1	1064	1	2.65952e-51	73	3175343TR:I1L165_SOYBN I1L165 Uncharacterized protein OS=Glycine max GN=GLYMA_09G051900 PE=4 SV=2
[BLASTED]	TRINITY_DN112_c0_g2_i1	837	1	7.49297e-52	73	3175343TR:I1L165_SOYBN I1L165 Uncharacterized protein OS=Glycine max GN=GLYMA_09G051900 PE=4 SV=2
[BLASTED]	TRINITY_DN123_c0_g1_i1	966	1	2.35767e-86	89	1742274TR:A0A151STP0_CAJCA A0A151STP0 Uncharacterized protein OS=Cajanus cajan GN=KK1_004480 PE=4 SV=1
[BLASTED]	TRINITY_DN124_c0_g1_i1	205	1	1.81005e-23	80	2791208TR:D0QEK3_WHEAT D0QEK3 Gag-pol poly OS=Triticum aestivum PE=4 SV=1
[BLASTED]	TRINITY_DN125_c0_g1_i1	202	1	0.000299769	41	213250TR:A0A067KBB1_JATCU A0A067KBB1 Uncharacterized protein OS=Jatropha curcas GN=JCGZ_16493 PE=4 SV=1
[BLASTED]	TRINITY_DN130_c0_g1_i1	1182	1	0.00020334	66	1534810TR:A0A0R0HSW1_SOYBN A0A0R0HSW1 Uncharacterized protein OS=Glycine max GN=GLYMA_10G131200 PE=4 SV=1
[BLASTED]	TRINITY_DN139_c0_g1_i1	441	1	4.07277e-62	100	283998TR:A0A072VL63_MEDTR A0A072VL63 Myosin motor domain and Dil domain OS=Medicago truncatula GN=MTR_1g070280 PE=4 SV=1
[BLASTED]	TRINITY_DN139_c0_g1_i2	453	1	4.05105e-45	98	283998TR:A0A072VL63_MEDTR A0A072VL63 Myosin motor domain and Dil domain OS=Medicago truncatula GN=MTR_1g070280 PE=4 SV=1
[BLASTED]	TRINITY_DN140_c0_g1_i1	597	1	7.36805e-09	89	4189395TR:V7C4C2_PHAVU V7C4C2 Uncharacterized protein OS=Phaseolus vulgaris GN=PHAVU_004G111200g PE=4 SV=1
[BLASTED]	TRINITY_DN145_c0_g1_i1	213	1	9.67798e-11	90	3685752TR:M7ZQJ1_TRIUA M7ZQJ1 anion transporter 7 OS=Triticum urartu GN=TRIUR3_14624 PE=4 SV=1
[BLASTED]	TRINITY_DN155_c0_g1_i1	1340	1	6.93897e-37	88	812609TR:A0A0B2QKQ3_GLYSO A0A0B2QKQ3 pectate lyase 21 OS=Glycine soja GN=glysoja_023850 PE=4 SV=1
[BLASTED]	TRINITY_DN155_c0_g2_i1	914	1	4.98172e-78	92	812609TR:A0A0B2QKQ3_GLYSO A0A0B2QKQ3 pectate lyase 21 OS=Glycine soja GN=glysoja_023850 PE=4 SV=1
[BLASTED]	TRINITY_DN156_c0_g1_i1	258	1	1.05071e-25	76	1042386TR:A0A0D3MJJ2_MUSBA A0A0D3MJJ2 Reverse transcriptase (Fragment) OS=Musa balbisiana PE=4 SV=1
[BLASTED]	TRINITY_DN156_c0_g2_i1	747	1	9.43821e-85	70	4206482TR:W0M7D6_DIORT W0M7D6 ORF3 (Fragment) OS=Dioscorea rotundata PE=4 SV=1
[BLASTED]	TRINITY_DN156_c0_g3_i1	461	1	5.12566e-51	75	4206464TR:W0M6B7_DIORT W0M6B7 ORF3 (Fragment) OS=Dioscorea rotundata PE=4 SV=1
[BLASTED]	TRINITY_DN156_c1_g1_i1	381	1	2.26975e-26	72	3106528TR:H8ZVM7_MUSBA H8ZVM7 ORFIII-like poly (Fragment) OS=Musa balbisiana BBB Group PE=4 SV=1
[BLASTED]	TRINITY_DN157_c0_g1_i1	434	1	6.11923e-35	92	2337048TR:A0A1J7GTI0_LUPAN A0A1J7GTI0 Uncharacterized protein OS=Lupinus angustifolius GN=TanjilG_30042 PE=3 SV=1
[BLASTED]	TRINITY_DN171_c0_g1_i1	561	1	5.2717e-114	92	2355033TR:A0A1J7IHR0_LUPAN A0A1J7IHR0 Uncharacterized protein OS=Lupinus angustifolius GN=TanjilG_20319 PE=4 SV=1
[BLASTED]	TRINITY_DN187_c0_g1_i1	436	1	1.46171e-31	98	1547258TR:A0A0R0LIV4_SOYBN A0A0R0LIV4 Laccase OS=Glycine max GN=GLYMA_01G173600 PE=3 SV=1
[BLASTED]	TRINITY_DN188_c0_g1_i1	510	1	2.48013e-12	49	1947392TR:A0A1D1XIB2_9ARAE A0A1D1XIB2 Chymotrypsin BI OS=Anthurium amnicola GN=CTRB1_0 PE=3 SV=1
[BLASTED]	TRINITY_DN189_c0_g1_i1	320	1	6.00466e-28	65	3270767TR:J3LBG9_ORYBR J3LBG9 Uncharacterized protein OS=Oryza brachyantha PE=4 SV=1
[BLASTED]	TRINITY_DN189_c0_g2_i1	318	1	1.61733e-18	70	3270767TR:J3LBG9_ORYBR J3LBG9 Uncharacterized protein OS=Oryza brachyantha PE=4 SV=1
[BLASTED]	TRINITY_DN191_c0_g1_i1	469	1	4.41691e-75	87	1749481TR:A0A151TEQ4_CAJCA A0A151TEQ4 Myb L OS=Cajanus cajan GN=KK1_011757 PE=4 SV=1
[BLASTED]	TRINITY_DN191_c0_g2_i1	336	1	1.59389e-42	85	3765905TR:Q0PJF1_SOYBN Q0PJF1 MYB transcription factor MYB96 (Fragment) OS=Glycine max GN=MYB96 PE=2 SV=1
[BLASTED]	TRINITY_DN192_c0_g1_i1	829	1	2.8965e-86	79	1720383TR:A0A151QZE9_CAJCA A0A151QZE9 Uncharacterized protein OS=Cajanus cajan GN=KK1_043242 PE=4 SV=1
[BLASTED]	TRINITY_DN192_c0_g2_i1	385	1	7.29671e-27	78	1532174TR:A0A0R0GZ02_SOYBN A0A0R0GZ02 Uncharacterized protein OS=Glycine max GN=GLYMA_13G190700 PE=4 SV=1
[BLASTED]	TRINITY_DN193_c0_g2_i1	335	1	8.0248e-05	91	1751983TR:A0A151TLZ7_CAJCA A0A151TLZ7 Uncharacterized protein OS=Cajanus cajan GN=KK1_021666 PE=4 SV=1
[BLASTED]	TRINITY_DN194_c0_g1_i1	1164	1	0	96	2339853TR:A0A1J7H1M7_LUPAN A0A1J7H1M7 Uncharacterized protein OS=Lupinus angustifolius GN=TanjilG_11493 PE=4 SV=1
[BLASTED]	TRINITY_DN194_c0_g2_i1	1863	1	0	89	3389613TR:K7K8H6_SOYBN K7K8H6 Uncharacterized protein OS=Glycine max GN=GLYMA_02G151800 PE=4 SV=1
[BLASTED]	TRINITY_DN195_c0_g1_i1	932	1	1.34396e-57	68	4179070TR:V7B7I3_PHAVU V7B7I3 Uncharacterized protein OS=Phaseolus vulgaris GN=PHAVU_008G111900g PE=4 SV=1
[BLASTED]	TRINITY_DN195_c0_g1_i2	1847	1	0	78	3414324TR:K7MTC8_SOYBN K7MTC8 Uncharacterized protein OS=Glycine max GN=GLYMA_18G193700 PE=4 SV=1
[BLASTED]	TRINITY_DN198_c0_g1_i1	699	1	2.39734e-07	92	4199752TR:V7D1U3_PHAVU V7D1U3 Uncharacterized protein OS=Phaseolus vulgaris GN=PHAVU_001G210200g PE=4 SV=1
[BLASTED]	TRINITY_DN198_c0_g2_i1	887	1	8.6851e-53	97	1735311TR:A0A151S8B3_CAJCA A0A151S8B3 Ethylene receptor OS=Cajanus cajan GN=KK1_027192 PE=4 SV=1
[BLASTED]	TRINITY_DN1000_c0_g1_i1	703	1	7.98369e-87	95	3064710TR:G8A0L0_MEDTR G8A0L0 Glycoside hydrolase family 81 OS=Medicago truncatula GN=MTR_6g016785 PE=4 SV=1
[BLASTED]	TRINITY_DN1001_c0_g1_i1	312	1	5.08728e-22	86	3409912TR:K7MCU2_SOYBN K7MCU2 Uncharacterized protein OS=Glycine max GN=GLYMA_15G214000 PE=4 SV=1
[BLASTED]	TRINITY_DN1001_c0_g1_i2	272	1	3.1138e-22	86	3409912TR:K7MCU2_SOYBN K7MCU2 Uncharacterized protein OS=Glycine max GN=GLYMA_15G214000 PE=4 SV=1
[BLASTED]	TRINITY_DN1005_c0_g1_i1	627	1	6.64654e-15	71	836140TR:A0A0B2SIT1_GLYSO A0A0B2SIT1 Retrovirus-related Pol poly from transposon TNT 1-94 (Fragment) OS=Glycine soja GN=glysoja_043344 PE=4 SV=1
[BLASTED]	TRINITY_DN1019_c0_g1_i1	373	1	0.00013706	95	260158TR:A0A072TG43_MEDTR A0A072TG43 Heat shock 70 (HSP70)-interacting OS=Medicago truncatula GN=MTR_0276s0010 PE=4 SV=1
[BLASTED]	TRINITY_DN1020_c0_g1_i1	815	1	1.47981e-94	79	2354134TR:A0A1J7ICJ1_LUPAN A0A1J7ICJ1 Kinesin OS=Lupinus angustifolius GN= _25790 PE=3 SV=1
[BLASTED]	TRINITY_DN1021_c0_g1_i1	1835	1	0	88	3162239TR:I1J534_SOYBN I1J534 Uncharacterized protein OS=Glycine max GN=GLYMA_01G025600 PE=4 SV=1
[BLASTED]	TRINITY_DN1033_c0_g1_i1	1357	1	2.15506e-106	90	4174673TR:V7ATY1_PHAVU V7ATY1 Uncharacterized protein OS=Phaseolus vulgaris GN=PHAVU_010G146100g PE=4 SV=1
[BLASTED]	TRINITY_DN1034_c0_g1_i1	515	1	1.36274e-06	100	1429742TR:A0A0L9T5C4_PHAAN A0A0L9T5C4 Uncharacterized protein OS=Phaseolus angularis GN=LR48_Vigan187s002300 PE=3 SV=1
[BLASTED]	TRINITY_DN1036_c0_g1_i1	250	1	1.26995e-45	90	2327615TR:A0A1J7FNH1_LUPAN A0A1J7FNH1 Uncharacterized protein OS=Lupinus angustifolius GN=TanjilG_21670 PE=4 SV=1
[BLASTED]	TRINITY_DN1037_c0_g1_i1	731	1	1.23149e-125	89	1761439TR:A0A151UEH6_CAJCA A0A151UEH6 TMV resistance N OS=Cajanus cajan GN=KK1_049829 PE=4 SV=1
[BLASTED]	TRINITY_DN1049_c0_g1_i1	490	1	1.61312e-59	74	1967994TR:A0A1D1ZCA4_9ARAE A0A1D1ZCA4 Coagulation factor IX-binding subunit A (Fragment) OS=Anthurium amnicola GN=IXA PE=4 SV=1
[BLASTED]	TRINITY_DN1051_c0_g1_i1	1131	1	2.27787e-61	75	278792TR:A0A072V563_MEDTR A0A072V563 G-type lectin S-receptor-like Serine Threonine-kinase OS=Medicago truncatula GN=MTR_2g011160 PE=4 SV=1
[BLASTED]	TRINITY_DN1063_c0_g1_i1	207	1	2.01644e-33	91	1568105TR:A0A0S3RBI9_PHAAN A0A0S3RBI9 Uncharacterized protein OS=Vigna angularis var. angularis GN=Vigan.02G047300 PE=3 SV=1
[BLASTED]	TRINITY_DN1063_c0_g2_i1	357	1	1.02957e-63	86	2380927TR:A2Q2C5_MEDTR A2Q2C5 Chromosome-associated kinesin related (Fragment) OS=Medicago truncatula GN= _AC150207g32v2 PE=4 SV=1
[BLASTED]	TRINITY_DN1064_c0_g1_i1	789	1	1.12041e-25	98	1755357TR:A0A151TWT4_CAJCA A0A151TWT4 LRR receptor-like serine threonine- kinase RKF3 OS=Cajanus cajan GN=KK1_010790 PE=4 SV=1
[BLASTED]	TRINITY_DN1064_c0_g2_i1	1060	1	6.23056e-92	98	1755357TR:A0A151TWT4_CAJCA A0A151TWT4 LRR receptor-like serine threonine- kinase RKF3 OS=Cajanus cajan GN=KK1_010790 PE=4 SV=1
[BLASTED]	TRINITY_DN1066_c0_g1_i1	383	1	5.95658e-30	67	3398199TR:K7L4W1_SOYBN K7L4W1 Uncharacterized protein OS=Glycine max GN=GLYMA_08G041200 PE=3 SV=1
[BLASTED]	TRINITY_DN1079_c0_g1_i1	841	1	6.52123e-80	68	1914307TR:A0A1B5Z7M9_TRISU A0A1B5Z7M9 Uncharacterized protein OS=Trifolium subterraneum GN=TSUD_422340 PE=4 SV=1
[BLASTED]	TRINITY_DN1081_c0_g1_i1	1916	1	0	93	3041785TR:G7IMT1_MEDTR G7IMT1 Serine threonine phosphatase 2C domain OS=Medicago truncatula GN=MTR_2g033910 PE=3 SV=1
[BLASTED]	TRINITY_DN1083_c0_g1_i1	2357	1	1.59067e-11	56	1719232TR:A0A151QVZ8_CAJCA A0A151QVZ8 Copia OS=Cajanus cajan GN=KK1_044496 PE=4 SV=1
[BLASTED]	TRINITY_DN1084_c0_g1_i1	1465	1	1.98875e-147	73	1577245TR:A0A0S3S2S5_PHAAN A0A0S3S2S5 Uncharacterized protein OS=Vigna angularis var. angularis GN=Vigan.05G048200 PE=4 SV=1
[BLASTED]	TRINITY_DN1007_c0_g1_i1	213	1	5.3104e-09	93	1647636TR:A0A103D5D2_CYNCS A0A103D5D2 catalytic domain-containing OS=Cynara cardunculus scolymus GN=Ccrd_024136 PE=4 SV=1
[BLASTED]	TRINITY_DN1010_c0_g1_i1	601	1	7.97513e-35	91	1746883TR:A0A151T748_CAJCA A0A151T748 CASP OS=Cajanus cajan GN=KK1_017424 PE=3 SV=1
[BLASTED]	TRINITY_DN1023_c0_g1_i1	1888	1	0	90	1754255TR:A0A151TTM2_CAJCA A0A151TTM2 Adiponectin receptor 2 OS=Cajanus cajan GN=KK1_009611 PE=4 SV=1
[BLASTED]	TRINITY_DN1023_c0_g2_i1	1960	1	0	91	1754255TR:A0A151TTM2_CAJCA A0A151TTM2 Adiponectin receptor 2 OS=Cajanus cajan GN=KK1_009611 PE=4 SV=1
[BLASTED]	TRINITY_DN1025_c0_g1_i1	265	1	7.1856e-05	72	810379TR:A0A0B2QE94_GLYSO A0A0B2QE94 Uncharacterized protein OS=Glycine soja GN=glysoja_020885 PE=4 SV=1
[BLASTED]	TRINITY_DN1025_c0_g2_i1	266	1	7.1856e-05	72	810379TR:A0A0B2QE94_GLYSO A0A0B2QE94 Uncharacterized protein OS=Glycine soja GN=glysoja_020885 PE=4 SV=1
[BLASTED]	TRINITY_DN1028_c0_g1_i1	216	1	1.2122e-05	45	3826482TR:Q5DNZ8_TOBAC Q5DNZ8 Malate dehydrogenase (Fragment) OS=Nicotiana tabacum PE=2 SV=1
[BLASTED]	TRINITY_DN1028_c0_g2_i1	219	1	1.7403e-05	44	3826482TR:Q5DNZ8_TOBAC Q5DNZ8 Malate dehydrogenase (Fragment) OS=Nicotiana tabacum PE=2 SV=1
[BLASTED]	TRINITY_DN1038_c0_g1_i1	237	1	1.0497e-07	62	4041683TR:S8DJ42_9LAMI S8DJ42 Uncharacterized protein (Fragment) OS=Genlisea aurea GN=M569_15298 PE=4 SV=1
[BLASTED]	TRINITY_DN1041_c0_g1_i1	563	1	1.94511e-05	100	2426496TR:A5ALU5_VITVI A5ALU5 Methionine aminopeptidase OS=Vitis vinifera GN=VITISV_005133 PE=3 SV=1
[BLASTED]	TRINITY_DN1041_c0_g2_i1	562	1	1.9062e-05	100	2426496TR:A5ALU5_VITVI A5ALU5 Methionine aminopeptidase OS=Vitis vinifera GN=VITISV_005133 PE=3 SV=1
[BLASTED]	TRINITY_DN1042_c0_g1_i1	398	1	1.6838e-22	52	3404142TR:K7LRG7_SOYBN K7LRG7 Uncharacterized protein OS=Glycine max GN=GLYMA_11G213700 PE=4 SV=1
[BLASTED]	TRINITY_DN1046_c0_g1_i1	892	1	1.26893e-124	88	3054143TR:G7K838_MEDTR G7K838 Disease resistance (CC-NBS-LRR class) family OS=Medicago truncatula GN=MTR_5g018060 PE=3 SV=1
[BLASTED]	TRINITY_DN1057_c0_g1_i1	637	1	4.51771e-115	89	3163772TR:I1JD01_SOYBN I1JD01 Uncharacterized protein OS=Glycine max GN=GLYMA_02G066800 PE=4 SV=2
[BLASTED]	TRINITY_DN1062_c0_g1_i1	1376	1	0	94	3394372TR:K7KQN4_SOYBN K7KQN4 Uncharacterized protein OS=Glycine max GN=GLYMA_05G166300 PE=4 SV=1
[BLASTED]	TRINITY_DN1072_c0_g1_i1	387	1	3.43777e-29	64	1733410TR:A0A151S2Q7_CAJCA A0A151S2Q7 Uncharacterized protein OS=Cajanus cajan GN=KK1_029147 PE=4 SV=1
[BLASTED]	TRINITY_DN1091_c0_g1_i1	1561	1	4.81569e-165	82	4182215TR:V7BH50_PHAVU V7BH50 Uncharacterized protein OS=Phaseolus vulgaris GN=PHAVU_007G102900g PE=4 SV=1
[BLASTED]	TRINITY_DN1091_c0_g2_i1	787	1	5.73574e-86	81	4182215TR:V7BH50_PHAVU V7BH50 Uncharacterized protein OS=Phaseolus vulgaris GN=PHAVU_007G102900g PE=4 SV=1
[BLASTED]	TRINITY_DN1092_c0_g1_i1	423	1	1.47248e-47	88	1570476TR:A0A0S3RIB7_PHAAN A0A0S3RIB7 Uncharacterized protein OS=Vigna angularis var. angularis GN=Vigan.02G332800 PE=4 SV=1
[BLASTED]	TRINITY_DN1095_c0_g1_i1	256	1	9.27085e-33	96	1963999TR:A0A1D1YZT5_9ARAE A0A1D1YZT5 40S ribosomal S20 OS=Anthurium amnicola GN=rps20_1 PE=3 SV=1
[BLASTED]	TRINITY_DN1095_c0_g2_i1	504	1	3.49445e-63	88	1963999TR:A0A1D1YZT5_9ARAE A0A1D1YZT5 40S ribosomal S20 OS=Anthurium amnicola GN=rps20_1 PE=3 SV=1
[BLASTED]	TRINITY_DN1096_c0_g1_i1	928	1	1.23304e-52	77	2349606TR:A0A1J7HUY5_LUPAN A0A1J7HUY5 Uncharacterized protein OS=Lupinus angustifolius GN=TanjilG_32491 PE=3 SV=1
[BLASTED]	TRINITY_DN10000_c0_g1_i1	230	1	5.54419e-28	78	268251TR:A0A072U7R6_MEDTR A0A072U7R6 Leucine-rich receptor-like kinase family (Fragment) OS=Medicago truncatula GN=MTR_6g016200 PE=4 SV=1
[BLASTED]	TRINITY_DN10000_c0_g2_i1	221	1	2.70051e-27	80	267766TR:A0A072U675_MEDTR A0A072U675 LRR receptor-like kinase family OS=Medicago truncatula GN=MTR_6g016195 PE=4 SV=1
[BLASTED]	TRINITY_DN10002_c0_g1_i1	926	1	8.57179e-105	82	4194310TR:V7CJH8_PHAVU V7CJH8 Uncharacterized protein OS=Phaseolus vulgaris GN=PHAVU_002G076600g PE=3 SV=1
[BLASTED]	TRINITY_DN10002_c0_g2_i1	1745	1	0	86	4194310TR:V7CJH8_PHAVU V7CJH8 Uncharacterized protein OS=Phaseolus vulgaris GN=PHAVU_002G076600g PE=3 SV=1
[BLASTED]	TRINITY_DN10004_c0_g2_i1	1426	1	3.0637e-09	52	4198260TR:V7CWR7_PHAVU V7CWR7 Uncharacterized protein (Fragment) OS=Phaseolus vulgaris GN=PHAVU_001G091900g PE=4 SV=1
[BLASTED]	TRINITY_DN10015_c0_g1_i1	647	1	5.85189e-18	70	839387TR:A0A0B2STQ7_GLYSO A0A0B2STQ7 pentatricopeptide repeat-containing OS=Glycine soja GN=glysoja_007952 PE=4 SV=1
[BLASTED]	TRINITY_DN10016_c0_g1_i1	1017	1	5.69107e-53	68	893970TR:A0A0D2QM04_GOSRA A0A0D2QM04 Uncharacterized protein OS=Gossypium raimondii GN=B456_003G167800 PE=4 SV=1
[BLASTED]	TRINITY_DN10018_c0_g1_i1	430	1	2.67001e-79	92	1723255TR:A0A151R7W1_CAJCA A0A151R7W1 Uncharacterized protein OS=Cajanus cajan GN=KK1_040011 PE=3 SV=1
[BLASTED]	TRINITY_DN10018_c0_g2_i1	584	1	1.65397e-67	91	1547409TR:A0A0R4J2H9_SOYBN A0A0R4J2H9 Uncharacterized protein OS=Glycine max GN=GLYMA_01G095700 PE=3 SV=1
[BLASTED]	TRINITY_DN10018_c0_g3_i1	576	1	4.10189e-69	91	1565243TR:A0A0S3R3B3_PHAAN A0A0S3R3B3 Uncharacterized protein OS=Vigna angularis var. angularis GN=Vigan.01G294500 PE=3 SV=1
[BLASTED]	TRINITY_DN10019_c0_g1_i1	322	1	1.60634e-10	100	3405562TR:K7LWP1_SOYBN K7LWP1 Uncharacterized protein OS=Glycine max GN=GLYMA_12G240600 PE=3 SV=1
[BLASTED]	TRINITY_DN10021_c0_g1_i1	753	1	4.4515e-87	79	3000525TR:F6H3D1_VITVI F6H3D1 Putative uncharacterized protein OS=Vitis vinifera GN=VIT_04s0008g03300 PE=4 SV=1
[BLASTED]	TRINITY_DN10021_c0_g2_i1	1021	1	2.08932e-104	79	3000525TR:F6H3D1_VITVI F6H3D1 Putative uncharacterized protein OS=Vitis vinifera GN=VIT_04s0008g03300 PE=4 SV=1
[BLASTED]	TRINITY_DN10032_c0_g1_i1	556	1	4.8836e-75	87	1045571TR:A0A0D4CI32_ARAHY A0A0D4CI32 Lipoxygenase OS=Arachis hypogaea GN=LOX7_G2 PE=2 SV=1
[BLASTED]	TRINITY_DN10032_c0_g2_i1	512	1	4.90254e-46	94	1045571TR:A0A0D4CI32_ARAHY A0A0D4CI32 Lipoxygenase OS=Arachis hypogaea GN=LOX7_G2 PE=2 SV=1
[BLASTED]	TRINITY_DN10033_c0_g1_i1	873	1	2.2737e-164	91	1591733TR:A0A0S3T9F8_PHAAN A0A0S3T9F8 DETOXIFICATION OS=Vigna angularis angularis GN= PE=3 SV=1
[BLASTED]	TRINITY_DN10035_c0_g1_i1	217	1	1.42165e-32	83	1535850TR:A0A0R0I3Y9_SOYBN A0A0R0I3Y9 Uncharacterized protein (Fragment) OS=Glycine max GN=GLYMA_09G0499001 PE=4 SV=1
[BLASTED]	TRINITY_DN10035_c0_g1_i2	1347	1	2.75032e-12	80	1535850TR:A0A0R0I3Y9_SOYBN A0A0R0I3Y9 Uncharacterized protein (Fragment) OS=Glycine max GN=GLYMA_09G0499001 PE=4 SV=1
[BLASTED]	TRINITY_DN10036_c0_g1_i1	1611	1	7.00437e-15	88	1566162TR:A0A0S3R5Y8_PHAAN A0A0S3R5Y8 Uncharacterized protein (Fragment) OS=Vigna angularis var. angularis GN=Vigan.01G397500 PE=4 SV=1
[BLASTED]	TRINITY_DN10036_c0_g2_i1	300	1	1.00231e-18	95	2331673TR:A0A1J7G9Z2_LUPAN A0A1J7G9Z2 Uncharacterized protein OS=Lupinus angustifolius GN=TanjilG_28916 PE=4 SV=1
[BLASTED]	TRINITY_DN10037_c0_g1_i1	1870	1	5.25166e-101	75	2445829TR:A5C7E6_VITVI A5C7E6 Putative uncharacterized protein OS=Vitis vinifera GN=VITISV_007470 PE=4 SV=1
[BLASTED]	TRINITY_DN10047_c0_g1_i1	265	1	9.4957e-23	88	3715743TR:M8CUR0_AEGTA M8CUR0 3-ketoacyl- synthase 12 OS=Aegilops tauschii GN=F775_22063 PE=4 SV=1
[BLASTED]	TRINITY_DN10048_c0_g1_i1	632	1	8.47968e-144	98	1566331TR:A0A0S3R6F7_PHAAN A0A0S3R6F7 Histone deacetylase OS=Vigna angularis angularis GN= PE=3 SV=1
[BLASTED]	TRINITY_DN10048_c0_g2_i1	1011	1	0	97	1566331TR:A0A0S3R6F7_PHAAN A0A0S3R6F7 Histone deacetylase OS=Vigna angularis angularis GN= PE=3 SV=1
[BLASTED]	TRINITY_DN10048_c0_g2_i2	1009	1	0	97	1566331TR:A0A0S3R6F7_PHAAN A0A0S3R6F7 Histone deacetylase OS=Vigna angularis angularis GN= PE=3 SV=1
[BLASTED]	TRINITY_DN10049_c0_g1_i1	1129	1	5.11628e-15	69	4194504TR:V7CK48_PHAVU V7CK48 Uncharacterized protein OS=Phaseolus vulgaris GN=PHAVU_002G093100g PE=4 SV=1
[BLASTED]	TRINITY_DN10049_c0_g2_i1	633	1	0.000711222	100	1744957TR:A0A151T1J0_CAJCA A0A151T1J0 Uncharacterized protein OS=Cajanus cajan GN=KK1_023346 PE=4 SV=1
[BLASTED]	TRINITY_DN10051_c0_g1_i1	466	1	1.63087e-16	100	4282485TR:X5D9R6_MAGTR X5D9R6 Cytochrome b6-f complex subunit 5 OS=Magnolia tripetala GN=petG PE=3 SV=1
[BLASTED]	TRINITY_DN10052_c0_g1_i1	1181	1	7.16221e-154	87	815059TR:A0A0B2QSS9_GLYSO A0A0B2QSS9 Aspartic ase nepenthesin-2 OS=Glycine soja GN=glysoja_029760 PE=3 SV=1
[BLASTED]	TRINITY_DN10052_c0_g2_i1	1180	1	0	87	815059TR:A0A0B2QSS9_GLYSO A0A0B2QSS9 Aspartic ase nepenthesin-2 OS=Glycine soja GN=glysoja_029760 PE=3 SV=1
[BLASTED]	TRINITY_DN10053_c0_g1_i1	1407	1	6.39298e-111	88	4178973TR:V7B778_PHAVU V7B778 Uncharacterized protein OS=Phaseolus vulgaris GN=PHAVU_008G221800g PE=4 SV=1
[BLASTED]	TRINITY_DN10053_c0_g2_i1	1406	1	6.39298e-111	88	4178973TR:V7B778_PHAVU V7B778 Uncharacterized protein OS=Phaseolus vulgaris GN=PHAVU_008G221800g PE=4 SV=1
[BLASTED]	TRINITY_DN10007_c0_g1_i1	1056	1	3.45521e-93	86	3252126TR:I3TA07_MEDTR I3TA07 Uncharacterized protein OS=Medicago truncatula PE=2 SV=1
[BLASTED]	TRINITY_DN10063_c0_g1_i1	1398	1	3.28736e-47	93	1538214TR:A0A0R0ITP5_SOYBN A0A0R0ITP5 Uncharacterized protein (Fragment) OS=Glycine max GN=GLYMA_08G164200 PE=4 SV=1
[BLASTED]	TRINITY_DN10063_c0_g1_i2	1721	1	6.36104e-52	91	3398788TR:K7L747_SOYBN K7L747 Uncharacterized protein OS=Glycine max PE=4 SV=1
[BLASTED]	TRINITY_DN10064_c0_g1_i1	282	1	2.45059e-16	75	477419TR:A0A0A0LK57_CUCSA A0A0A0LK57 Uncharacterized protein OS=Cucumis sativus GN=Csa_2G317400 PE=4 SV=1
[BLASTED]	TRINITY_DN10064_c0_g2_i1	865	1	3.96328e-88	70	3405660TR:K7LX23_SOYBN K7LX23 Uncharacterized protein OS=Glycine max GN=GLYMA_13G085000 PE=4 SV=1
[BLASTED]	TRINITY_DN10066_c0_g1_i1	1218	1	7.06517e-33	68	1729061TR:A0A151RPY7_CAJCA A0A151RPY7 ribonuclease H At1g65750 family OS=Cajanus cajan GN=KK1_033926 PE=4 SV=1
[BLASTED]	TRINITY_DN10068_c0_g1_i1	1221	1	1.36933e-06	68	103485TR:A0A061EBR6_THECC A0A061EBR6 LINE-type retrotransposon LIb Insertion at the S11 site OS=Theobroma cacao GN=TCM_016873 PE=4 SV=1
[BLASTED]	TRINITY_DN10069_c0_g1_i1	2609	1	0	92	3180179TR:I1LQH6_SOYBN I1LQH6 Uncharacterized protein OS=Glycine max GN=GLYMA_12G055700 PE=4 SV=2
[BLASTED]	TRINITY_DN10069_c0_g1_i2	2684	1	0	92	3180179TR:I1LQH6_SOYBN I1LQH6 Uncharacterized protein OS=Glycine max GN=GLYMA_12G055700 PE=4 SV=2
[BLASTED]	TRINITY_DN10079_c0_g1_i1	1205	1	1.93996e-16	56	1530307TR:A0A0R0GFT7_SOYBN A0A0R0GFT7 Uncharacterized protein OS=Glycine max GN=GLYMA_15G218800 PE=4 SV=1
[BLASTED]	TRINITY_DN10079_c0_g2_i1	1350	1	3.10437e-37	58	1530307TR:A0A0R0GFT7_SOYBN A0A0R0GFT7 Uncharacterized protein OS=Glycine max GN=GLYMA_15G218800 PE=4 SV=1
[BLASTED]	TRINITY_DN10079_c0_g2_i2	1448	1	1.79637e-38	75	1730051TR:A0A151RSV8_CAJCA A0A151RSV8 AC transposase OS=Cajanus cajan GN=KK1_032807 PE=4 SV=1
[BLASTED]	TRINITY_DN10082_c0_g1_i1	2389	1	0	93	3665366TR:M5XFT5_PRUPE M5XFT5 Uncharacterized protein OS=Prunus persica GN=PRUPE_ppa005434mg PE=4 SV=1
[BLASTED]	TRINITY_DN10085_c0_g1_i1	1531	1	0	90	825412TR:A0A0B2RMS4_GLYSO A0A0B2RMS4 nuclease HARBI1 OS=Glycine soja GN=glysoja_005450 PE=4 SV=1
[BLASTED]	TRINITY_DN10085_c0_g1_i2	1537	1	0	90	825412TR:A0A0B2RMS4_GLYSO A0A0B2RMS4 nuclease HARBI1 OS=Glycine soja GN=glysoja_005450 PE=4 SV=1
[BLASTED]	TRINITY_DN10085_c0_g2_i1	724	1	2.77507e-106	91	1448079TR:A0A0L9UMY7_PHAAN A0A0L9UMY7 Uncharacterized protein OS=Phaseolus angularis GN=LR48_Vigan05g187000 PE=4 SV=1
[BLASTED]	TRINITY_DN10008_c0_g1_i1	421	1	7.69899e-84	93	3041720TR:G7IMF6_MEDTR G7IMF6 OS=Medicago truncatula GN=MTR_2g102680 PE=4 SV=1
[BLASTED]	TRINITY_DN10008_c0_g2_i1	447	1	3.75713e-90	93	3041720TR:G7IMF6_MEDTR G7IMF6 OS=Medicago truncatula GN=MTR_2g102680 PE=4 SV=1
[BLASTED]	TRINITY_DN10010_c0_g1_i1	1154	1	4.30881e-93	93	3056801TR:G7KK36_MEDTR G7KK36 ERD (Early-responsive to dehydration stress) family OS=Medicago truncatula GN=MTR_4g132570 PE=4 SV=1
[BLASTED]	TRINITY_DN10010_c0_g2_i1	658	1	1.16921e-110	93	3056801TR:G7KK36_MEDTR G7KK36 ERD (Early-responsive to dehydration stress) family OS=Medicago truncatula GN=MTR_4g132570 PE=4 SV=1
[BLASTED]	TRINITY_DN10011_c0_g1_i1	1420	1	6.58159e-159	75	1742795TR:A0A151SV70_CAJCA A0A151SV70 RING-H2 finger ATL1E OS=Cajanus cajan GN=KK1_014120 PE=4 SV=1
[BLASTED]	TRINITY_DN10014_c0_g1_i1	1987	1	1.45828e-22	58	4173143TR:V7AP74_PHAVU V7AP74 Uncharacterized protein OS=Phaseolus vulgaris GN=PHAVU_010G045000g PE=4 SV=1
[BLASTED]	TRINITY_DN10014_c0_g1_i2	1426	1	2.05368e-23	57	4173143TR:V7AP74_PHAVU V7AP74 Uncharacterized protein OS=Phaseolus vulgaris GN=PHAVU_010G045000g PE=4 SV=1
[BLASTED]	TRINITY_DN10014_c0_g2_i1	845	1	3.10616e-24	58	4173143TR:V7AP74_PHAVU V7AP74 Uncharacterized protein OS=Phaseolus vulgaris GN=PHAVU_010G045000g PE=4 SV=1
[BLASTED]	TRINITY_DN10022_c0_g1_i1	901	1	1.03419e-37	84	1569040TR:A0A0S3RE76_PHAAN A0A0S3RE76 Uncharacterized protein OS=Vigna angularis var. angularis GN=Vigan.02G167500 PE=4 SV=1
[BLASTED]	TRINITY_DN10025_c0_g1_i1	1261	1	1.47308e-128	85	267187TR:A0A072U4F2_MEDTR A0A072U4F2 TPR superfamily OS=Medicago truncatula GN=MTR_7g100328 PE=4 SV=1
[BLASTED]	TRINITY_DN10025_c0_g2_i1	1708	1	3.46916e-131	84	267187TR:A0A072U4F2_MEDTR A0A072U4F2 TPR superfamily OS=Medicago truncatula GN=MTR_7g100328 PE=4 SV=1
[BLASTED]	TRINITY_DN10026_c0_g1_i1	930	1	1.70154e-158	94	3392115TR:K7KHI3_SOYBN K7KHI3 Uncharacterized protein OS=Glycine max PE=4 SV=1
[BLASTED]	TRINITY_DN10026_c0_g2_i1	930	1	1.15076e-158	94	3169534TR:I1K751_SOYBN I1K751 Uncharacterized protein OS=Glycine max GN=GLYMA_06G010500 PE=4 SV=1
[BLASTED]	TRINITY_DN10027_c0_g1_i1	1356	1	1.6108e-148	77	1591037TR:A0A0S3T7F2_PHAAN A0A0S3T7F2 Uncharacterized protein OS=Vigna angularis var. angularis GN=Vigan.11G010000 PE=4 SV=1
[BLASTED]	TRINITY_DN10028_c0_g1_i1	763	1	1.68219e-86	98	2330765TR:A0A1J7G5L6_LUPAN A0A1J7G5L6 RING-type E3 ubiquitin transferase OS=Lupinus angustifolius GN= _01440 PE=4 SV=1
[BLASTED]	TRINITY_DN10030_c0_g1_i1	664	1	3.88513e-111	85	4197890TR:V7CVM1_PHAVU V7CVM1 Uncharacterized protein OS=Phaseolus vulgaris GN=PHAVU_001G134400g PE=3 SV=1
[BLASTED]	TRINITY_DN10039_c0_g1_i1	289	1	6.61052e-42	91	3246339TR:I3SQD0_LOTJA I3SQD0 Uncharacterized protein OS=Lotus japonicus PE=2 SV=1
[BLASTED]	TRINITY_DN10039_c0_g2_i1	335	1	4.5831e-07	84	1737308TR:A0A151SE60_CAJCA A0A151SE60 Hippocampus abundant transcript 1 OS=Cajanus cajan GN=KK1_025005 PE=4 SV=1
[BLASTED]	TRINITY_DN10039_c0_g3_i1	1045	1	0	92	3037696TR:G7I365_MEDTR G7I365 Hippocampus abundant transcript OS=Medicago truncatula GN=MTR_1g092880 PE=4 SV=1
[BLASTED]	TRINITY_DN10039_c0_g3_i2	1275	1	0	79	285224TR:A0A072VPX4_MEDTR A0A072VPX4 Hippocampus abundant transcript OS=Medicago truncatula GN=MTR_1g092880 PE=4 SV=1
[BLASTED]	TRINITY_DN10041_c0_g1_i1	882	1	4.6842e-150	93	3180348TR:I1LRE5_SOYBN I1LRE5 Fatty acyl- reductase OS=Glycine max GN=GLYMA_12G087400 PE=3 SV=1
[BLASTED]	TRINITY_DN10041_c0_g1_i2	289	1	7.6821e-25	92	4171747TR:V7AJX1_PHAVU V7AJX1 Fatty acyl- reductase OS=Phaseolus vulgaris GN=PHAVU_011G092500g PE=3 SV=1
[BLASTED]	TRINITY_DN10042_c0_g1_i1	2436	1	0	70	3043517TR:G7IW90_MEDTR G7IW90 NB-ARC domain disease resistance OS=Medicago truncatula GN=MTR_3g020890 PE=3 SV=1
[BLASTED]	TRINITY_DN10043_c0_g1_i1	235	1	6.81731e-25	78	1974750TR:A0A1D1ZYK3_AUXPR A0A1D1ZYK3 Uncharacterized protein (Fragment) OS=Auxenochlorella protothecoides GN=g.100085 PE=4 SV=1
[BLASTED]	TRINITY_DN10045_c0_g1_i1	580	1	4.50402e-24	78	4194246TR:V7CJA9_PHAVU V7CJA9 Uncharacterized protein OS=Phaseolus vulgaris GN=PHAVU_002G132500g PE=4 SV=1
[BLASTED]	TRINITY_DN10046_c0_g1_i1	1012	1	6.08562e-41	65	2772239TR:C6T9Q9_SOYBN C6T9Q9 Putative uncharacterized protein OS=Glycine max GN=GLYMA_07G027400 PE=2 SV=1
[BLASTED]	TRINITY_DN10046_c0_g2_i1	679	1	9.74875e-06	57	2771106TR:C6T6F2_SOYBN C6T6F2 Putative uncharacterized protein OS=Glycine max PE=2 SV=1
[BLASTED]	TRINITY_DN10054_c0_g2_i1	1368	1	1.41232e-116	79	3167738TR:I1JY59_SOYBN I1JY59 Uncharacterized protein OS=Glycine max PE=4 SV=1
[BLASTED]	TRINITY_DN10055_c0_g1_i1	1040	1	1.14329e-132	76	1723309TR:A0A151R817_CAJCA A0A151R817 Retrovirus-related Pol poly from transposon TNT 1-94 OS=Cajanus cajan GN=KK1_039941 PE=4 SV=1
[BLASTED]	TRINITY_DN10056_c0_g1_i1	1840	1	0	86	1578291TR:A0A0S3S5S3_PHAAN A0A0S3S5S3 Uncharacterized protein OS=Vigna angularis var. angularis GN=Vigan.05G156900 PE=4 SV=1
[BLASTED]	TRINITY_DN10059_c0_g1_i1	1151	1	4.51932e-49	50	4190888TR:V7C8W5_PHAVU V7C8W5 Uncharacterized protein OS=Phaseolus vulgaris GN=PHAVU_003G065500g PE=4 SV=1
[BLASTED]	TRINITY_DN10059_c0_g1_i2	1319	1	5.84327e-47	50	4190888TR:V7C8W5_PHAVU V7C8W5 Uncharacterized protein OS=Phaseolus vulgaris GN=PHAVU_003G065500g PE=4 SV=1
[BLASTED]	TRINITY_DN10061_c0_g1_i1	1101	1	6.28507e-58	98	3180574TR:I1LSN3_SOYBN I1LSN3 Hexosyltransferase OS=Glycine max GN=GLYMA_12G136100 PE=3 SV=1
[BLASTED]	TRINITY_DN10061_c0_g2_i1	854	1	1.63641e-134	99	3171002TR:I1KEF1_SOYBN I1KEF1 Hexosyltransferase OS=Glycine max GN=GLYMA_06G266900 PE=3 SV=1
[BLASTED]	TRINITY_DN10062_c0_g1_i1	2081	1	1.0927e-106	83	3174210TR:I1KVJ8_SOYBN I1KVJ8 Uncharacterized protein OS=Glycine max GN=GLYMA_08G217000 PE=4 SV=1
[BLASTED]	TRINITY_DN10062_c0_g1_i2	1894	1	5.72668e-104	84	1564612TR:A0A0S3R1H4_PHAAN A0A0S3R1H4 Uncharacterized protein OS=Vigna angularis var. angularis GN=Vigan.01G198600 PE=4 SV=1
[BLASTED]	TRINITY_DN10062_c0_g2_i1	1081	1	1.10625e-107	84	1564612TR:A0A0S3R1H4_PHAAN A0A0S3R1H4 Uncharacterized protein OS=Vigna angularis var. angularis GN=Vigan.01G198600 PE=4 SV=1
[BLASTED]	TRINITY_DN10071_c0_g2_i1	1515	1	5.71968e-143	79	2376857TR:A1IGR3_SOYBN A1IGR3 Chlorophyllase 2 OS=Glycine max GN= hl 2 PE=4 SV=1
[BLASTED]	TRINITY_DN10072_c0_g1_i1	599	1	1.54257e-19	69	18445TR:A0A022R952_ERYGU A0A022R952 Uncharacterized protein (Fragment) OS=Erythranthe guttata GN=MIMGU_mgv1a0177021mg PE=4 SV=1
[BLASTED]	TRINITY_DN10072_c0_g2_i1	754	1	2.21079e-27	64	2997434TR:F6GU76_VITVI F6GU76 Putative uncharacterized protein OS=Vitis vinifera GN=VIT_06s0004g08210 PE=4 SV=1
[BLASTED]	TRINITY_DN10072_c0_g3_i1	202	1	1.07356e-16	79	4198604TR:V7CXU2_PHAVU V7CXU2 Uncharacterized protein (Fragment) OS=Phaseolus vulgaris GN=PHAVU_001G1941000g PE=4 SV=1
[BLASTED]	TRINITY_DN10074_c0_g2_i1	722	1	9.44331e-44	84	3404293TR:K7LS20_SOYBN K7LS20 Uncharacterized protein OS=Glycine max GN=GLYMA_11G246500 PE=4 SV=1
[BLASTED]	TRINITY_DN10076_c0_g1_i1	798	1	5.64841e-07	100	240869TR:A0A068U654_COFCA A0A068U654 Uncharacterized protein OS=Coffea canephora GN=GSCOC_T00016241001 PE=4 SV=1
[BLASTED]	TRINITY_DN10076_c0_g2_i1	800	1	5.69444e-07	100	240869TR:A0A068U654_COFCA A0A068U654 Uncharacterized protein OS=Coffea canephora GN=GSCOC_T00016241001 PE=4 SV=1
[BLASTED]	TRINITY_DN10087_c0_g1_i1	1844	1	0	95	3172954TR:I1KPG4_SOYBN I1KPG4 Uncharacterized protein OS=Glycine max GN=GLYMA_08G019500 PE=4 SV=1
[BLASTED]	TRINITY_DN10088_c0_g1_i1	2375	1	0	82	1545198TR:A0A0R0KW46_SOYBN A0A0R0KW46 Uncharacterized protein OS=Glycine max GN=GLYMA_03G242800 PE=4 SV=1
[BLASTED]	TRINITY_DN10089_c0_g1_i1	1295	1	1.13635e-159	81	3185719TR:I1MIW1_SOYBN I1MIW1 Mitogen-activated kinase OS=Glycine max GN=GLYMA_15G240700 PE=4 SV=1
[BLASTED]	TRINITY_DN10090_c0_g1_i1	1010	1	3.47199e-67	71	1720636TR:A0A151R069_CAJCA A0A151R069 Uncharacterized protein OS=Cajanus cajan GN=KK1_042973 PE=4 SV=1
[BLASTED]	TRINITY_DN10094_c0_g1_i1	532	1	1.26259e-22	77	1576684TR:A0A0S3S162_PHAAN A0A0S3S162 Uncharacterized protein OS=Vigna angularis var. angularis GN=Vigan.04G421800 PE=4 SV=1
[BLASTED]	TRINITY_DN10094_c0_g2_i1	839	1	4.44985e-42	68	1576684TR:A0A0S3S162_PHAAN A0A0S3S162 Uncharacterized protein OS=Vigna angularis var. angularis GN=Vigan.04G421800 PE=4 SV=1
[BLASTED]	TRINITY_DN10096_c0_g1_i1	1417	1	3.23985e-171	87	3163451TR:I1JBG1_SOYBN I1JBG1 Uncharacterized protein OS=Glycine max GN=GLYMA_02G012300 PE=4 SV=1
[BLASTED]	TRINITY_DN10097_c0_g1_i1	321	1	4.79339e-27	65	3398183TR:K7L4T8_SOYBN K7L4T8 Uncharacterized protein OS=Glycine max GN=GLYMA_08G038700 PE=4 SV=1
[BLASTED]	TRINITY_DN10097_c0_g2_i1	418	1	4.12074e-77	95	1563028TR:A0A0S3QWX8_PHAAN A0A0S3QWX8 Uncharacterized protein OS=Vigna angularis var. angularis GN=Vigan.01G025900 PE=4 SV=1
[BLASTED]	TRINITY_DN10097_c0_g2_i2	587	1	3.78935e-87	95	1563028TR:A0A0S3QWX8_PHAAN A0A0S3QWX8 Uncharacterized protein OS=Vigna angularis var. angularis GN=Vigan.01G025900 PE=4 SV=1
[BLASTED]	TRINITY_DN10098_c0_g1_i1	374	1	1.17476e-08	70	212305TR:A0A067K8K0_JATCU A0A067K8K0 Uncharacterized protein OS=Jatropha curcas GN=JCGZ_11709 PE=3 SV=1
[BLASTED]	TRINITY_DN10099_c0_g1_i1	2128	1	0	92	3972062TR:Q9XFC1_LUPLU Q9XFC1 Stearoyl acyl carrier desaturase Lldd3A20 OS=Lupinus luteus PE=2 SV=1
[BLASTED]	TRINITY_DN10099_c0_g1_i2	2262	1	0	95	1732268TR:A0A151RZD4_CAJCA A0A151RZD4 Acyl-
[BLASTED]	TRINITY_DN10100_c0_g1_i1	530	1	3.51899e-09	69	833949TR:A0A0B2SCF8_GLYSO A0A0B2SCF8 Uncharacterized protein OS=Glycine soja GN=glysoja_041863 PE=4 SV=1
[BLASTED]	TRINITY_DN10100_c0_g2_i1	853	1	9.57464e-17	65	1742157TR:A0A151STC2_CAJCA A0A151STC2 Uncharacterized protein OS=Cajanus cajan GN=KK1_004292 PE=4 SV=1
[BLASTED]	TRINITY_DN10101_c0_g1_i1	1056	1	8.69339e-81	66	1735838TR:A0A151S9U8_CAJCA A0A151S9U8 disease resistance RPP13 1 OS=Cajanus cajan GN=KK1_026489 PE=3 SV=1
[BLASTED]	TRINITY_DN10102_c0_g1_i1	2094	1	0	93	1570072TR:A0A0S3RH61_PHAAN A0A0S3RH61 Uncharacterized protein OS=Vigna angularis var. angularis GN=Vigan.02G292900 PE=4 SV=1
[BLASTED]	TRINITY_DN10102_c0_g1_i2	885	1	4.94159e-89	98	4177340TR:V7B275_PHAVU V7B275 Uncharacterized protein OS=Phaseolus vulgaris GN=PHAVU_009G219900g PE=4 SV=1
[BLASTED]	TRINITY_DN10103_c0_g1_i1	808	1	1.81714e-38	100	2961590TR:F2CVR0_HORVV F2CVR0 OS=Hordeum vulgare vulgare PE=2 SV=1
[BLASTED]	TRINITY_DN10103_c0_g1_i2	840	1	2.41393e-38	100	2961590TR:F2CVR0_HORVV F2CVR0 OS=Hordeum vulgare vulgare PE=2 SV=1
[BLASTED]	TRINITY_DN10104_c0_g1_i1	592	1	1.02178e-17	78	839236TR:A0A0B2ST49_GLYSO A0A0B2ST49 receptor kinase OS=Glycine soja GN=glysoja_015535 PE=4 SV=1
[BLASTED]	TRINITY_DN10105_c0_g1_i1	1401	1	2.22456e-43	82	1571160TR:A0A0S3RKA7_PHAAN A0A0S3RKA7 Uncharacterized protein OS=Vigna angularis var. angularis GN=Vigan.03G065900 PE=4 SV=1
[BLASTED]	TRINITY_DN10105_c0_g2_i1	1413	1	1.50182e-44	82	1571160TR:A0A0S3RKA7_PHAAN A0A0S3RKA7 Uncharacterized protein OS=Vigna angularis var. angularis GN=Vigan.03G065900 PE=4 SV=1
[BLASTED]	TRINITY_DN10116_c0_g1_i1	1210	1	1.59257e-177	77	3183797TR:I1M8P5_SOYBN I1M8P5 Uncharacterized protein OS=Glycine max PE=4 SV=1
[BLASTED]	TRINITY_DN10116_c0_g2_i1	761	1	4.05809e-121	94	3664327TR:M5XCQ9_PRUPE M5XCQ9 Uncharacterized protein OS=Prunus persica GN=PRUPE_ppa006432mg PE=4 SV=1
[BLASTED]	TRINITY_DN10117_c0_g1_i1	204	1	1.41084e-11	73	3413047TR:K7MP05_SOYBN K7MP05 Uncharacterized protein OS=Glycine max GN=GLYMA_17G256100 PE=4 SV=1
[BLASTED]	TRINITY_DN10118_c0_g1_i1	254	1	6.46886e-52	98	2085102TR:A0A1D6DB37_WHEAT A0A1D6DB37 Uncharacterized protein OS=Triticum aestivum PE=4 SV=1
[BLASTED]	TRINITY_DN10119_c0_g1_i1	1515	1	7.251e-110	88	4174985TR:V7AUX8_PHAVU V7AUX8 Uncharacterized protein OS=Phaseolus vulgaris GN=PHAVU_009G123400g PE=3 SV=1
[BLASTED]	TRINITY_DN10120_c0_g1_i1	1177	1	5.01793e-86	84	3184059TR:I1MA31_SOYBN I1MA31 Uncharacterized protein OS=Glycine max GN=GLYMA_14G148800 PE=4 SV=1
[BLASTED]	TRINITY_DN10132_c0_g1_i1	400	1	2.24685e-90	98	1526714TR:A0A0R0FGU6_SOYBN A0A0R0FGU6 Uncharacterized protein (Fragment) OS=Glycine max GN=GLYMA_18G2862002 PE=4 SV=1
[BLASTED]	TRINITY_DN10133_c0_g1_i1	568	1	8.13012e-65	94	2381084TR:A2Q2U3_MEDTR A2Q2U3 CENP-B Homeodomain-like OS=Medicago truncatula GN= _AC152184g20v2 PE=4 SV=1
[BLASTED]	TRINITY_DN10134_c0_g1_i1	746	1	1.25713e-70	77	3181253TR:I1LW01_SOYBN I1LW01 Uncharacterized protein OS=Glycine max GN=GLYMA_13G087700 PE=4 SV=1
[BLASTED]	TRINITY_DN10134_c0_g2_i1	479	1	9.65764e-58	76	1756354TR:A0A151TZQ7_CAJCA A0A151TZQ7 Pollen-specific C13 OS=Cajanus cajan GN=KK1_005117 PE=4 SV=1
[BLASTED]	TRINITY_DN10135_c0_g1_i1	1101	1	3.91284e-23	52	1721331TR:A0A151R285_CAJCA A0A151R285 Uncharacterized protein (Fragment) OS=Cajanus cajan GN=KK1_042238 PE=4 SV=1
[BLASTED]	TRINITY_DN10135_c0_g1_i2	1301	1	9.15164e-43	54	1721331TR:A0A151R285_CAJCA A0A151R285 Uncharacterized protein (Fragment) OS=Cajanus cajan GN=KK1_042238 PE=4 SV=1
[BLASTED]	TRINITY_DN10135_c0_g1_i3	1274	1	4.65183e-35	69	1728800TR:A0A151RP73_CAJCA A0A151RP73 Uncharacterized protein OS=Cajanus cajan GN=KK1_034183 PE=4 SV=1
[BLASTED]	TRINITY_DN10135_c0_g1_i4	1474	1	8.30131e-51	64	1728800TR:A0A151RP73_CAJCA A0A151RP73 Uncharacterized protein OS=Cajanus cajan GN=KK1_034183 PE=4 SV=1
[BLASTED]	TRINITY_DN10136_c0_g1_i1	383	1	9.92171e-05	88	4183379TR:V7BKR6_PHAVU V7BKR6 Uncharacterized protein OS=Phaseolus vulgaris GN=PHAVU_007G255600g PE=4 SV=1
[BLASTED]	TRINITY_DN10137_c0_g1_i1	1142	1	4.62472e-142	95	1724715TR:A0A151RC56_CAJCA A0A151RC56 LRR receptor-like serine threonine- kinase At5g45840 family (Fragment) OS=Cajanus cajan GN=KK1_038580 PE=4 SV=1
[BLASTED]	TRINITY_DN10137_c0_g1_i2	971	1	5.36878e-143	95	1724715TR:A0A151RC56_CAJCA A0A151RC56 LRR receptor-like serine threonine- kinase At5g45840 family (Fragment) OS=Cajanus cajan GN=KK1_038580 PE=4 SV=1
[BLASTED]	TRINITY_DN10137_c0_g2_i1	544	1	3.38459e-112	95	1724715TR:A0A151RC56_CAJCA A0A151RC56 LRR receptor-like serine threonine- kinase At5g45840 family (Fragment) OS=Cajanus cajan GN=KK1_038580 PE=4 SV=1
[BLASTED]	TRINITY_DN10147_c0_g1_i1	679	1	8.58294e-05	100	1725508TR:A0A151REH3_CAJCA A0A151REH3 chromosomal OS=Cajanus cajan GN=KK1_037610 PE=4 SV=1
[BLASTED]	TRINITY_DN10148_c0_g1_i1	863	1	3.30968e-95	89	277199TR:A0A072V088_MEDTR A0A072V088 Phosphoinositide phospholipase C OS=Medicago truncatula GN=MTR_3g070560 PE=4 SV=1
[BLASTED]	TRINITY_DN10149_c0_g1_i1	347	1	3.39867e-32	72	1724884TR:A0A151RCN6_CAJCA A0A151RCN6 Uncharacterized protein OS=Cajanus cajan GN=KK1_038405 PE=4 SV=1
[BLASTED]	TRINITY_DN10149_c0_g2_i1	347	1	6.92406e-33	72	1724884TR:A0A151RCN6_CAJCA A0A151RCN6 Uncharacterized protein OS=Cajanus cajan GN=KK1_038405 PE=4 SV=1
[BLASTED]	TRINITY_DN10150_c0_g1_i1	1756	1	0	83	2351702TR:A0A1J7I107_LUPAN A0A1J7I107 Uncharacterized protein OS=Lupinus angustifolius GN=TanjilG_13443 PE=4 SV=1
[BLASTED]	TRINITY_DN10152_c0_g1_i1	471	1	3.93996e-28	93	1740822TR:A0A151SPF5_CAJCA A0A151SPF5 Cysteine-rich receptor kinase 10 OS=Cajanus cajan GN=KK1_002873 PE=4 SV=1
[BLASTED]	TRINITY_DN10152_c0_g2_i1	419	1	3.39616e-61	100	1541014TR:A0A0R0JNU0_SOYBN A0A0R0JNU0 Uncharacterized protein OS=Glycine max GN=GLYMA_06G312000 PE=4 SV=1
[BLASTED]	TRINITY_DN10152_c0_g2_i2	884	1	3.82775e-133	96	1541014TR:A0A0R0JNU0_SOYBN A0A0R0JNU0 Uncharacterized protein OS=Glycine max GN=GLYMA_06G312000 PE=4 SV=1
[BLASTED]	TRINITY_DN10152_c0_g2_i3	800	1	2.59899e-96	96	1541014TR:A0A0R0JNU0_SOYBN A0A0R0JNU0 Uncharacterized protein OS=Glycine max GN=GLYMA_06G312000 PE=4 SV=1
[BLASTED]	TRINITY_DN10153_c0_g1_i1	284	1	2.69007e-19	73	1523731TR:A0A0R0ELE4_SOYBN A0A0R0ELE4 Uncharacterized protein OS=Glycine max GN=GLYMA_19G113300 PE=4 SV=1
[BLASTED]	TRINITY_DN10153_c0_g2_i1	1459	1	0	87	1523652TR:A0A0R0EKL1_SOYBN A0A0R0EKL1 Uncharacterized protein OS=Glycine max GN=GLYMA_19G113300 PE=4 SV=1
[BLASTED]	TRINITY_DN10153_c0_g2_i2	1562	1	0	88	1753295TR:A0A151TQU3_CAJCA A0A151TQU3 Exostosin-1 OS=Cajanus cajan GN=KK1_008635 PE=4 SV=1
[BLASTED]	TRINITY_DN10106_c0_g1_i1	1391	1	3.26374e-72	100	3176337TR:I1L6G7_SOYBN I1L6G7 Uncharacterized protein OS=Glycine max GN=GLYMA_09G256100 PE=3 SV=1
[BLASTED]	TRINITY_DN10106_c0_g1_i2	1546	1	4.09339e-43	98	3176337TR:I1L6G7_SOYBN I1L6G7 Uncharacterized protein OS=Glycine max GN=GLYMA_09G256100 PE=3 SV=1
[BLASTED]	TRINITY_DN10106_c0_g1_i3	401	1	1.33623e-90	100	1441160TR:A0A0L9U335_PHAAN A0A0L9U335 Uncharacterized protein OS=Phaseolus angularis GN=LR48_Vigan03g045800 PE=3 SV=1
[BLASTED]	TRINITY_DN10106_c0_g1_i4	1643	1	7.12014e-43	98	3176337TR:I1L6G7_SOYBN I1L6G7 Uncharacterized protein OS=Glycine max GN=GLYMA_09G256100 PE=3 SV=1
[BLASTED]	TRINITY_DN10138_c0_g1_i1	633	1	8.64695e-18	89	1762602TR:A0A151UHV4_CAJCA A0A151UHV4 BRASSINOSTEROID INSENSITIVE 1-associated receptor kinase 1 OS=Cajanus cajan GN=KK1_048254 PE=3 SV=1
[BLASTED]	TRINITY_DN10138_c0_g2_i1	717	1	1.04152e-15	71	3615613TR:M4DHY5_BRARP M4DHY5 Uncharacterized protein OS=Brassica rapa subsp. pekinensis PE=4 SV=1
[BLASTED]	TRINITY_DN10186_c0_g1_i1	1146	1	3.02557e-149	83	2330723TR:A0A1J7G5E8_LUPAN A0A1J7G5E8 Uncharacterized protein OS=Lupinus angustifolius GN=TanjilG_23822 PE=4 SV=1
[BLASTED]	TRINITY_DN10186_c0_g2_i1	1683	1	0	82	3046781TR:G7JAK1_MEDTR G7JAK1 UDP-UDP-UDP-Glucosyltransferase family OS=Medicago truncatula GN=MTR_3g069690 PE=4 SV=1
[BLASTED]	TRINITY_DN10163_c0_g1_i1	743	1	7.68618e-67	87	276889TR:A0A072UZ87_MEDTR A0A072UZ87 Transmembrane OS=Medicago truncatula GN=MTR_4g092130 PE=4 SV=1
[BLASTED]	TRINITY_DN10164_c0_g1_i1	547	1	0.000567509	100	1077294TR:A0A0D9WY11_9ORYZ A0A0D9WY11 Uncharacterized protein OS=Leersia perrieri PE=3 SV=1
[BLASTED]	TRINITY_DN10165_c0_g1_i1	1179	1	5.54339e-71	96	3189098TR:I1N1F3_SOYBN I1N1F3 Uncharacterized protein OS=Glycine max GN=GLYMA_18G136200 PE=4 SV=1
[BLASTED]	TRINITY_DN10165_c0_g2_i1	1073	1	2.09034e-88	93	2771402TR:C6T7B1_SOYBN C6T7B1 Trehalose 6-phosphate phosphatase OS=Glycine max PE=2 SV=1
[BLASTED]	TRINITY_DN10166_c0_g1_i1	763	1	6.33006e-24	92	1733473TR:A0A151S2X3_CAJCA A0A151S2X3 Uncharacterized protein OS=Cajanus cajan GN=KK1_029153 PE=4 SV=1
[BLASTED]	TRINITY_DN10166_c0_g2_i1	764	1	6.33006e-24	92	1733473TR:A0A151S2X3_CAJCA A0A151S2X3 Uncharacterized protein OS=Cajanus cajan GN=KK1_029153 PE=4 SV=1
[BLASTED]	TRINITY_DN10167_c0_g1_i1	2144	1	3.2531e-160	74	4190779TR:V7C8J9_PHAVU V7C8J9 Uncharacterized protein OS=Phaseolus vulgaris GN=PHAVU_003G017800g PE=4 SV=1
[BLASTED]	TRINITY_DN10167_c0_g1_i2	2059	1	1.33425e-160	74	4190779TR:V7C8J9_PHAVU V7C8J9 Uncharacterized protein OS=Phaseolus vulgaris GN=PHAVU_003G017800g PE=4 SV=1
[BLASTED]	TRINITY_DN10168_c0_g1_i1	349	1	2.46781e-16	82	3239365TR:I3S1V2_LOTJA I3S1V2 Uncharacterized protein OS=Lotus japonicus PE=2 SV=1
[BLASTED]	TRINITY_DN10168_c0_g2_i1	1568	1	5.23472e-114	86	3239365TR:I3S1V2_LOTJA I3S1V2 Uncharacterized protein OS=Lotus japonicus PE=2 SV=1
[BLASTED]	TRINITY_DN10168_c0_g2_i2	2111	1	1.9234e-93	85	3239365TR:I3S1V2_LOTJA I3S1V2 Uncharacterized protein OS=Lotus japonicus PE=2 SV=1
[BLASTED]	TRINITY_DN10169_c0_g1_i1	511	1	1.35924e-60	88	1726571TR:A0A151RHM9_CAJCA A0A151RHM9 SRG1 OS=Cajanus cajan GN=KK1_036619 PE=3 SV=1
[BLASTED]	TRINITY_DN10169_c0_g2_i1	1293	1	6.36131e-177	82	1726571TR:A0A151RHM9_CAJCA A0A151RHM9 SRG1 OS=Cajanus cajan GN=KK1_036619 PE=3 SV=1
[BLASTED]	TRINITY_DN10179_c0_g1_i1	565	1	1.61144e-58	80	2773411TR:C6TD41_SOYBN C6TD41 Putative uncharacterized protein OS=Glycine max GN=GLYMA_14G151700 PE=2 SV=1
[BLASTED]	TRINITY_DN10179_c0_g1_i2	2310	1	1.87735e-35	75	2332144TR:A0A1J7GC32_LUPAN A0A1J7GC32 Uncharacterized protein OS=Lupinus angustifolius GN=TanjilG_12708 PE=4 SV=1
[BLASTED]	TRINITY_DN10181_c0_g1_i1	331	1	4.87891e-62	98	1755728TR:A0A151TXW0_CAJCA A0A151TXW0 Kelch repeat and BTB domain-containing 8 OS=Cajanus cajan GN=KK1_011156 PE=4 SV=1
[BLASTED]	TRINITY_DN10181_c0_g2_i1	396	1	1.32668e-82	98	3191213TR:I1NCH4_SOYBN I1NCH4 Uncharacterized protein OS=Glycine max GN=GLYMA_19G252500 PE=4 SV=1
[BLASTED]	TRINITY_DN10183_c0_g1_i1	699	1	3.9807e-90	82	3252273TR:I3TAH9_LOTJA I3TAH9 Uncharacterized protein OS=Lotus japonicus PE=2 SV=1
[BLASTED]	TRINITY_DN10183_c0_g1_i2	388	1	1.52681e-05	81	3414451TR:K7MTS4_SOYBN K7MTS4 Uncharacterized protein OS=Glycine max GN=GLYMA_18G211900 PE=4 SV=1
[BLASTED]	TRINITY_DN10184_c0_g1_i1	1342	1	4.9329e-179	99	4171904TR:V7AKD7_PHAVU V7AKD7 Uncharacterized protein OS=Phaseolus vulgaris GN=PHAVU_011G169700g PE=3 SV=1
[BLASTED]	TRINITY_DN10184_c0_g1_i2	1873	1	0	94	4171904TR:V7AKD7_PHAVU V7AKD7 Uncharacterized protein OS=Phaseolus vulgaris GN=PHAVU_011G169700g PE=3 SV=1
[BLASTED]	TRINITY_DN10184_c0_g1_i3	1760	1	0	95	4171904TR:V7AKD7_PHAVU V7AKD7 Uncharacterized protein OS=Phaseolus vulgaris GN=PHAVU_011G169700g PE=3 SV=1
[BLASTED]	TRINITY_DN10108_c0_g1_i1	873	1	3.0871e-107	90	4194207TR:V7CJ64_PHAVU V7CJ64 Uncharacterized protein OS=Phaseolus vulgaris GN=PHAVU_002G128600g PE=4 SV=1
[BLASTED]	TRINITY_DN10109_c0_g1_i1	277	1	3.29541e-38	100	3042519TR:G7IRG3_MEDTR G7IRG3 Eukaryotic translation initiation factor 3 subunit I OS=Medicago truncatula GN=MTR_2g087640 PE=3 SV=2
[BLASTED]	TRINITY_DN10109_c0_g2_i1	1475	1	0	100	1750156TR:A0A151TGP4_CAJCA A0A151TGP4 Eukaryotic translation initiation factor 3 subunit I OS=Cajanus cajan GN=KK1_012440 PE=3 SV=1
[BLASTED]	TRINITY_DN10109_c0_g2_i2	1724	1	0	99	1750156TR:A0A151TGP4_CAJCA A0A151TGP4 Eukaryotic translation initiation factor 3 subunit I OS=Cajanus cajan GN=KK1_012440 PE=3 SV=1
[BLASTED]	TRINITY_DN10110_c0_g1_i1	300	1	7.90901e-60	91	1724862TR:A0A151RCL2_CAJCA A0A151RCL2 Transposon Ty3-I Gag-Pol poly OS=Cajanus cajan GN=KK1_038335 PE=4 SV=1
[BLASTED]	TRINITY_DN10110_c0_g2_i1	271	1	2.34498e-54	94	1724862TR:A0A151RCL2_CAJCA A0A151RCL2 Transposon Ty3-I Gag-Pol poly OS=Cajanus cajan GN=KK1_038335 PE=4 SV=1
[BLASTED]	TRINITY_DN10111_c0_g1_i1	752	1	2.79204e-40	85	1760121TR:A0A151UAN9_CAJCA A0A151UAN9 Uncharacterized protein OS=Cajanus cajan GN=KK1_020542 PE=4 SV=1
[BLASTED]	TRINITY_DN10112_c0_g1_i1	965	1	6.95504e-52	79	4195770TR:V7CP21_PHAVU V7CP21 Uncharacterized protein OS=Phaseolus vulgaris GN=PHAVU_002G276300g PE=4 SV=1
[BLASTED]	TRINITY_DN10113_c0_g1_i1	272	1	3.46934e-06	100	1720139TR:A0A151QYN9_CAJCA A0A151QYN9 Uncharacterized protein OS=Cajanus cajan GN=KK1_043532 PE=4 SV=1
[BLASTED]	TRINITY_DN10122_c0_g1_i1	2043	1	0	68	4190636TR:V7C838_PHAVU V7C838 Uncharacterized protein OS=Phaseolus vulgaris GN=PHAVU_003G005300g PE=4 SV=1
[BLASTED]	TRINITY_DN10123_c0_g1_i1	1691	1	0	92	1746421TR:A0A151T5T1_CAJCA A0A151T5T1 Subtilisin-like protease OS=Cajanus cajan GN=KK1_016940 PE=4 SV=1
[BLASTED]	TRINITY_DN10125_c0_g1_i1	765	1	5.15381e-149	96	268402TR:A0A072U888_MEDTR A0A072U888 NADP-specific glutamate dehydrogenase OS=Medicago truncatula GN=MTR_6g029460 PE=3 SV=1
[BLASTED]	TRINITY_DN10126_c0_g1_i1	1158	1	2.64056e-37	98	3415504TR:K7MXG7_SOYBN K7MXG7 Uncharacterized protein OS=Glycine max GN=GLYMA_19G092900 PE=4 SV=1
[BLASTED]	TRINITY_DN10126_c0_g2_i1	1157	1	2.64056e-37	98	3415504TR:K7MXG7_SOYBN K7MXG7 Uncharacterized protein OS=Glycine max GN=GLYMA_19G092900 PE=4 SV=1
[BLASTED]	TRINITY_DN10130_c0_g1_i1	672	1	1.25481e-26	67	1730507TR:A0A151RU74_CAJCA A0A151RU74 LINE-1 reverse transcriptase isogeny OS=Cajanus cajan GN=KK1_032331 PE=4 SV=1
[BLASTED]	TRINITY_DN10140_c0_g1_i1	764	1	3.93758e-14	95	3456734TR:M0RFG5_MUSAM M0RFG5 Uncharacterized protein OS=Musa acuminata subsp. malaccensis PE=4 SV=1
[BLASTED]	TRINITY_DN10140_c0_g2_i1	223	1	1.36343e-17	76	2066782TR:A0A1D6BGA1_WHEAT A0A1D6BGA1 Uncharacterized protein OS=Triticum aestivum PE=4 SV=1
[BLASTED]	TRINITY_DN10141_c0_g1_i1	710	1	7.89669e-57	88	1536681TR:A0A0R0ICC7_SOYBN A0A0R0ICC7 Uncharacterized protein OS=Glycine max GN=GLYMA_09G018800 PE=4 SV=1
[BLASTED]	TRINITY_DN10142_c0_g1_i1	710	1	5.46591e-143	95	1754399TR:A0A151TU16_CAJCA A0A151TU16 Oligopeptide transporter 5 OS=Cajanus cajan GN=KK1_009767 PE=4 SV=1
[BLASTED]	TRINITY_DN10144_c0_g1_i1	1087	1	6.20234e-55	77	817300TR:A0A0B2QZA1_GLYSO A0A0B2QZA1 Uncharacterized protein OS=Glycine soja GN=glysoja_027106 PE=4 SV=1
[BLASTED]	TRINITY_DN10144_c0_g1_i2	1096	1	6.74739e-55	77	817300TR:A0A0B2QZA1_GLYSO A0A0B2QZA1 Uncharacterized protein OS=Glycine soja GN=glysoja_027106 PE=4 SV=1
[BLASTED]	TRINITY_DN10146_c0_g1_i1	691	1	3.06029e-51	98	840046TR:A0A0B2SW39_GLYSO A0A0B2SW39 Serrate RNA effector molecule OS=Glycine soja GN=glysoja_040618 PE=4 SV=1
[BLASTED]	TRINITY_DN10146_c0_g1_i2	1047	1	6.00362e-27	98	840046TR:A0A0B2SW39_GLYSO A0A0B2SW39 Serrate RNA effector molecule OS=Glycine soja GN=glysoja_040618 PE=4 SV=1
[BLASTED]	TRINITY_DN10154_c0_g1_i1	253	1	1.18682e-30	91	2431977TR:A5B2I7_VITVI A5B2I7 Putative uncharacterized protein OS=Vitis vinifera GN=VITISV_016842 PE=4 SV=1
[BLASTED]	TRINITY_DN10154_c0_g2_i1	313	1	1.28982e-34	76	2432305TR:A5B3G7_VITVI A5B3G7 Putative uncharacterized protein OS=Vitis vinifera GN=VITISV_003658 PE=4 SV=1
[BLASTED]	TRINITY_DN10155_c0_g2_i1	1363	1	3.71105e-117	75	1735214TR:A0A151S816_CAJCA A0A151S816 Uncharacterized protein OS=Cajanus cajan GN=KK1_027294 PE=4 SV=1
[BLASTED]	TRINITY_DN10156_c0_g1_i1	757	1	4.68924e-151	96	3166819TR:I1JTB9_SOYBN I1JTB9 Glucose-6-phosphate isomerase OS=Glycine max GN=GLYMA_04G032600 PE=3 SV=1
[BLASTED]	TRINITY_DN10156_c0_g1_i2	907	1	1.65636e-140	79	3166819TR:I1JTB9_SOYBN I1JTB9 Glucose-6-phosphate isomerase OS=Glycine max GN=GLYMA_04G032600 PE=3 SV=1
[BLASTED]	TRINITY_DN10157_c0_g1_i1	209	1	1.95243e-34	98	2268638TR:A0A1J3GS74_NOCCA A0A1J3GS74 Actin-1 (Fragment) OS=Noccaea caerulescens GN= PE=4 SV=1
[BLASTED]	TRINITY_DN10157_c0_g2_i1	363	1	1.48635e-33	98	2268638TR:A0A1J3GS74_NOCCA A0A1J3GS74 Actin-1 (Fragment) OS=Noccaea caerulescens GN= PE=4 SV=1
[BLASTED]	TRINITY_DN10158_c0_g1_i1	887	1	2.41681e-61	89	4175088TR:V7AV87_PHAVU V7AV87 Uncharacterized protein OS=Phaseolus vulgaris GN=PHAVU_009G133600g PE=4 SV=1
[BLASTED]	TRINITY_DN10159_c0_g1_i1	578	1	0.000344843	81	270096TR:A0A072UDD4_MEDTR A0A072UDD4 AT-rich interactive domain OS=Medicago truncatula GN=MTR_5g024920 PE=4 SV=1
[BLASTED]	TRINITY_DN10159_c0_g2_i1	578	1	0.000344843	81	270096TR:A0A072UDD4_MEDTR A0A072UDD4 AT-rich interactive domain OS=Medicago truncatula GN=MTR_5g024920 PE=4 SV=1
[BLASTED]	TRINITY_DN10161_c0_g1_i1	950	1	1.51235e-09	66	3169372TR:I1K6B5_SOYBN I1K6B5 Uncharacterized protein OS=Glycine max GN=GLYMA_05G214400 PE=4 SV=1
[BLASTED]	TRINITY_DN10170_c0_g1_i1	595	1	2.09666e-125	94	1534575TR:A0A0R0HQX5_SOYBN A0A0R0HQX5 Beta-galactosidase OS=Glycine max GN=GLYMA_11G147900 PE=3 SV=1
[BLASTED]	TRINITY_DN10170_c0_g2_i1	383	1	3.43508e-13	100	2590755TR:B7FN87_MEDTR B7FN87 Putative uncharacterized protein (Fragment) OS=Medicago truncatula PE=2 SV=1
[BLASTED]	TRINITY_DN10171_c0_g1_i1	1092	1	3.84991e-59	80	4192589TR:V7CE48_PHAVU V7CE48 Uncharacterized protein OS=Phaseolus vulgaris GN=PHAVU_003G212700g PE=4 SV=1
[BLASTED]	TRINITY_DN10172_c0_g1_i1	905	1	7.25268e-05	68	265333TR:A0A072TYQ5_MEDTR A0A072TYQ5 Uncharacterized protein OS=Medicago truncatula GN=MTR_7g053650 PE=4 SV=1
[BLASTED]	TRINITY_DN10173_c0_g1_i1	1759	1	8.10336e-87	61	829620TR:A0A0B2RZX6_GLYSO A0A0B2RZX6 Fructose-bisphosphate aldolase OS=Glycine soja GN=glysoja_009403 PE=3 SV=1
[BLASTED]	TRINITY_DN10173_c1_g1_i1	820	1	1.19191e-44	62	4259089TR:W9R450_9ROSA W9R450 Fructose-bisphosphate aldolase OS=Morus notabilis GN=L484_013807 PE=3 SV=1
[BLASTED]	TRINITY_DN10175_c0_g1_i1	1666	1	2.15809e-146	92	1579399TR:A0A0S3S8Y9_PHAAN A0A0S3S8Y9 Uncharacterized protein OS=Vigna angularis var. angularis GN=Vigan.06G020100 PE=4 SV=1
[BLASTED]	TRINITY_DN10175_c0_g2_i1	1667	1	2.15809e-146	92	1579399TR:A0A0S3S8Y9_PHAAN A0A0S3S8Y9 Uncharacterized protein OS=Vigna angularis var. angularis GN=Vigan.06G020100 PE=4 SV=1
[BLASTED]	TRINITY_DN10176_c0_g1_i1	270	1	4.92897e-24	96	3180682TR:I1LTA4_SOYBN I1LTA4 EF1Bgamma class glutathione S-transferase OS=Glycine max GN=EF1Bgamma2 PE=2 SV=1
[BLASTED]	TRINITY_DN10177_c0_g1_i1	870	1	4.6136e-83	77	4173321TR:V7APR9_PHAVU V7APR9 Uncharacterized protein OS=Phaseolus vulgaris GN=PHAVU_010G119100g PE=4 SV=1
[BLASTED]	TRINITY_DN10178_c0_g1_i1	1240	1	1.21854e-101	88	2774832TR:C6TH84_SOYBN C6TH84 Putative uncharacterized protein OS=Glycine max GN=GLYMA_08G340700 PE=2 SV=1
[BLASTED]	TRINITY_DN10178_c0_g2_i1	1227	1	1.42218e-134	88	2774832TR:C6TH84_SOYBN C6TH84 Putative uncharacterized protein OS=Glycine max GN=GLYMA_08G340700 PE=2 SV=1
[BLASTED]	TRINITY_DN10191_c0_g1_i1	1000	1	3.47164e-65	69	2329005TR:A0A1J7FW90_LUPAN A0A1J7FW90 Uncharacterized protein OS=Lupinus angustifolius GN=TanjilG_00257 PE=4 SV=1
[BLASTED]	TRINITY_DN10193_c0_g1_i1	1095	1	0	95	1541152TR:A0A0R0JQ97_SOYBN A0A0R0JQ97 Uncharacterized protein (Fragment) OS=Glycine max GN=GLYMA_05G0301001 PE=4 SV=1
[BLASTED]	TRINITY_DN10194_c0_g1_i1	211	1	7.55081e-09	81	1529739TR:A0A0R0GB11_SOYBN A0A0R0GB11 Uncharacterized protein OS=Glycine max GN=GLYMA_15G154200 PE=4 SV=1
[BLASTED]	TRINITY_DN10195_c0_g1_i1	1130	1	1.00626e-72	80	2355217TR:A0A1J7IIS9_LUPAN A0A1J7IIS9 Uncharacterized protein OS=Lupinus angustifolius GN=TanjilG_13401 PE=4 SV=1
[BLASTED]	TRINITY_DN10195_c0_g2_i1	981	1	2.11377e-73	80	2355217TR:A0A1J7IIS9_LUPAN A0A1J7IIS9 Uncharacterized protein OS=Lupinus angustifolius GN=TanjilG_13401 PE=4 SV=1
[BLASTED]	TRINITY_DN10196_c0_g1_i1	342	1	4.13276e-13	91	2766264TR:C6JT19_9MYRT C6JT19 Ribosomal S18 (Fragment) OS=Sonneratia alba PE=3 SV=1
[BLASTED]	TRINITY_DN10199_c0_g1_i1	271	1	2.96451e-43	88	889034TR:A0A0D2Q2Q9_GOSRA A0A0D2Q2Q9 Uncharacterized protein OS=Gossypium raimondii GN=B456_008G271600 PE=4 SV=1
[BLASTED]	TRINITY_DN10199_c0_g2_i1	356	1	1.65186e-65	94	814005TR:A0A0B2QPR4_GLYSO A0A0B2QPR4 inactive receptor kinase OS=Glycine soja GN=glysoja_015707 PE=4 SV=1
[BLASTED]	TRINITY_DN10200_c0_g1_i1	361	1	3.26728e-09	100	537211TR:A0A0A9AXK1_ARUDO A0A0A9AXK1 Uncharacterized protein OS=Arundo donax PE=3 SV=1
[BLASTED]	TRINITY_DN10203_c0_g1_i1	250	1	3.55003e-41	85	3940186TR:Q9AVN7_CHLVU Q9AVN7 Reverse transcriptase (Fragment) OS=Chlorella vulgaris PE=4 SV=1
[BLASTED]	TRINITY_DN10203_c0_g2_i1	250	1	3.55003e-41	85	3940186TR:Q9AVN7_CHLVU Q9AVN7 Reverse transcriptase (Fragment) OS=Chlorella vulgaris PE=4 SV=1
[BLASTED]	TRINITY_DN10205_c0_g1_i1	224	1	4.09094e-06	53	1728494TR:A0A151RNA8_CAJCA A0A151RNA8 Uncharacterized protein ORF91 OS=Cajanus cajan GN=KK1_034567 PE=4 SV=1
[BLASTED]	TRINITY_DN10207_c0_g1_i1	296	1	2.76182e-61	98	3823468TR:Q53VM4_LOTJA Q53VM4 Non-specific serine threonine kinase OS=Lotus japonicus PE=2 SV=1
[BLASTED]	TRINITY_DN10207_c0_g2_i1	296	1	1.35113e-62	100	3823468TR:Q53VM4_LOTJA Q53VM4 Non-specific serine threonine kinase OS=Lotus japonicus PE=2 SV=1
[BLASTED]	TRINITY_DN10207_c0_g3_i1	239	1	4.64946e-47	98	2349904TR:A0A1J7HVT9_LUPAN A0A1J7HVT9 Non-specific serine threonine kinase OS=Lupinus angustifolius GN= _29942 PE=4 SV=1
[BLASTED]	TRINITY_DN10210_c0_g1_i1	412	1	2.27832e-20	85	831483TR:A0A0B2S5B5_GLYSO A0A0B2S5B5 Subtilisin-like protease OS=Glycine soja GN=glysoja_000948 PE=4 SV=1
[BLASTED]	TRINITY_DN10210_c0_g2_i1	1014	1	2.1849e-138	85	831483TR:A0A0B2S5B5_GLYSO A0A0B2S5B5 Subtilisin-like protease OS=Glycine soja GN=glysoja_000948 PE=4 SV=1
[BLASTED]	TRINITY_DN10218_c0_g1_i1	226	1	1.64724e-43	100	2116981TR:A0A1D6HV59_MAIZE A0A1D6HV59 Uncharacterized protein OS=Zea mays PE=4 SV=1
[BLASTED]	TRINITY_DN10219_c0_g1_i1	433	1	6.63436e-15	92	786555TR:A0A0B0PNX2_GOSAR A0A0B0PNX2 Phosphoenolpyruvate carboxykinase
[BLASTED]	TRINITY_DN10219_c0_g1_i2	394	1	8.78065e-11	94	1744076TR:A0A151SYY4_CAJCA A0A151SYY4 Phosphoenolpyruvate carboxykinase
[BLASTED]	TRINITY_DN10220_c0_g1_i1	557	1	5.79337e-85	91	3413311TR:K7MPZ4_SOYBN K7MPZ4 Uncharacterized protein OS=Glycine max GN=GLYMA_18G048400 PE=4 SV=1
[BLASTED]	TRINITY_DN10220_c0_g2_i1	872	1	1.74711e-85	91	3413311TR:K7MPZ4_SOYBN K7MPZ4 Uncharacterized protein OS=Glycine max GN=GLYMA_18G048400 PE=4 SV=1
[BLASTED]	TRINITY_DN10221_c0_g1_i1	1017	1	1.82172e-25	87	3389744TR:K7K8Y4_SOYBN K7K8Y4 Uncharacterized protein OS=Glycine max PE=4 SV=1
[BLASTED]	TRINITY_DN10221_c0_g2_i1	1514	1	3.39793e-32	87	1543604TR:A0A0R0KF67_SOYBN A0A0R0KF67 Uncharacterized protein OS=Glycine max GN=GLYMA_04G129400 PE=4 SV=1
[BLASTED]	TRINITY_DN10231_c0_g1_i1	422	1	1.73724e-18	58	1143239TR:A0A0E0CLL4_9ORYZ A0A0E0CLL4 Uncharacterized protein OS=Oryza meridionalis PE=4 SV=1
[BLASTED]	TRINITY_DN10232_c0_g1_i1	2304	1	0	98	1586403TR:A0A0S3SU39_PHAAN A0A0S3SU39 Thioredoxin reductase OS=Vigna angularis angularis GN= PE=3 SV=1
[BLASTED]	TRINITY_DN10233_c0_g1_i1	3986	1	0	77	1752362TR:A0A151TN47_CAJCA A0A151TN47 Retrovirus-related Pol poly from transposon TNT 1-94 OS=Cajanus cajan GN=KK1_022050 PE=4 SV=1
[BLASTED]	TRINITY_DN10233_c0_g2_i1	643	1	1.29537e-39	63	1752362TR:A0A151TN47_CAJCA A0A151TN47 Retrovirus-related Pol poly from transposon TNT 1-94 OS=Cajanus cajan GN=KK1_022050 PE=4 SV=1
[BLASTED]	TRINITY_DN10234_c0_g1_i1	880	1	3.32848e-13	78	3246845TR:I3SS27_LOTJA I3SS27 Uncharacterized protein OS=Lotus japonicus PE=2 SV=1
[BLASTED]	TRINITY_DN10235_c0_g1_i1	1340	1	6.86511e-06	56	2706051TR:C0PCU2_MAIZE C0PCU2 Uncharacterized protein OS=Zea mays PE=2 SV=1
[BLASTED]	TRINITY_DN10236_c0_g1_i1	845	1	2.90132e-18	52	783706TR:A0A0B0PF08_GOSAR A0A0B0PF08 Kinesin-4 OS=Gossypium arboreum GN=F383_09148 PE=3 SV=1
[BLASTED]	TRINITY_DN10236_c0_g2_i1	805	1	9.72551e-20	55	783706TR:A0A0B0PF08_GOSAR A0A0B0PF08 Kinesin-4 OS=Gossypium arboreum GN=F383_09148 PE=3 SV=1
[BLASTED]	TRINITY_DN10237_c0_g1_i1	470	1	8.93126e-17	79	4175906TR:V7AXS5_PHAVU V7AXS5 Uncharacterized protein OS=Phaseolus vulgaris GN=PHAVU_009G094900g PE=4 SV=1
[BLASTED]	TRINITY_DN10237_c0_g2_i1	650	1	2.36187e-39	78	3167047TR:I1JUE6_SOYBN I1JUE6 Uncharacterized protein OS=Glycine max GN=GLYMA_04G068400 PE=4 SV=1
[BLASTED]	TRINITY_DN10237_c0_g2_i2	403	1	1.10002e-39	78	3167047TR:I1JUE6_SOYBN I1JUE6 Uncharacterized protein OS=Glycine max GN=GLYMA_04G068400 PE=4 SV=1
[BLASTED]	TRINITY_DN10247_c0_g1_i1	276	1	7.4061e-59	97	161985TR:A0A067DGF8_CITSI A0A067DGF8 Uncharacterized protein (Fragment) OS=Citrus sinensis GN=CISIN_1g0121042mg PE=3 SV=1
[BLASTED]	TRINITY_DN10247_c0_g2_i1	299	1	3.22069e-65	98	161985TR:A0A067DGF8_CITSI A0A067DGF8 Uncharacterized protein (Fragment) OS=Citrus sinensis GN=CISIN_1g0121042mg PE=3 SV=1
[BLASTED]	TRINITY_DN10248_c0_g1_i1	774	1	2.92951e-109	90	3402409TR:K7LJY4_SOYBN K7LJY4 Uncharacterized protein OS=Glycine max GN=GLYMA_10G171800 PE=4 SV=1
[BLASTED]	TRINITY_DN10248_c0_g2_i1	390	1	2.05868e-49	86	3402409TR:K7LJY4_SOYBN K7LJY4 Uncharacterized protein OS=Glycine max GN=GLYMA_10G171800 PE=4 SV=1
[BLASTED]	TRINITY_DN10249_c0_g1_i1	1075	1	0.00060533	66	2999417TR:F6H027_VITVI F6H027 Putative uncharacterized protein OS=Vitis vinifera GN=VIT_18s0001g11660 PE=4 SV=1
[BLASTED]	TRINITY_DN10250_c0_g1_i1	1800	1	2.43528e-35	65	269420TR:A0A072UBB7_MEDTR A0A072UBB7 Glycoside hydrolase family 1 OS=Medicago truncatula GN=MTR_6g078330 PE=3 SV=1
[BLASTED]	TRINITY_DN10250_c0_g1_i2	1552	1	2.79017e-50	90	269420TR:A0A072UBB7_MEDTR A0A072UBB7 Glycoside hydrolase family 1 OS=Medicago truncatula GN=MTR_6g078330 PE=3 SV=1
[BLASTED]	TRINITY_DN10251_c0_g2_i1	390	1	8.14551e-05	100	840013TR:A0A0B2SVY2_GLYSO A0A0B2SVY2 Transmembrane OS=Glycine soja GN=glysoja_049279 PE=4 SV=1
[BLASTED]	TRINITY_DN10252_c0_g1_i1	1093	1	9.7193e-68	81	810449TR:A0A0B2QEG5_GLYSO A0A0B2QEG5 DUF246 domain-containing OS=Glycine soja GN=glysoja_006801 PE=4 SV=1
[BLASTED]	TRINITY_DN10252_c0_g2_i1	1146	1	3.8702e-93	88	807252TR:A0A0B2Q577_GLYSO A0A0B2Q577 DUF246 domain-containing OS=Glycine soja GN=glysoja_011811 PE=4 SV=1
[BLASTED]	TRINITY_DN10253_c0_g1_i1	1821	1	9.27009e-05	69	4184770TR:V7BQ20_PHAVU V7BQ20 Uncharacterized protein OS=Phaseolus vulgaris GN=PHAVU_006G179800g PE=4 SV=1
[BLASTED]	TRINITY_DN10263_c0_g1_i1	685	1	1.68987e-16	92	2667603TR:B9RMC7_RICCO B9RMC7 Putative uncharacterized protein OS=Ricinus communis GN=RCOM_1079680 PE=4 SV=1
[BLASTED]	TRINITY_DN10264_c0_g1_i1	4282	1	0	66	3398488TR:K7L5Z4_SOYBN K7L5Z4 Uncharacterized protein OS=Glycine max GN=GLYMA_08G107400 PE=4 SV=1
[BLASTED]	TRINITY_DN10264_c0_g1_i2	4198	1	0	69	3398486TR:K7L5Z2_SOYBN K7L5Z2 Uncharacterized protein OS=Glycine max GN=GLYMA_08G107400 PE=4 SV=1
[BLASTED]	TRINITY_DN10265_c0_g1_i1	1666	1	0	84	3185213TR:I1MFX9_SOYBN I1MFX9 Uncharacterized protein OS=Glycine max GN=GLYMA_15G125000 PE=4 SV=1
[BLASTED]	TRINITY_DN10266_c0_g1_i1	939	1	4.85739e-94	89	3048134TR:G7JGN9_MEDTR G7JGN9 Signal recognition particle receptor OS=Medicago truncatula GN=MTR_4g130770 PE=4 SV=1
[BLASTED]	TRINITY_DN10266_c0_g2_i1	938	1	1.12423e-112	82	3048134TR:G7JGN9_MEDTR G7JGN9 Signal recognition particle receptor OS=Medicago truncatula GN=MTR_4g130770 PE=4 SV=1
[BLASTED]	TRINITY_DN10267_c0_g1_i1	1234	1	5.06627e-147	90	3163060TR:I1J9G9_SOYBN I1J9G9 Uncharacterized protein OS=Glycine max GN=GLYMA_01G196000 PE=4 SV=1
[BLASTED]	TRINITY_DN10268_c0_g1_i1	1409	1	8.4433e-78	91	1750508TR:A0A151THQ1_CAJCA A0A151THQ1 Uncharacterized protein OS=Cajanus cajan GN=KK1_012874 PE=4 SV=1
[BLASTED]	TRINITY_DN10269_c0_g1_i1	375	1	1.00139e-79	97	2336468TR:A0A1J7GRU4_LUPAN A0A1J7GRU4 Uncharacterized protein OS=Lupinus angustifolius GN=TanjilG_11785 PE=4 SV=1
[BLASTED]	TRINITY_DN10279_c0_g1_i1	756	1	4.27153e-05	71	267878TR:A0A072U6L0_MEDTR A0A072U6L0 Reticulon OS=Medicago truncatula GN=MTR_6g012460 PE=4 SV=1
[BLASTED]	TRINITY_DN10279_c0_g1_i3	660	1	3.00471e-05	71	267878TR:A0A072U6L0_MEDTR A0A072U6L0 Reticulon OS=Medicago truncatula GN=MTR_6g012460 PE=4 SV=1
[BLASTED]	TRINITY_DN10281_c0_g1_i1	795	1	6.01907e-93	99	3249358TR:I3T0K3_LOTJA I3T0K3 Uncharacterized protein OS=Lotus japonicus PE=2 SV=1
[BLASTED]	TRINITY_DN10282_c0_g1_i1	1620	1	4.96318e-126	90	1589657TR:A0A0S3T3G0_PHAAN A0A0S3T3G0 Uncharacterized protein OS=Vigna angularis var. angularis GN=Vigan.10G128000 PE=4 SV=1
[BLASTED]	TRINITY_DN10284_c0_g1_i1	631	1	1.20194e-30	86	271305TR:A0A072UH20_MEDTR A0A072UH20 Uncharacterized protein OS=Medicago truncatula GN=MTR_4g019640 PE=4 SV=1
[BLASTED]	TRINITY_DN10284_c0_g2_i1	703	1	1.52876e-16	88	2771048TR:C6T694_SOYBN C6T694 Putative uncharacterized protein OS=Glycine max GN=GLYMA_03G073200 PE=2 SV=1
[BLASTED]	TRINITY_DN10285_c0_g1_i1	1117	1	2.32275e-117	77	1750364TR:A0A151THA6_CAJCA A0A151THA6 RING-H2 finger ATL3A OS=Cajanus cajan GN=KK1_012712 PE=4 SV=1
[BLASTED]	TRINITY_DN10285_c0_g2_i1	1118	1	2.32275e-117	77	1750364TR:A0A151THA6_CAJCA A0A151THA6 RING-H2 finger ATL3A OS=Cajanus cajan GN=KK1_012712 PE=4 SV=1
[BLASTED]	TRINITY_DN10223_c0_g1_i1	1642	1	0	93	1573072TR:A0A0S3RQT3_PHAAN A0A0S3RQT3 Uncharacterized protein OS=Vigna angularis var. angularis GN=Vigan.04G005600 PE=4 SV=1
[BLASTED]	TRINITY_DN10224_c0_g1_i1	411	1	3.14487e-48	66	1720658TR:A0A151R092_CAJCA A0A151R092 serine threonine- kinase receptor (Fragment) OS=Cajanus cajan GN=KK1_042930 PE=4 SV=1
[BLASTED]	TRINITY_DN10224_c0_g2_i1	294	1	1.30942e-55	92	1720658TR:A0A151R092_CAJCA A0A151R092 serine threonine- kinase receptor (Fragment) OS=Cajanus cajan GN=KK1_042930 PE=4 SV=1
[BLASTED]	TRINITY_DN10225_c0_g1_i1	1624	1	8.90893e-154	85	1759465TR:A0A151U8R6_CAJCA A0A151U8R6 Vacuolar amino acid transporter 1 OS=Cajanus cajan GN=KK1_019855 PE=4 SV=1
[BLASTED]	TRINITY_DN10225_c0_g2_i1	1625	1	2.17544e-121	85	1576749TR:A0A0S3S1C7_PHAAN A0A0S3S1C7 Uncharacterized protein OS=Vigna angularis var. angularis GN=Vigan.04G431000 PE=4 SV=1
[BLASTED]	TRINITY_DN10226_c0_g1_i1	2075	1	0	87	833818TR:A0A0B2SC26_GLYSO A0A0B2SC26 2-oxoisovalerate dehydrogenase subunit mitochondrial OS=Glycine soja GN=glysoja_024496 PE=4 SV=1
[BLASTED]	TRINITY_DN10227_c0_g1_i1	1377	1	1.95028e-167	93	3823462TR:Q53VE1_LOTJA Q53VE1 Non-specific serine threonine kinase (Fragment) OS=Lotus japonicus PE=2 SV=1
[BLASTED]	TRINITY_DN10228_c0_g1_i1	306	1	6.28613e-16	75	110263TR:A0A061EXT9_THECC A0A061EXT9 Uncharacterized protein OS=Theobroma cacao GN=TCM_024909 PE=4 SV=1
[BLASTED]	TRINITY_DN10228_c0_g2_i1	546	1	1.01528e-33	86	110263TR:A0A061EXT9_THECC A0A061EXT9 Uncharacterized protein OS=Theobroma cacao GN=TCM_024909 PE=4 SV=1
[BLASTED]	TRINITY_DN10229_c0_g1_i1	1378	1	7.51035e-27	72	1565195TR:A0A0S3R365_PHAAN A0A0S3R365 Formin OS=Vigna angularis angularis GN= PE=3 SV=1
[BLASTED]	TRINITY_DN10238_c0_g2_i1	1053	1	3.84117e-101	86	3061659TR:G7L917_MEDTR G7L917 Aluminum activated malate transporter family OS=Medicago truncatula GN=MTR_8g104110 PE=4 SV=1
[BLASTED]	TRINITY_DN10238_c0_g2_i2	2023	1	0	86	813368TR:A0A0B2QMX1_GLYSO A0A0B2QMX1 Aluminum-activated malate transporter 9 OS=Glycine soja GN=glysoja_023411 PE=4 SV=1
[BLASTED]	TRINITY_DN10238_c0_g3_i1	703	1	4.94774e-42	85	3061659TR:G7L917_MEDTR G7L917 Aluminum activated malate transporter family OS=Medicago truncatula GN=MTR_8g104110 PE=4 SV=1
[BLASTED]	TRINITY_DN10239_c0_g1_i1	1461	1	1.41666e-129	87	263120TR:A0A072TRZ8_MEDTR A0A072TRZ8 Plant T23E23-13 OS=Medicago truncatula GN=MTR_8g063700 PE=4 SV=1
[BLASTED]	TRINITY_DN10240_c0_g1_i1	611	1	4.38676e-61	92	3244365TR:I3SIT2_LOTJA I3SIT2 Uncharacterized protein OS=Lotus japonicus PE=2 SV=1
[BLASTED]	TRINITY_DN10240_c0_g2_i1	470	1	7.66618e-76	94	1590786TR:A0A0S3T6P9_PHAAN A0A0S3T6P9 Uncharacterized protein OS=Vigna angularis var. angularis GN=Vigan.10G213100 PE=4 SV=1
[BLASTED]	TRINITY_DN10241_c0_g1_i1	1512	1	1.54836e-171	86	4195699TR:V7CNU7_PHAVU V7CNU7 WAT1-related OS=Phaseolus vulgaris GN=PHAVU_002G268800g PE=3 SV=1
[BLASTED]	TRINITY_DN10245_c0_g1_i1	2998	1	0	96	3178834TR:I1LIY4_SOYBN I1LIY4 Uncharacterized protein OS=Glycine max GN=GLYMA_11G105500 PE=4 SV=2
[BLASTED]	TRINITY_DN10255_c0_g1_i1	484	1	7.74094e-34	78	3392523TR:K7KJ17_SOYBN K7KJ17 Uncharacterized protein OS=Glycine max GN=GLYMA_04G091300 PE=4 SV=1
[BLASTED]	TRINITY_DN10255_c0_g2_i1	1705	1	0	91	3392523TR:K7KJ17_SOYBN K7KJ17 Uncharacterized protein OS=Glycine max GN=GLYMA_04G091300 PE=4 SV=1
[BLASTED]	TRINITY_DN10255_c0_g2_i2	2277	1	0	89	3392523TR:K7KJ17_SOYBN K7KJ17 Uncharacterized protein OS=Glycine max GN=GLYMA_04G091300 PE=4 SV=1
[BLASTED]	TRINITY_DN10256_c0_g1_i1	1020	1	9.56337e-133	75	3417570TR:K7N4W1_SOYBN K7N4W1 Uncharacterized protein OS=Glycine max GN=GLYMA_20G214900 PE=4 SV=1
[BLASTED]	TRINITY_DN10256_c0_g2_i1	402	1	7.44193e-51	80	3402432TR:K7LK12_SOYBN K7LK12 Uncharacterized protein OS=Glycine max GN=GLYMA_10G175600 PE=4 SV=1
[BLASTED]	TRINITY_DN10257_c0_g1_i1	1548	1	1.26656e-151	84	3415673TR:K7MY22_SOYBN K7MY22 Uncharacterized protein OS=Glycine max GN=GLYMA_19G124800 PE=4 SV=1
[BLASTED]	TRINITY_DN10259_c0_g1_i1	1102	1	1.84539e-65	68	4185645TR:V7BSS4_PHAVU V7BSS4 Uncharacterized protein OS=Phaseolus vulgaris GN=PHAVU_006G140600g PE=4 SV=1
[BLASTED]	TRINITY_DN10260_c0_g1_i1	1446	1	0	97	3164100TR:I1JEL5_SOYBN I1JEL5 Uncharacterized protein OS=Glycine max GN=GLYMA_02G124400 PE=4 SV=1
[BLASTED]	TRINITY_DN10260_c0_g1_i2	775	1	2.32353e-13	100	3298471TR:J7FXA6_OLEEU J7FXA6 RNA export (Fragment) OS=Olea europaea PE=2 SV=1
[BLASTED]	TRINITY_DN10260_c0_g1_i3	1547	1	0	79	1588837TR:A0A0S3T138_PHAAN A0A0S3T138 Uncharacterized protein OS=Vigna angularis var. angularis GN=Vigan.10G031600 PE=4 SV=1
[BLASTED]	TRINITY_DN10270_c0_g1_i1	1473	1	5.12299e-160	78	2349612TR:A0A1J7HUZ1_LUPAN A0A1J7HUZ1 Uncharacterized protein OS=Lupinus angustifolius GN=TanjilG_02815 PE=4 SV=1
[BLASTED]	TRINITY_DN10270_c0_g2_i1	1383	1	3.64157e-166	85	3408530TR:K7M7Q6_SOYBN K7M7Q6 Uncharacterized protein OS=Glycine max GN=GLYMA_14G177700 PE=4 SV=1
[BLASTED]	TRINITY_DN10271_c0_g1_i1	1688	1	1.17632e-111	60	4188429TR:V7C1D9_PHAVU V7C1D9 Uncharacterized protein OS=Phaseolus vulgaris GN=PHAVU_004G090300g PE=4 SV=1
[BLASTED]	TRINITY_DN10272_c0_g1_i1	1281	1	0	88	799162TR:A0A0B2PGU7_GLYSO A0A0B2PGU7 GDSL esterase lipase OS=Glycine soja GN=glysoja_014240 PE=4 SV=1
[BLASTED]	TRINITY_DN10273_c0_g2_i1	3602	1	0	88	3040230TR:G7IFB9_MEDTR G7IFB9 LRR receptor-like kinase family OS=Medicago truncatula GN=MTR_2g010470 PE=3 SV=1
[BLASTED]	TRINITY_DN10273_c0_g3_i1	1042	1	4.58808e-122	84	2340266TR:A0A1J7H2U4_LUPAN A0A1J7H2U4 Uncharacterized protein OS=Lupinus angustifolius GN=TanjilG_13040 PE=3 SV=1
[BLASTED]	TRINITY_DN10274_c0_g1_i1	2082	1	0	89	3191240TR:I1NCL5_SOYBN I1NCL5 Uncharacterized protein OS=Glycine max GN=GLYMA_19G255800 PE=4 SV=1
[BLASTED]	TRINITY_DN10275_c0_g1_i1	2282	1	0	88	799195TR:A0A0B2PGY0_GLYSO A0A0B2PGY0 Pentatricopeptide repeat-containing OS=Glycine soja GN=glysoja_021328 PE=4 SV=1
[BLASTED]	TRINITY_DN10276_c0_g1_i1	1046	1	4.40515e-116	93	4249358TR:W8GH57_ARAHY W8GH57 Eukaryotic translation initiation factor OS=Arachis hypogaea GN=eIF(iso)4E PE=2 SV=1
[BLASTED]	TRINITY_DN10276_c0_g1_i2	729	1	9.55025e-110	96	777265TR:A0A0B0NUU0_GOSAR A0A0B0NUU0 Eukaryotic translation initiation factor 4E-2 OS=Gossypium arboreum GN=F383_16833 PE=3 SV=1
[BLASTED]	TRINITY_DN10277_c0_g2_i1	1039	1	5.70397e-108	89	1751151TR:A0A151TJK2_CAJCA A0A151TJK2 Uncharacterized protein OS=Cajanus cajan GN=KK1_013522 PE=4 SV=1
[BLASTED]	TRINITY_DN10277_c0_g3_i1	446	1	1.97678e-25	86	209389TR:A0A067K043_JATCU A0A067K043 Uncharacterized protein OS=Jatropha curcas GN=JCGZ_20771 PE=4 SV=1
[BLASTED]	TRINITY_DN10278_c0_g1_i1	1808	1	0	86	1569739TR:A0A0S3RG77_PHAAN A0A0S3RG77 Uncharacterized protein OS=Vigna angularis var. angularis GN=Vigan.02G258300 PE=4 SV=1
[BLASTED]	TRINITY_DN10278_c0_g2_i1	1415	1	0	85	1569739TR:A0A0S3RG77_PHAAN A0A0S3RG77 Uncharacterized protein OS=Vigna angularis var. angularis GN=Vigan.02G258300 PE=4 SV=1
[BLASTED]	TRINITY_DN10287_c0_g1_i1	663	1	1.45968e-54	94	1431828TR:A0A0L9TBB7_PHAAN A0A0L9TBB7 Uncharacterized protein OS=Phaseolus angularis GN=LR48_Vigan468s006200 PE=4 SV=1
[BLASTED]	TRINITY_DN10287_c0_g1_i2	592	1	6.51579e-55	94	1431828TR:A0A0L9TBB7_PHAAN A0A0L9TBB7 Uncharacterized protein OS=Phaseolus angularis GN=LR48_Vigan468s006200 PE=4 SV=1
[BLASTED]	TRINITY_DN10287_c0_g2_i1	306	1	7.41729e-11	88	3185372TR:I1MGR9_SOYBN I1MGR9 Uncharacterized protein OS=Glycine max GN=GLYMA_15G154400 PE=4 SV=1
[BLASTED]	TRINITY_DN10288_c0_g2_i2	638	1	1.49114e-07	68	1586253TR:A0A0S3STN7_PHAAN A0A0S3STN7 Uncharacterized protein OS=Vigna angularis var. angularis GN=Vigan.08G310300 PE=4 SV=1
[BLASTED]	TRINITY_DN10289_c0_g1_i1	317	1	1.35599e-13	76	1746776TR:A0A151T6U0_CAJCA A0A151T6U0 Glucan endo-1,3-beta-glucosidase 1 OS=Cajanus cajan GN=KK1_017319 PE=3 SV=1
[BLASTED]	TRINITY_DN10289_c0_g2_i1	713	1	1.14483e-50	93	2328790TR:A0A1J7FV28_LUPAN A0A1J7FV28 Uncharacterized protein OS=Lupinus angustifolius GN=TanjilG_00591 PE=3 SV=1
[BLASTED]	TRINITY_DN10289_c0_g3_i1	1895	1	0	92	3411752TR:K7MJE4_SOYBN K7MJE4 Uncharacterized protein OS=Glycine max GN=GLYMA_17G012500 PE=3 SV=1
[BLASTED]	TRINITY_DN10291_c0_g1_i1	2029	1	0	97	4189384TR:V7C4B0_PHAVU V7C4B0 Uncharacterized protein OS=Phaseolus vulgaris GN=PHAVU_004G109800g PE=3 SV=1
[BLASTED]	TRINITY_DN10291_c0_g1_i2	2133	1	0	97	1745986TR:A0A151T4I9_CAJCA A0A151T4I9 Prolyl-tRNA synthetase OS=Cajanus cajan GN=KK1_016465 PE=3 SV=1
[BLASTED]	TRINITY_DN10292_c0_g1_i1	1053	1	3.50577e-57	93	2769032TR:C6T0G3_SOYBN C6T0G3 Putative uncharacterized protein OS=Glycine max PE=2 SV=1
[BLASTED]	TRINITY_DN10293_c0_g1_i1	1147	1	1.34417e-144	92	1961927TR:A0A1D1YTF1_9ARAE A0A1D1YTF1 Tropomyosin-1 OS=Anthurium amnicola GN=TPM1_0 PE=4 SV=1
[BLASTED]	TRINITY_DN10294_c0_g1_i1	1657	1	0	97	218323TR:A0A067KR36_JATCU A0A067KR36 Transmembrane 9 superfamily member OS=Jatropha curcas GN=JCGZ_04034 PE=3 SV=1
[BLASTED]	TRINITY_DN10294_c0_g2_i1	274	1	3.76104e-43	97	3647113TR:M5VWG0_PRUPE M5VWG0 Transmembrane 9 superfamily member OS=Prunus persica GN=PRUPE_ppa002742mg PE=3 SV=1
[BLASTED]	TRINITY_DN10296_c0_g2_i1	1135	1	2.46911e-76	78	3176546TR:I1L7G0_SOYBN I1L7G0 Uncharacterized protein OS=Glycine max GN=GLYMA_10G005100 PE=4 SV=1
[BLASTED]	TRINITY_DN10297_c0_g1_i1	1523	1	1.03297e-90	64	4176784TR:V7B0H7_PHAVU V7B0H7 Uncharacterized protein OS=Phaseolus vulgaris GN=PHAVU_009G204000g PE=4 SV=1
[BLASTED]	TRINITY_DN10297_c0_g2_i1	1342	1	1.67535e-91	64	4176784TR:V7B0H7_PHAVU V7B0H7 Uncharacterized protein OS=Phaseolus vulgaris GN=PHAVU_009G204000g PE=4 SV=1
[BLASTED]	TRINITY_DN10298_c0_g1_i1	1121	1	2.84147e-19	80	1568437TR:A0A0S3RCH2_PHAAN A0A0S3RCH2 Uncharacterized protein OS=Vigna angularis var. angularis GN=Vigan.02G108200 PE=4 SV=1
[BLASTED]	TRINITY_DN10298_c0_g2_i1	451	1	0.000372221	82	1568437TR:A0A0S3RCH2_PHAAN A0A0S3RCH2 Uncharacterized protein OS=Vigna angularis var. angularis GN=Vigan.02G108200 PE=4 SV=1
[BLASTED]	TRINITY_DN10298_c0_g3_i1	1283	1	2.42688e-14	83	1568437TR:A0A0S3RCH2_PHAAN A0A0S3RCH2 Uncharacterized protein OS=Vigna angularis var. angularis GN=Vigan.02G108200 PE=4 SV=1
[BLASTED]	TRINITY_DN10298_c0_g4_i1	1118	1	5.49922e-21	81	1568437TR:A0A0S3RCH2_PHAAN A0A0S3RCH2 Uncharacterized protein OS=Vigna angularis var. angularis GN=Vigan.02G108200 PE=4 SV=1
[BLASTED]	TRINITY_DN10299_c0_g1_i1	648	1	1.23898e-15	91	4199822TR:V7D253_PHAVU V7D253 Uncharacterized protein OS=Phaseolus vulgaris GN=PHAVU_001G262400g PE=4 SV=1
[BLASTED]	TRINITY_DN10299_c0_g2_i1	1143	1	3.19793e-65	84	4199822TR:V7D253_PHAVU V7D253 Uncharacterized protein OS=Phaseolus vulgaris GN=PHAVU_001G262400g PE=4 SV=1
[BLASTED]	TRINITY_DN10300_c0_g1_i1	2038	1	0	92	2336448TR:A0A1J7GRS3_LUPAN A0A1J7GRS3 Uncharacterized protein OS=Lupinus angustifolius GN=TanjilG_11787 PE=4 SV=1
[BLASTED]	TRINITY_DN10300_c0_g1_i2	1882	1	0	91	2336448TR:A0A1J7GRS3_LUPAN A0A1J7GRS3 Uncharacterized protein OS=Lupinus angustifolius GN=TanjilG_11787 PE=4 SV=1
[BLASTED]	TRINITY_DN10301_c0_g1_i1	802	1	3.35916e-63	73	101487TR:A0A061E5J5_THECC A0A061E5J5 OS=Theobroma cacao GN=TCM_008332 PE=4 SV=1
[BLASTED]	TRINITY_DN10301_c0_g2_i1	691	1	6.13845e-71	97	2638312TR:B9GKE1_POPTR B9GKE1 Uncharacterized protein OS=Populus trichocarpa GN=POPTR_0001s09760g PE=4 SV=1
[BLASTED]	TRINITY_DN10301_c0_g3_i1	600	1	2.01552e-50	84	1752902TR:A0A151TPP3_CAJCA A0A151TPP3 Uncharacterized protein OS=Cajanus cajan GN=KK1_022663 PE=4 SV=1
[BLASTED]	TRINITY_DN10301_c0_g4_i1	582	1	4.04977e-49	79	3192582TR:I1NJF6_SOYBN I1NJF6 Uncharacterized protein OS=Glycine max GN=GLYMA_20G249800 PE=4 SV=1
[BLASTED]	TRINITY_DN10304_c0_g2_i1	1081	1	6.00302e-111	86	1582693TR:A0A0S3SIF6_PHAAN A0A0S3SIF6 Uncharacterized protein OS=Vigna angularis var. angularis GN=Vigan.07G141100 PE=4 SV=1
[BLASTED]	TRINITY_DN10305_c0_g1_i1	2271	1	0	80	3183029TR:I1M578_SOYBN I1M578 Uncharacterized protein OS=Glycine max GN=GLYMA_13G345700 PE=3 SV=2
[BLASTED]	TRINITY_DN10306_c0_g1_i1	682	1	5.69713e-21	61	3165925TR:I1JP37_SOYBN I1JP37 Uncharacterized protein OS=Glycine max GN=GLYMA_03G163100 PE=4 SV=1
[BLASTED]	TRINITY_DN10306_c0_g2_i1	343	1	1.65861e-55	96	782207TR:A0A0B0PAB4_GOSAR A0A0B0PAB4 Myb-related Myb4 OS=Gossypium arboreum GN=F383_27965 PE=4 SV=1
[BLASTED]	TRINITY_DN10306_c0_g3_i1	1090	1	1.76087e-105	73	3165925TR:I1JP37_SOYBN I1JP37 Uncharacterized protein OS=Glycine max GN=GLYMA_03G163100 PE=4 SV=1
[BLASTED]	TRINITY_DN10316_c0_g1_i1	2636	1	0	96	3166587TR:I1JS41_SOYBN I1JS41 Uncharacterized protein OS=Glycine max GN=GLYMA_03G261100 PE=4 SV=1
[BLASTED]	TRINITY_DN10317_c0_g1_i1	1828	1	0	92	1757946TR:A0A151U4D0_CAJCA A0A151U4D0 Blue-light photoreceptor PHR2 OS=Cajanus cajan GN=KK1_006850 PE=4 SV=1
[BLASTED]	TRINITY_DN10318_c0_g1_i1	908	1	8.61879e-74	90	3165927TR:I1JP39_SOYBN I1JP39 Uncharacterized protein OS=Glycine max GN=GLYMA_03G163300 PE=4 SV=1
[BLASTED]	TRINITY_DN10318_c0_g1_i2	1016	1	1.80732e-66	70	3165927TR:I1JP39_SOYBN I1JP39 Uncharacterized protein OS=Glycine max GN=GLYMA_03G163300 PE=4 SV=1
[BLASTED]	TRINITY_DN10319_c0_g3_i1	222	1	4.10611e-41	93	1747548TR:A0A151T936_CAJCA A0A151T936 Nuclear cap-binding subunit 1 OS=Cajanus cajan GN=KK1_018136 PE=4 SV=1
[BLASTED]	TRINITY_DN10331_c0_g1_i1	1711	1	0	90	1724630TR:A0A151RBW6_CAJCA A0A151RBW6 RING-type E3 ubiquitin transferase OS=Cajanus cajan GN=KK1_038642 PE=4 SV=1
[BLASTED]	TRINITY_DN10332_c0_g1_i1	298	1	8.46956e-34	94	2333767TR:A0A1J7GIM3_LUPAN A0A1J7GIM3 Uncharacterized protein OS=Lupinus angustifolius GN=TanjilG_27578 PE=4 SV=1
[BLASTED]	TRINITY_DN10332_c0_g2_i1	302	1	2.34546e-45	94	1428839TR:A0A0K9S3P1_SPIOL A0A0K9S3P1 Uncharacterized protein OS=Spinacia oleracea GN=SOVF_004050 PE=4 SV=1
[BLASTED]	TRINITY_DN10332_c0_g3_i1	258	1	2.9134e-34	94	2333767TR:A0A1J7GIM3_LUPAN A0A1J7GIM3 Uncharacterized protein OS=Lupinus angustifolius GN=TanjilG_27578 PE=4 SV=1
[BLASTED]	TRINITY_DN10335_c0_g1_i1	601	1	9.52975e-106	90	815267TR:A0A0B2QTD7_GLYSO A0A0B2QTD7 WD repeat-containing 44 OS=Glycine soja GN=glysoja_015646 PE=4 SV=1
[BLASTED]	TRINITY_DN10336_c0_g1_i1	427	1	2.0035e-73	92	1739776TR:A0A151SLD6_CAJCA A0A151SLD6 Uncharacterized protein OS=Cajanus cajan GN=KK1_001779 PE=4 SV=1
[BLASTED]	TRINITY_DN10336_c0_g2_i1	512	1	2.4898e-109	94	1739776TR:A0A151SLD6_CAJCA A0A151SLD6 Uncharacterized protein OS=Cajanus cajan GN=KK1_001779 PE=4 SV=1
[BLASTED]	TRINITY_DN10337_c0_g1_i1	311	1	5.09678e-36	94	3387506TR:K7K0W2_SOYBN K7K0W2 Uncharacterized protein OS=Glycine max PE=4 SV=1
[BLASTED]	TRINITY_DN10349_c0_g2_i1	558	1	9.158e-53	89	3167691TR:I1JXW7_SOYBN I1JXW7 Uncharacterized protein OS=Glycine max GN=GLYMA_04G206800 PE=4 SV=2
[BLASTED]	TRINITY_DN10349_c0_g2_i2	558	1	9.158e-53	89	3167691TR:I1JXW7_SOYBN I1JXW7 Uncharacterized protein OS=Glycine max GN=GLYMA_04G206800 PE=4 SV=2
[BLASTED]	TRINITY_DN10351_c0_g1_i1	936	1	4.88177e-58	83	1733325TR:A0A151S2G9_CAJCA A0A151S2G9 Uncharacterized protein OS=Cajanus cajan GN=KK1_029356 PE=4 SV=1
[BLASTED]	TRINITY_DN10352_c0_g1_i1	1083	1	3.92707e-143	83	3173456TR:I1KRU7_SOYBN I1KRU7 Uncharacterized protein OS=Glycine max GN=GLYMA_08G096900 PE=4 SV=2
[BLASTED]	TRINITY_DN10352_c0_g2_i1	770	1	1.10148e-76	88	804578TR:A0A0B2PXH1_GLYSO A0A0B2PXH1 Pentatricopeptide repeat-containing OS=Glycine soja GN=glysoja_018583 PE=4 SV=1
[BLASTED]	TRINITY_DN10352_c0_g3_i1	989	1	4.57561e-125	83	3173456TR:I1KRU7_SOYBN I1KRU7 Uncharacterized protein OS=Glycine max GN=GLYMA_08G096900 PE=4 SV=2
[BLASTED]	TRINITY_DN10370_c0_g1_i1	734	1	7.82748e-143	90	1571709TR:A0A0S3RLV7_PHAAN A0A0S3RLV7 Uncharacterized protein OS=Vigna angularis var. angularis GN=Vigan.03G126500 PE=4 SV=1
[BLASTED]	TRINITY_DN10363_c0_g1_i1	1287	1	6.26355e-109	97	804220TR:A0A0B2PWF7_GLYSO A0A0B2PWF7 envelope ADP,ATP carrier chloroplastic OS=Glycine soja GN=glysoja_045717 PE=3 SV=1
[BLASTED]	TRINITY_DN10364_c0_g1_i1	534	1	4.31448e-25	65	1450940TR:A0A0L9UW66_PHAAN A0A0L9UW66 Uncharacterized protein OS=Phaseolus angularis GN=LR48_Vigan07g080400 PE=4 SV=1
[BLASTED]	TRINITY_DN10364_c0_g2_i1	453	1	3.11672e-31	94	1450940TR:A0A0L9UW66_PHAAN A0A0L9UW66 Uncharacterized protein OS=Phaseolus angularis GN=LR48_Vigan07g080400 PE=4 SV=1
[BLASTED]	TRINITY_DN10365_c0_g1_i1	333	1	1.61235e-08	93	3412921TR:K7MNK9_SOYBN K7MNK9 Uncharacterized protein OS=Glycine max GN=GLYMA_17G235100 PE=4 SV=1
[BLASTED]	TRINITY_DN10365_c0_g2_i1	973	1	8.62272e-07	93	3412921TR:K7MNK9_SOYBN K7MNK9 Uncharacterized protein OS=Glycine max GN=GLYMA_17G235100 PE=4 SV=1
[BLASTED]	TRINITY_DN10366_c0_g1_i1	1311	1	8.61466e-46	96	4187165TR:V7BXF7_PHAVU V7BXF7 Uncharacterized protein OS=Phaseolus vulgaris GN=PHAVU_005G168500g PE=4 SV=1
[BLASTED]	TRINITY_DN10368_c0_g1_i1	1304	1	2.23923e-122	82	3188229TR:I1MWY2_SOYBN I1MWY2 Uncharacterized protein OS=Glycine max GN=GLYMA_17G216700 PE=4 SV=1
[BLASTED]	TRINITY_DN10369_c0_g1_i1	2386	1	0	88	3186224TR:I1MLI4_SOYBN I1MLI4 Uncharacterized protein OS=Glycine max GN=GLYMA_16G057300 PE=4 SV=1
[BLASTED]	TRINITY_DN10383_c0_g1_i1	980	1	2.0746e-99	92	3406157TR:K7LYZ0_SOYBN K7LYZ0 Uncharacterized protein OS=Glycine max GN=GLYMA_13G108200 PE=4 SV=1
[BLASTED]	TRINITY_DN10383_c0_g1_i2	1035	1	2.2303e-76	89	2339169TR:A0A1J7GZN4_LUPAN A0A1J7GZN4 Uncharacterized protein OS=Lupinus angustifolius GN=TanjilG_26075 PE=4 SV=1
[BLASTED]	TRINITY_DN10384_c0_g1_i1	1715	1	1.93822e-175	91	1583774TR:A0A0S3SLJ2_PHAAN A0A0S3SLJ2 Lipoyl chloroplastic OS=Vigna angularis angularis GN= PE=3 SV=1
[BLASTED]	TRINITY_DN10384_c0_g1_i2	1443	1	0	91	4180067TR:V7BAJ7_PHAVU V7BAJ7 Lipoyl chloroplastic OS=Phaseolus vulgaris GN=LIP1P PE=3 SV=1
[BLASTED]	TRINITY_DN10385_c0_g1_i1	1087	1	1.97704e-07	66	2652305TR:B9HZS8_POPTR B9HZS8 Uncharacterized protein OS=Populus trichocarpa GN=POPTR_0011s11790g PE=4 SV=1
[BLASTED]	TRINITY_DN10385_c0_g2_i1	338	1	4.75862e-12	86	2770095TR:C6T3I4_SOYBN C6T3I4 Putative uncharacterized protein OS=Glycine max PE=2 SV=1
[BLASTED]	TRINITY_DN10307_c0_g1_i1	1182	1	7.42899e-150	90	3168454TR:I1K1R5_SOYBN I1K1R5 Uncharacterized protein OS=Glycine max GN=GLYMA_05G081300 PE=4 SV=1
[BLASTED]	TRINITY_DN10307_c0_g2_i1	257	1	1.83922e-24	87	4192964TR:V7CF98_PHAVU V7CF98 Uncharacterized protein OS=Phaseolus vulgaris GN=PHAVU_003G246600g PE=4 SV=1
[BLASTED]	TRINITY_DN10308_c0_g1_i1	1185	1	4.40861e-92	83	3166768TR:I1JT36_SOYBN I1JT36 Uncharacterized protein OS=Glycine max GN=GLYMA_04G024600 PE=4 SV=1
[BLASTED]	TRINITY_DN10308_c0_g2_i1	1179	1	1.55692e-90	84	1567749TR:A0A0S3RAI2_PHAAN A0A0S3RAI2 Uncharacterized protein OS=Vigna angularis var. angularis GN=Vigan.02G028100 PE=4 SV=1
[BLASTED]	TRINITY_DN10308_c0_g3_i1	545	1	5.04201e-14	76	1540390TR:A0A0R0JHE9_SOYBN A0A0R0JHE9 Uncharacterized protein OS=Glycine max GN=GLYMA_06G024700 PE=4 SV=1
[BLASTED]	TRINITY_DN10309_c0_g1_i1	651	1	1.93972e-90	94	105396TR:A0A061EHM5_THECC A0A061EHM5 Peroxidase OS=Theobroma cacao GN=TCM_019761 PE=3 SV=1
[BLASTED]	TRINITY_DN10309_c0_g2_i1	675	1	1.99717e-88	95	105396TR:A0A061EHM5_THECC A0A061EHM5 Peroxidase OS=Theobroma cacao GN=TCM_019761 PE=3 SV=1
[BLASTED]	TRINITY_DN10309_c0_g3_i1	1000	1	6.88822e-173	95	3176470TR:I1L739_SOYBN I1L739 Peroxidase OS=Glycine max GN=GLYMA_09G277900 PE=3 SV=1
[BLASTED]	TRINITY_DN10312_c0_g1_i1	1157	1	2.25457e-83	77	2915856TR:D8WJ57_SOYBN D8WJ57 NDR1b OS=Glycine max GN=NDR1b PE=2 SV=1
[BLASTED]	TRINITY_DN10313_c0_g1_i1	1612	1	0	84	3412664TR:K7MMP2_SOYBN K7MMP2 Uncharacterized protein OS=Glycine max GN=GLYMA_17G196300 PE=4 SV=1
[BLASTED]	TRINITY_DN10313_c0_g2_i1	310	1	1.13572e-39	94	1721938TR:A0A151R411_CAJCA A0A151R411 U-box domain-containing 35 OS=Cajanus cajan GN=KK1_041552 PE=4 SV=1
[BLASTED]	TRINITY_DN10314_c0_g1_i1	1791	1	0	91	3169293TR:I1K5Z7_SOYBN I1K5Z7 Pectinesterase OS=Glycine max GN=GLYMA_05G226000 PE=4 SV=2
[BLASTED]	TRINITY_DN10314_c0_g1_i2	1386	1	0	93	3169293TR:I1K5Z7_SOYBN I1K5Z7 Pectinesterase OS=Glycine max GN=GLYMA_05G226000 PE=4 SV=2
[BLASTED]	TRINITY_DN10322_c0_g1_i1	310	1	7.05441e-22	60	1432026TR:A0A0L9TBW5_PHAAN A0A0L9TBW5 Uncharacterized protein OS=Phaseolus angularis GN=LR48_Vigan442s005500 PE=4 SV=1
[BLASTED]	TRINITY_DN10323_c0_g1_i1	566	1	2.19931e-51	66	1742778TR:A0A151SV51_CAJCA A0A151SV51 Ethylene-responsive transcription factor CRF1 OS=Cajanus cajan GN=KK1_014093 PE=4 SV=1
[BLASTED]	TRINITY_DN10325_c0_g1_i1	2533	1	0	88	794668TR:A0A0B2P3T8_GLYSO A0A0B2P3T8 Wall-associated receptor kinase-like 20 OS=Glycine soja GN=glysoja_002302 PE=4 SV=1
[BLASTED]	TRINITY_DN10326_c0_g1_i1	2258	1	0	84	3411144TR:K7MH66_SOYBN K7MH66 Uncharacterized protein OS=Glycine max GN=GLYMA_16G135000 PE=4 SV=1
[BLASTED]	TRINITY_DN10327_c0_g1_i1	663	1	5.51931e-50	90	3390107TR:K7KA59_SOYBN K7KA59 Uncharacterized protein OS=Glycine max GN=GLYMA_02G225500 PE=4 SV=1
[BLASTED]	TRINITY_DN10327_c0_g2_i1	586	1	4.25517e-54	92	3408610TR:K7M807_SOYBN K7M807 Uncharacterized protein OS=Glycine max GN=GLYMA_14G192300 PE=4 SV=1
[BLASTED]	TRINITY_DN10327_c0_g2_i2	766	1	1.06097e-34	84	3390107TR:K7KA59_SOYBN K7KA59 Uncharacterized protein OS=Glycine max GN=GLYMA_02G225500 PE=4 SV=1
[BLASTED]	TRINITY_DN10329_c0_g1_i1	1764	1	0	97	2372718TR:A0EVX1_9FABA A0EVX1 EBP1 OS=Ammopiptanthus mongolicus PE=2 SV=1
[BLASTED]	TRINITY_DN10329_c0_g1_i2	1606	1	0	99	2372718TR:A0EVX1_9FABA A0EVX1 EBP1 OS=Ammopiptanthus mongolicus PE=2 SV=1
[BLASTED]	TRINITY_DN10329_c0_g1_i3	1663	1	0	97	2372718TR:A0EVX1_9FABA A0EVX1 EBP1 OS=Ammopiptanthus mongolicus PE=2 SV=1
[BLASTED]	TRINITY_DN10329_c0_g1_i4	1505	1	0	99	2372718TR:A0EVX1_9FABA A0EVX1 EBP1 OS=Ammopiptanthus mongolicus PE=2 SV=1
[BLASTED]	TRINITY_DN10330_c0_g1_i1	490	1	1.80151e-28	71	1725363TR:A0A151RE25_CAJCA A0A151RE25 Uncharacterized protein OS=Cajanus cajan GN=KK1_037765 PE=4 SV=1
[BLASTED]	TRINITY_DN10340_c0_g2_i1	381	1	9.17872e-21	94	1775733TR:A0A164SZ69_DAUCA A0A164SZ69 Uncharacterized protein OS=Daucus carota subsp. sativus GN=DCAR_023989 PE=4 SV=1
[BLASTED]	TRINITY_DN10340_c0_g2_i2	525	1	5.40558e-18	93	108272TR:A0A061ERN7_THECC A0A061ERN7 isoform 3 OS=Theobroma cacao GN=TCM_021577 PE=4 SV=1
[BLASTED]	TRINITY_DN10340_c0_g2_i3	526	1	5.57744e-18	93	108272TR:A0A061ERN7_THECC A0A061ERN7 isoform 3 OS=Theobroma cacao GN=TCM_021577 PE=4 SV=1
[BLASTED]	TRINITY_DN10343_c0_g1_i1	497	1	1.42284e-21	69	3250415TR:I3T448_LOTJA I3T448 Uncharacterized protein OS=Lotus japonicus PE=2 SV=1
[BLASTED]	TRINITY_DN10343_c0_g2_i1	541	1	2.23567e-21	69	3250415TR:I3T448_LOTJA I3T448 Uncharacterized protein OS=Lotus japonicus PE=2 SV=1
[BLASTED]	TRINITY_DN10344_c0_g1_i1	782	1	2.77935e-07	66	1566113TR:A0A0S3R5T9_PHAAN A0A0S3R5T9 Uncharacterized protein OS=Vigna angularis var. angularis GN=Vigan.01G385700 PE=3 SV=1
[BLASTED]	TRINITY_DN10345_c0_g1_i1	729	1	1.62898e-91	86	2682603TR:B9SVB3_RICCO B9SVB3 Cyclic nucleotide-gated ion OS=Ricinus communis GN=RCOM_0034020 PE=4 SV=1
[BLASTED]	TRINITY_DN10345_c0_g2_i1	449	1	7.31737e-82	88	284443SP:CN15C_MEDTR A0A072VMJ3 CNGC15c OS=Medicago truncatula GN=CNGC15C PE=1 SV=1
[BLASTED]	TRINITY_DN10346_c0_g1_i1	619	1	8.57047e-36	86	1590416TR:A0A0S3T5M4_PHAAN A0A0S3T5M4 Uncharacterized protein OS=Vigna angularis var. angularis GN=Vigan.10G171700 PE=4 SV=1
[BLASTED]	TRINITY_DN10354_c0_g1_i1	608	1	2.79292e-45	85	823611TR:A0A0B2RHK1_GLYSO A0A0B2RHK1 Succinate dehydrogenase assembly factor mitochondrial OS=Glycine soja GN=glysoja_012892 PE=4 SV=1
[BLASTED]	TRINITY_DN10354_c0_g2_i1	342	1	4.00214e-30	74	1743777TR:A0A151SY28_CAJCA A0A151SY28 Uncharacterized protein OS=Cajanus cajan GN=KK1_015157 PE=4 SV=1
[BLASTED]	TRINITY_DN10355_c0_g1_i1	912	1	6.28462e-54	94	470748TR:A0A0A0L0Z6_CUCSA A0A0A0L0Z6 Uncharacterized protein OS=Cucumis sativus GN=Csa_4G437000 PE=4 SV=1
[BLASTED]	TRINITY_DN10356_c0_g1_i1	1109	1	8.78779e-135	90	2339806TR:A0A1J7H1I0_LUPAN A0A1J7H1I0 Uncharacterized protein OS=Lupinus angustifolius GN=TanjilG_05720 PE=4 SV=1
[BLASTED]	TRINITY_DN10357_c0_g1_i1	1088	1	2.01695e-127	95	3062803TR:G7LEC5_MEDTR G7LEC5 Uncharacterized protein OS=Medicago truncatula GN=MTR_8g011480 PE=4 SV=1
[BLASTED]	TRINITY_DN10357_c0_g2_i1	1089	1	2.01695e-127	95	3062803TR:G7LEC5_MEDTR G7LEC5 Uncharacterized protein OS=Medicago truncatula GN=MTR_8g011480 PE=4 SV=1
[BLASTED]	TRINITY_DN10358_c0_g1_i1	1416	1	3.69543e-172	83	802360TR:A0A0B2PR35_GLYSO A0A0B2PR35 Uncharacterized protein OS=Glycine soja GN=glysoja_006289 PE=4 SV=1
[BLASTED]	TRINITY_DN10358_c0_g1_i2	2266	1	5.23174e-101	87	1750442TR:A0A151THI5_CAJCA A0A151THI5 Uncharacterized protein OS=Cajanus cajan GN=KK1_012784 PE=4 SV=1
[BLASTED]	TRINITY_DN10358_c0_g1_i3	1919	1	1.31044e-169	83	802360TR:A0A0B2PR35_GLYSO A0A0B2PR35 Uncharacterized protein OS=Glycine soja GN=glysoja_006289 PE=4 SV=1
[BLASTED]	TRINITY_DN10358_c0_g1_i4	1763	1	6.19748e-103	87	1750442TR:A0A151THI5_CAJCA A0A151THI5 Uncharacterized protein OS=Cajanus cajan GN=KK1_012784 PE=4 SV=1
[BLASTED]	TRINITY_DN10360_c0_g1_i1	614	1	6.72696e-46	86	3166809TR:I1JTA7_SOYBN I1JTA7 Uncharacterized protein OS=Glycine max GN=GLYMA_04G031700 PE=4 SV=1
[BLASTED]	TRINITY_DN10360_c0_g2_i1	408	1	2.26534e-27	83	3166809TR:I1JTA7_SOYBN I1JTA7 Uncharacterized protein OS=Glycine max GN=GLYMA_04G031700 PE=4 SV=1
[BLASTED]	TRINITY_DN10373_c0_g1_i1	710	1	3.18157e-56	78	1583107TR:A0A0S3SJM2_PHAAN A0A0S3SJM2 Uncharacterized protein OS=Vigna angularis var. angularis GN=Vigan.07G195300 PE=4 SV=1
[BLASTED]	TRINITY_DN10373_c0_g2_i1	578	1	1.45799e-32	55	3175582TR:I1L2G1_SOYBN I1L2G1 Uncharacterized protein OS=Glycine max GN=GLYMA_09G102400 PE=4 SV=1
[BLASTED]	TRINITY_DN10374_c0_g1_i1	648	1	1.951e-19	88	1575590TR:A0A0S3RY13_PHAAN A0A0S3RY13 PRA1 family OS=Vigna angularis angularis GN= PE=3 SV=1
[BLASTED]	TRINITY_DN10374_c0_g2_i1	676	1	2.90665e-24	88	1575590TR:A0A0S3RY13_PHAAN A0A0S3RY13 PRA1 family OS=Vigna angularis angularis GN= PE=3 SV=1
[BLASTED]	TRINITY_DN10376_c0_g1_i1	999	1	3.62826e-86	100	2329860TR:A0A1J7G105_LUPAN A0A1J7G105 Uncharacterized protein OS=Lupinus angustifolius GN=TanjilG_29223 PE=4 SV=1
[BLASTED]	TRINITY_DN10378_c0_g1_i1	1589	1	7.05601e-110	73	1722590TR:A0A151R5Y3_CAJCA A0A151R5Y3 Retrovirus-related Pol poly from transposon TNT 1-94 (Fragment) OS=Cajanus cajan GN=KK1_040869 PE=4 SV=1
[BLASTED]	TRINITY_DN10388_c0_g1_i1	411	1	1.97982e-78	91	839992TR:A0A0B2SVW0_GLYSO A0A0B2SVW0 Peroxidase OS=Glycine soja GN=glysoja_045452 PE=3 SV=1
[BLASTED]	TRINITY_DN10389_c0_g1_i1	554	1	4.37091e-75	100	3182621TR:I1M333_SOYBN I1M333 Uncharacterized protein OS=Glycine max GN=GLYMA_13G272200 PE=4 SV=1
[BLASTED]	TRINITY_DN10390_c0_g1_i1	387	1	3.65139e-68	92	3398390TR:K7L5L1_SOYBN K7L5L1 Uncharacterized protein OS=Glycine max GN=GLYMA_08G086500 PE=4 SV=1
[BLASTED]	TRINITY_DN10390_c0_g2_i1	685	1	1.60998e-89	84	3398390TR:K7L5L1_SOYBN K7L5L1 Uncharacterized protein OS=Glycine max GN=GLYMA_08G086500 PE=4 SV=1
[BLASTED]	TRINITY_DN10392_c0_g1_i1	391	1	7.55271e-63	99	3187096TR:I1MRG9_SOYBN I1MRG9 Uncharacterized protein OS=Glycine max GN=GLYMA_17G025200 PE=3 SV=1
[BLASTED]	TRINITY_DN10392_c0_g1_i2	488	1	2.68481e-62	99	3187096TR:I1MRG9_SOYBN I1MRG9 Uncharacterized protein OS=Glycine max GN=GLYMA_17G025200 PE=3 SV=1
[BLASTED]	TRINITY_DN10393_c0_g1_i1	1462	1	3.58658e-34	69	1566366TR:A0A0S3R6J2_PHAAN A0A0S3R6J2 Uncharacterized protein OS=Vigna angularis var. angularis GN=Vigan.01G421200 PE=4 SV=1
[BLASTED]	TRINITY_DN10395_c0_g1_i1	243	1	1.42595e-31	98	3805184TR:Q34597_SOYBN Q34597 Maturase-related (Fragment) OS=Glycine max GN=nad1 PE=4 SV=1
[BLASTED]	TRINITY_DN10397_c0_g1_i1	792	1	2.55585e-101	77	260845TR:A0A072TIV6_MEDTR A0A072TIV6 LRR receptor-like kinase family (Fragment) OS=Medicago truncatula GN=MTR_0087s0090 PE=4 SV=1
[BLASTED]	TRINITY_DN10398_c0_g1_i1	974	1	1.20262e-13	86	1748931TR:A0A151TD44_CAJCA A0A151TD44 Dehydrin COR47 OS=Cajanus cajan GN=KK1_019529 PE=3 SV=1
[BLASTED]	TRINITY_DN10398_c0_g1_i2	865	1	7.71268e-14	86	1748931TR:A0A151TD44_CAJCA A0A151TD44 Dehydrin COR47 OS=Cajanus cajan GN=KK1_019529 PE=3 SV=1
[BLASTED]	TRINITY_DN10399_c0_g1_i1	405	1	9.79979e-75	91	1536598TR:A0A0R0IBE9_SOYBN A0A0R0IBE9 Uncharacterized protein OS=Glycine max GN=GLYMA_09G213900 PE=4 SV=1
[BLASTED]	TRINITY_DN10399_c0_g2_i1	421	1	6.0019e-39	85	1536598TR:A0A0R0IBE9_SOYBN A0A0R0IBE9 Uncharacterized protein OS=Glycine max GN=GLYMA_09G213900 PE=4 SV=1
[BLASTED]	TRINITY_DN10400_c0_g1_i1	1151	1	4.16269e-50	74	3172755TR:I1KNI4_SOYBN I1KNI4 Uncharacterized protein OS=Glycine max GN=GLYMA_07G264800 PE=4 SV=1
[BLASTED]	TRINITY_DN10402_c0_g1_i1	1017	1	1.32979e-113	78	1730498TR:A0A151RU65_CAJCA A0A151RU65 Uncharacterized protein (Fragment) OS=Cajanus cajan GN=KK1_032321 PE=4 SV=1
[BLASTED]	TRINITY_DN10403_c0_g1_i1	832	1	1.94304e-118	78	1537312TR:A0A0R0IID9_SOYBN A0A0R0IID9 Uncharacterized protein OS=Glycine max GN=GLYMA_08G073300 PE=4 SV=1
[BLASTED]	TRINITY_DN10403_c0_g1_i2	921	1	2.82244e-97	76	1537312TR:A0A0R0IID9_SOYBN A0A0R0IID9 Uncharacterized protein OS=Glycine max GN=GLYMA_08G073300 PE=4 SV=1
[BLASTED]	TRINITY_DN10405_c0_g1_i1	915	1	3.42143e-141	83	3169472TR:I1K6T3_SOYBN I1K6T3 Uncharacterized protein OS=Glycine max GN=GLYMA_05G200700 PE=4 SV=2
[BLASTED]	TRINITY_DN10405_c0_g1_i2	1526	1	0	82	3169472TR:I1K6T3_SOYBN I1K6T3 Uncharacterized protein OS=Glycine max GN=GLYMA_05G200700 PE=4 SV=2
[BLASTED]	TRINITY_DN10405_c0_g1_i3	1482	1	1.91627e-174	82	3169472TR:I1K6T3_SOYBN I1K6T3 Uncharacterized protein OS=Glycine max GN=GLYMA_05G200700 PE=4 SV=2
[BLASTED]	TRINITY_DN10416_c0_g1_i1	734	1	1.79004e-52	98	3239008TR:I3S0N5_LOTJA I3S0N5 Uncharacterized protein OS=Lotus japonicus PE=2 SV=1
[BLASTED]	TRINITY_DN10416_c0_g1_i2	1049	1	2.75632e-56	98	3239008TR:I3S0N5_LOTJA I3S0N5 Uncharacterized protein OS=Lotus japonicus PE=2 SV=1
[BLASTED]	TRINITY_DN10416_c0_g1_i3	619	1	5.26971e-66	99	3239008TR:I3S0N5_LOTJA I3S0N5 Uncharacterized protein OS=Lotus japonicus PE=2 SV=1
[BLASTED]	TRINITY_DN10417_c0_g2_i1	568	1	1.92724e-09	75	1542941TR:A0A0R0K8H4_SOYBN A0A0R0K8H4 Uncharacterized protein OS=Glycine max GN=GLYMA_04G149100 PE=4 SV=1
[BLASTED]	TRINITY_DN10417_c0_g3_i1	494	1	1.17033e-09	65	1542941TR:A0A0R0K8H4_SOYBN A0A0R0K8H4 Uncharacterized protein OS=Glycine max GN=GLYMA_04G149100 PE=4 SV=1
[BLASTED]	TRINITY_DN10418_c0_g1_i1	717	1	1.91854e-90	100	3040279TR:G7IFI5_MEDTR G7IFI5 RAB GTPase A1D OS=Medicago truncatula GN=MTR_2g014990 PE=4 SV=1
[BLASTED]	TRINITY_DN10418_c0_g1_i2	2731	1	5.1875e-40	100	1718299TR:A0A151QT77_CAJCA A0A151QT77 Ras-related RABA1c OS=Cajanus cajan GN=KK1_045617 PE=4 SV=1
[BLASTED]	TRINITY_DN10418_c0_g2_i1	387	1	9.20943e-05	95	729TR:A0A022PRT9_ERYGU A0A022PRT9 Uncharacterized protein (Fragment) OS=Erythranthe guttata GN=MIMGU_mgv1a023752mg PE=4 SV=1
[BLASTED]	TRINITY_DN10419_c0_g1_i1	210	1	4.32856e-22	79	3047302TR:G7JCQ7_MEDTR G7JCQ7 White-brown-complex ABC transporter family OS=Medicago truncatula GN=MTR_4g094050 PE=4 SV=2
[BLASTED]	TRINITY_DN10419_c0_g2_i1	466	1	4.1078e-77	86	3047302TR:G7JCQ7_MEDTR G7JCQ7 White-brown-complex ABC transporter family OS=Medicago truncatula GN=MTR_4g094050 PE=4 SV=2
[BLASTED]	TRINITY_DN10420_c0_g2_i1	1770	1	8.13604e-07	84	273609TR:A0A072UP56_MEDTR A0A072UP56 Expansin-B1 OS=Medicago truncatula GN=MTR_4g099370 PE=3 SV=1
[BLASTED]	TRINITY_DN10432_c0_g1_i1	209	1	5.56413e-38	97	4195254TR:V7CMF5_PHAVU V7CMF5 Auxin response factor OS=Phaseolus vulgaris GN=PHAVU_002G233600g PE=3 SV=1
[BLASTED]	TRINITY_DN10432_c0_g2_i1	596	1	3.84263e-46	98	1577405TR:A0A0S3S386_PHAAN A0A0S3S386 Auxin response factor OS=Vigna angularis angularis GN= PE=3 SV=1
[BLASTED]	TRINITY_DN10433_c0_g1_i1	818	1	1.21751e-46	80	4184323TR:V7BNN5_PHAVU V7BNN5 Uncharacterized protein OS=Phaseolus vulgaris GN=PHAVU_006G139400g PE=4 SV=1
[BLASTED]	TRINITY_DN10433_c0_g2_i1	819	1	1.21751e-46	80	4184323TR:V7BNN5_PHAVU V7BNN5 Uncharacterized protein OS=Phaseolus vulgaris GN=PHAVU_006G139400g PE=4 SV=1
[BLASTED]	TRINITY_DN10434_c0_g1_i1	1062	1	1.2975e-67	90	810639TR:A0A0B2QF08_GLYSO A0A0B2QF08 Uncharacterized protein OS=Glycine soja GN=glysoja_006991 PE=4 SV=1
[BLASTED]	TRINITY_DN10434_c0_g1_i2	944	1	1.00624e-90	90	810639TR:A0A0B2QF08_GLYSO A0A0B2QF08 Uncharacterized protein OS=Glycine soja GN=glysoja_006991 PE=4 SV=1
[BLASTED]	TRINITY_DN10434_c0_g2_i1	291	1	3.98882e-06	83	4192254TR:V7CD36_PHAVU V7CD36 Uncharacterized protein OS=Phaseolus vulgaris GN=PHAVU_003G187400g PE=4 SV=1
[BLASTED]	TRINITY_DN10435_c0_g1_i1	2344	1	0	89	4181027TR:V7BDI2_PHAVU V7BDI2 Uncharacterized protein OS=Phaseolus vulgaris GN=PHAVU_008G289100g PE=4 SV=1
[BLASTED]	TRINITY_DN10437_c0_g1_i1	559	1	3.83182e-53	82	3189073TR:I1N183_SOYBN I1N183 Uncharacterized protein OS=Glycine max GN=GLYMA_18G124800 PE=4 SV=2
[BLASTED]	TRINITY_DN10437_c0_g1_i2	560	1	1.56035e-59	83	3189073TR:I1N183_SOYBN I1N183 Uncharacterized protein OS=Glycine max GN=GLYMA_18G124800 PE=4 SV=2
[BLASTED]	TRINITY_DN10449_c0_g1_i1	1472	1	2.35906e-149	86	3184520TR:I1MCH9_SOYBN I1MCH9 Uncharacterized protein OS=Glycine max GN=GLYMA_15G010100 PE=4 SV=2
[BLASTED]	TRINITY_DN10450_c0_g1_i1	687	1	6.33212e-48	77	1750287TR:A0A151TH27_CAJCA A0A151TH27 Kinesin-4 OS=Cajanus cajan GN=KK1_012652 PE=3 SV=1
[BLASTED]	TRINITY_DN10450_c0_g2_i1	205	1	9.70299e-11	73	3056109TR:G7KGK0_MEDTR G7KGK0 Kinesin motor domain Di-glucose-binding OS=Medicago truncatula GN=MTR_5g031470 PE=3 SV=1
[BLASTED]	TRINITY_DN10450_c1_g1_i1	386	1	5.9814e-39	75	4427TR:A0A022Q2Y6_ERYGU A0A022Q2Y6 Uncharacterized protein OS=Erythranthe guttata GN=MIMGU_mgv1a001485mg PE=4 SV=1
[BLASTED]	TRINITY_DN10451_c0_g1_i1	528	1	8.53458e-15	80	283967TR:A0A072VL30_MEDTR A0A072VL30 Glutamate-ammonia ligase OS=Medicago truncatula GN=MTR_1g062620 PE=3 SV=1
[BLASTED]	TRINITY_DN10451_c0_g2_i1	703	1	1.9923e-13	92	4182385TR:V7BHN3_PHAVU V7BHN3 Uncharacterized protein OS=Phaseolus vulgaris GN=PHAVU_007G152500g PE=3 SV=1
[BLASTED]	TRINITY_DN10451_c0_g2_i2	1012	1	1.00232e-12	93	4182385TR:V7BHN3_PHAVU V7BHN3 Uncharacterized protein OS=Phaseolus vulgaris GN=PHAVU_007G152500g PE=3 SV=1
[BLASTED]	TRINITY_DN10452_c0_g1_i1	1043	1	8.29367e-35	100	3241869TR:I3SAF0_MEDTR I3SAF0 ORMDL family OS=Medicago truncatula GN=MTR_8g027285 PE=2 SV=1
[BLASTED]	TRINITY_DN10452_c0_g1_i2	1122	1	3.8628e-109	99	1738917TR:A0A151SIV3_CAJCA A0A151SIV3 ORM1 1 OS=Cajanus cajan GN=KK1_000856 PE=4 SV=1
[BLASTED]	TRINITY_DN10452_c0_g2_i1	420	1	6.56559e-14	97	4174303TR:V7AST0_PHAVU V7AST0 Uncharacterized protein OS=Phaseolus vulgaris GN=PHAVU_010G115700g PE=4 SV=1
[BLASTED]	TRINITY_DN10453_c0_g1_i1	1280	1	0	98	3176243TR:I1L602_SOYBN I1L602 Uncharacterized protein OS=Glycine max GN=GLYMA_09G240600 PE=4 SV=1
[BLASTED]	TRINITY_DN10453_c0_g1_i2	648	1	1.56356e-67	99	4176959TR:V7B117_PHAVU V7B117 Uncharacterized protein OS=Phaseolus vulgaris GN=PHAVU_008G043800g PE=4 SV=1
[BLASTED]	TRINITY_DN10453_c0_g1_i3	941	1	8.54665e-116	99	4176959TR:V7B117_PHAVU V7B117 Uncharacterized protein OS=Phaseolus vulgaris GN=PHAVU_008G043800g PE=4 SV=1
[BLASTED]	TRINITY_DN10406_c0_g1_i1	940	1	2.8168e-97	86	279140TR:A0A072V683_MEDTR A0A072V683 Heat shock cognate 70 kDa OS=Medicago truncatula GN=MTR_2g032160 PE=3 SV=1
[BLASTED]	TRINITY_DN10406_c0_g1_i2	1650	1	1.12988e-101	90	2393211TR:A2Y5F9_ORYSI A2Y5F9 Putative uncharacterized protein OS=Oryza sativa subsp. indica GN=OsI_20227 PE=3 SV=1
[BLASTED]	TRINITY_DN10406_c0_g1_i3	1011	1	2.97852e-75	87	3059759TR:G7L003_MEDTR G7L003 Heat shock 70 kDa OS=Medicago truncatula GN=MTR_7g026090 PE=3 SV=2
[BLASTED]	TRINITY_DN10406_c0_g1_i4	1579	1	1.26441e-105	86	2393211TR:A2Y5F9_ORYSI A2Y5F9 Putative uncharacterized protein OS=Oryza sativa subsp. indica GN=OsI_20227 PE=3 SV=1
[BLASTED]	TRINITY_DN10470_c0_g2_i1	807	1	1.77188e-83	97	267843TR:A0A072U6H2_MEDTR A0A072U6H2 Phosphoglycerate mutase OS=Medicago truncatula GN=MTR_6g011290 PE=3 SV=1
[BLASTED]	TRINITY_DN10470_c0_g3_i1	351	1	4.80188e-72	97	267843TR:A0A072U6H2_MEDTR A0A072U6H2 Phosphoglycerate mutase OS=Medicago truncatula GN=MTR_6g011290 PE=3 SV=1
[BLASTED]	TRINITY_DN10464_c0_g2_i1	1114	1	0	93	2356125TR:A0A1J7IPN3_LUPAN A0A1J7IPN3 Uncharacterized protein OS=Lupinus angustifolius GN=TanjilG_18966 PE=4 SV=1
[BLASTED]	TRINITY_DN10466_c0_g1_i1	763	1	1.15957e-20	84	3397594TR:K7L2M4_SOYBN K7L2M4 Uncharacterized protein OS=Glycine max GN=GLYMA_07G191400 PE=4 SV=1
[BLASTED]	TRINITY_DN10480_c0_g1_i1	298	1	3.52958e-40	76	1737830TR:A0A151SFP4_CAJCA A0A151SFP4 Momilactone A synthase OS=Cajanus cajan GN=KK1_024451 PE=4 SV=1
[BLASTED]	TRINITY_DN10480_c0_g2_i1	802	1	2.01267e-130	84	4176638TR:V7B017_PHAVU V7B017 Uncharacterized protein OS=Phaseolus vulgaris GN=PHAVU_009G190300g PE=4 SV=1
[BLASTED]	TRINITY_DN10481_c0_g1_i1	574	1	4.14318e-118	98	883909TR:A0A0D2PD88_GOSRA A0A0D2PD88 Uncharacterized protein OS=Gossypium raimondii GN=B456_007G217400 PE=3 SV=1
[BLASTED]	TRINITY_DN10481_c0_g2_i1	434	1	1.84177e-67	100	789132TR:A0A0B0PX10_GOSAR A0A0B0PX10 ADP-ribosylation factor 2 OS=Gossypium arboreum GN=F383_14121 PE=3 SV=1
[BLASTED]	TRINITY_DN10483_c0_g1_i1	349	1	0.000796953	89	1794601TR:A0A166JAB8_DAUCA A0A166JAB8 Uncharacterized protein OS=Daucus carota subsp. sativus GN=DCAR_004615 PE=4 SV=1
[BLASTED]	TRINITY_DN10483_c0_g2_i1	350	1	0.000317806	66	1751255TR:A0A151TJV7_CAJCA A0A151TJV7 Uncharacterized protein OS=Cajanus cajan GN=KK1_013652 PE=4 SV=1
[BLASTED]	TRINITY_DN10409_c0_g1_i1	495	1	3.21966e-26	92	1574600TR:A0A0S3RV69_PHAAN A0A0S3RV69 Uncharacterized protein OS=Vigna angularis var. angularis GN=Vigan.04G191500 PE=4 SV=1
[BLASTED]	TRINITY_DN10409_c0_g1_i2	498	1	6.46614e-36	96	3746785TR:P93325_MEDSA P93325 Delta-1-pyrroline-5-carboxylate synthase (Fragment) OS=Medicago sativa GN=P5CS-2 PE=2 SV=1
[BLASTED]	TRINITY_DN10409_c0_g2_i1	672	1	1.30107e-07	84	4126951TR:V4MJA1_EUTSA V4MJA1 Uncharacterized protein OS=Eutrema salsugineum GN=EUTSA_v10016322mg PE=3 SV=1
[BLASTED]	TRINITY_DN10410_c0_g1_i1	923	1	8.71191e-85	73	1568773TR:A0A0S3RDF9_PHAAN A0A0S3RDF9 Uncharacterized protein OS=Vigna angularis var. angularis GN=Vigan.02G121700 PE=4 SV=1
[BLASTED]	TRINITY_DN10410_c0_g1_i2	734	1	4.79017e-93	96	3395294TR:K7KUC7_SOYBN K7KUC7 Uncharacterized protein OS=Glycine max GN=GLYMA_06G104600 PE=4 SV=1
[BLASTED]	TRINITY_DN10412_c0_g1_i1	356	1	5.84944e-30	91	1436752TR:A0A0L9TQG5_PHAAN A0A0L9TQG5 Uncharacterized protein OS=Phaseolus angularis GN=LR48_Vigan01g227700 PE=4 SV=1
[BLASTED]	TRINITY_DN10412_c0_g2_i1	874	1	2.06749e-118	82	1749328TR:A0A151TE97_CAJCA A0A151TE97 RING finger 141 family OS=Cajanus cajan GN=KK1_011559 PE=4 SV=1
[BLASTED]	TRINITY_DN10412_c0_g2_i2	844	1	3.06844e-110	78	1749328TR:A0A151TE97_CAJCA A0A151TE97 RING finger 141 family OS=Cajanus cajan GN=KK1_011559 PE=4 SV=1
[BLASTED]	TRINITY_DN10413_c0_g2_i1	343	1	1.98281e-05	49	3183368TR:I1M6Q2_SOYBN I1M6Q2 Uncharacterized protein OS=Glycine max GN=GLYMA_14G022300 PE=4 SV=1
[BLASTED]	TRINITY_DN10414_c0_g2_i1	827	1	4.43071e-09	95	2167488TR:A0A1D6QG21_MAIZE A0A1D6QG21 Uncharacterized protein OS=Zea mays PE=4 SV=1
[BLASTED]	TRINITY_DN10423_c0_g1_i1	381	1	1.37629e-17	50	1758997TR:A0A151U7E4_CAJCA A0A151U7E4 ribonuclease H At1g65750 family (Fragment) OS=Cajanus cajan GN=KK1_007912 PE=4 SV=1
[BLASTED]	TRINITY_DN10423_c0_g2_i1	514	1	5.27976e-12	47	1734855TR:A0A151S6Z3_CAJCA A0A151S6Z3 ribonuclease H At1g65750 family OS=Cajanus cajan GN=KK1_027632 PE=4 SV=1
[BLASTED]	TRINITY_DN10423_c0_g3_i1	403	1	2.07104e-15	70	1747889TR:A0A151TA35_CAJCA A0A151TA35 ribonuclease H At1g65750 family OS=Cajanus cajan GN=KK1_018488 PE=4 SV=1
[BLASTED]	TRINITY_DN10424_c0_g1_i1	1103	1	8.32388e-39	61	868781TR:A0A0D2M937_GOSRA A0A0D2M937 Uncharacterized protein OS=Gossypium raimondii GN=B456_002G103400 PE=3 SV=1
[BLASTED]	TRINITY_DN10424_c0_g2_i1	1102	1	1.3579e-49	58	879860TR:A0A0D2NKU7_GOSRA A0A0D2NKU7 Uncharacterized protein OS=Gossypium raimondii GN=B456_002G103400 PE=3 SV=1
[BLASTED]	TRINITY_DN10425_c0_g1_i1	1366	1	0	84	1744269TR:A0A151SZI3_CAJCA A0A151SZI3 Multiple exostoses isogeny 1 OS=Cajanus cajan GN=KK1_015671 PE=4 SV=1
[BLASTED]	TRINITY_DN10427_c0_g1_i1	1571	1	6.9609e-176	82	3168856TR:I1K3Y2_SOYBN I1K3Y2 Uncharacterized protein OS=Glycine max GN=GLYMA_05G157700 PE=4 SV=1
[BLASTED]	TRINITY_DN10427_c0_g1_i2	1769	1	1.29095e-174	82	3168856TR:I1K3Y2_SOYBN I1K3Y2 Uncharacterized protein OS=Glycine max GN=GLYMA_05G157700 PE=4 SV=1
[BLASTED]	TRINITY_DN10428_c0_g1_i1	493	1	1.83881e-55	73	1746198TR:A0A151T555_CAJCA A0A151T555 Transposon Ty3-I Gag-Pol poly OS=Cajanus cajan GN=KK1_016686 PE=4 SV=1
[BLASTED]	TRINITY_DN10430_c0_g1_i1	662	1	2.07548e-26	98	1743120TR:A0A151SW51_CAJCA A0A151SW51 Uncharacterized protein (Fragment) OS=Cajanus cajan GN=KK1_014440 PE=3 SV=1
[BLASTED]	TRINITY_DN10430_c0_g2_i1	529	1	8.00257e-34	84	2773024TR:C6TC01_SOYBN C6TC01 Putative uncharacterized protein OS=Glycine max PE=2 SV=1
[BLASTED]	TRINITY_DN10439_c0_g1_i1	745	1	2.81157e-35	93	1754123TR:A0A151TT89_CAJCA A0A151TT89 Chaperone clpB 2 OS=Cajanus cajan GN=KK1_009502 PE=3 SV=1
[BLASTED]	TRINITY_DN10440_c0_g1_i1	364	1	1.8867e-27	80	3245757TR:I3SNF3_LOTJA I3SNF3 Uncharacterized protein OS=Lotus japonicus PE=2 SV=1
[BLASTED]	TRINITY_DN10441_c0_g1_i1	350	1	1.82611e-60	100	3755603SP:PSBQ_ORYSJ Q0D5P8 Oxygen-evolving enhancer chloroplastic OS=Oryza sativa japonica GN=Os07g0544800 PE=2 SV=1
[BLASTED]	TRINITY_DN10454_c0_g1_i1	581	1	9.74546e-31	86	3168871TR:I1K422_SOYBN I1K422 Uncharacterized protein OS=Glycine max GN=GLYMA_05G161100 PE=4 SV=1
[BLASTED]	TRINITY_DN10454_c0_g2_i1	791	1	1.31627e-28	86	3168871TR:I1K422_SOYBN I1K422 Uncharacterized protein OS=Glycine max GN=GLYMA_05G161100 PE=4 SV=1
[BLASTED]	TRINITY_DN10455_c0_g1_i1	204	1	9.35605e-24	91	1730964TR:A0A151RVI7_CAJCA A0A151RVI7 Retrovirus-related Pol poly from transposon TNT 1-94 OS=Cajanus cajan GN=KK1_031846 PE=4 SV=1
[BLASTED]	TRINITY_DN10455_c0_g2_i1	251	1	1.15624e-30	90	1730964TR:A0A151RVI7_CAJCA A0A151RVI7 Retrovirus-related Pol poly from transposon TNT 1-94 OS=Cajanus cajan GN=KK1_031846 PE=4 SV=1
[BLASTED]	TRINITY_DN10455_c1_g1_i1	385	1	2.23063e-24	74	1716670TR:A0A151QND1_CAJCA A0A151QND1 Retrovirus-related Pol poly from transposon TNT 1-94 (Fragment) OS=Cajanus cajan GN=KK1_047729 PE=4 SV=1
[BLASTED]	TRINITY_DN10457_c0_g1_i1	646	1	2.25198e-23	62	3166659TR:I1JSI6_SOYBN I1JSI6 Uncharacterized protein OS=Glycine max GN=GLYMA_04G007800 PE=4 SV=1
[BLASTED]	TRINITY_DN10458_c0_g1_i1	1143	1	2.39269e-16	80	4197329TR:V7CTW5_PHAVU V7CTW5 Uncharacterized protein OS=Phaseolus vulgaris GN=PHAVU_002G313700g PE=4 SV=1
[BLASTED]	TRINITY_DN10458_c0_g2_i1	515	1	7.43673e-18	80	4197329TR:V7CTW5_PHAVU V7CTW5 Uncharacterized protein OS=Phaseolus vulgaris GN=PHAVU_002G313700g PE=4 SV=1
[BLASTED]	TRINITY_DN10471_c0_g1_i1	949	1	6.37698e-39	87	2767902TR:C6SX69_SOYBN C6SX69 Putative uncharacterized protein OS=Glycine max GN=GLYMA_01G102300 PE=2 SV=1
[BLASTED]	TRINITY_DN10472_c0_g1_i1	939	1	1.7221e-129	85	3171173TR:I1KFE8_SOYBN I1KFE8 Uncharacterized protein OS=Glycine max GN=GLYMA_06G307000 PE=3 SV=1
[BLASTED]	TRINITY_DN10473_c0_g1_i1	2820	1	0	96	1758038TR:A0A151U4M2_CAJCA A0A151U4M2 Gamma-tubulin complex component OS=Cajanus cajan GN=KK1_006918 PE=3 SV=1
[BLASTED]	TRINITY_DN10473_c0_g1_i2	1670	1	0	97	1758038TR:A0A151U4M2_CAJCA A0A151U4M2 Gamma-tubulin complex component OS=Cajanus cajan GN=KK1_006918 PE=3 SV=1
[BLASTED]	TRINITY_DN10473_c0_g1_i3	2974	1	0	96	1758038TR:A0A151U4M2_CAJCA A0A151U4M2 Gamma-tubulin complex component OS=Cajanus cajan GN=KK1_006918 PE=3 SV=1
[BLASTED]	TRINITY_DN10474_c0_g1_i1	1304	1	2.95765e-120	93	1435689TR:A0A0L9TMF1_PHAAN A0A0L9TMF1 Uncharacterized protein OS=Phaseolus angularis GN=LR48_Vigan01g117200 PE=3 SV=1
[BLASTED]	TRINITY_DN10474_c0_g2_i1	1426	1	8.16397e-91	96	1564665TR:A0A0S3R1M7_PHAAN A0A0S3R1M7 Uncharacterized protein OS=Vigna angularis var. angularis GN=Vigan.01G215900 PE=3 SV=1
[BLASTED]	TRINITY_DN10476_c0_g1_i1	1484	1	5.9405e-12	54	3125383TR:I0YRF3_COCSC I0YRF3 Uncharacterized protein OS=Coccomyxa subellipsoidea (strain C-169) GN=COCSUDRAFT_83531 PE=3 SV=1
[BLASTED]	TRINITY_DN10477_c0_g1_i1	855	1	2.63731e-63	93	3186518TR:I1MN71_SOYBN I1MN71 Uncharacterized protein OS=Glycine max GN=GLYMA_16G129600 PE=4 SV=1
[BLASTED]	TRINITY_DN10488_c0_g1_i1	1058	1	5.82936e-20	55	2768477TR:C6SYV6_SOYBN C6SYV6 Putative uncharacterized protein OS=Glycine max GN=GLYMA_04G063200 PE=2 SV=1
[BLASTED]	TRINITY_DN10488_c0_g2_i1	886	1	4.62808e-17	66	1754107TR:A0A151TT73_CAJCA A0A151TT73 Uncharacterized protein OS=Cajanus cajan GN=KK1_009484 PE=4 SV=1
[BLASTED]	TRINITY_DN10488_c0_g3_i1	914	1	1.10085e-17	64	1754107TR:A0A151TT73_CAJCA A0A151TT73 Uncharacterized protein OS=Cajanus cajan GN=KK1_009484 PE=4 SV=1
[BLASTED]	TRINITY_DN10493_c0_g1_i1	416	1	2.62091e-09	83	1532543TR:A0A0R0H3F1_SOYBN A0A0R0H3F1 Uncharacterized protein OS=Glycine max GN=GLYMA_13G283300 PE=4 SV=1
[BLASTED]	TRINITY_DN10493_c0_g2_i1	738	1	1.01709e-80	87	3249684TR:I3T1Q2_MEDTR I3T1Q2 Uncharacterized protein OS=Medicago truncatula PE=2 SV=1
[BLASTED]	TRINITY_DN10495_c0_g1_i1	1487	1	0	83	1591987TR:A0A0S3TA66_PHAAN A0A0S3TA66 Uncharacterized protein OS=Vigna angularis var. angularis GN=Vigan.11G153500 PE=4 SV=1
[BLASTED]	TRINITY_DN10496_c0_g1_i1	520	1	2.75934e-26	87	269056TR:A0A072UA80_MEDTR A0A072UA80 Gibberellin receptor OS=Medicago truncatula GN=MTR_6g464510 PE=4 SV=1
[BLASTED]	TRINITY_DN10497_c0_g1_i1	1261	1	1.30929e-12	83	3165779TR:I1JNE6_SOYBN I1JNE6 Serine threonine- kinase OS=Glycine max GN=GLYMA_03G138400 PE=3 SV=2
[BLASTED]	TRINITY_DN10498_c0_g1_i1	285	1	1.47161e-39	92	267390TR:A0A072U518_MEDTR A0A072U518 GDSL-like lipase acylhydrolase OS=Medicago truncatula GN=MTR_6g007095 PE=4 SV=1
[BLASTED]	TRINITY_DN10498_c0_g2_i1	867	1	6.02036e-114	88	819800TR:A0A0B2R6I3_GLYSO A0A0B2R6I3 GDSL esterase lipase OS=Glycine soja GN=glysoja_022136 PE=4 SV=1
[BLASTED]	TRINITY_DN10498_c0_g3_i1	1253	1	0	93	3168389TR:I1K1F8_SOYBN I1K1F8 Uncharacterized protein OS=Glycine max GN=GLYMA_05G007700 PE=4 SV=1
[BLASTED]	TRINITY_DN10499_c0_g1_i1	951	1	2.51516e-78	94	3171456TR:I1KGT5_SOYBN I1KGT5 Non-specific serine threonine kinase OS=Glycine max GN=GLYMA_07G023500 PE=3 SV=2
[BLASTED]	TRINITY_DN10501_c0_g1_i1	291	1	1.25826e-07	100	1724502TR:A0A151RBI2_CAJCA A0A151RBI2 disease resistance At4g11170 family OS=Cajanus cajan GN=KK1_038804 PE=4 SV=1
[BLASTED]	TRINITY_DN10501_c0_g3_i1	389	1	9.79127e-13	100	1724502TR:A0A151RBI2_CAJCA A0A151RBI2 disease resistance At4g11170 family OS=Cajanus cajan GN=KK1_038804 PE=4 SV=1
[BLASTED]	TRINITY_DN10501_c0_g3_i2	1015	1	8.74806e-11	100	1724502TR:A0A151RBI2_CAJCA A0A151RBI2 disease resistance At4g11170 family OS=Cajanus cajan GN=KK1_038804 PE=4 SV=1
[BLASTED]	TRINITY_DN10505_c0_g1_i1	814	1	1.75992e-08	72	1609414TR:A0A0V0GGT1_SOLCH A0A0V0GGT1 ovule (Fragment) OS=Solanum chacoense PE=4 SV=1
[BLASTED]	TRINITY_DN10506_c0_g1_i1	911	1	8.87065e-157	91	1745757TR:A0A151T3V1_CAJCA A0A151T3V1 NAC domain-containing 78 OS=Cajanus cajan GN=KK1_016199 PE=4 SV=1
[BLASTED]	TRINITY_DN10515_c0_g1_i1	435	1	4.38876e-05	78	1569341TR:A0A0S3RF28_PHAAN A0A0S3RF28 Uncharacterized protein OS=Vigna angularis var. angularis GN=Vigan.02G181500 PE=4 SV=1
[BLASTED]	TRINITY_DN10516_c0_g1_i1	1314	1	1.3063e-121	73	4133807TR:V4RV87_9ROSI V4RV87 Beta-galactosidase OS=Citrus clementina GN=CICLE_v10026929mg PE=3 SV=1
[BLASTED]	TRINITY_DN10516_c0_g1_i2	846	1	3.75888e-105	75	46373TR:A0A059ASF9_EUCGR A0A059ASF9 Beta-galactosidase (Fragment) OS=Eucalyptus grandis GN=EUGRSUZ_I02332 PE=3 SV=1
[BLASTED]	TRINITY_DN10517_c0_g1_i1	680	1	2.22938e-33	62	3246244TR:I3SQ21_LOTJA I3SQ21 Uncharacterized protein OS=Lotus japonicus PE=2 SV=1
[BLASTED]	TRINITY_DN10517_c0_g1_i2	752	1	4.52653e-33	62	3246244TR:I3SQ21_LOTJA I3SQ21 Uncharacterized protein OS=Lotus japonicus PE=2 SV=1
[BLASTED]	TRINITY_DN10517_c0_g2_i1	223	1	1.25191e-12	74	1442001TR:A0A0L9U5H8_PHAAN A0A0L9U5H8 Uncharacterized protein OS=Phaseolus angularis GN=LR48_Vigan03g131400 PE=4 SV=1
[BLASTED]	TRINITY_DN10518_c0_g3_i1	1096	1	3.20483e-111	87	1749741TR:A0A151TFG6_CAJCA A0A151TFG6 Uncharacterized protein OS=Cajanus cajan GN=KK1_012055 PE=4 SV=1
[BLASTED]	TRINITY_DN10518_c0_g3_i2	1508	1	3.51564e-109	87	1749741TR:A0A151TFG6_CAJCA A0A151TFG6 Uncharacterized protein OS=Cajanus cajan GN=KK1_012055 PE=4 SV=1
[BLASTED]	TRINITY_DN10519_c0_g1_i1	1159	1	2.7248e-129	88	3406499TR:K7M088_SOYBN K7M088 Uncharacterized protein OS=Glycine max PE=4 SV=1
[BLASTED]	TRINITY_DN10520_c0_g1_i1	413	1	9.91252e-16	94	1472726TR:A0A0N7KIA9_ORYSJ A0A0N7KIA9 Os03g0822000 OS=Oryza sativa japonica GN=Os03g0822000 PE=3 SV=1
[BLASTED]	TRINITY_DN10520_c0_g2_i1	1249	1	7.53763e-167	96	1540079TR:A0A0R0JDM2_SOYBN A0A0R0JDM2 Uncharacterized protein OS=Glycine max GN=GLYMA_07G132600 PE=4 SV=1
[BLASTED]	TRINITY_DN10521_c0_g1_i1	482	1	1.82526e-69	87	3184063TR:I1MA41_SOYBN I1MA41 Uncharacterized protein OS=Glycine max GN=GLYMA_14G150200 PE=4 SV=1
[BLASTED]	TRINITY_DN10521_c0_g2_i1	618	1	6.81066e-101	88	3184063TR:I1MA41_SOYBN I1MA41 Uncharacterized protein OS=Glycine max GN=GLYMA_14G150200 PE=4 SV=1
[BLASTED]	TRINITY_DN10521_c0_g3_i1	618	1	6.81066e-101	88	3184063TR:I1MA41_SOYBN I1MA41 Uncharacterized protein OS=Glycine max GN=GLYMA_14G150200 PE=4 SV=1
[BLASTED]	TRINITY_DN10531_c0_g1_i1	830	1	2.28891e-32	77	3185193TR:I1MFS9_SOYBN I1MFS9 Uncharacterized protein OS=Glycine max GN=GLYMA_15G120400 PE=4 SV=1
[BLASTED]	TRINITY_DN10531_c0_g2_i1	653	1	3.36338e-71	82	3172775TR:I1KNL6_SOYBN I1KNL6 Uncharacterized protein OS=Glycine max GN=GLYMA_07G268400 PE=4 SV=1
[BLASTED]	TRINITY_DN10532_c0_g1_i1	1195	1	3.99842e-83	94	2334478TR:A0A1J7GKZ7_LUPAN A0A1J7GKZ7 Uncharacterized protein OS=Lupinus angustifolius GN=TanjilG_25208 PE=4 SV=1
[BLASTED]	TRINITY_DN10532_c0_g1_i2	1802	1	0	92	1748272TR:A0A151TB73_CAJCA A0A151TB73 Transducin beta 2 OS=Cajanus cajan GN=KK1_018891 PE=4 SV=1
[BLASTED]	TRINITY_DN10535_c0_g1_i1	1198	1	8.49837e-79	90	1544447TR:A0A0R0KMU8_SOYBN A0A0R0KMU8 Uncharacterized protein OS=Glycine max GN=GLYMA_03G012900 PE=4 SV=1
[BLASTED]	TRINITY_DN10536_c0_g1_i1	1219	1	9.48375e-154	77	3177686TR:I1LDE1_SOYBN I1LDE1 Peroxidase OS=Glycine max GN=GLYMA_10G222400 PE=3 SV=2
[BLASTED]	TRINITY_DN10536_c0_g1_i2	995	1	9.34678e-125	91	3814668TR:Q43854_PHAAN Q43854 Peroxidase OS=Phaseolus angularis GN=LR48_Vigan02g200500 PE=2 SV=1
[BLASTED]	TRINITY_DN10537_c0_g1_i1	421	1	2.97357e-60	88	1757250TR:A0A151U2B8_CAJCA A0A151U2B8 Ribonuclease UK114 family OS=Cajanus cajan GN=KK1_006029 PE=4 SV=1
[BLASTED]	TRINITY_DN10537_c0_g2_i1	563	1	2.27908e-103	92	1757250TR:A0A151U2B8_CAJCA A0A151U2B8 Ribonuclease UK114 family OS=Cajanus cajan GN=KK1_006029 PE=4 SV=1
[BLASTED]	TRINITY_DN10547_c0_g1_i1	230	1	4.48038e-47	97	4027526TR:S5RUN0_9ROSI S5RUN0 Phytochrome A (Fragment) OS=Engelhardia spicata PE=4 SV=1
[BLASTED]	TRINITY_DN10547_c0_g2_i1	533	1	1.15716e-107	94	4027526TR:S5RUN0_9ROSI S5RUN0 Phytochrome A (Fragment) OS=Engelhardia spicata PE=4 SV=1
[BLASTED]	TRINITY_DN10548_c0_g2_i1	623	1	1.99767e-72	73	3167914TR:I1JYZ9_SOYBN I1JYZ9 Uncharacterized protein OS=Glycine max GN=GLYMA_04G243500 PE=4 SV=1
[BLASTED]	TRINITY_DN10548_c0_g3_i1	857	1	3.68471e-73	74	3167914TR:I1JYZ9_SOYBN I1JYZ9 Uncharacterized protein OS=Glycine max GN=GLYMA_04G243500 PE=4 SV=1
[BLASTED]	TRINITY_DN10550_c0_g1_i1	962	1	4.63146e-06	68	4186609TR:V7BVQ7_PHAVU V7BVQ7 Uncharacterized protein OS=Phaseolus vulgaris GN=PHAVU_005G122400g PE=4 SV=1
[BLASTED]	TRINITY_DN10550_c0_g1_i2	960	1	4.59388e-06	68	4186609TR:V7BVQ7_PHAVU V7BVQ7 Uncharacterized protein OS=Phaseolus vulgaris GN=PHAVU_005G122400g PE=4 SV=1
[BLASTED]	TRINITY_DN10551_c0_g1_i1	698	1	2.84419e-87	88	3183603TR:I1M7R7_SOYBN I1M7R7 Uncharacterized protein OS=Glycine max GN=GLYMA_14G057600 PE=4 SV=1
[BLASTED]	TRINITY_DN10553_c0_g1_i1	1272	1	0	90	1728873TR:A0A151RPE7_CAJCA A0A151RPE7 GDSL esterase lipase At2g42990 family OS=Cajanus cajan GN=KK1_034073 PE=4 SV=1
[BLASTED]	TRINITY_DN10553_c0_g2_i1	441	1	4.06051e-30	96	3247104TR:I3SSY9_LOTJA I3SSY9 Uncharacterized protein OS=Lotus japonicus PE=2 SV=1
[BLASTED]	TRINITY_DN10507_c0_g1_i1	673	1	1.69675e-89	88	3180642TR:I1LT27_SOYBN I1LT27 Uncharacterized protein OS=Glycine max GN=GLYMA_12G150900 PE=4 SV=2
[BLASTED]	TRINITY_DN10507_c0_g2_i1	1387	1	4.9616e-160	91	3180642TR:I1LT27_SOYBN I1LT27 Uncharacterized protein OS=Glycine max GN=GLYMA_12G150900 PE=4 SV=2
[BLASTED]	TRINITY_DN10570_c0_g1_i1	1305	1	1.16156e-53	87	1534564TR:A0A0R0HQT0_SOYBN A0A0R0HQT0 Uncharacterized protein OS=Glycine max GN=GLYMA_11G093800 PE=4 SV=1
[BLASTED]	TRINITY_DN10570_c0_g2_i1	2108	1	0	84	3178749TR:I1LIK2_SOYBN I1LIK2 Uncharacterized protein OS=Glycine max PE=4 SV=2
[BLASTED]	TRINITY_DN10570_c0_g2_i2	2197	1	9.01677e-168	93	1534306TR:A0A0R0HMS1_SOYBN A0A0R0HMS1 Uncharacterized protein OS=Glycine max GN=GLYMA_11G093800 PE=4 SV=1
[BLASTED]	TRINITY_DN10564_c0_g1_i1	1178	1	6.80837e-99	89	1782483TR:A0A165D0X1_PHAVU A0A165D0X1 Nodulin 22 OS=Phaseolus vulgaris GN=Nod22 PE=2 SV=1
[BLASTED]	TRINITY_DN10564_c0_g2_i1	1009	1	3.59581e-99	89	1782483TR:A0A165D0X1_PHAVU A0A165D0X1 Nodulin 22 OS=Phaseolus vulgaris GN=Nod22 PE=2 SV=1
[BLASTED]	TRINITY_DN10567_c0_g1_i1	1290	1	2.97472e-171	87	1592389TR:A0A0S3TBC3_PHAAN A0A0S3TBC3 Uncharacterized protein OS=Vigna angularis var. angularis GN=Vigan.11G203600 PE=4 SV=1
[BLASTED]	TRINITY_DN10567_c0_g2_i1	1289	1	0	87	1592389TR:A0A0S3TBC3_PHAAN A0A0S3TBC3 Uncharacterized protein OS=Vigna angularis var. angularis GN=Vigan.11G203600 PE=4 SV=1
[BLASTED]	TRINITY_DN10569_c0_g1_i1	964	1	1.27774e-32	79	1750446TR:A0A151THI9_CAJCA A0A151THI9 Uncharacterized protein OS=Cajanus cajan GN=KK1_012816 PE=4 SV=1
[BLASTED]	TRINITY_DN10569_c0_g2_i1	963	1	1.24914e-32	79	1750446TR:A0A151THI9_CAJCA A0A151THI9 Uncharacterized protein OS=Cajanus cajan GN=KK1_012816 PE=4 SV=1
[BLASTED]	TRINITY_DN10579_c0_g1_i1	418	1	2.49091e-39	78	260665TR:A0A072TI43_MEDTR A0A072TI43 Uncharacterized protein OS=Medicago truncatula GN=MTR_0082s0270 PE=4 SV=1
[BLASTED]	TRINITY_DN10579_c0_g2_i1	418	1	2.49091e-39	78	260665TR:A0A072TI43_MEDTR A0A072TI43 Uncharacterized protein OS=Medicago truncatula GN=MTR_0082s0270 PE=4 SV=1
[BLASTED]	TRINITY_DN10579_c0_g3_i1	338	1	9.18672e-40	78	260665TR:A0A072TI43_MEDTR A0A072TI43 Uncharacterized protein OS=Medicago truncatula GN=MTR_0082s0270 PE=4 SV=1
[BLASTED]	TRINITY_DN10580_c0_g1_i1	2910	1	0	88	3182992TR:I1M507_SOYBN I1M507 Uncharacterized protein OS=Glycine max GN=GLYMA_13G340100 PE=4 SV=1
[BLASTED]	TRINITY_DN10586_c0_g1_i1	678	1	1.0834e-33	87	3407192TR:K7M2V3_SOYBN K7M2V3 Uncharacterized protein OS=Glycine max PE=4 SV=1
[BLASTED]	TRINITY_DN10586_c0_g2_i1	1184	1	7.20369e-126	89	1722923TR:A0A151R6X3_CAJCA A0A151R6X3 Cyclin-U1-1 OS=Cajanus cajan GN=KK1_040516 PE=4 SV=1
[BLASTED]	TRINITY_DN10586_c0_g2_i2	731	1	3.63481e-83	93	1582266TR:A0A0S3SH79_PHAAN A0A0S3SH79 Uncharacterized protein OS=Vigna angularis var. angularis GN=Vigan.07G086700 PE=4 SV=1
[BLASTED]	TRINITY_DN10509_c0_g1_i1	466	1	9.97405e-40	82	1543000TR:A0A0R0K953_SOYBN A0A0R0K953 Uncharacterized protein OS=Glycine max GN=GLYMA_04G167100 PE=4 SV=1
[BLASTED]	TRINITY_DN10512_c0_g1_i1	621	1	8.19392e-47	68	1458814TR:A0A0L9VIS5_PHAAN A0A0L9VIS5 Uncharacterized protein OS=Phaseolus angularis GN=LR48_Vigan10g051100 PE=4 SV=1
[BLASTED]	TRINITY_DN10513_c0_g1_i1	1037	1	4.12339e-62	91	3409309TR:K7MAP8_SOYBN K7MAP8 Uncharacterized protein OS=Glycine max GN=GLYMA_15G103200 PE=4 SV=1
[BLASTED]	TRINITY_DN10514_c0_g1_i1	963	1	3.61324e-05	63	1577219TR:A0A0S3S2P9_PHAAN A0A0S3S2P9 Uncharacterized protein OS=Vigna angularis var. angularis GN=Vigan.05G044500 PE=4 SV=1
[BLASTED]	TRINITY_DN10523_c0_g1_i1	298	1	0.000145463	100	2353646TR:A0A1J7I9P9_LUPAN A0A1J7I9P9 Uncharacterized protein OS=Lupinus angustifolius GN=TanjilG_10738 PE=3 SV=1
[BLASTED]	TRINITY_DN10523_c0_g2_i1	299	1	0.000150451	100	2353646TR:A0A1J7I9P9_LUPAN A0A1J7I9P9 Uncharacterized protein OS=Lupinus angustifolius GN=TanjilG_10738 PE=3 SV=1
[BLASTED]	TRINITY_DN10524_c0_g1_i1	641	1	1.26681e-136	96	1931557TR:A0A1C7D3H4_9FABA A0A1C7D3H4 DNA-directed RNA polymerase subunit beta OS=Indigofera tinctoria GN=rpoC2 PE=3 SV=1
[BLASTED]	TRINITY_DN10525_c0_g1_i1	860	1	1.53644e-60	92	1739370TR:A0A151SK67_CAJCA A0A151SK67 Glutaredoxin OS=Cajanus cajan GN=KK1_001380 PE=3 SV=1
[BLASTED]	TRINITY_DN10526_c0_g1_i1	416	1	3.99445e-26	93	1567184TR:A0A0S3R8W4_PHAAN A0A0S3R8W4 Uncharacterized protein OS=Vigna angularis var. angularis GN=Vigan.01G520400 PE=4 SV=1
[BLASTED]	TRINITY_DN10527_c0_g1_i1	246	1	4.28906e-13	62	1727031TR:A0A151RJ01_CAJCA A0A151RJ01 Retrovirus-related Pol poly from transposon TNT 1-94 OS=Cajanus cajan GN=KK1_036043 PE=4 SV=1
[BLASTED]	TRINITY_DN10527_c0_g2_i1	1691	1	2.83325e-44	56	1729074TR:A0A151RQ00_CAJCA A0A151RQ00 Uncharacterized protein (Fragment) OS=Cajanus cajan GN=KK1_033837 PE=4 SV=1
[BLASTED]	TRINITY_DN10528_c0_g1_i1	908	1	3.47918e-45	79	1728301TR:A0A151RMR2_CAJCA A0A151RMR2 Uncharacterized protein OS=Cajanus cajan GN=KK1_034737 PE=4 SV=1
[BLASTED]	TRINITY_DN10529_c0_g1_i1	360	1	2.48575e-73	98	270146TR:A0A072UDJ0_MEDTR A0A072UDJ0 Phototropic-responsive NPH3 family OS=Medicago truncatula GN=MTR_5g016060 PE=3 SV=1
[BLASTED]	TRINITY_DN10538_c0_g1_i1	2363	1	0	78	3399616TR:K7LA26_SOYBN K7LA26 Uncharacterized protein OS=Glycine max GN=GLYMA_08G314100 PE=4 SV=1
[BLASTED]	TRINITY_DN10538_c0_g1_i2	2456	1	0	82	3399616TR:K7LA26_SOYBN K7LA26 Uncharacterized protein OS=Glycine max GN=GLYMA_08G314100 PE=4 SV=1
[BLASTED]	TRINITY_DN10540_c0_g1_i1	446	1	9.81323e-15	62	1720165TR:A0A151QYR7_CAJCA A0A151QYR7 Uncharacterized protein OS=Cajanus cajan GN=KK1_043547 PE=4 SV=1
[BLASTED]	TRINITY_DN10543_c0_g1_i1	972	1	3.3438e-51	65	2330468TR:A0A1J7G4A6_LUPAN A0A1J7G4A6 Uncharacterized protein OS=Lupinus angustifolius GN=TanjilG_07449 PE=4 SV=1
[BLASTED]	TRINITY_DN10544_c0_g1_i1	528	1	2.23453e-42	66	106909TR:A0A061EMD3_THECC A0A061EMD3 RING U-box superfamily OS=Theobroma cacao GN=TCM_020868 PE=4 SV=1
[BLASTED]	TRINITY_DN10554_c0_g1_i1	1698	1	0	93	1587307TR:A0A0S3SWP7_PHAAN A0A0S3SWP7 Rhomboid OS=Vigna angularis angularis GN= PE=3 SV=1
[BLASTED]	TRINITY_DN10554_c0_g1_i2	917	1	6.23579e-84	87	1587307TR:A0A0S3SWP7_PHAAN A0A0S3SWP7 Rhomboid OS=Vigna angularis angularis GN= PE=3 SV=1
[BLASTED]	TRINITY_DN10555_c0_g1_i1	1463	1	2.22205e-101	62	1751308TR:A0A151TK12_CAJCA A0A151TK12 Uncharacterized protein OS=Cajanus cajan GN=KK1_013721 PE=4 SV=1
[BLASTED]	TRINITY_DN10558_c0_g1_i1	1193	1	2.83286e-175	97	2678753TR:B9SJA3_RICCO B9SJA3 Putative uncharacterized protein OS=Ricinus communis GN=RCOM_0524300 PE=4 SV=1
[BLASTED]	TRINITY_DN10558_c0_g2_i1	1559	1	1.52088e-173	96	2678753TR:B9SJA3_RICCO B9SJA3 Putative uncharacterized protein OS=Ricinus communis GN=RCOM_0524300 PE=4 SV=1
[BLASTED]	TRINITY_DN10561_c0_g1_i1	1173	1	1.5006e-86	79	4191421TR:V7CAI8_PHAVU V7CAI8 Uncharacterized protein OS=Phaseolus vulgaris GN=PHAVU_003G078300g PE=4 SV=1
[BLASTED]	TRINITY_DN10562_c0_g1_i1	624	1	8.35832e-49	75	1538170TR:A0A0R0IT99_SOYBN A0A0R0IT99 Uncharacterized protein OS=Glycine max GN=GLYMA_08G073300 PE=4 SV=1
[BLASTED]	TRINITY_DN10562_c0_g1_i2	488	1	2.25402e-69	82	1538170TR:A0A0R0IT99_SOYBN A0A0R0IT99 Uncharacterized protein OS=Glycine max GN=GLYMA_08G073300 PE=4 SV=1
[BLASTED]	TRINITY_DN10573_c0_g1_i1	1091	1	4.90835e-95	70	3186830TR:I1MQ59_SOYBN I1MQ59 Uncharacterized protein OS=Glycine max GN=GLYMA_16G201400 PE=4 SV=1
[BLASTED]	TRINITY_DN10573_c0_g1_i2	957	1	6.64747e-78	72	3175752TR:I1L3H6_SOYBN I1L3H6 Uncharacterized protein OS=Glycine max GN=GLYMA_09G150000 PE=4 SV=1
[BLASTED]	TRINITY_DN10574_c0_g1_i1	1031	1	8.6954e-131	84	3185622TR:I1MI57_SOYBN I1MI57 Uncharacterized protein OS=Glycine max GN=GLYMA_15G211300 PE=4 SV=1
[BLASTED]	TRINITY_DN10574_c0_g2_i1	1186	1	5.64622e-125	84	3185622TR:I1MI57_SOYBN I1MI57 Uncharacterized protein OS=Glycine max GN=GLYMA_15G211300 PE=4 SV=1
[BLASTED]	TRINITY_DN10576_c0_g1_i1	413	1	8.30697e-28	63	2330467TR:A0A1J7G4A5_LUPAN A0A1J7G4A5 Non-specific serine threonine kinase OS=Lupinus angustifolius GN= _07447 PE=3 SV=1
[BLASTED]	TRINITY_DN10576_c0_g1_i2	1029	1	3.9403e-133	93	1526764TR:A0A0R0FHD0_SOYBN A0A0R0FHD0 Non-specific serine threonine kinase OS=Glycine max GN=GLYMA_17G040700 PE=3 SV=1
[BLASTED]	TRINITY_DN10576_c0_g1_i3	1187	1	1.27315e-103	86	3042331TR:G7IQG8_MEDTR G7IQG8 Non-specific serine threonine kinase OS=Medicago truncatula GN=MTR_2g045470 PE=3 SV=1
[BLASTED]	TRINITY_DN10576_c0_g1_i4	593	1	1.14392e-106	95	3042331TR:G7IQG8_MEDTR G7IQG8 Non-specific serine threonine kinase OS=Medicago truncatula GN=MTR_2g045470 PE=3 SV=1
[BLASTED]	TRINITY_DN10577_c0_g1_i1	600	1	2.2775e-14	65	3252289TR:I3TAJ6_MEDTR I3TAJ6 NAD(P)-binding rossmann-fold OS=Medicago truncatula GN=MTR_7g062140 PE=2 SV=1
[BLASTED]	TRINITY_DN10578_c0_g1_i1	802	1	2.96998e-54	72	208611TR:A0A067JXU8_JATCU A0A067JXU8 Arginine decarboxylase OS=Jatropha curcas GN=JCGZ_19638 PE=3 SV=1
[BLASTED]	TRINITY_DN10590_c0_g1_i1	1053	1	4.23893e-47	39	817848TR:A0A0B2R0V5_GLYSO A0A0B2R0V5 LINE-1 reverse transcriptase like OS=Glycine soja GN=glysoja_035690 PE=4 SV=1
[BLASTED]	TRINITY_DN10590_c0_g1_i2	1137	1	1.98097e-56	52	1735077TR:A0A151S7M3_CAJCA A0A151S7M3 Transposon TX1 uncharacterized OS=Cajanus cajan GN=KK1_027469 PE=4 SV=1
[BLASTED]	TRINITY_DN10592_c0_g1_i1	1048	1	5.70221e-70	81	1585784TR:A0A0S3SSB1_PHAAN A0A0S3SSB1 Uncharacterized protein OS=Vigna angularis var. angularis GN=Vigan.08G248900 PE=4 SV=1
[BLASTED]	TRINITY_DN10592_c0_g2_i1	1047	1	2.59909e-75	81	1585784TR:A0A0S3SSB1_PHAAN A0A0S3SSB1 Uncharacterized protein OS=Vigna angularis var. angularis GN=Vigan.08G248900 PE=4 SV=1
[BLASTED]	TRINITY_DN10592_c0_g3_i1	1047	1	2.59909e-75	81	1585784TR:A0A0S3SSB1_PHAAN A0A0S3SSB1 Uncharacterized protein OS=Vigna angularis var. angularis GN=Vigan.08G248900 PE=4 SV=1
[BLASTED]	TRINITY_DN10593_c0_g2_i1	389	1	4.15772e-14	58	3062832TR:G7LEG2_MEDTR G7LEG2 F-box interaction domain OS=Medicago truncatula GN=MTR_8g036970 PE=4 SV=1
[BLASTED]	TRINITY_DN10595_c0_g1_i1	940	1	4.14724e-05	100	978392TR:A0A0D3CS31_BRAOL A0A0D3CS31 Uncharacterized protein OS=Brassica oleracea var. oleracea PE=4 SV=1
[BLASTED]	TRINITY_DN10595_c0_g2_i1	941	1	4.14724e-05	100	978392TR:A0A0D3CS31_BRAOL A0A0D3CS31 Uncharacterized protein OS=Brassica oleracea var. oleracea PE=4 SV=1
[BLASTED]	TRINITY_DN10597_c0_g1_i1	1410	1	0	89	3163701TR:I1JCM8_SOYBN I1JCM8 Uncharacterized protein OS=Glycine max GN=GLYMA_02G054200 PE=4 SV=1
[BLASTED]	TRINITY_DN10598_c0_g1_i1	532	1	6.80456e-61	80	1526826TR:A0A0R0FHZ6_SOYBN A0A0R0FHZ6 Carboxypeptidase OS=Glycine max GN=GLYMA_17G244900 PE=3 SV=1
[BLASTED]	TRINITY_DN10598_c0_g1_i2	736	1	9.00093e-35	76	1526826TR:A0A0R0FHZ6_SOYBN A0A0R0FHZ6 Carboxypeptidase OS=Glycine max GN=GLYMA_17G244900 PE=3 SV=1
[BLASTED]	TRINITY_DN10598_c0_g2_i1	361	1	6.81415e-21	71	2772496TR:C6TAG8_SOYBN C6TAG8 Carboxypeptidase OS=Glycine max PE=2 SV=1
[BLASTED]	TRINITY_DN10599_c0_g1_i1	401	1	0.000234169	66	819019TR:A0A0B2R491_GLYSO A0A0B2R491 E3 ubiquitin- ligase XBAT33 OS=Glycine soja GN=glysoja_041496 PE=4 SV=1
[BLASTED]	TRINITY_DN10599_c0_g2_i1	401	1	0.000234169	66	819019TR:A0A0B2R491_GLYSO A0A0B2R491 E3 ubiquitin- ligase XBAT33 OS=Glycine soja GN=glysoja_041496 PE=4 SV=1
[BLASTED]	TRINITY_DN10599_c0_g3_i1	401	1	0.000234169	66	819019TR:A0A0B2R491_GLYSO A0A0B2R491 E3 ubiquitin- ligase XBAT33 OS=Glycine soja GN=glysoja_041496 PE=4 SV=1
[BLASTED]	TRINITY_DN10601_c0_g1_i1	530	1	4.2418e-33	70	3398119TR:K7L4J7_SOYBN K7L4J7 Uncharacterized protein OS=Glycine max PE=4 SV=1
[BLASTED]	TRINITY_DN10601_c0_g2_i1	553	1	4.231e-25	73	3398119TR:K7L4J7_SOYBN K7L4J7 Uncharacterized protein OS=Glycine max PE=4 SV=1
[BLASTED]	TRINITY_DN10601_c0_g3_i1	678	1	3.06131e-42	70	3398119TR:K7L4J7_SOYBN K7L4J7 Uncharacterized protein OS=Glycine max PE=4 SV=1
[BLASTED]	TRINITY_DN10602_c0_g1_i1	1112	1	0	90	265535TR:A0A072TZC6_MEDTR A0A072TZC6 Gibberellin 2-beta-dioxygenase OS=Medicago truncatula GN=MTR_8g030880 PE=3 SV=1
[BLASTED]	TRINITY_DN10602_c0_g2_i1	895	1	2.036e-168	91	1748223TR:A0A151TB24_CAJCA A0A151TB24 Gibberellin 3-beta-dioxygenase 4 OS=Cajanus cajan GN=KK1_018795 PE=3 SV=1
[BLASTED]	TRINITY_DN10603_c0_g1_i1	855	1	6.23837e-50	100	403615TR:A0A078JY26_BRANA A0A078JY26 nng33460D (Fragment) OS=Brassica napus GN= nng33460D PE=4 SV=1
[BLASTED]	TRINITY_DN10603_c0_g1_i2	418	1	2.90506e-52	100	317207TR:A0A078CPQ6_BRANA A0A078CPQ6 06g21170D OS=Brassica napus GN= 06g21170D PE=4 SV=1
[BLASTED]	TRINITY_DN10615_c0_g2_i1	949	1	2.76104e-16	81	1553476TR:A0A0S0ZMD8_9ASTE A0A0S0ZMD8 Ycf2 (Fragment) OS=Iodes klaineana GN=ycf2 PE=3 SV=1
[BLASTED]	TRINITY_DN10617_c0_g1_i1	1195	1	1.25599e-85	80	3062549TR:G7LD80_MEDTR G7LD80 MKS1 OS=Medicago truncatula GN=MTR_8g093335 PE=2 SV=2
[BLASTED]	TRINITY_DN10618_c0_g1_i1	700	1	2.50689e-141	92	1440752TR:A0A0L9U1X6_PHAAN A0A0L9U1X6 Uncharacterized protein OS=Phaseolus angularis GN=LR48_Vigan03g020900 PE=4 SV=1
[BLASTED]	TRINITY_DN10620_c0_g1_i1	917	1	5.74629e-17	74	276342TR:A0A072UXJ2_MEDTR A0A072UXJ2 Transmembrane OS=Medicago truncatula GN=MTR_4g075490 PE=4 SV=1
[BLASTED]	TRINITY_DN10633_c0_g1_i1	703	1	7.54167e-55	66	3162744TR:I1J832_SOYBN I1J832 Uncharacterized protein OS=Glycine max GN=GLYMA_01G149300 PE=4 SV=1
[BLASTED]	TRINITY_DN10633_c0_g1_i2	379	1	5.47885e-84	98	3162744TR:I1J832_SOYBN I1J832 Uncharacterized protein OS=Glycine max GN=GLYMA_01G149300 PE=4 SV=1
[BLASTED]	TRINITY_DN10635_c0_g1_i1	1532	1	6.13812e-139	77	4192711TR:V7CEI0_PHAVU V7CEI0 Uncharacterized protein OS=Phaseolus vulgaris GN=PHAVU_003G230500g PE=4 SV=1
[BLASTED]	TRINITY_DN10635_c0_g1_i2	604	1	6.733e-24	75	835480TR:A0A0B2SGW0_GLYSO A0A0B2SGW0 DNA-binding ESCAROLA OS=Glycine soja GN=glysoja_030703 PE=4 SV=1
[BLASTED]	TRINITY_DN10636_c0_g1_i1	673	1	5.71497e-50	79	1739996TR:A0A151SM08_CAJCA A0A151SM08 Retrovirus-related Pol poly from transposon TNT 1-94 OS=Cajanus cajan GN=KK1_002043 PE=4 SV=1
[BLASTED]	TRINITY_DN10637_c0_g1_i1	738	1	3.62729e-56	82	3053954TR:G7K7B7_MEDTR G7K7B7 Transmembrane amino acid transporter family OS=Medicago truncatula GN=MTR_5g083760 PE=4 SV=1
[BLASTED]	TRINITY_DN10637_c0_g2_i1	1453	1	0	90	3053954TR:G7K7B7_MEDTR G7K7B7 Transmembrane amino acid transporter family OS=Medicago truncatula GN=MTR_5g083760 PE=4 SV=1
[BLASTED]	TRINITY_DN10649_c0_g1_i1	1641	1	3.3113e-88	86	1752287TR:A0A151TMW8_CAJCA A0A151TMW8 Diphthamide biosynthesis 4 OS=Cajanus cajan GN=KK1_022005 PE=4 SV=1
[BLASTED]	TRINITY_DN10649_c0_g2_i1	1182	1	3.38685e-90	86	1752287TR:A0A151TMW8_CAJCA A0A151TMW8 Diphthamide biosynthesis 4 OS=Cajanus cajan GN=KK1_022005 PE=4 SV=1
[BLASTED]	TRINITY_DN10652_c0_g1_i1	259	1	7.89587e-27	88	2998083TR:F6GW46_VITVI F6GW46 Putative uncharacterized protein OS=Vitis vinifera GN=VIT_06s0061g01360 PE=4 SV=1
[BLASTED]	TRINITY_DN10653_c0_g1_i1	1035	1	5.23758e-51	92	1566873TR:A0A0S3R800_PHAAN A0A0S3R800 Uncharacterized protein OS=Vigna angularis var. angularis GN=Vigan.01G479700 PE=4 SV=1
[BLASTED]	TRINITY_DN10653_c0_g2_i1	1074	1	7.51745e-51	92	1566873TR:A0A0S3R800_PHAAN A0A0S3R800 Uncharacterized protein OS=Vigna angularis var. angularis GN=Vigan.01G479700 PE=4 SV=1
[BLASTED]	TRINITY_DN10622_c0_g1_i1	511	1	8.45755e-58	96	1534955TR:A0A0R0HUG2_SOYBN A0A0R0HUG2 Uncharacterized protein OS=Glycine max GN=GLYMA_10G166000 PE=4 SV=1
[BLASTED]	TRINITY_DN10622_c0_g2_i1	654	1	4.77443e-57	96	1534955TR:A0A0R0HUG2_SOYBN A0A0R0HUG2 Uncharacterized protein OS=Glycine max GN=GLYMA_10G166000 PE=4 SV=1
[BLASTED]	TRINITY_DN10664_c0_g1_i1	248	1	7.6339e-07	100	796303TR:A0A0B2P8J6_GLYSO A0A0B2P8J6 Exportin-1 OS=Glycine soja GN=glysoja_020491 PE=3 SV=1
[BLASTED]	TRINITY_DN10667_c0_g1_i1	902	1	2.22761e-77	87	3180471TR:I1LS28_SOYBN I1LS28 Uncharacterized protein OS=Glycine max GN=GLYMA_12G113500 PE=4 SV=1
[BLASTED]	TRINITY_DN10667_c0_g2_i1	1258	1	1.00412e-75	87	3180471TR:I1LS28_SOYBN I1LS28 Uncharacterized protein OS=Glycine max GN=GLYMA_12G113500 PE=4 SV=1
[BLASTED]	TRINITY_DN10679_c0_g1_i1	450	1	1.22256e-86	92	1754876TR:A0A151TVE7_CAJCA A0A151TVE7 Retrovirus-related Pol poly from transposon TNT 1-94 OS=Cajanus cajan GN=KK1_010223 PE=4 SV=1
[BLASTED]	TRINITY_DN10681_c0_g1_i1	524	1	5.82339e-42	67	4177926TR:V7B409_PHAVU V7B409 Uncharacterized protein (Fragment) OS=Phaseolus vulgaris GN=PHAVU_008G0083001g PE=4 SV=1
[BLASTED]	TRINITY_DN10681_c0_g1_i2	322	1	1.59758e-67	99	4177926TR:V7B409_PHAVU V7B409 Uncharacterized protein (Fragment) OS=Phaseolus vulgaris GN=PHAVU_008G0083001g PE=4 SV=1
[BLASTED]	TRINITY_DN10683_c0_g1_i1	878	1	3.12177e-52	66	2350362TR:A0A1J7HX55_LUPAN A0A1J7HX55 Uncharacterized protein OS=Lupinus angustifolius GN=TanjilG_02651 PE=3 SV=1
[BLASTED]	TRINITY_DN10683_c0_g2_i1	751	1	1.83626e-43	65	2350362TR:A0A1J7HX55_LUPAN A0A1J7HX55 Uncharacterized protein OS=Lupinus angustifolius GN=TanjilG_02651 PE=3 SV=1
[BLASTED]	TRINITY_DN10684_c0_g1_i1	657	1	1.84325e-22	76	464271TR:A0A0A0KHB5_CUCSA A0A0A0KHB5 Uncharacterized protein OS=Cucumis sativus GN=Csa_6G401520 PE=4 SV=1
[BLASTED]	TRINITY_DN10684_c0_g2_i1	656	1	1.79131e-22	76	464271TR:A0A0A0KHB5_CUCSA A0A0A0KHB5 Uncharacterized protein OS=Cucumis sativus GN=Csa_6G401520 PE=4 SV=1
[BLASTED]	TRINITY_DN10685_c0_g1_i1	208	1	2.79685e-41	98	814864TR:A0A0B2QS84_GLYSO A0A0B2QS84 Phosphatidylcholine:ceramide cholinephosphotransferase 1 OS=Glycine soja GN=glysoja_046272 PE=4 SV=1
[BLASTED]	TRINITY_DN10685_c0_g1_i2	425	1	7.53096e-21	100	968402TR:A0A0D3BY80_BRAOL A0A0D3BY80 Peptidylprolyl isomerase OS=Brassica oleracea oleracea PE=4 SV=1
[BLASTED]	TRINITY_DN10685_c0_g1_i3	296	1	1.231e-26	97	108118TR:A0A061ER70_THECC A0A061ER70 Inositol phosphorylceramide synthase 1 OS=Theobroma cacao GN=TCM_021801 PE=4 SV=1
[BLASTED]	TRINITY_DN10607_c0_g1_i1	522	1	0.000120071	70	1737795TR:A0A151SFK8_CAJCA A0A151SFK8 Uncharacterized protein (Fragment) OS=Cajanus cajan GN=KK1_024517 PE=4 SV=1
[BLASTED]	TRINITY_DN10607_c0_g2_i1	572	1	0.000152789	70	1737795TR:A0A151SFK8_CAJCA A0A151SFK8 Uncharacterized protein (Fragment) OS=Cajanus cajan GN=KK1_024517 PE=4 SV=1
[BLASTED]	TRINITY_DN10608_c0_g1_i1	573	1	1.89611e-47	86	1532807TR:A0A0R0H5X5_SOYBN A0A0R0H5X5 Uncharacterized protein (Fragment) OS=Glycine max GN=GLYMA_13G2443002 PE=4 SV=1
[BLASTED]	TRINITY_DN10608_c0_g1_i2	511	1	7.72561e-54	90	3011997TR:F6I2F4_VITVI F6I2F4 Putative uncharacterized protein (Fragment) OS=Vitis vinifera GN=VIT_00s0776g00020 PE=3 SV=1
[BLASTED]	TRINITY_DN10609_c0_g1_i1	2145	1	0	76	1525912TR:A0A0R0F8W4_SOYBN A0A0R0F8W4 Uncharacterized protein OS=Glycine max GN=GLYMA_17G058400 PE=4 SV=1
[BLASTED]	TRINITY_DN10623_c0_g1_i1	1340	1	3.49358e-75	81	3656466TR:M5WPI4_PRUPE M5WPI4 Uncharacterized protein OS=Prunus persica GN=PRUPE_ppa011198mg PE=4 SV=1
[BLASTED]	TRINITY_DN10625_c0_g1_i1	439	1	1.88682e-98	100	2446540TR:A5C9G0_VITVI A5C9G0 Putative uncharacterized protein OS=Vitis vinifera GN=VIT_13s0019g04300 PE=3 SV=1
[BLASTED]	TRINITY_DN10626_c0_g2_i1	764	1	5.1149e-07	62	1759259TR:A0A151U859_CAJCA A0A151U859 Uncharacterized protein OS=Cajanus cajan GN=KK1_008222 PE=4 SV=1
[BLASTED]	TRINITY_DN10626_c0_g3_i1	964	1	8.44275e-07	62	1759259TR:A0A151U859_CAJCA A0A151U859 Uncharacterized protein OS=Cajanus cajan GN=KK1_008222 PE=4 SV=1
[BLASTED]	TRINITY_DN10627_c0_g1_i1	1230	1	5.2954e-151	85	792769TR:A0A0B2NYA8_GLYSO A0A0B2NYA8 Carboxypeptidase OS=Glycine soja GN=glysoja_045200 PE=3 SV=1
[BLASTED]	TRINITY_DN10628_c0_g1_i1	251	1	9.80182e-08	81	829361TR:A0A0B2RZ64_GLYSO A0A0B2RZ64 RNA cytidine acetyltransferase OS=Glycine soja GN=glysoja_003900 PE=3 SV=1
[BLASTED]	TRINITY_DN10629_c0_g1_i1	573	1	3.3418e-09	46	1914723TR:A0A1B5Z8U5_TRISU A0A1B5Z8U5 Uncharacterized protein (Fragment) OS=Trifolium subterraneum GN=TSUD_419470 PE=4 SV=1
[BLASTED]	TRINITY_DN10629_c0_g2_i1	1987	1	5.17717e-36	44	1728916TR:A0A151RPJ0_CAJCA A0A151RPJ0 Retrovirus-related Pol poly LINE-1 OS=Cajanus cajan GN=KK1_034074 PE=4 SV=1
[BLASTED]	TRINITY_DN10630_c0_g1_i1	308	1	9.13264e-55	94	3185404TR:I1MGY1_SOYBN I1MGY1 Uncharacterized protein OS=Glycine max GN=GLYMA_15G161200 PE=3 SV=1
[BLASTED]	TRINITY_DN10630_c0_g1_i2	587	1	1.08719e-69	92	3185404TR:I1MGY1_SOYBN I1MGY1 Uncharacterized protein OS=Glycine max GN=GLYMA_15G161200 PE=3 SV=1
[BLASTED]	TRINITY_DN10640_c0_g1_i1	1328	1	2.76129e-91	64	3176580TR:I1L7M3_SOYBN I1L7M3 Uncharacterized protein OS=Glycine max GN=GLYMA_10G010300 PE=4 SV=2
[BLASTED]	TRINITY_DN10640_c0_g1_i2	1405	1	1.79773e-69	65	3176580TR:I1L7M3_SOYBN I1L7M3 Uncharacterized protein OS=Glycine max GN=GLYMA_10G010300 PE=4 SV=2
[BLASTED]	TRINITY_DN10640_c0_g1_i3	1235	1	1.14836e-98	72	3176580TR:I1L7M3_SOYBN I1L7M3 Uncharacterized protein OS=Glycine max GN=GLYMA_10G010300 PE=4 SV=2
[BLASTED]	TRINITY_DN10643_c0_g1_i1	453	1	1.01541e-30	91	1573426TR:A0A0S3RRT7_PHAAN A0A0S3RRT7 Uncharacterized protein OS=Vigna angularis var. angularis GN=Vigan.04G042900 PE=4 SV=1
[BLASTED]	TRINITY_DN10657_c0_g1_i1	692	1	0.000403665	86	2342086TR:A0A1J7H839_LUPAN A0A1J7H839 Uncharacterized protein OS=Lupinus angustifolius GN=TanjilG_24085 PE=4 SV=1
[BLASTED]	TRINITY_DN10661_c0_g1_i1	917	1	1.34028e-25	65	1738607TR:A0A151SHY1_CAJCA A0A151SHY1 Uncharacterized protein OS=Cajanus cajan GN=KK1_000581 PE=4 SV=1
[BLASTED]	TRINITY_DN10661_c0_g1_i2	447	1	3.12937e-26	65	1738607TR:A0A151SHY1_CAJCA A0A151SHY1 Uncharacterized protein OS=Cajanus cajan GN=KK1_000581 PE=4 SV=1
[BLASTED]	TRINITY_DN10671_c0_g1_i1	752	1	5.82946e-54	73	1543176TR:A0A0R0KB11_SOYBN A0A0R0KB11 Uncharacterized protein OS=Glycine max GN=GLYMA_04G214700 PE=4 SV=1
[BLASTED]	TRINITY_DN10671_c0_g2_i1	1097	1	3.67039e-65	75	1543176TR:A0A0R0KB11_SOYBN A0A0R0KB11 Uncharacterized protein OS=Glycine max GN=GLYMA_04G214700 PE=4 SV=1
[BLASTED]	TRINITY_DN10672_c0_g1_i1	958	1	1.45179e-26	82	1542142TR:A0A0R0JZV2_SOYBN A0A0R0JZV2 Uncharacterized protein OS=Glycine max GN=GLYMA_05G223700 PE=3 SV=1
[BLASTED]	TRINITY_DN10672_c0_g2_i1	1050	1	5.96137e-21	93	790943TR:A0A0B2NRZ3_GLYSO A0A0B2NRZ3 zinc protease pqqL OS=Glycine soja GN=glysoja_017532 PE=3 SV=1
[BLASTED]	TRINITY_DN10674_c0_g1_i1	675	1	3.8055e-114	93	2329348TR:A0A1J7FY56_LUPAN A0A1J7FY56 Uncharacterized protein OS=Lupinus angustifolius GN=TanjilG_20589 PE=4 SV=1
[BLASTED]	TRINITY_DN10674_c0_g2_i1	1021	1	2.38271e-120	91	3388414TR:K7K403_SOYBN K7K403 Uncharacterized protein OS=Glycine max GN=GLYMA_01G152100 PE=4 SV=1
[BLASTED]	TRINITY_DN10674_c0_g2_i2	995	1	3.49172e-120	91	3388414TR:K7K403_SOYBN K7K403 Uncharacterized protein OS=Glycine max GN=GLYMA_01G152100 PE=4 SV=1
[BLASTED]	TRINITY_DN10676_c0_g1_i1	874	1	1.59763e-48	79	1574977TR:A0A0S3RW96_PHAAN A0A0S3RW96 Uncharacterized protein OS=Vigna angularis var. angularis GN=Vigan.04G227400 PE=3 SV=1
[BLASTED]	TRINITY_DN10676_c0_g2_i1	874	1	7.25737e-48	79	1574977TR:A0A0S3RW96_PHAAN A0A0S3RW96 Uncharacterized protein OS=Vigna angularis var. angularis GN=Vigan.04G227400 PE=3 SV=1
[BLASTED]	TRINITY_DN10676_c0_g3_i1	874	1	1.59763e-48	79	1574977TR:A0A0S3RW96_PHAAN A0A0S3RW96 Uncharacterized protein OS=Vigna angularis var. angularis GN=Vigan.04G227400 PE=3 SV=1
[BLASTED]	TRINITY_DN10677_c0_g1_i1	1166	1	0	82	1718946TR:A0A151QV45_CAJCA A0A151QV45 disease resistance RPP13 1 OS=Cajanus cajan GN=KK1_044835 PE=3 SV=1
[BLASTED]	TRINITY_DN10677_c0_g2_i1	665	1	1.82216e-45	87	1718946TR:A0A151QV45_CAJCA A0A151QV45 disease resistance RPP13 1 OS=Cajanus cajan GN=KK1_044835 PE=3 SV=1
[BLASTED]	TRINITY_DN10678_c0_g1_i1	506	1	0.000161245	56	1950607TR:A0A1D1XT80_9ARAE A0A1D1XT80 Hemolin (Fragment) OS=Anthurium amnicola GN=HEMO_0 PE=4 SV=1
[BLASTED]	TRINITY_DN10687_c0_g1_i1	374	1	2.38329e-16	81	2351063TR:A0A1J7HZ60_LUPAN A0A1J7HZ60 Uncharacterized protein OS=Lupinus angustifolius GN=TanjilG_10812 PE=4 SV=1
[BLASTED]	TRINITY_DN10687_c0_g1_i2	324	1	1.37998e-19	83	1733453TR:A0A151S2V2_CAJCA A0A151S2V2 Uncharacterized protein OS=Cajanus cajan GN=KK1_029172 PE=4 SV=1
[BLASTED]	TRINITY_DN10687_c0_g1_i3	333	1	1.43847e-19	83	1733453TR:A0A151S2V2_CAJCA A0A151S2V2 Uncharacterized protein OS=Cajanus cajan GN=KK1_029172 PE=4 SV=1
[BLASTED]	TRINITY_DN10688_c0_g1_i1	370	1	2.2538e-48	78	1759870TR:A0A151U9X9_CAJCA A0A151U9X9 Uncharacterized protein (Fragment) OS=Cajanus cajan GN=KK1_020269 PE=4 SV=1
[BLASTED]	TRINITY_DN10689_c0_g1_i1	851	1	1.14454e-96	88	3062220TR:G7LBM5_MEDTR G7LBM5 Phosphoglycerate mutase family OS=Medicago truncatula GN=MTR_8g006290 PE=4 SV=1
[BLASTED]	TRINITY_DN10689_c0_g2_i1	1286	1	8.61626e-154	88	3172001TR:I1KJM9_SOYBN I1KJM9 Uncharacterized protein OS=Glycine max GN=GLYMA_07G110600 PE=4 SV=1
[BLASTED]	TRINITY_DN10689_c0_g2_i2	616	1	2.02897e-57	84	3172002TR:I1KJN0_SOYBN I1KJN0 Uncharacterized protein OS=Glycine max GN=GLYMA_07G110600 PE=4 SV=1
[BLASTED]	TRINITY_DN10691_c0_g1_i1	529	1	3.09644e-17	60	3174866TR:I1KYZ2_SOYBN I1KYZ2 Uncharacterized protein OS=Glycine max GN=GLYMA_08G344600 PE=4 SV=1
[BLASTED]	TRINITY_DN10691_c0_g2_i1	294	1	2.00997e-11	65	3174867TR:I1KYZ3_SOYBN I1KYZ3 Uncharacterized protein OS=Glycine max GN=GLYMA_08G344600 PE=4 SV=1
[BLASTED]	TRINITY_DN10692_c0_g1_i1	471	1	1.72998e-12	51	808097TR:A0A0B2Q7N2_GLYSO A0A0B2Q7N2 Uncharacterized protein (Fragment) OS=Glycine soja GN=glysoja_047403 PE=4 SV=1
[BLASTED]	TRINITY_DN10692_c0_g2_i1	822	1	1.73891e-11	51	808097TR:A0A0B2Q7N2_GLYSO A0A0B2Q7N2 Uncharacterized protein (Fragment) OS=Glycine soja GN=glysoja_047403 PE=4 SV=1
[BLASTED]	TRINITY_DN10693_c0_g2_i1	1093	1	8.60904e-121	89	3182458TR:I1M292_SOYBN I1M292 Uncharacterized protein OS=Glycine max GN=GLYMA_13G243400 PE=4 SV=1
[BLASTED]	TRINITY_DN10695_c0_g1_i1	807	1	2.9914e-178	96	3171384TR:I1KGH5_SOYBN I1KGH5 ATP-dependent 6-phosphofructokinase OS=Glycine max GN=PFK PE=3 SV=2
[BLASTED]	TRINITY_DN10696_c0_g1_i1	921	1	1.16932e-47	88	839687TR:A0A0B2SUS7_GLYSO A0A0B2SUS7 Uncharacterized protein OS=Glycine soja GN=glysoja_015836 PE=4 SV=1
[BLASTED]	TRINITY_DN10698_c0_g1_i1	432	1	0.000350855	80	791769TR:A0A0B2NVD9_GLYSO A0A0B2NVD9 Uncharacterized protein OS=Glycine soja GN=glysoja_034748 PE=4 SV=1
[BLASTED]	TRINITY_DN10698_c0_g2_i1	427	1	0.000294527	80	791769TR:A0A0B2NVD9_GLYSO A0A0B2NVD9 Uncharacterized protein OS=Glycine soja GN=glysoja_034748 PE=4 SV=1
[BLASTED]	TRINITY_DN10698_c0_g3_i1	707	1	9.85956e-10	68	1747560TR:A0A151T948_CAJCA A0A151T948 Uncharacterized protein OS=Cajanus cajan GN=KK1_018139 PE=4 SV=1
[BLASTED]	TRINITY_DN10699_c0_g1_i1	801	1	1.99421e-165	94	3184152TR:I1MAQ0_SOYBN I1MAQ0 Uncharacterized protein OS=Glycine max GN=GLYMA_14G167900 PE=4 SV=1
[BLASTED]	TRINITY_DN10704_c0_g1_i1	940	1	8.85143e-11	67	3181374TR:I1LWM2_SOYBN I1LWM2 Uncharacterized protein OS=Glycine max PE=4 SV=2
[BLASTED]	TRINITY_DN10707_c0_g1_i1	592	1	5.50024e-52	91	2769221TR:C6T103_SOYBN C6T103 Putative uncharacterized protein (Fragment) OS=Glycine max PE=2 SV=1
[BLASTED]	TRINITY_DN10707_c0_g2_i1	480	1	9.88186e-53	91	2769221TR:C6T103_SOYBN C6T103 Putative uncharacterized protein (Fragment) OS=Glycine max PE=2 SV=1
[BLASTED]	TRINITY_DN10718_c0_g1_i1	726	1	1.44047e-37	91	4181401TR:V7BEN2_PHAVU V7BEN2 Uncharacterized protein OS=Phaseolus vulgaris GN=PHAVU_007G029800g PE=4 SV=1
[BLASTED]	TRINITY_DN10719_c0_g1_i1	833	1	2.15884e-21	89	1749591TR:A0A151TF15_CAJCA A0A151TF15 Aminopeptidase N OS=Cajanus cajan GN=KK1_011902 PE=4 SV=1
[BLASTED]	TRINITY_DN10719_c0_g2_i1	688	1	7.47522e-91	94	1749591TR:A0A151TF15_CAJCA A0A151TF15 Aminopeptidase N OS=Cajanus cajan GN=KK1_011902 PE=4 SV=1
[BLASTED]	TRINITY_DN10719_c0_g2_i2	560	1	4.35957e-115	96	1749591TR:A0A151TF15_CAJCA A0A151TF15 Aminopeptidase N OS=Cajanus cajan GN=KK1_011902 PE=4 SV=1
[BLASTED]	TRINITY_DN10722_c0_g1_i1	338	1	1.83815e-08	53	1716492TR:A0A151QMU5_CAJCA A0A151QMU5 IQ-DOMAIN 14 OS=Cajanus cajan GN=KK1_047957 PE=4 SV=1
[BLASTED]	TRINITY_DN10722_c0_g2_i1	569	1	1.13293e-36	70	1716492TR:A0A151QMU5_CAJCA A0A151QMU5 IQ-DOMAIN 14 OS=Cajanus cajan GN=KK1_047957 PE=4 SV=1
[BLASTED]	TRINITY_DN10731_c0_g1_i1	896	1	3.63892e-52	71	94798TR:A0A061DJP4_THECC A0A061DJP4 AP2 ERF domain-containing transcription OS=Theobroma cacao GN=TCM_001147 PE=4 SV=1
[BLASTED]	TRINITY_DN10733_c0_g1_i1	920	1	2.07428e-99	82	2353033TR:A0A1J7I675_LUPAN A0A1J7I675 Uncharacterized protein OS=Lupinus angustifolius GN=TanjilG_28040 PE=4 SV=1
[BLASTED]	TRINITY_DN10733_c0_g1_i2	815	1	1.98431e-108	82	1730810TR:A0A151RV30_CAJCA A0A151RV30 E3 ubiquitin- ligase MARCH3 OS=Cajanus cajan GN=KK1_031975 PE=4 SV=1
[BLASTED]	TRINITY_DN10734_c0_g1_i1	294	1	8.24367e-61	100	1577020TR:A0A0S3S250_PHAAN A0A0S3S250 Uncharacterized protein OS=Vigna angularis var. angularis GN=Vigan.05G022300 PE=3 SV=1
[BLASTED]	TRINITY_DN10734_c0_g1_i2	593	1	1.01246e-33	96	2675287TR:B9S9C7_RICCO B9S9C7 3,4-dihydroxy-2-butanone 4-phosphate synthase OS=Ricinus communis GN=RCOM_0883740 PE=3 SV=1
[BLASTED]	TRINITY_DN10736_c0_g1_i1	772	1	2.96853e-45	96	4198908TR:V7CYS1_PHAVU V7CYS1 Uncharacterized protein OS=Phaseolus vulgaris GN=PHAVU_001G120400g PE=4 SV=1
[BLASTED]	TRINITY_DN10748_c0_g1_i1	397	1	3.38765e-46	87	3054207TR:G7K8D5_MEDTR G7K8D5 TIR-NBS-LRR type disease resistance OS=Medicago truncatula GN=MTR_5g037710 PE=2 SV=1
[BLASTED]	TRINITY_DN10748_c0_g2_i1	244	1	4.00555e-14	86	3388957TR:K7K616_SOYBN K7K616 Uncharacterized protein OS=Glycine max PE=4 SV=1
[BLASTED]	TRINITY_DN10751_c0_g1_i1	416	1	1.18195e-11	89	3399823TR:K7LAU2_SOYBN K7LAU2 Uncharacterized protein OS=Glycine max GN=GLYMA_08G356900 PE=4 SV=1
[BLASTED]	TRINITY_DN10751_c0_g2_i1	413	1	2.08668e-13	90	3399823TR:K7LAU2_SOYBN K7LAU2 Uncharacterized protein OS=Glycine max GN=GLYMA_08G356900 PE=4 SV=1
[BLASTED]	TRINITY_DN10751_c0_g3_i1	559	1	1.62823e-09	87	3952794SP:PRE5_ARATH Q9LJX1 Transcription factor PRE5 OS=Arabidopsis thaliana GN=PRE5 PE=1 SV=1
[BLASTED]	TRINITY_DN10753_c0_g1_i1	828	1	5.61521e-14	88	3181074TR:I1LV74_SOYBN I1LV74 Uncharacterized protein OS=Glycine max GN=GLYMA_12G230300 PE=4 SV=1
[BLASTED]	TRINITY_DN10753_c0_g2_i1	755	1	1.17723e-24	89	3181074TR:I1LV74_SOYBN I1LV74 Uncharacterized protein OS=Glycine max GN=GLYMA_12G230300 PE=4 SV=1
[BLASTED]	TRINITY_DN10754_c0_g1_i1	525	1	2.94051e-46	77	2769123TR:C6T0Q5_SOYBN C6T0Q5 Putative uncharacterized protein (Fragment) OS=Glycine max PE=2 SV=1
[BLASTED]	TRINITY_DN10754_c0_g2_i1	618	1	8.73105e-46	77	2769123TR:C6T0Q5_SOYBN C6T0Q5 Putative uncharacterized protein (Fragment) OS=Glycine max PE=2 SV=1
[BLASTED]	TRINITY_DN10757_c0_g1_i1	1231	1	9.34794e-142	96	1578535TR:A0A0S3S6G9_PHAAN A0A0S3S6G9 Uncharacterized protein OS=Vigna angularis var. angularis GN=Vigan.05G190200 PE=4 SV=1
[BLASTED]	TRINITY_DN10758_c0_g1_i1	545	1	1.85033e-32	97	3185693TR:I1MIP6_SOYBN I1MIP6 Uncharacterized protein OS=Glycine max GN=GLYMA_15G233700 PE=4 SV=1
[BLASTED]	TRINITY_DN10759_c0_g1_i1	1357	1	0	88	4187808TR:V7BZF9_PHAVU V7BZF9 Uncharacterized protein OS=Phaseolus vulgaris GN=PHAVU_004G032600g PE=4 SV=1
[BLASTED]	TRINITY_DN10760_c0_g1_i1	1393	1	9.11227e-39	87	3187615TR:I1MTU4_SOYBN I1MTU4 Uncharacterized protein OS=Glycine max GN=GLYMA_17G100900 PE=4 SV=1
[BLASTED]	TRINITY_DN10760_c0_g2_i1	607	1	8.29567e-09	100	4191511TR:V7CAT5_PHAVU V7CAT5 Uncharacterized protein OS=Phaseolus vulgaris GN=PHAVU_003G189400g PE=4 SV=1
[BLASTED]	TRINITY_DN10760_c0_g3_i1	1229	1	7.90265e-11	82	1437621TR:A0A0L9TSY7_PHAAN A0A0L9TSY7 Uncharacterized protein OS=Phaseolus angularis GN=LR48_Vigan01g284000 PE=4 SV=1
[BLASTED]	TRINITY_DN10762_c0_g1_i1	1769	1	9.57966e-71	60	3063053TR:G7LFI2_MEDTR G7LFI2 F-box interaction domain OS=Medicago truncatula GN=MTR_8g063440 PE=4 SV=1
[BLASTED]	TRINITY_DN10762_c0_g2_i1	1773	1	9.80457e-71	60	3063053TR:G7LFI2_MEDTR G7LFI2 F-box interaction domain OS=Medicago truncatula GN=MTR_8g063440 PE=4 SV=1
[BLASTED]	TRINITY_DN10786_c0_g1_i1	1026	1	2.27928e-07	74	1747458TR:A0A151T8U6_CAJCA A0A151T8U6 Transposon Ty3-G Gag-Pol poly (Fragment) OS=Cajanus cajan GN=KK1_017993 PE=4 SV=1
[BLASTED]	TRINITY_DN10763_c0_g1_i1	626	1	8.40217e-88	90	1758551TR:A0A151U639_CAJCA A0A151U639 Uncharacterized protein OS=Cajanus cajan GN=KK1_007475 PE=4 SV=1
[BLASTED]	TRINITY_DN10765_c0_g1_i1	493	1	1.31454e-16	97	3653382TR:M5WFH1_PRUPE M5WFH1 Uncharacterized protein OS=Prunus persica GN=PRUPE_ppa000901mg PE=4 SV=1
[BLASTED]	TRINITY_DN10765_c0_g2_i1	454	1	8.66118e-17	97	3653382TR:M5WFH1_PRUPE M5WFH1 Uncharacterized protein OS=Prunus persica GN=PRUPE_ppa000901mg PE=4 SV=1
[BLASTED]	TRINITY_DN10765_c0_g3_i1	451	1	8.38117e-17	97	3653382TR:M5WFH1_PRUPE M5WFH1 Uncharacterized protein OS=Prunus persica GN=PRUPE_ppa000901mg PE=4 SV=1
[BLASTED]	TRINITY_DN10767_c0_g1_i1	866	1	1.69756e-21	69	1446767TR:A0A0L9UJ73_PHAAN A0A0L9UJ73 Uncharacterized protein OS=Phaseolus angularis GN=LR48_Vigan05g042700 PE=4 SV=1
[BLASTED]	TRINITY_DN10768_c0_g1_i1	1129	1	2.18722e-126	80	814171TR:A0A0B2QQ85_GLYSO A0A0B2QQ85 Cytochrome P450 82A3 OS=Glycine soja GN=glysoja_022040 PE=3 SV=1
[BLASTED]	TRINITY_DN10769_c0_g1_i1	973	1	5.49776e-18	95	3174568TR:I1KXJ6_SOYBN I1KXJ6 Uncharacterized protein OS=Glycine max GN=GLYMA_08G290300 PE=4 SV=1
[BLASTED]	TRINITY_DN10769_c0_g2_i1	1289	1	1.99262e-17	95	3174568TR:I1KXJ6_SOYBN I1KXJ6 Uncharacterized protein OS=Glycine max GN=GLYMA_08G290300 PE=4 SV=1
[BLASTED]	TRINITY_DN10779_c0_g1_i1	256	1	3.45776e-13	57	1678336TR:A0A124SI85_CYNCS A0A124SI85 AAA+ ATPase domain-containing OS=Cynara cardunculus scolymus GN=Ccrd_009672 PE=4 SV=1
[BLASTED]	TRINITY_DN10780_c0_g1_i1	883	1	0.000115571	100	1457948TR:A0A0L9VGA6_PHAAN A0A0L9VGA6 Auxin response factor OS=Phaseolus angularis GN=LR48_Vigan09g275500 PE=3 SV=1
[BLASTED]	TRINITY_DN10781_c0_g1_i1	672	1	1.30106e-105	86	3174419TR:I1KWP4_SOYBN I1KWP4 Uncharacterized protein OS=Glycine max PE=4 SV=1
[BLASTED]	TRINITY_DN10783_c0_g1_i1	352	1	1.53326e-26	91	3410456TR:K7MET1_SOYBN K7MET1 Uncharacterized protein OS=Glycine max GN=GLYMA_16G022900 PE=4 SV=1
[BLASTED]	TRINITY_DN10783_c0_g2_i1	792	1	1.16945e-24	77	3392011TR:K7KH42_SOYBN K7KH42 Uncharacterized protein OS=Glycine max GN=GLYMA_03G258800 PE=4 SV=1
[BLASTED]	TRINITY_DN10784_c0_g1_i1	2240	1	0	91	1589923TR:A0A0S3T478_PHAAN A0A0S3T478 Uncharacterized protein OS=Vigna angularis var. angularis GN=Vigan.10G140600 PE=4 SV=1
[BLASTED]	TRINITY_DN10784_c0_g2_i1	954	1	5.02321e-126	90	1589923TR:A0A0S3T478_PHAAN A0A0S3T478 Uncharacterized protein OS=Vigna angularis var. angularis GN=Vigan.10G140600 PE=4 SV=1
[BLASTED]	TRINITY_DN10785_c0_g1_i1	618	1	8.88455e-28	98	4198265TR:V7CWS3_PHAVU V7CWS3 Uncharacterized protein OS=Phaseolus vulgaris GN=PHAVU_001G092400g PE=4 SV=1
[BLASTED]	TRINITY_DN10709_c0_g1_i1	1043	1	2.38316e-68	74	1574505TR:A0A0S3RUX3_PHAAN A0A0S3RUX3 Uncharacterized protein OS=Vigna angularis var. angularis GN=Vigan.04G180200 PE=4 SV=1
[BLASTED]	TRINITY_DN10711_c0_g1_i1	277	1	1.14885e-52	94	3046910TR:G7JB26_MEDTR G7JB26 Phospholipase D OS=Medicago truncatula GN=MTR_3g107320 PE=3 SV=1
[BLASTED]	TRINITY_DN10711_c0_g2_i1	275	1	3.37438e-39	100	3046910TR:G7JB26_MEDTR G7JB26 Phospholipase D OS=Medicago truncatula GN=MTR_3g107320 PE=3 SV=1
[BLASTED]	TRINITY_DN10712_c0_g1_i1	288	1	1.38647e-21	80	4190766TR:V7C8I5_PHAVU V7C8I5 Uncharacterized protein OS=Phaseolus vulgaris GN=PHAVU_003G053700g PE=4 SV=1
[BLASTED]	TRINITY_DN10713_c0_g1_i1	549	1	2.93829e-34	64	1720482TR:A0A151QZQ2_CAJCA A0A151QZQ2 FAR1-RELATED SEQUENCE 5 OS=Cajanus cajan GN=KK1_043217 PE=4 SV=1
[BLASTED]	TRINITY_DN10723_c0_g1_i1	387	1	7.64937e-75	92	1743881TR:A0A151SYD4_CAJCA A0A151SYD4 Transposon Ty3-G Gag-Pol poly (Fragment) OS=Cajanus cajan GN=KK1_015270 PE=4 SV=1
[BLASTED]	TRINITY_DN10723_c0_g2_i1	353	1	1.05546e-63	89	1743881TR:A0A151SYD4_CAJCA A0A151SYD4 Transposon Ty3-G Gag-Pol poly (Fragment) OS=Cajanus cajan GN=KK1_015270 PE=4 SV=1
[BLASTED]	TRINITY_DN10729_c0_g1_i1	694	1	1.68243e-32	98	2771012TR:C6T657_SOYBN C6T657 Putative uncharacterized protein OS=Glycine max PE=2 SV=1
[BLASTED]	TRINITY_DN10730_c0_g1_i1	608	1	3.28211e-38	67	3173587TR:I1KSG1_SOYBN I1KSG1 Uncharacterized protein OS=Glycine max GN=GLYMA_08G118000 PE=4 SV=1
[BLASTED]	TRINITY_DN10730_c0_g2_i1	607	1	6.50885e-40	67	3173587TR:I1KSG1_SOYBN I1KSG1 Uncharacterized protein OS=Glycine max GN=GLYMA_08G118000 PE=4 SV=1
[BLASTED]	TRINITY_DN10738_c0_g1_i1	1169	1	7.10854e-162	84	2339291TR:A0A1J7H009_LUPAN A0A1J7H009 Uncharacterized protein OS=Lupinus angustifolius GN=TanjilG_26195 PE=4 SV=1
[BLASTED]	TRINITY_DN10739_c0_g1_i1	1890	1	0	92	1966865TR:A0A1D1Z8S6_9ARAE A0A1D1Z8S6 Myosin heavy muscle OS=Anthurium amnicola GN=Mhc_4 PE=3 SV=1
[BLASTED]	TRINITY_DN10739_c0_g2_i1	673	1	1.74533e-82	87	1966865TR:A0A1D1Z8S6_9ARAE A0A1D1Z8S6 Myosin heavy muscle OS=Anthurium amnicola GN=Mhc_4 PE=3 SV=1
[BLASTED]	TRINITY_DN10739_c0_g2_i2	2565	1	0	91	1966865TR:A0A1D1Z8S6_9ARAE A0A1D1Z8S6 Myosin heavy muscle OS=Anthurium amnicola GN=Mhc_4 PE=3 SV=1
[BLASTED]	TRINITY_DN10740_c0_g1_i1	774	1	2.01998e-77	75	1539592TR:A0A0R0J7Z0_SOYBN A0A0R0J7Z0 Uncharacterized protein OS=Glycine max GN=GLYMA_07G106400 PE=4 SV=1
[BLASTED]	TRINITY_DN10741_c0_g1_i1	815	1	1.0079e-98	88	3181678TR:I1LYC7_SOYBN I1LYC7 Uncharacterized protein OS=Glycine max GN=GLYMA_13G116200 PE=4 SV=1
[BLASTED]	TRINITY_DN10741_c0_g1_i2	1517	1	6.29841e-76	90	3181678TR:I1LYC7_SOYBN I1LYC7 Uncharacterized protein OS=Glycine max GN=GLYMA_13G116200 PE=4 SV=1
[BLASTED]	TRINITY_DN10742_c0_g1_i1	231	1	1.12329e-41	94	2047126TR:A0A1D5Z6W0_WHEAT A0A1D5Z6W0 Uncharacterized protein OS=Triticum aestivum PE=4 SV=1
[BLASTED]	TRINITY_DN10743_c0_g1_i1	508	1	2.77516e-28	89	2775060TR:C6THW8_SOYBN C6THW8 Putative uncharacterized protein OS=Glycine max GN=GLYMA_12G222400 PE=2 SV=1
[BLASTED]	TRINITY_DN10743_c0_g1_i2	421	1	4.51287e-46	90	2775060TR:C6THW8_SOYBN C6THW8 Putative uncharacterized protein OS=Glycine max GN=GLYMA_12G222400 PE=2 SV=1
[BLASTED]	TRINITY_DN10744_c0_g1_i1	1325	1	1.76399e-169	86	3191126TR:I1NC32_SOYBN I1NC32 Uncharacterized protein OS=Glycine max PE=4 SV=2
[BLASTED]	TRINITY_DN10745_c0_g1_i1	349	1	1.04387e-13	76	3062109TR:G7LB63_MEDTR G7LB63 BZIP transcription factor OS=Medicago truncatula GN=MTR_8g075130 PE=4 SV=2
[BLASTED]	TRINITY_DN10745_c0_g1_i2	918	1	1.34407e-24	79	3062109TR:G7LB63_MEDTR G7LB63 BZIP transcription factor OS=Medicago truncatula GN=MTR_8g075130 PE=4 SV=2
[BLASTED]	TRINITY_DN10746_c0_g1_i1	699	1	0.000365576	91	3390126TR:K7KA78_SOYBN K7KA78 Uncharacterized protein OS=Glycine max GN=GLYMA_02G228800 PE=4 SV=1
[BLASTED]	TRINITY_DN10772_c0_g1_i1	1732	1	3.11454e-171	75	2335830TR:A0A1J7GPZ3_LUPAN A0A1J7GPZ3 Uncharacterized protein OS=Lupinus angustifolius GN=TanjilG_24034 PE=3 SV=1
[BLASTED]	TRINITY_DN10776_c0_g1_i1	594	1	2.48379e-05	74	827585TR:A0A0B2RU22_GLYSO A0A0B2RU22 Uncharacterized protein OS=Glycine soja GN=glysoja_001296 PE=4 SV=1
[BLASTED]	TRINITY_DN10776_c0_g2_i1	591	1	1.76884e-05	75	827585TR:A0A0B2RU22_GLYSO A0A0B2RU22 Uncharacterized protein OS=Glycine soja GN=glysoja_001296 PE=4 SV=1
[BLASTED]	TRINITY_DN10776_c0_g3_i1	554	1	0.000207643	89	827585TR:A0A0B2RU22_GLYSO A0A0B2RU22 Uncharacterized protein OS=Glycine soja GN=glysoja_001296 PE=4 SV=1
[BLASTED]	TRINITY_DN10778_c0_g1_i1	249	1	1.43705e-32	83	3180596TR:I1LST2_SOYBN I1LST2 Uncharacterized protein OS=Glycine max PE=4 SV=2
[BLASTED]	TRINITY_DN10790_c0_g2_i1	245	1	4.33332e-07	40	3998401TR:R0HXA3_9BRAS R0HXA3 Uncharacterized protein OS=Capsella rubella GN=CARUB_v10024947mg PE=4 SV=1
[BLASTED]	TRINITY_DN10791_c0_g1_i1	675	1	8.14148e-15	54	795323TR:A0A0B2P5Q0_GLYSO A0A0B2P5Q0 F-box kelch-repeat OS=Glycine soja GN=glysoja_009828 PE=4 SV=1
[BLASTED]	TRINITY_DN10791_c0_g2_i1	636	1	1.61227e-13	55	795323TR:A0A0B2P5Q0_GLYSO A0A0B2P5Q0 F-box kelch-repeat OS=Glycine soja GN=glysoja_009828 PE=4 SV=1
[BLASTED]	TRINITY_DN10793_c0_g1_i1	930	1	4.53828e-91	95	821734TR:A0A0B2RC42_GLYSO A0A0B2RC42 Brefeldin A-inhibited guanine nucleotide-exchange 2 OS=Glycine soja GN=glysoja_005166 PE=4 SV=1
[BLASTED]	TRINITY_DN10794_c0_g1_i1	453	1	3.0947e-42	90	1743458TR:A0A151SX51_CAJCA A0A151SX51 Uncharacterized protein OS=Cajanus cajan GN=KK1_014806 PE=4 SV=1
[BLASTED]	TRINITY_DN10795_c0_g1_i1	292	1	1.58467e-33	85	4178798TR:V7B6P5_PHAVU V7B6P5 Uncharacterized protein OS=Phaseolus vulgaris GN=PHAVU_008G179200g PE=4 SV=1
[BLASTED]	TRINITY_DN10796_c0_g1_i1	1186	1	1.93712e-60	82	3188338TR:I1MXG8_SOYBN I1MXG8 Uncharacterized protein OS=Glycine max GN=GLYMA_17G234000 PE=4 SV=1
[BLASTED]	TRINITY_DN10796_c0_g2_i1	1185	1	3.18697e-74	82	3188338TR:I1MXG8_SOYBN I1MXG8 Uncharacterized protein OS=Glycine max GN=GLYMA_17G234000 PE=4 SV=1
[BLASTED]	TRINITY_DN10797_c0_g1_i1	2281	1	0	86	4171523TR:V7AJ82_PHAVU V7AJ82 Uncharacterized protein OS=Phaseolus vulgaris GN=PHAVU_011G070200g PE=4 SV=1
[BLASTED]	TRINITY_DN10798_c0_g1_i1	501	1	1.50781e-105	96	1523395TR:A0A0R0EIL0_SOYBN A0A0R0EIL0 Uncharacterized protein OS=Glycine max GN=GLYMA_19G033500 PE=4 SV=1
[BLASTED]	TRINITY_DN10799_c0_g1_i1	530	1	1.9231e-40	95	177435TR:A0A067EY87_CITSI A0A067EY87 Uncharacterized protein OS=Citrus sinensis GN=CISIN_1g032288mg PE=3 SV=1
[BLASTED]	TRINITY_DN10801_c0_g1_i1	938	1	1.01745e-128	95	3178497TR:I1LHC9_SOYBN I1LHC9 Uncharacterized protein OS=Glycine max GN=GLYMA_11G054300 PE=4 SV=1
[BLASTED]	TRINITY_DN10801_c0_g2_i1	1114	1	3.79201e-97	94	3178497TR:I1LHC9_SOYBN I1LHC9 Uncharacterized protein OS=Glycine max GN=GLYMA_11G054300 PE=4 SV=1
[BLASTED]	TRINITY_DN10804_c0_g1_i1	523	1	2.10148e-17	76	1581839TR:A0A0S3SG00_PHAAN A0A0S3SG00 Uncharacterized protein OS=Vigna angularis var. angularis GN=Vigan.07G036500 PE=4 SV=1
[BLASTED]	TRINITY_DN10804_c0_g1_i2	530	1	2.28798e-17	76	1581839TR:A0A0S3SG00_PHAAN A0A0S3SG00 Uncharacterized protein OS=Vigna angularis var. angularis GN=Vigan.07G036500 PE=4 SV=1
[BLASTED]	TRINITY_DN10804_c0_g1_i3	536	1	9.75558e-19	76	1581839TR:A0A0S3SG00_PHAAN A0A0S3SG00 Uncharacterized protein OS=Vigna angularis var. angularis GN=Vigan.07G036500 PE=4 SV=1
[BLASTED]	TRINITY_DN10804_c0_g1_i4	529	1	8.94723e-19	76	1581839TR:A0A0S3SG00_PHAAN A0A0S3SG00 Uncharacterized protein OS=Vigna angularis var. angularis GN=Vigan.07G036500 PE=4 SV=1
[BLASTED]	TRINITY_DN10805_c0_g1_i1	522	1	2.00416e-113	96	3166530TR:I1JRU6_SOYBN I1JRU6 Uncharacterized protein OS=Glycine max GN=GLYMA_03G252800 PE=4 SV=1
[BLASTED]	TRINITY_DN10806_c0_g1_i1	778	1	1.78463e-33	88	1529451TR:A0A0R0G8C2_SOYBN A0A0R0G8C2 RNA helicase (Fragment) OS=Glycine max GN=GLYMA_14G0243001 PE=3 SV=1
[BLASTED]	TRINITY_DN10817_c0_g1_i2	802	1	6.04703e-20	56	2423451TR:A5AD47_VITVI A5AD47 Putative uncharacterized protein OS=Vitis vinifera GN=VITISV_026526 PE=4 SV=1
[BLASTED]	TRINITY_DN10817_c0_g1_i4	837	1	6.56433e-20	56	2423451TR:A5AD47_VITVI A5AD47 Putative uncharacterized protein OS=Vitis vinifera GN=VITISV_026526 PE=4 SV=1
[BLASTED]	TRINITY_DN10818_c0_g1_i1	594	1	2.03602e-29	100	774012TR:A0A0B0NJP1_GOSAR A0A0B0NJP1 Dynein light chain cytoplasmic OS=Gossypium arboreum GN=F383_20332 PE=4 SV=1
[BLASTED]	TRINITY_DN10819_c0_g1_i1	1425	1	4.00211e-74	88	3170078TR:I1K9S1_SOYBN I1K9S1 Uncharacterized protein OS=Glycine max GN=GLYMA_06G097600 PE=4 SV=1
[BLASTED]	TRINITY_DN10819_c0_g2_i1	1426	1	1.31217e-45	78	3242741TR:I3SDC7_MEDTR I3SDC7 Uncharacterized protein OS=Medicago truncatula PE=2 SV=1
[BLASTED]	TRINITY_DN10831_c0_g1_i1	1689	1	0	87	812305TR:A0A0B2QJU4_GLYSO A0A0B2QJU4 nuclease HARBI1 OS=Glycine soja GN=glysoja_043831 PE=4 SV=1
[BLASTED]	TRINITY_DN10833_c0_g1_i1	954	1	4.0469e-14	57	2347922TR:A0A1J7HQ25_LUPAN A0A1J7HQ25 Uncharacterized protein OS=Lupinus angustifolius GN=TanjilG_12861 PE=4 SV=1
[BLASTED]	TRINITY_DN10833_c0_g2_i1	951	1	1.36678e-15	58	2347922TR:A0A1J7HQ25_LUPAN A0A1J7HQ25 Uncharacterized protein OS=Lupinus angustifolius GN=TanjilG_12861 PE=4 SV=1
[BLASTED]	TRINITY_DN10834_c0_g1_i1	872	1	1.0758e-124	81	3415678TR:K7MY29_SOYBN K7MY29 Uncharacterized protein OS=Glycine max GN=GLYMA_19G125900 PE=4 SV=1
[BLASTED]	TRINITY_DN10834_c0_g2_i1	631	1	1.23444e-80	80	4198535TR:V7CXL4_PHAVU V7CXL4 Uncharacterized protein OS=Phaseolus vulgaris GN=PHAVU_001G117800g PE=4 SV=1
[BLASTED]	TRINITY_DN10834_c0_g3_i1	759	1	2.58282e-79	74	4198535TR:V7CXL4_PHAVU V7CXL4 Uncharacterized protein OS=Phaseolus vulgaris GN=PHAVU_001G117800g PE=4 SV=1
[BLASTED]	TRINITY_DN10835_c0_g1_i1	1933	1	5.58854e-15	63	1717710TR:A0A151QRG6_CAJCA A0A151QRG6 Uncharacterized protein OS=Cajanus cajan GN=KK1_046371 PE=4 SV=1
[BLASTED]	TRINITY_DN10837_c0_g1_i1	274	1	1.11672e-06	82	1761147TR:A0A151UDN2_CAJCA A0A151UDN2 syntaxin-24 OS=Cajanus cajan GN=KK1_049761 PE=4 SV=1
[BLASTED]	TRINITY_DN10837_c0_g2_i1	729	1	6.24046e-106	86	1761147TR:A0A151UDN2_CAJCA A0A151UDN2 syntaxin-24 OS=Cajanus cajan GN=KK1_049761 PE=4 SV=1
[BLASTED]	TRINITY_DN10847_c0_g1_i1	836	1	4.96815e-18	100	3396730TR:K7KZJ2_SOYBN K7KZJ2 Uncharacterized protein OS=Glycine max GN=GLYMA_07G038300 PE=4 SV=1
[BLASTED]	TRINITY_DN10849_c0_g1_i1	1808	1	0	87	3048044TR:G7JG98_MEDTR G7JG98 TPR domain OS=Medicago truncatula GN=MTR_4g082140 PE=4 SV=1
[BLASTED]	TRINITY_DN10850_c0_g1_i1	672	1	8.0033e-116	90	3242942TR:I3SE17_MEDTR I3SE17 Expansin A20 OS=Medicago truncatula GN=MTR_0040s0140 PE=2 SV=1
[BLASTED]	TRINITY_DN10850_c0_g2_i1	1121	1	9.3926e-162	91	3242942TR:I3SE17_MEDTR I3SE17 Expansin A20 OS=Medicago truncatula GN=MTR_0040s0140 PE=2 SV=1
[BLASTED]	TRINITY_DN10850_c0_g3_i1	667	1	1.73743e-115	90	3242942TR:I3SE17_MEDTR I3SE17 Expansin A20 OS=Medicago truncatula GN=MTR_0040s0140 PE=2 SV=1
[BLASTED]	TRINITY_DN10851_c0_g1_i1	515	1	1.3953e-68	83	3059174TR:G7KX16_MEDTR G7KX16 Regulator of chromosome condensation (RCC1) family OS=Medicago truncatula GN=MTR_7g072410 PE=4 SV=1
[BLASTED]	TRINITY_DN10853_c0_g1_i1	920	1	1.73148e-83	96	824292TR:A0A0B2RJJ3_GLYSO A0A0B2RJJ3 Expansin-A4 OS=Glycine soja GN=glysoja_028923 PE=4 SV=1
[BLASTED]	TRINITY_DN10853_c0_g2_i1	1134	1	1.16257e-61	96	3180219TR:I1LQQ1_SOYBN I1LQQ1 Uncharacterized protein OS=Glycine max GN=GLYMA_12G062700 PE=4 SV=1
[BLASTED]	TRINITY_DN10853_c0_g3_i1	920	1	1.73148e-83	96	824292TR:A0A0B2RJJ3_GLYSO A0A0B2RJJ3 Expansin-A4 OS=Glycine soja GN=glysoja_028923 PE=4 SV=1
[BLASTED]	TRINITY_DN10887_c0_g1_i1	205	1	9.68191e-24	95	2069939TR:A0A1D6BSA0_WHEAT A0A1D6BSA0 Uncharacterized protein OS=Triticum aestivum PE=4 SV=1
[BLASTED]	TRINITY_DN10863_c0_g1_i1	493	1	1.18023e-64	95	1758486TR:A0A151U5X4_CAJCA A0A151U5X4 Uncharacterized protein OS=Cajanus cajan GN=KK1_007417 PE=3 SV=1
[BLASTED]	TRINITY_DN10863_c0_g3_i1	904	1	2.43547e-88	77	1758486TR:A0A151U5X4_CAJCA A0A151U5X4 Uncharacterized protein OS=Cajanus cajan GN=KK1_007417 PE=3 SV=1
[BLASTED]	TRINITY_DN10864_c0_g1_i1	1142	1	4.87831e-57	66	3948333TR:Q9FWT7_ORYSJ Q9FWT7 Tam3-transposase OS=Oryza sativa japonica GN= PE=4 SV=1
[BLASTED]	TRINITY_DN10864_c0_g2_i1	1806	1	9.46482e-78	71	3917223TR:Q8LNK9_ORYSJ Q8LNK9 HAT family dimerisation domain containing OS=Oryza sativa japonica GN= PE=4 SV=1
[BLASTED]	TRINITY_DN10865_c0_g1_i1	2413	1	0	82	284741TR:A0A072VNF7_MEDTR A0A072VNF7 Subtilisin-like serine protease OS=Medicago truncatula GN=MTR_1g078110 PE=4 SV=1
[BLASTED]	TRINITY_DN10866_c0_g1_i1	1338	1	0	91	3183699TR:I1M883_SOYBN I1M883 Peroxidase OS=Glycine max GN=GLYMA_14G070800 PE=3 SV=2
[BLASTED]	TRINITY_DN10867_c0_g1_i1	875	1	6.53309e-80	74	1731009TR:A0A151RVN5_CAJCA A0A151RVN5 Uncharacterized protein OS=Cajanus cajan GN=KK1_031768 PE=4 SV=1
[BLASTED]	TRINITY_DN10867_c0_g2_i1	1550	1	7.26354e-95	74	1731009TR:A0A151RVN5_CAJCA A0A151RVN5 Uncharacterized protein OS=Cajanus cajan GN=KK1_031768 PE=4 SV=1
[BLASTED]	TRINITY_DN10868_c0_g1_i1	1497	1	1.49907e-17	95	4169977TR:V7ADV0_PHAVU V7ADV0 Uncharacterized protein OS=Phaseolus vulgaris GN=PHAVU_011G012500g PE=4 SV=1
[BLASTED]	TRINITY_DN10869_c0_g1_i1	1577	1	1.54741e-58	79	2338315TR:A0A1J7GX67_LUPAN A0A1J7GX67 Uncharacterized protein OS=Lupinus angustifolius GN=TanjilG_19814 PE=4 SV=1
[BLASTED]	TRINITY_DN10869_c0_g2_i1	1576	1	1.51409e-58	79	2338315TR:A0A1J7GX67_LUPAN A0A1J7GX67 Uncharacterized protein OS=Lupinus angustifolius GN=TanjilG_19814 PE=4 SV=1
[BLASTED]	TRINITY_DN10879_c0_g1_i1	1541	1	6.26288e-180	85	2340041TR:A0A1J7H267_LUPAN A0A1J7H267 Uncharacterized protein OS=Lupinus angustifolius GN=TanjilG_04070 PE=4 SV=1
[BLASTED]	TRINITY_DN10882_c0_g1_i1	648	1	6.15903e-104	94	3181823TR:I1LZ26_SOYBN I1LZ26 Uncharacterized protein OS=Glycine max GN=GLYMA_13G138400 PE=3 SV=1
[BLASTED]	TRINITY_DN10882_c0_g2_i1	404	1	3.91776e-06	92	262123TR:A0A072TNY5_MEDTR A0A072TNY5 Serine Threonine-kinase aurora OS=Medicago truncatula GN=MTR_8g040300 PE=3 SV=1
[BLASTED]	TRINITY_DN10882_c0_g3_i1	1310	1	0	94	3181823TR:I1LZ26_SOYBN I1LZ26 Uncharacterized protein OS=Glycine max GN=GLYMA_13G138400 PE=3 SV=1
[BLASTED]	TRINITY_DN10883_c0_g1_i1	211	1	6.17564e-10	96	1748062TR:A0A151TAL0_CAJCA A0A151TAL0 cAMP-regulated phospho 21 OS=Cajanus cajan GN=KK1_018669 PE=4 SV=1
[BLASTED]	TRINITY_DN10883_c0_g2_i1	421	1	9.84537e-21	97	1748062TR:A0A151TAL0_CAJCA A0A151TAL0 cAMP-regulated phospho 21 OS=Cajanus cajan GN=KK1_018669 PE=4 SV=1
[BLASTED]	TRINITY_DN10886_c0_g1_i1	2286	1	0	88	3183780TR:I1M8L4_SOYBN I1M8L4 Uncharacterized protein OS=Glycine max GN=GLYMA_14G082100 PE=4 SV=1
[BLASTED]	TRINITY_DN10809_c0_g1_i1	640	1	4.81881e-50	62	1960908TR:A0A1D1YQ89_9ARAE A0A1D1YQ89 Apolipo D (Fragment) OS=Anthurium amnicola GN=Apod_0 PE=4 SV=1
[BLASTED]	TRINITY_DN10811_c0_g1_i1	1165	1	1.26427e-140	88	2338469TR:A0A1J7GXM3_LUPAN A0A1J7GXM3 Uncharacterized protein OS=Lupinus angustifolius GN=TanjilG_02581 PE=4 SV=1
[BLASTED]	TRINITY_DN10811_c0_g2_i1	1525	1	7.76312e-172	85	3060999TR:G7L605_MEDTR G7L605 GDSL-like lipase acylhydrolase OS=Medicago truncatula GN=MTR_7g104220 PE=4 SV=1
[BLASTED]	TRINITY_DN10813_c0_g1_i1	661	1	2.51432e-127	93	3405895TR:K7LXX1_SOYBN K7LXX1 Uncharacterized protein OS=Glycine max PE=4 SV=1
[BLASTED]	TRINITY_DN10814_c0_g1_i1	1033	1	2.31355e-31	95	2770278TR:C6T417_SOYBN C6T417 Putative uncharacterized protein OS=Glycine max GN=GLYMA_19G204900 PE=2 SV=1
[BLASTED]	TRINITY_DN10823_c0_g1_i1	646	1	2.45334e-13	76	3164590TR:I1JH90_SOYBN I1JH90 Uncharacterized protein OS=Glycine max GN=GLYMA_02G222800 PE=4 SV=1
[BLASTED]	TRINITY_DN10824_c0_g1_i1	1137	1	2.27094e-63	94	1735317TR:A0A151S8B9_CAJCA A0A151S8B9 Uncharacterized protein Os08g0359500 family (Fragment) OS=Cajanus cajan GN=KK1_027114 PE=4 SV=1
[BLASTED]	TRINITY_DN10824_c0_g1_i2	1020	1	1.09172e-66	83	1735317TR:A0A151S8B9_CAJCA A0A151S8B9 Uncharacterized protein Os08g0359500 family (Fragment) OS=Cajanus cajan GN=KK1_027114 PE=4 SV=1
[BLASTED]	TRINITY_DN10827_c1_g1_i1	1370	1	6.26041e-97	63	3044380TR:G7J0J0_MEDTR G7J0J0 LRR and NB-ARC domain disease resistance OS=Medicago truncatula GN=MTR_3g014460 PE=4 SV=1
[BLASTED]	TRINITY_DN10828_c0_g1_i1	1287	1	3.223e-72	93	4197845TR:V7CVH2_PHAVU V7CVH2 Uncharacterized protein OS=Phaseolus vulgaris GN=PHAVU_001G028400g PE=4 SV=1
[BLASTED]	TRINITY_DN10828_c0_g2_i1	710	1	5.11569e-75	93	4197845TR:V7CVH2_PHAVU V7CVH2 Uncharacterized protein OS=Phaseolus vulgaris GN=PHAVU_001G028400g PE=4 SV=1
[BLASTED]	TRINITY_DN10830_c0_g1_i1	625	1	8.24882e-53	63	3395573TR:K7KVI5_SOYBN K7KVI5 Uncharacterized protein OS=Glycine max PE=4 SV=1
[BLASTED]	TRINITY_DN10830_c0_g2_i1	604	1	3.42414e-53	64	3395573TR:K7KVI5_SOYBN K7KVI5 Uncharacterized protein OS=Glycine max PE=4 SV=1
[BLASTED]	TRINITY_DN10839_c0_g1_i1	214	1	6.73263e-13	82	1591472TR:A0A0S3T8P4_PHAAN A0A0S3T8P4 Uncharacterized protein OS=Vigna angularis var. angularis GN=Vigan.11G068300 PE=4 SV=1
[BLASTED]	TRINITY_DN10846_c0_g1_i1	1121	1	1.34111e-95	79	1735349TR:A0A151S8F1_CAJCA A0A151S8F1 Phytochrome A-associated F-box OS=Cajanus cajan GN=KK1_027223 PE=4 SV=1
[BLASTED]	TRINITY_DN10857_c0_g1_i1	414	1	1.9016e-92	98	4184876TR:V7BQD6_PHAVU V7BQD6 Uncharacterized protein OS=Phaseolus vulgaris GN=PHAVU_006G107200g PE=4 SV=1
[BLASTED]	TRINITY_DN10858_c0_g1_i1	1469	1	3.35933e-61	59	3045641TR:G7J5T8_MEDTR G7J5T8 Pheromone receptor OS=Medicago truncatula GN=MTR_3g101320 PE=4 SV=1
[BLASTED]	TRINITY_DN10859_c0_g1_i1	885	1	1.1854e-133	98	462310TR:A0A0A0KBN6_CUCSA A0A0A0KBN6 Uncharacterized protein OS=Cucumis sativus GN=Csa_7G431430 PE=4 SV=1
[BLASTED]	TRINITY_DN10859_c0_g1_i2	1501	1	2.39181e-161	92	1571368TR:A0A0S3RKW5_PHAAN A0A0S3RKW5 Uncharacterized protein OS=Vigna angularis var. angularis GN=Vigan.03G090100 PE=4 SV=1
[BLASTED]	TRINITY_DN10860_c0_g1_i1	1672	1	5.18425e-164	88	3819070TR:Q4VPE5_SOYBN Q4VPE5 Phantastica transcription factor b OS=Glycine max GN=PHANb PE=2 SV=1
[BLASTED]	TRINITY_DN10860_c0_g2_i1	877	1	2.40657e-110	96	3765880TR:Q0PJC6_SOYBN Q0PJC6 MYB transcription factor MYB110 (Fragment) OS=Glycine max GN=MYB110 PE=2 SV=1
[BLASTED]	TRINITY_DN10862_c0_g1_i1	472	1	7.32305e-36	86	1721029TR:A0A151R1C8_CAJCA A0A151R1C8 Uncharacterized protein OS=Cajanus cajan GN=KK1_042647 PE=4 SV=1
[BLASTED]	TRINITY_DN10870_c0_g1_i1	1056	1	1.28408e-42	79	3251212TR:I3T6V2_LOTJA I3T6V2 Uncharacterized protein OS=Lotus japonicus PE=2 SV=1
[BLASTED]	TRINITY_DN10870_c0_g1_i2	1998	1	3.38235e-38	79	3251212TR:I3T6V2_LOTJA I3T6V2 Uncharacterized protein OS=Lotus japonicus PE=2 SV=1
[BLASTED]	TRINITY_DN10871_c0_g1_i1	1076	1	2.10897e-98	95	1745669TR:A0A151T3L3_CAJCA A0A151T3L3 Ras-related RHN1 OS=Cajanus cajan GN=KK1_016107 PE=4 SV=1
[BLASTED]	TRINITY_DN10871_c0_g2_i1	1080	1	1.54176e-93	95	1745669TR:A0A151T3L3_CAJCA A0A151T3L3 Ras-related RHN1 OS=Cajanus cajan GN=KK1_016107 PE=4 SV=1
[BLASTED]	TRINITY_DN10872_c0_g1_i1	1543	1	6.38056e-119	86	4197547TR:V7CUJ8_PHAVU V7CUJ8 Uncharacterized protein OS=Phaseolus vulgaris GN=PHAVU_001G099200g PE=4 SV=1
[BLASTED]	TRINITY_DN10873_c0_g1_i1	293	1	7.07677e-16	97	1742375TR:A0A151STZ3_CAJCA A0A151STZ3 Dehydrogenase reductase SDR family member 4 OS=Cajanus cajan GN=KK1_004587 PE=4 SV=1
[BLASTED]	TRINITY_DN10873_c0_g2_i1	1442	1	2.09214e-138	95	3248658TR:I3SY67_LOTJA I3SY67 Uncharacterized protein OS=Lotus japonicus PE=2 SV=1
[BLASTED]	TRINITY_DN10873_c0_g2_i2	1544	1	7.21878e-143	83	3248658TR:I3SY67_LOTJA I3SY67 Uncharacterized protein OS=Lotus japonicus PE=2 SV=1
[BLASTED]	TRINITY_DN10874_c0_g1_i1	956	1	3.37337e-23	82	2773898TR:C6TEI7_SOYBN C6TEI7 Putative uncharacterized protein OS=Glycine max PE=2 SV=1
[BLASTED]	TRINITY_DN10874_c0_g1_i2	1269	1	2.77691e-70	71	830765TR:A0A0B2S389_GLYSO A0A0B2S389 Uncharacterized protein OS=Glycine soja GN=glysoja_008211 PE=4 SV=1
[BLASTED]	TRINITY_DN10877_c0_g1_i1	1261	1	2.63967e-157	92	3045006TR:G7J392_MEDTR G7J392 Polyphosphoinositide-binding OS=Medicago truncatula GN=MTR_3g098530 PE=2 SV=1
[BLASTED]	TRINITY_DN10877_c0_g2_i1	673	1	4.92974e-45	100	3252073TR:I3T9U3_LOTJA I3T9U3 Uncharacterized protein OS=Lotus japonicus PE=2 SV=1
[BLASTED]	TRINITY_DN10878_c0_g1_i1	902	1	1.56783e-23	96	3245102TR:I3SL67_MEDTR I3SL67 Uncharacterized protein OS=Medicago truncatula PE=2 SV=1
[BLASTED]	TRINITY_DN10878_c0_g2_i1	677	1	2.84447e-24	96	3245102TR:I3SL67_MEDTR I3SL67 Uncharacterized protein OS=Medicago truncatula PE=2 SV=1
[BLASTED]	TRINITY_DN10878_c0_g3_i1	732	1	4.60043e-24	96	3245102TR:I3SL67_MEDTR I3SL67 Uncharacterized protein OS=Medicago truncatula PE=2 SV=1
[BLASTED]	TRINITY_DN10888_c0_g1_i1	268	1	1.03005e-22	78	790644TR:A0A0B2NPU4_GLYSO A0A0B2NPU4 Uncharacterized protein OS=Glycine soja GN=glysoja_038535 PE=4 SV=1
[BLASTED]	TRINITY_DN10888_c0_g2_i1	1361	1	2.10138e-59	86	4179140TR:V7B7Q7_PHAVU V7B7Q7 Uncharacterized protein OS=Phaseolus vulgaris GN=PHAVU_008G211400g PE=4 SV=1
[BLASTED]	TRINITY_DN10888_c0_g2_i2	1126	1	7.02456e-130	88	4179140TR:V7B7Q7_PHAVU V7B7Q7 Uncharacterized protein OS=Phaseolus vulgaris GN=PHAVU_008G211400g PE=4 SV=1
[BLASTED]	TRINITY_DN10889_c0_g1_i1	213	1	1.76505e-12	91	3652402TR:M5WCK7_PRUPE M5WCK7 Uncharacterized protein OS=Prunus persica GN=PRUPE_ppa002760mg PE=4 SV=1
[BLASTED]	TRINITY_DN10889_c0_g2_i1	1166	1	0	96	3394659TR:K7KRU5_SOYBN K7KRU5 Uncharacterized protein OS=Glycine max GN=GLYMA_05G220100 PE=4 SV=1
[BLASTED]	TRINITY_DN10890_c0_g1_i1	826	1	9.11227e-47	82	3166240TR:I1JQK7_SOYBN I1JQK7 Uncharacterized protein OS=Glycine max GN=GLYMA_03G213000 PE=4 SV=1
[BLASTED]	TRINITY_DN10891_c0_g1_i1	801	1	2.53686e-36	68	1759698TR:A0A151U9F3_CAJCA A0A151U9F3 Serine threonine- kinase PBS1 OS=Cajanus cajan GN=KK1_020145 PE=4 SV=1
[BLASTED]	TRINITY_DN10893_c0_g1_i1	585	1	6.95923e-37	87	1756786TR:A0A151U0Z7_CAJCA A0A151U0Z7 GDSL esterase lipase At2g30310 family OS=Cajanus cajan GN=KK1_005536 PE=4 SV=1
[BLASTED]	TRINITY_DN10893_c0_g1_i2	1666	1	0	88	3164647TR:I1JHI4_SOYBN I1JHI4 Uncharacterized protein OS=Glycine max GN=GLYMA_02G232400 PE=4 SV=2
[BLASTED]	TRINITY_DN10895_c0_g1_i1	990	1	3.05364e-135	89	4178890TR:V7B6Z3_PHAVU V7B6Z3 Uncharacterized protein OS=Phaseolus vulgaris GN=PHAVU_008G210500g PE=4 SV=1
[BLASTED]	TRINITY_DN10896_c0_g1_i1	755	1	6.32327e-44	85	824433TR:A0A0B2RJY5_GLYSO A0A0B2RJY5 Uncharacterized protein OS=Glycine soja GN=glysoja_022326 PE=4 SV=1
[BLASTED]	TRINITY_DN10897_c0_g1_i1	1193	1	7.35981e-162	98	1732690TR:A0A151S0L8_CAJCA A0A151S0L8 Expansin-A13 (Fragment) OS=Cajanus cajan GN=KK1_029963 PE=4 SV=1
[BLASTED]	TRINITY_DN10897_c0_g2_i1	1329	1	3.88197e-161	98	1732690TR:A0A151S0L8_CAJCA A0A151S0L8 Expansin-A13 (Fragment) OS=Cajanus cajan GN=KK1_029963 PE=4 SV=1
[BLASTED]	TRINITY_DN10898_c0_g1_i1	1979	1	0	96	1542638TR:A0A0R0K5E1_SOYBN A0A0R0K5E1 Uncharacterized protein OS=Glycine max GN=GLYMA_04G075000 PE=4 SV=1
[BLASTED]	TRINITY_DN10900_c0_g1_i1	1507	1	4.23111e-166	87	3062886TR:G7LEQ9_MEDTR G7LEQ9 Peroxidase OS=Medicago truncatula GN=MTR_8g062780 PE=3 SV=1
[BLASTED]	TRINITY_DN10901_c0_g1_i1	917	1	4.57291e-19	95	1572069TR:A0A0S3RMX5_PHAAN A0A0S3RMX5 Uncharacterized protein OS=Vigna angularis var. angularis GN=Vigan.03G186600 PE=4 SV=1
[BLASTED]	TRINITY_DN10901_c0_g2_i1	918	1	5.27309e-19	95	1572069TR:A0A0S3RMX5_PHAAN A0A0S3RMX5 Uncharacterized protein OS=Vigna angularis var. angularis GN=Vigan.03G186600 PE=4 SV=1
[BLASTED]	TRINITY_DN10903_c0_g1_i1	713	1	3.44396e-08	69	4184537TR:V7BPB6_PHAVU V7BPB6 Uncharacterized protein OS=Phaseolus vulgaris GN=PHAVU_006G157000g PE=4 SV=1
[BLASTED]	TRINITY_DN10904_c0_g1_i1	436	1	4.38838e-15	66	924036TR:A0A0D2TPU5_GOSRA A0A0D2TPU5 Uncharacterized protein (Fragment) OS=Gossypium raimondii GN=B456_012G143600 PE=4 SV=1
[BLASTED]	TRINITY_DN10905_c0_g1_i1	256	1	5.55526e-43	87	1719686TR:A0A151QXB1_CAJCA A0A151QXB1 10-deacetylbaccatin III 10-O-acetyltransferase OS=Cajanus cajan GN=KK1_044107 PE=4 SV=1
[BLASTED]	TRINITY_DN10905_c0_g2_i1	221	1	5.22065e-39	90	1719686TR:A0A151QXB1_CAJCA A0A151QXB1 10-deacetylbaccatin III 10-O-acetyltransferase OS=Cajanus cajan GN=KK1_044107 PE=4 SV=1
[BLASTED]	TRINITY_DN10915_c0_g1_i1	563	1	7.49055e-72	87	1754820TR:A0A151TV91_CAJCA A0A151TV91 Cytokinin-O-UDP-UDP-Glucosyltransferase 3 OS=Cajanus cajan GN=KK1_010235 PE=3 SV=1
[BLASTED]	TRINITY_DN10916_c0_g1_i1	1951	1	0	93	285862TR:A0A072VS35_MEDTR A0A072VS35 Transcription termination factor family OS=Medicago truncatula GN=MTR_1g115415 PE=4 SV=1
[BLASTED]	TRINITY_DN10917_c0_g1_i1	2004	1	0	84	3415324TR:K7MWW3_SOYBN K7MWW3 Uncharacterized protein OS=Glycine max GN=GLYMA_19G069300 PE=4 SV=1
[BLASTED]	TRINITY_DN10918_c0_g1_i1	482	1	6.18094e-98	96	3173270TR:I1KQX5_SOYBN I1KQX5 Uncharacterized protein OS=Glycine max GN=GLYMA_08G067100 PE=3 SV=1
[BLASTED]	TRINITY_DN10918_c0_g1_i2	641	1	2.50352e-87	72	3173270TR:I1KQX5_SOYBN I1KQX5 Uncharacterized protein OS=Glycine max GN=GLYMA_08G067100 PE=3 SV=1
[BLASTED]	TRINITY_DN10920_c0_g1_i1	1056	1	3.71689e-78	90	3050986TR:G7JV35_MEDTR G7JV35 Magnesium-dependent phosphatase OS=Medicago truncatula GN=MTR_4g093560 PE=4 SV=1
[BLASTED]	TRINITY_DN10920_c0_g2_i1	864	1	3.6775e-106	92	3248849TR:I3SYW0_MEDTR I3SYW0 Uncharacterized protein OS=Medicago truncatula PE=2 SV=1
[BLASTED]	TRINITY_DN10921_c0_g2_i1	3289	1	4.32376e-121	61	4192109TR:V7CCM6_PHAVU V7CCM6 Uncharacterized protein OS=Phaseolus vulgaris GN=PHAVU_003G135300g PE=4 SV=1
[BLASTED]	TRINITY_DN10932_c0_g1_i1	3168	1	5.18276e-152	84	3184588TR:I1MCT7_SOYBN I1MCT7 Uncharacterized protein OS=Glycine max GN=GLYMA_15G018600 PE=4 SV=1
[BLASTED]	TRINITY_DN10932_c0_g1_i2	2313	1	0	85	3184588TR:I1MCT7_SOYBN I1MCT7 Uncharacterized protein OS=Glycine max GN=GLYMA_15G018600 PE=4 SV=1
[BLASTED]	TRINITY_DN10933_c0_g1_i1	680	1	3.33248e-92	88	1456544TR:A0A0L9VC94_PHAAN A0A0L9VC94 Peroxidase OS=Phaseolus angularis GN=LR48_Vigan09g134500 PE=3 SV=1
[BLASTED]	TRINITY_DN10935_c0_g1_i1	558	1	3.32567e-10	93	2343993TR:A0A1J7HDN0_LUPAN A0A1J7HDN0 Uncharacterized protein OS=Lupinus angustifolius GN=TanjilG_26158 PE=4 SV=1
[BLASTED]	TRINITY_DN10935_c0_g1_i2	551	1	3.16423e-10	93	2343993TR:A0A1J7HDN0_LUPAN A0A1J7HDN0 Uncharacterized protein OS=Lupinus angustifolius GN=TanjilG_26158 PE=4 SV=1
[BLASTED]	TRINITY_DN10937_c0_g1_i1	2154	1	0	85	3179661TR:I1LN32_SOYBN I1LN32 Uncharacterized protein OS=Glycine max GN=GLYMA_11G254500 PE=4 SV=1
[BLASTED]	TRINITY_DN10948_c0_g1_i1	1237	1	1.14118e-170	92	3116619TR:H9TN46_SOYBN H9TN46 Expansin B OS=Glycine max GN=EXPB4 PE=2 SV=1
[BLASTED]	TRINITY_DN10948_c0_g1_i2	1238	1	1.14118e-170	92	3116619TR:H9TN46_SOYBN H9TN46 Expansin B OS=Glycine max GN=EXPB4 PE=2 SV=1
[BLASTED]	TRINITY_DN10948_c0_g1_i3	798	1	1.09759e-124	90	3116619TR:H9TN46_SOYBN H9TN46 Expansin B OS=Glycine max GN=EXPB4 PE=2 SV=1
[BLASTED]	TRINITY_DN10948_c0_g2_i1	259	1	7.26645e-09	70	2341406TR:A0A1J7H651_LUPAN A0A1J7H651 Uncharacterized protein OS=Lupinus angustifolius GN=TanjilG_03051 PE=3 SV=1
[BLASTED]	TRINITY_DN10949_c0_g1_i1	854	1	7.01194e-19	75	1745623TR:A0A151T3G6_CAJCA A0A151T3G6 Uncharacterized protein (Fragment) OS=Cajanus cajan GN=KK1_016072 PE=4 SV=1
[BLASTED]	TRINITY_DN10952_c0_g1_i1	2305	1	0	95	1755455TR:A0A151TX34_CAJCA A0A151TX34 kinase TMKL1 OS=Cajanus cajan GN=KK1_010843 PE=4 SV=1
[BLASTED]	TRINITY_DN10953_c0_g1_i1	1867	1	0	89	1576798TR:A0A0S3S1H6_PHAAN A0A0S3S1H6 Uncharacterized protein OS=Vigna angularis var. angularis GN=Vigan.04G437300 PE=4 SV=1
[BLASTED]	TRINITY_DN10953_c0_g1_i2	1880	1	0	90	3238867TR:I3S074_LOTJA I3S074 Uncharacterized protein OS=Lotus japonicus PE=2 SV=1
[BLASTED]	TRINITY_DN10953_c0_g1_i3	1560	1	0	90	3238867TR:I3S074_LOTJA I3S074 Uncharacterized protein OS=Lotus japonicus PE=2 SV=1
[BLASTED]	TRINITY_DN10906_c0_g1_i1	671	1	2.76599e-46	64	4174033TR:V7ARZ2_PHAVU V7ARZ2 Cytokinin riboside 5 -monophosphate phosphoribohydrolase OS=Phaseolus vulgaris GN=PHAVU_009G016000g PE=3 SV=1
[BLASTED]	TRINITY_DN10906_c0_g2_i1	680	1	1.73039e-46	74	1748752TR:A0A151TCK9_CAJCA A0A151TCK9 Cytokinin riboside 5 -monophosphate phosphoribohydrolase OS=Cajanus cajan GN=KK1_019383 PE=3 SV=1
[BLASTED]	TRINITY_DN10970_c0_g1_i1	1325	1	0	88	1758750TR:A0A151U6P3_CAJCA A0A151U6P3 Uncharacterized protein At4g06744 family OS=Cajanus cajan GN=KK1_007691 PE=4 SV=1
[BLASTED]	TRINITY_DN10986_c0_g1_i1	627	1	2.19589e-11	67	812960TR:A0A0B2QLQ8_GLYSO A0A0B2QLQ8 Uncharacterized protein (Fragment) OS=Glycine soja GN=glysoja_037388 PE=4 SV=1
[BLASTED]	TRINITY_DN10986_c0_g2_i1	629	1	1.53275e-19	63	812960TR:A0A0B2QLQ8_GLYSO A0A0B2QLQ8 Uncharacterized protein (Fragment) OS=Glycine soja GN=glysoja_037388 PE=4 SV=1
[BLASTED]	TRINITY_DN10963_c0_g1_i1	296	1	9.4209e-06	72	3700372TR:M8B9I2_AEGTA M8B9I2 Uncharacterized protein OS=Aegilops tauschii GN=F775_30837 PE=4 SV=1
[BLASTED]	TRINITY_DN10964_c0_g1_i1	967	1	7.31134e-152	96	2776899TR:C6TNA3_SOYBN C6TNA3 Putative uncharacterized protein OS=Glycine max GN=GLYMA_15G180900 PE=2 SV=1
[BLASTED]	TRINITY_DN10965_c0_g1_i1	441	1	1.97852e-35	77	4172405TR:V7ALX6_PHAVU V7ALX6 Uncharacterized protein OS=Phaseolus vulgaris GN=PHAVU_010G031300g PE=4 SV=1
[BLASTED]	TRINITY_DN10965_c0_g2_i1	776	1	6.66841e-71	79	1587047TR:A0A0S3SVY5_PHAAN A0A0S3SVY5 Uncharacterized protein OS=Vigna angularis var. angularis GN=Vigan.09G032200 PE=4 SV=1
[BLASTED]	TRINITY_DN10966_c0_g1_i1	1161	1	0	90	3179490TR:I1LMA8_SOYBN I1LMA8 Uncharacterized protein OS=Glycine max GN=GLYMA_11G215200 PE=3 SV=1
[BLASTED]	TRINITY_DN10967_c0_g1_i1	1224	1	1.57689e-54	90	3165452TR:I1JLL6_SOYBN I1JLL6 CASP OS=Glycine max PE=3 SV=1
[BLASTED]	TRINITY_DN10967_c0_g1_i2	1226	1	1.56024e-86	95	3165452TR:I1JLL6_SOYBN I1JLL6 CASP OS=Glycine max PE=3 SV=1
[BLASTED]	TRINITY_DN10967_c0_g1_i3	781	1	7.98812e-55	98	2768303TR:C6SYC7_SOYBN C6SYC7 CASP OS=Glycine max GN=GLYMA_01G102400 PE=2 SV=1
[BLASTED]	TRINITY_DN10968_c0_g1_i1	1544	1	4.851e-79	90	1742410TR:A0A151SU28_CAJCA A0A151SU28 membrane OS=Cajanus cajan GN=KK1_004567 PE=4 SV=1
[BLASTED]	TRINITY_DN10968_c0_g1_i2	1045	1	9.43238e-120	95	3172744TR:I1KNG9_SOYBN I1KNG9 Uncharacterized protein OS=Glycine max GN=GLYMA_07G263300 PE=4 SV=1
[BLASTED]	TRINITY_DN10968_c0_g1_i3	1502	1	3.26002e-79	90	1742410TR:A0A151SU28_CAJCA A0A151SU28 membrane OS=Cajanus cajan GN=KK1_004567 PE=4 SV=1
[BLASTED]	TRINITY_DN10968_c0_g1_i4	1087	1	1.57565e-119	95	3172744TR:I1KNG9_SOYBN I1KNG9 Uncharacterized protein OS=Glycine max GN=GLYMA_07G263300 PE=4 SV=1
[BLASTED]	TRINITY_DN10980_c0_g1_i1	3639	1	0	95	1747226TR:A0A151T856_CAJCA A0A151T856 Methionine S-methyltransferase OS=Cajanus cajan GN=KK1_017818 PE=3 SV=1
[BLASTED]	TRINITY_DN10982_c0_g1_i1	666	1	1.44459e-81	100	2401235TR:A2ZH15_ORYSI A2ZH15 Putative uncharacterized protein OS=Oryza sativa subsp. indica GN=OsI_37065 PE=3 SV=1
[BLASTED]	TRINITY_DN10982_c0_g2_i1	666	1	1.44459e-81	100	2401235TR:A2ZH15_ORYSI A2ZH15 Putative uncharacterized protein OS=Oryza sativa subsp. indica GN=OsI_37065 PE=3 SV=1
[BLASTED]	TRINITY_DN10983_c0_g1_i1	1728	1	2.22841e-151	70	2336364TR:A0A1J7GRI7_LUPAN A0A1J7GRI7 Uncharacterized protein OS=Lupinus angustifolius GN=TanjilG_20964 PE=4 SV=1
[BLASTED]	TRINITY_DN10983_c0_g1_i2	1752	1	3.62296e-150	69	2336364TR:A0A1J7GRI7_LUPAN A0A1J7GRI7 Uncharacterized protein OS=Lupinus angustifolius GN=TanjilG_20964 PE=4 SV=1
[BLASTED]	TRINITY_DN10984_c0_g1_i1	1071	1	7.39875e-98	85	2588871TR:B7FHQ5_MEDTR B7FHQ5 Superoxide dismutase
[BLASTED]	TRINITY_DN10984_c0_g1_i2	647	1	3.50843e-33	74	4170368TR:V7AFG8_PHAVU V7AFG8 Uncharacterized protein OS=Phaseolus vulgaris GN=PHAVU_011G086300g PE=4 SV=1
[BLASTED]	TRINITY_DN10985_c0_g1_i1	1023	1	1.434e-100	68	3407003TR:K7M257_SOYBN K7M257 Uncharacterized protein OS=Glycine max GN=GLYMA_13G267600 PE=4 SV=1
[BLASTED]	TRINITY_DN10985_c0_g2_i1	672	1	5.27968e-49	74	3407002TR:K7M256_SOYBN K7M256 Uncharacterized protein OS=Glycine max GN=GLYMA_13G267500 PE=4 SV=1
[BLASTED]	TRINITY_DN10909_c0_g1_i1	2040	1	0	87	274019TR:A0A072UQF5_MEDTR A0A072UQF5 p-loop nucleoside triphosphate hydrolase superfamily OS=Medicago truncatula GN=MTR_4g107370 PE=3 SV=1
[BLASTED]	TRINITY_DN10910_c0_g1_i1	863	1	4.78233e-103	88	1748259TR:A0A151TB60_CAJCA A0A151TB60 Retrovirus-related Pol poly from transposon TNT 1-94 (Fragment) OS=Cajanus cajan GN=KK1_018881 PE=4 SV=1
[BLASTED]	TRINITY_DN10911_c0_g1_i1	1277	1	3.55946e-92	63	446422TR:A0A090MC16_OSTTA A0A090MC16 Pyridoxal phosphate-dependent major subdomain 2 (Fragment) OS=Ostreococcus tauri GN=OT_ostta02g03460 PE=3 SV=1
[BLASTED]	TRINITY_DN10911_c0_g2_i1	1277	1	2.63419e-92	63	446422TR:A0A090MC16_OSTTA A0A090MC16 Pyridoxal phosphate-dependent major subdomain 2 (Fragment) OS=Ostreococcus tauri GN=OT_ostta02g03460 PE=3 SV=1
[BLASTED]	TRINITY_DN10913_c0_g1_i1	1038	1	9.99477e-93	79	4182216TR:V7BH51_PHAVU V7BH51 Uncharacterized protein OS=Phaseolus vulgaris GN=PHAVU_007G216200g PE=4 SV=1
[BLASTED]	TRINITY_DN10914_c0_g1_i1	1635	1	0	91	3177482TR:I1LCF4_SOYBN I1LCF4 Uncharacterized protein OS=Glycine max GN=GLYMA_10G190600 PE=4 SV=2
[BLASTED]	TRINITY_DN10914_c0_g2_i1	1635	1	0	91	3177482TR:I1LCF4_SOYBN I1LCF4 Uncharacterized protein OS=Glycine max GN=GLYMA_10G190600 PE=4 SV=2
[BLASTED]	TRINITY_DN10922_c0_g1_i1	914	1	6.27204e-81	84	3189679TR:I1N4U0_SOYBN I1N4U0 Uncharacterized protein OS=Glycine max GN=GLYMA_18G277100 PE=4 SV=1
[BLASTED]	TRINITY_DN10923_c0_g2_i1	1290	1	3.65348e-38	67	3247936TR:I3SVR5_LOTJA I3SVR5 Uncharacterized protein OS=Lotus japonicus PE=2 SV=1
[BLASTED]	TRINITY_DN10924_c0_g1_i1	1577	1	8.26715e-153	73	1747076TR:A0A151T7Q0_CAJCA A0A151T7Q0 RING-H2 finger ATL1O OS=Cajanus cajan GN=KK1_017605 PE=4 SV=1
[BLASTED]	TRINITY_DN10925_c0_g1_i1	1808	1	0	92	3056539TR:G7KIR6_MEDTR G7KIR6 Trypsin-like serine protease OS=Medicago truncatula GN=MTR_6g007030 PE=2 SV=1
[BLASTED]	TRINITY_DN10927_c0_g1_i1	1063	1	8.19446e-131	86	1731670TR:A0A151RXL2_CAJCA A0A151RXL2 Uncharacterized protein OS=Cajanus cajan GN=KK1_031075 PE=4 SV=1
[BLASTED]	TRINITY_DN10928_c0_g1_i1	1042	1	3.74708e-132	94	830240TR:A0A0B2S1Q4_GLYSO A0A0B2S1Q4 Hydroxycinnamoyl-Coenzyme A shikimate quinate hydroxycinnamoyltransferase OS=Glycine soja GN=glysoja_007099 PE=4 SV=1
[BLASTED]	TRINITY_DN10928_c0_g1_i2	1107	1	4.08688e-100	97	796502TR:A0A0B2P948_GLYSO A0A0B2P948 Hydroxycinnamoyl-Coenzyme A shikimate quinate hydroxycinnamoyltransferase OS=Glycine soja GN=glysoja_032689 PE=4 SV=1
[BLASTED]	TRINITY_DN10929_c0_g1_i1	1035	1	0	95	826670TR:A0A0B2RRE5_GLYSO A0A0B2RRE5 Pectate lyase OS=Glycine soja GN=glysoja_016705 PE=3 SV=1
[BLASTED]	TRINITY_DN10929_c0_g2_i1	985	1	0	95	4176775TR:V7B0G7_PHAVU V7B0G7 Pectate lyase OS=Phaseolus vulgaris GN=PHAVU_009G170500g PE=3 SV=1
[BLASTED]	TRINITY_DN10930_c0_g1_i1	949	1	1.82625e-115	83	831322TR:A0A0B2S4V3_GLYSO A0A0B2S4V3 Dual specificity kinase splA OS=Glycine soja GN=glysoja_044828 PE=4 SV=1
[BLASTED]	TRINITY_DN10930_c0_g2_i1	862	1	2.6778e-121	96	831322TR:A0A0B2S4V3_GLYSO A0A0B2S4V3 Dual specificity kinase splA OS=Glycine soja GN=glysoja_044828 PE=4 SV=1
[BLASTED]	TRINITY_DN10941_c0_g1_i1	953	1	6.32733e-127	97	2337008TR:A0A1J7GTE0_LUPAN A0A1J7GTE0 Uncharacterized protein OS=Lupinus angustifolius GN=TanjilG_02004 PE=3 SV=1
[BLASTED]	TRINITY_DN10942_c0_g1_i1	2525	1	0	77	1747718TR:A0A151T9K9_CAJCA A0A151T9K9 Transposon Ty3-G Gag-Pol poly OS=Cajanus cajan GN=KK1_018314 PE=4 SV=1
[BLASTED]	TRINITY_DN10944_c0_g1_i1	2466	1	0	80	3401377TR:K7LGC3_SOYBN K7LGC3 Uncharacterized protein OS=Glycine max GN=GLYMA_09G270000 PE=3 SV=1
[BLASTED]	TRINITY_DN10945_c0_g1_i1	1947	1	0	92	3414459TR:K7MTT9_SOYBN K7MTT9 Phospholipid-transporting ATPase OS=Glycine max GN=GLYMA_18G213100 PE=3 SV=1
[BLASTED]	TRINITY_DN10945_c0_g2_i1	1499	1	0	96	3176442TR:I1L6Z6_SOYBN I1L6Z6 Phospholipid-transporting ATPase OS=Glycine max GN=GLYMA_09G273900 PE=3 SV=2
[BLASTED]	TRINITY_DN10946_c0_g1_i1	649	1	2.80218e-82	94	3055414TR:G7KDS1_MEDTR G7KDS1 Tetraspanin family OS=Medicago truncatula GN=MTR_5g030070 PE=3 SV=1
[BLASTED]	TRINITY_DN10946_c0_g2_i1	1211	1	2.49271e-139	95	2353214TR:A0A1J7I777_LUPAN A0A1J7I777 Uncharacterized protein OS=Lupinus angustifolius GN=TanjilG_16037 PE=3 SV=1
[BLASTED]	TRINITY_DN10954_c0_g1_i1	762	1	1.6992e-139	93	3167255TR:I1JVF0_SOYBN I1JVF0 Uncharacterized protein OS=Glycine max GN=GLYMA_04G102700 PE=3 SV=1
[BLASTED]	TRINITY_DN10957_c1_g1_i1	1057	1	7.33627e-108	92	281748TR:A0A072VE99_MEDTR A0A072VE99 Plastid lipid-associated OS=Medicago truncatula GN=MTR_1g009980 PE=4 SV=1
[BLASTED]	TRINITY_DN10958_c0_g1_i1	2193	1	0	71	1750478TR:A0A151THM1_CAJCA A0A151THM1 Retrovirus-related Pol poly from transposon TNT 1-94 OS=Cajanus cajan GN=KK1_012782 PE=4 SV=1
[BLASTED]	TRINITY_DN10958_c0_g2_i1	2193	1	0	71	1750478TR:A0A151THM1_CAJCA A0A151THM1 Retrovirus-related Pol poly from transposon TNT 1-94 OS=Cajanus cajan GN=KK1_012782 PE=4 SV=1
[BLASTED]	TRINITY_DN10958_c0_g3_i1	2193	1	0	71	1750478TR:A0A151THM1_CAJCA A0A151THM1 Retrovirus-related Pol poly from transposon TNT 1-94 OS=Cajanus cajan GN=KK1_012782 PE=4 SV=1
[BLASTED]	TRINITY_DN10959_c0_g1_i1	900	1	1.10804e-13	94	3164183TR:I1JF14_SOYBN I1JF14 Uncharacterized protein OS=Glycine max GN=GLYMA_02G138900 PE=4 SV=1
[BLASTED]	TRINITY_DN10961_c0_g1_i1	1986	1	9.76968e-162	87	3170147TR:I1KA34_SOYBN I1KA34 homolog OS=Glycine max GN=GLYMA_06G108000 PE=3 SV=2
[BLASTED]	TRINITY_DN10962_c0_g1_i1	1871	1	0	94	3186011TR:I1MKE2_SOYBN I1MKE2 Non-specific serine threonine kinase OS=Glycine max GN=GLYMA_16G020200 PE=3 SV=2
[BLASTED]	TRINITY_DN10962_c0_g1_i2	1796	1	0	88	3186011TR:I1MKE2_SOYBN I1MKE2 Non-specific serine threonine kinase OS=Glycine max GN=GLYMA_16G020200 PE=3 SV=2
[BLASTED]	TRINITY_DN10974_c0_g1_i1	651	1	0.000614292	72	1432625TR:A0A0L9TDM0_PHAAN A0A0L9TDM0 Uncharacterized protein OS=Phaseolus angularis GN=LR48_Vigan561s000800 PE=4 SV=1
[BLASTED]	TRINITY_DN10975_c0_g1_i1	1162	1	6.47132e-147	93	803090TR:A0A0B2PT70_GLYSO A0A0B2PT70 Lysine histidine transporter 1 OS=Glycine soja GN=glysoja_027462 PE=4 SV=1
[BLASTED]	TRINITY_DN10975_c0_g2_i1	1268	1	3.92743e-128	93	803090TR:A0A0B2PT70_GLYSO A0A0B2PT70 Lysine histidine transporter 1 OS=Glycine soja GN=glysoja_027462 PE=4 SV=1
[BLASTED]	TRINITY_DN10977_c0_g1_i1	1071	1	5.96563e-140	85	2356510TR:A0A1J7ISL9_LUPAN A0A1J7ISL9 Uncharacterized protein OS=Lupinus angustifolius GN=TanjilG_04290 PE=4 SV=1
[BLASTED]	TRINITY_DN10978_c0_g1_i1	438	1	3.19797e-14	97	3163585TR:I1JC31_SOYBN I1JC31 Uncharacterized protein OS=Glycine max GN=GLYMA_02G035400 PE=4 SV=1
[BLASTED]	TRINITY_DN10978_c0_g2_i1	993	1	3.81989e-44	84	1750107TR:A0A151TGJ3_CAJCA A0A151TGJ3 Uncharacterized protein OS=Cajanus cajan GN=KK1_012443 PE=4 SV=1
[BLASTED]	TRINITY_DN10987_c0_g2_i1	893	1	2.16969e-65	94	1581913TR:A0A0S3SG75_PHAAN A0A0S3SG75 Uncharacterized protein OS=Vigna angularis var. angularis GN=Vigan.07G049000 PE=3 SV=1
[BLASTED]	TRINITY_DN10988_c0_g1_i1	1005	1	5.7306e-145	88	1748689TR:A0A151TCE6_CAJCA A0A151TCE6 Chaperone clpB 2 OS=Cajanus cajan GN=KK1_019326 PE=3 SV=1
[BLASTED]	TRINITY_DN10989_c0_g1_i1	219	1	5.43693e-08	80	3184764TR:I1MDQ8_SOYBN I1MDQ8 Uncharacterized protein OS=Glycine max PE=4 SV=2
[BLASTED]	TRINITY_DN10989_c0_g2_i1	999	1	4.14123e-100	75	3184764TR:I1MDQ8_SOYBN I1MDQ8 Uncharacterized protein OS=Glycine max PE=4 SV=2
[BLASTED]	TRINITY_DN10989_c0_g2_i2	862	1	1.9714e-102	80	1458274TR:A0A0L9VH82_PHAAN A0A0L9VH82 Uncharacterized protein OS=Phaseolus angularis GN=LR48_Vigan09g269300 PE=4 SV=1
[BLASTED]	TRINITY_DN10991_c0_g1_i1	1315	1	0	92	1736700TR:A0A151SCD9_CAJCA A0A151SCD9 Microtubule-associated RP EB family member 1 OS=Cajanus cajan GN=KK1_025743 PE=4 SV=1
[BLASTED]	TRINITY_DN10991_c0_g2_i1	1474	1	0	79	1736700TR:A0A151SCD9_CAJCA A0A151SCD9 Microtubule-associated RP EB family member 1 OS=Cajanus cajan GN=KK1_025743 PE=4 SV=1
[BLASTED]	TRINITY_DN10992_c0_g1_i1	2390	1	0	80	2344232TR:A0A1J7HEC2_LUPAN A0A1J7HEC2 Uncharacterized protein OS=Lupinus angustifolius GN=TanjilG_28290 PE=4 SV=1
[BLASTED]	TRINITY_DN10995_c0_g1_i1	773	1	1.4996e-93	96	2339107TR:A0A1J7GZH2_LUPAN A0A1J7GZH2 Uncharacterized protein OS=Lupinus angustifolius GN=TanjilG_23227 PE=4 SV=1
[BLASTED]	TRINITY_DN10995_c0_g1_i2	1182	1	8.97649e-62	96	2339107TR:A0A1J7GZH2_LUPAN A0A1J7GZH2 Uncharacterized protein OS=Lupinus angustifolius GN=TanjilG_23227 PE=4 SV=1
[BLASTED]	TRINITY_DN10995_c0_g1_i3	1946	1	2.20309e-49	98	1717645TR:A0A151QR96_CAJCA A0A151QR96 FAM136A family OS=Cajanus cajan GN=KK1_046385 PE=4 SV=1
[BLASTED]	TRINITY_DN10995_c0_g1_i4	2355	1	6.98711e-26	92	2339107TR:A0A1J7GZH2_LUPAN A0A1J7GZH2 Uncharacterized protein OS=Lupinus angustifolius GN=TanjilG_23227 PE=4 SV=1
[BLASTED]	TRINITY_DN10996_c0_g1_i1	1157	1	1.65193e-67	77	276447TR:A0A072UXV4_MEDTR A0A072UXV4 Ethylene response factor OS=Medicago truncatula GN=MTR_3g053690 PE=4 SV=1
[BLASTED]	TRINITY_DN10999_c0_g1_i1	545	1	2.99816e-12	66	279033TR:A0A072V5X1_MEDTR A0A072V5X1 Uncharacterized protein OS=Medicago truncatula GN=MTR_2g436340 PE=4 SV=1
[BLASTED]	TRINITY_DN10999_c0_g2_i1	1807	1	1.46949e-37	60	2651812TR:B9HXT0_POPTR B9HXT0 Uncharacterized protein OS=Populus trichocarpa GN=POPTR_0010s01580g PE=4 SV=2
[BLASTED]	TRINITY_DN1106_c0_g1_i1	406	1	1.02877e-49	79	2332537TR:A0A1J7GDV8_LUPAN A0A1J7GDV8 Uncharacterized protein OS=Lupinus angustifolius GN=TanjilG_18801 PE=4 SV=1
[BLASTED]	TRINITY_DN1106_c0_g1_i2	474	1	9.05064e-68	84	2332537TR:A0A1J7GDV8_LUPAN A0A1J7GDV8 Uncharacterized protein OS=Lupinus angustifolius GN=TanjilG_18801 PE=4 SV=1
[BLASTED]	TRINITY_DN1107_c0_g1_i1	413	1	6.16481e-14	85	1568228TR:A0A0S3RBW2_PHAAN A0A0S3RBW2 Uncharacterized protein OS=Vigna angularis var. angularis GN=Vigan.02G050600 PE=3 SV=1
[BLASTED]	TRINITY_DN1107_c0_g2_i1	410	1	8.90277e-12	81	1568228TR:A0A0S3RBW2_PHAAN A0A0S3RBW2 Uncharacterized protein OS=Vigna angularis var. angularis GN=Vigan.02G050600 PE=3 SV=1
[BLASTED]	TRINITY_DN1117_c0_g1_i1	948	1	1.62596e-10	82	2354463TR:A0A1J7IEE8_LUPAN A0A1J7IEE8 Uncharacterized protein OS=Lupinus angustifolius GN=TanjilG_28294 PE=4 SV=1
[BLASTED]	TRINITY_DN1117_c0_g2_i1	940	1	1.57172e-10	82	2354463TR:A0A1J7IEE8_LUPAN A0A1J7IEE8 Uncharacterized protein OS=Lupinus angustifolius GN=TanjilG_28294 PE=4 SV=1
[BLASTED]	TRINITY_DN1118_c0_g1_i1	447	1	3.87479e-56	82	4182423TR:V7BHS8_PHAVU V7BHS8 Uncharacterized protein OS=Phaseolus vulgaris GN=PHAVU_007G156200g PE=4 SV=1
[BLASTED]	TRINITY_DN1118_c0_g2_i1	444	1	3.80623e-56	82	4182423TR:V7BHS8_PHAVU V7BHS8 Uncharacterized protein OS=Phaseolus vulgaris GN=PHAVU_007G156200g PE=4 SV=1
[BLASTED]	TRINITY_DN1119_c0_g1_i1	242	1	2.88843e-19	60	826381TR:A0A0B2RQK3_GLYSO A0A0B2RQK3 Ethylene-responsive transcription factor CRF4 OS=Glycine soja GN=glysoja_028990 PE=4 SV=1
[BLASTED]	TRINITY_DN1120_c0_g2_i1	393	1	0.000209424	100	2338260TR:A0A1J7GX11_LUPAN A0A1J7GX11 tRNA (guanine-N(7)-)-methyltransferase non-catalytic subunit OS=Lupinus angustifolius GN= _06418 PE=3 SV=1
[BLASTED]	TRINITY_DN1121_c0_g1_i1	995	1	1.19426e-44	96	2586696TR:B7E735_ORYSJ B7E735 Os03g0227800 OS=Oryza sativa japonica GN=Os03g0227800 PE=2 SV=1
[BLASTED]	TRINITY_DN1121_c0_g2_i1	997	1	1.19426e-44	96	2586696TR:B7E735_ORYSJ B7E735 Os03g0227800 OS=Oryza sativa japonica GN=Os03g0227800 PE=2 SV=1
[BLASTED]	TRINITY_DN1133_c0_g1_i1	973	1	4.52765e-81	87	3186051TR:I1MKM9_SOYBN I1MKM9 Uncharacterized protein OS=Glycine max GN=GLYMA_16G028500 PE=4 SV=1
[BLASTED]	TRINITY_DN1137_c0_g1_i1	1063	1	1.5954e-96	90	3324143TR:K3YSS7_SETIT K3YSS7 Uncharacterized protein OS=Setaria italica GN=SETIT_017322mg PE=3 SV=1
[BLASTED]	TRINITY_DN1137_c0_g2_i1	965	1	7.34072e-148	91	1755945TR:A0A151TYI2_CAJCA A0A151TYI2 isogeny OS=Cajanus cajan GN=KK1_004652 PE=3 SV=1
[BLASTED]	TRINITY_DN1138_c0_g1_i1	1121	1	6.74921e-14	63	412573TR:A0A087GH17_ARAAL A0A087GH17 Uncharacterized protein OS=Arabis alpina GN=AALP_AA7G098300 PE=4 SV=1
[BLASTED]	TRINITY_DN1138_c0_g2_i1	491	1	1.13301e-06	90	1721175TR:A0A151R1S7_CAJCA A0A151R1S7 Uncharacterized protein OS=Cajanus cajan GN=KK1_042467 PE=4 SV=1
[BLASTED]	TRINITY_DN1150_c0_g1_i1	258	1	2.16596e-45	97	835024TR:A0A0B2SFJ9_GLYSO A0A0B2SFJ9 Uncharacterized protein OS=Glycine soja GN=glysoja_044507 PE=4 SV=1
[BLASTED]	TRINITY_DN1150_c0_g2_i1	378	1	3.44395e-62	93	3408140TR:K7M6G2_SOYBN K7M6G2 Uncharacterized protein OS=Glycine max PE=4 SV=1
[BLASTED]	TRINITY_DN1152_c0_g2_i1	245	1	3.20267e-09	64	1729788TR:A0A151RS37_CAJCA A0A151RS37 SS18 2 OS=Cajanus cajan GN=KK1_033068 PE=4 SV=1
[BLASTED]	TRINITY_DN1152_c0_g3_i1	211	1	0.000300719	75	1569208TR:A0A0S3REP4_PHAAN A0A0S3REP4 Uncharacterized protein OS=Vigna angularis var. angularis GN=Vigan.02G165000 PE=4 SV=1
[BLASTED]	TRINITY_DN1153_c0_g1_i1	278	1	7.6756e-30	75	3041257TR:G7IKD2_MEDTR G7IKD2 F-box interaction domain OS=Medicago truncatula GN=MTR_2g021190 PE=4 SV=1
[BLASTED]	TRINITY_DN1170_c0_g1_i1	465	1	6.80166e-31	81	1546866TR:A0A0R0LDJ3_SOYBN A0A0R0LDJ3 Uncharacterized protein OS=Glycine max GN=GLYMA_02G311400 PE=4 SV=1
[BLASTED]	TRINITY_DN1170_c0_g2_i1	465	1	6.41357e-32	83	1546866TR:A0A0R0LDJ3_SOYBN A0A0R0LDJ3 Uncharacterized protein OS=Glycine max GN=GLYMA_02G311400 PE=4 SV=1
[BLASTED]	TRINITY_DN1163_c0_g1_i1	308	1	8.97155e-39	76	1713659TR:A0A150GYW6_GONPE A0A150GYW6 Uncharacterized protein OS=Gonium pectorale GN=GPECTOR_3g183 PE=4 SV=1
[BLASTED]	TRINITY_DN1165_c0_g1_i1	357	1	6.60658e-09	93	3058868TR:G7KVN5_MEDTR G7KVN5 Uncharacterized protein OS=Medicago truncatula GN=MTR_7g022840 PE=4 SV=1
[BLASTED]	TRINITY_DN1165_c0_g2_i1	544	1	8.55815e-34	97	3058868TR:G7KVN5_MEDTR G7KVN5 Uncharacterized protein OS=Medicago truncatula GN=MTR_7g022840 PE=4 SV=1
[BLASTED]	TRINITY_DN1167_c0_g1_i1	274	1	2.8043e-32	84	3410809TR:K7MG09_SOYBN K7MG09 Uncharacterized protein OS=Glycine max GN=GLYMA_16G087100 PE=4 SV=1
[BLASTED]	TRINITY_DN1167_c0_g2_i1	271	1	6.84947e-34	85	3410809TR:K7MG09_SOYBN K7MG09 Uncharacterized protein OS=Glycine max GN=GLYMA_16G087100 PE=4 SV=1
[BLASTED]	TRINITY_DN1179_c0_g1_i1	658	1	1.00389e-64	93	3176743TR:I1L8E8_SOYBN I1L8E8 Uncharacterized protein OS=Glycine max GN=GLYMA_10G037900 PE=4 SV=1
[BLASTED]	TRINITY_DN1179_c0_g2_i1	657	1	1.00389e-64	93	3176743TR:I1L8E8_SOYBN I1L8E8 Uncharacterized protein OS=Glycine max GN=GLYMA_10G037900 PE=4 SV=1
[BLASTED]	TRINITY_DN1185_c0_g1_i1	579	1	4.87553e-06	77	285538TR:A0A072VQW5_MEDTR A0A072VQW5 Transmembrane OS=Medicago truncatula GN=MTR_1g109600 PE=4 SV=1
[BLASTED]	TRINITY_DN1109_c0_g1_i1	495	1	3.27659e-25	49	3646180TR:M5VT63_PRUPE M5VT63 Uncharacterized protein (Fragment) OS=Prunus persica GN=PRUPE_ppa020364mg PE=4 SV=1
[BLASTED]	TRINITY_DN1110_c0_g1_i1	202	1	5.84926e-05	95	2335064TR:A0A1J7GMS0_LUPAN A0A1J7GMS0 Carboxypeptidase OS=Lupinus angustifolius GN= _22234 PE=3 SV=1
[BLASTED]	TRINITY_DN1111_c0_g1_i1	676	1	7.11348e-137	96	1728398TR:A0A151RN10_CAJCA A0A151RN10 TGACG-sequence-specific DNA-binding TGA- OS=Cajanus cajan GN=KK1_034641 PE=4 SV=1
[BLASTED]	TRINITY_DN1112_c0_g1_i1	1130	1	2.35072e-130	84	3164836TR:I1JIF8_SOYBN I1JIF8 Uncharacterized protein OS=Glycine max GN=GLYMA_02G264600 PE=4 SV=1
[BLASTED]	TRINITY_DN1114_c0_g1_i1	1402	1	0	89	1719108TR:A0A151QVL8_CAJCA A0A151QVL8 RING-type E3 ubiquitin transferase OS=Cajanus cajan GN=KK1_044675 PE=4 SV=1
[BLASTED]	TRINITY_DN1114_c0_g2_i1	1377	1	0	90	1719108TR:A0A151QVL8_CAJCA A0A151QVL8 RING-type E3 ubiquitin transferase OS=Cajanus cajan GN=KK1_044675 PE=4 SV=1
[BLASTED]	TRINITY_DN1122_c0_g1_i1	728	1	3.61278e-07	63	4186792TR:V7BWA9_PHAVU V7BWA9 Uncharacterized protein OS=Phaseolus vulgaris GN=PHAVU_005G141600g PE=4 SV=1
[BLASTED]	TRINITY_DN1123_c0_g1_i1	404	1	2.25297e-32	84	1733852TR:A0A151S418_CAJCA A0A151S418 Uncharacterized protein OS=Cajanus cajan GN=KK1_016365 PE=4 SV=1
[BLASTED]	TRINITY_DN1123_c0_g2_i1	623	1	2.37149e-31	84	1733852TR:A0A151S418_CAJCA A0A151S418 Uncharacterized protein OS=Cajanus cajan GN=KK1_016365 PE=4 SV=1
[BLASTED]	TRINITY_DN1125_c0_g1_i1	1103	1	3.76462e-109	89	1721283TR:A0A151R236_CAJCA A0A151R236 Pentatricopeptide repeat-containing At4g08210 family OS=Cajanus cajan GN=KK1_042293 PE=4 SV=1
[BLASTED]	TRINITY_DN1126_c0_g1_i1	242	1	2.58065e-13	73	106336TR:A0A061EKL1_THECC A0A061EKL1 Uncharacterized protein OS=Theobroma cacao GN=TCM_017237 PE=4 SV=1
[BLASTED]	TRINITY_DN1126_c0_g2_i1	696	1	1.49099e-28	75	106336TR:A0A061EKL1_THECC A0A061EKL1 Uncharacterized protein OS=Theobroma cacao GN=TCM_017237 PE=4 SV=1
[BLASTED]	TRINITY_DN1128_c0_g1_i1	417	1	1.39787e-27	96	2860573TR:D7T702_VITVI D7T702 Putative uncharacterized protein OS=Vitis vinifera GN=VIT_05s0020g03650 PE=4 SV=1
[BLASTED]	TRINITY_DN1130_c0_g1_i1	1114	1	2.6454e-86	76	3172879TR:I1KP45_SOYBN I1KP45 Uncharacterized protein OS=Glycine max GN=GLYMA_08G009700 PE=4 SV=2
[BLASTED]	TRINITY_DN1139_c0_g1_i1	509	1	8.80623e-05	56	1753915TR:A0A151TSM9_CAJCA A0A151TSM9 Uncharacterized protein OS=Cajanus cajan GN=KK1_009268 PE=4 SV=1
[BLASTED]	TRINITY_DN1140_c0_g1_i1	328	1	5.76392e-51	91	2073257TR:A0A1D6C3M4_WHEAT A0A1D6C3M4 Uncharacterized protein OS=Triticum aestivum PE=4 SV=1
[BLASTED]	TRINITY_DN1140_c0_g2_i1	328	1	1.42286e-51	91	2073257TR:A0A1D6C3M4_WHEAT A0A1D6C3M4 Uncharacterized protein OS=Triticum aestivum PE=4 SV=1
[BLASTED]	TRINITY_DN1141_c0_g1_i1	224	1	4.59867e-38	97	3048142TR:G7JGP9_MEDTR G7JGP9 Cytosol aminopeptidase family OS=Medicago truncatula GN=MTR_4g130860 PE=3 SV=1
[BLASTED]	TRINITY_DN1141_c0_g2_i1	368	1	3.23045e-73	95	2352190TR:A0A1J7I2F5_LUPAN A0A1J7I2F5 Uncharacterized protein OS=Lupinus angustifolius GN=TanjilG_09508 PE=3 SV=1
[BLASTED]	TRINITY_DN1142_c0_g1_i1	371	1	0.000232643	76	1407313TR:A0A0K9QBH3_SPIOL A0A0K9QBH3 Uncharacterized protein (Fragment) OS=Spinacia oleracea GN=SOVF_198150 PE=4 SV=1
[BLASTED]	TRINITY_DN1155_c0_g1_i1	591	1	4.51696e-32	98	3173627TR:I1KSM7_SOYBN I1KSM7 Uncharacterized protein OS=Glycine max GN=GLYMA_08G124200 PE=4 SV=1
[BLASTED]	TRINITY_DN1155_c0_g2_i1	294	1	8.31672e-56	97	3173627TR:I1KSM7_SOYBN I1KSM7 Uncharacterized protein OS=Glycine max GN=GLYMA_08G124200 PE=4 SV=1
[BLASTED]	TRINITY_DN1159_c0_g1_i1	237	1	5.53153e-15	75	3397581TR:K7L2K8_SOYBN K7L2K8 Uncharacterized protein OS=Glycine max GN=GLYMA_07G187700 PE=3 SV=1
[BLASTED]	TRINITY_DN1159_c0_g2_i1	426	1	3.35124e-21	64	3397581TR:K7L2K8_SOYBN K7L2K8 Uncharacterized protein OS=Glycine max GN=GLYMA_07G187700 PE=3 SV=1
[BLASTED]	TRINITY_DN1161_c0_g1_i1	340	1	5.16985e-17	62	1566817TR:A0A0S3R7U4_PHAAN A0A0S3R7U4 Uncharacterized protein OS=Vigna angularis var. angularis GN=Vigan.01G477600 PE=4 SV=1
[BLASTED]	TRINITY_DN1161_c0_g2_i1	311	1	5.88021e-17	64	1566817TR:A0A0S3R7U4_PHAAN A0A0S3R7U4 Uncharacterized protein OS=Vigna angularis var. angularis GN=Vigan.01G477600 PE=4 SV=1
[BLASTED]	TRINITY_DN1172_c0_g1_i1	343	1	2.79494e-70	96	3887630TR:Q7FQG7_SOYBN Q7FQG7 Flavonoid 3 -hydroxylase (Fragment) OS=Glycine max PE=3 SV=1
[BLASTED]	TRINITY_DN1172_c0_g2_i1	220	1	3.45769e-40	94	3901705TR:Q84U83_SOYBN Q84U83 Flavonoid 3 -hydroxylase (Fragment) OS=Glycine max GN=T PE=2 SV=1
[BLASTED]	TRINITY_DN1176_c0_g1_i1	657	1	8.25791e-70	73	1732729TR:A0A151S0Q8_CAJCA A0A151S0Q8 invertase inhibitor OS=Cajanus cajan GN=KK1_029946 PE=4 SV=1
[BLASTED]	TRINITY_DN1178_c0_g1_i1	442	1	4.29375e-18	70	3400450TR:K7LD22_SOYBN K7LD22 Uncharacterized protein OS=Glycine max GN=GLYMA_09G105100 PE=4 SV=1
[BLASTED]	TRINITY_DN1188_c0_g1_i1	735	1	2.24017e-30	85	4006535TR:R4ITZ3_VICFA R4ITZ3 Uncharacterized protein OS=Vicia faba PE=4 SV=1
[BLASTED]	TRINITY_DN1193_c0_g1_i1	567	1	7.41949e-76	91	1575101TR:A0A0S3RWM0_PHAAN A0A0S3RWM0 Uncharacterized protein OS=Vigna angularis var. angularis GN=Vigan.04G247500 PE=4 SV=1
[BLASTED]	TRINITY_DN1194_c0_g1_i1	267	1	0.000120644	82	3554431TR:M1ALH9_SOLTU M1ALH9 Uncharacterized protein OS=Solanum tuberosum PE=3 SV=1
[BLASTED]	TRINITY_DN1194_c0_g2_i1	390	1	3.35989e-05	85	3561672TR:M1B8V2_SOLTU M1B8V2 Uncharacterized protein OS=Solanum tuberosum PE=3 SV=1
[BLASTED]	TRINITY_DN1195_c1_g1_i1	353	1	3.97444e-13	73	830861TR:A0A0B2S3I5_GLYSO A0A0B2S3I5 Ubiquitin carboxyl-terminal hydrolase 20 OS=Glycine soja GN=glysoja_014916 PE=3 SV=1
[BLASTED]	TRINITY_DN1196_c0_g1_i1	516	1	6.90423e-05	91	194197TR:A0A067GKG4_CITSI A0A067GKG4 Uncharacterized protein OS=Citrus sinensis GN=CISIN_1g015555mg PE=4 SV=1
[BLASTED]	TRINITY_DN1197_c0_g1_i1	634	1	1.44274e-105	94	3412099TR:K7MKP5_SOYBN K7MKP5 Uncharacterized protein OS=Glycine max PE=4 SV=1
[BLASTED]	TRINITY_DN1197_c0_g2_i1	652	1	1.48369e-109	94	808916TR:A0A0B2QA13_GLYSO A0A0B2QA13 LRR receptor-like serine threonine- kinase GSO1 OS=Glycine soja GN=glysoja_006854 PE=4 SV=1
[BLASTED]	TRINITY_DN11001_c0_g1_i1	219	1	6.29166e-38	94	2044562TR:A0A1D5YVY1_WHEAT A0A1D5YVY1 Uncharacterized protein OS=Triticum aestivum PE=4 SV=1
[BLASTED]	TRINITY_DN11003_c0_g1_i1	1153	1	6.85168e-103	86	273120TR:A0A072UMM0_MEDTR A0A072UMM0 Transmembrane OS=Medicago truncatula GN=MTR_4g077250 PE=4 SV=1
[BLASTED]	TRINITY_DN11003_c0_g2_i1	831	1	5.45112e-76	83	273120TR:A0A072UMM0_MEDTR A0A072UMM0 Transmembrane OS=Medicago truncatula GN=MTR_4g077250 PE=4 SV=1
[BLASTED]	TRINITY_DN11004_c0_g1_i1	1678	1	3.848e-124	82	3173409TR:I1KRM4_SOYBN I1KRM4 Uncharacterized protein OS=Glycine max GN=GLYMA_08G090400 PE=4 SV=1
[BLASTED]	TRINITY_DN11015_c0_g1_i1	851	1	4.5972e-92	91	3041828TR:G7IMZ2_MEDTR G7IMZ2 Disease-resistance response OS=Medicago truncatula GN=MTR_2g035170 PE=2 SV=1
[BLASTED]	TRINITY_DN11016_c0_g1_i1	1056	1	1.08965e-158	88	3169979TR:I1K996_SOYBN I1K996 Uncharacterized protein OS=Glycine max GN=GLYMA_06G082200 PE=4 SV=1
[BLASTED]	TRINITY_DN11017_c0_g1_i1	1264	1	0	86	803389TR:A0A0B2PU23_GLYSO A0A0B2PU23 Lipase OS=Glycine soja GN=glysoja_008754 PE=4 SV=1
[BLASTED]	TRINITY_DN11017_c0_g2_i1	1652	1	0	86	803389TR:A0A0B2PU23_GLYSO A0A0B2PU23 Lipase OS=Glycine soja GN=glysoja_008754 PE=4 SV=1
[BLASTED]	TRINITY_DN11018_c0_g1_i1	743	1	3.64125e-41	79	2775384TR:C6TIV5_SOYBN C6TIV5 Putative uncharacterized protein OS=Glycine max PE=2 SV=1
[BLASTED]	TRINITY_DN11020_c0_g1_i1	207	1	4.11236e-29	91	3570288TR:M1C0J7_SOLTU M1C0J7 Small ubiquitin-related modifier OS=Solanum tuberosum PE=2 SV=1
[BLASTED]	TRINITY_DN11020_c0_g2_i1	224	1	2.24166e-35	92	3570288TR:M1C0J7_SOLTU M1C0J7 Small ubiquitin-related modifier OS=Solanum tuberosum PE=2 SV=1
[BLASTED]	TRINITY_DN11021_c0_g1_i1	1566	1	2.95199e-96	76	4189305TR:V7C427_PHAVU V7C427 Uncharacterized protein OS=Phaseolus vulgaris GN=PHAVU_004G097200g PE=4 SV=1
[BLASTED]	TRINITY_DN11033_c0_g1_i1	1186	1	6.84203e-162	87	1761749TR:A0A151UFD6_CAJCA A0A151UFD6 Tubulin beta chain OS=Cajanus cajan GN=KK1_047834 PE=3 SV=1
[BLASTED]	TRINITY_DN11033_c0_g1_i2	2761	1	2.64608e-85	93	1455596TR:A0A0L9V9J3_PHAAN A0A0L9V9J3 Tubulin beta chain OS=Phaseolus angularis GN=LR48_Vigan09g032200 PE=3 SV=1
[BLASTED]	TRINITY_DN11033_c0_g1_i3	1090	1	5.58728e-170	99	1761749TR:A0A151UFD6_CAJCA A0A151UFD6 Tubulin beta chain OS=Cajanus cajan GN=KK1_047834 PE=3 SV=1
[BLASTED]	TRINITY_DN11033_c0_g1_i4	2665	1	1.56148e-85	93	1455596TR:A0A0L9V9J3_PHAAN A0A0L9V9J3 Tubulin beta chain OS=Phaseolus angularis GN=LR48_Vigan09g032200 PE=3 SV=1
[BLASTED]	TRINITY_DN11034_c0_g1_i1	600	1	4.27694e-83	100	3167348TR:I1JW21_SOYBN I1JW21 Uncharacterized protein OS=Glycine max GN=GLYMA_04G132900 PE=4 SV=1
[BLASTED]	TRINITY_DN11034_c0_g1_i2	906	1	1.61571e-96	99	3167348TR:I1JW21_SOYBN I1JW21 Uncharacterized protein OS=Glycine max GN=GLYMA_04G132900 PE=4 SV=1
[BLASTED]	TRINITY_DN11034_c0_g2_i1	606	1	1.44997e-34	100	4183764TR:V7BLY3_PHAVU V7BLY3 Uncharacterized protein OS=Phaseolus vulgaris GN=PHAVU_006G008700g PE=4 SV=1
[BLASTED]	TRINITY_DN11035_c0_g1_i1	1616	1	0	92	1575544TR:A0A0S3RXW7_PHAAN A0A0S3RXW7 Uncharacterized protein OS=Vigna angularis var. angularis GN=Vigan.04G300200 PE=4 SV=1
[BLASTED]	TRINITY_DN11036_c0_g1_i1	595	1	2.68927e-31	93	1727904TR:A0A151RLK5_CAJCA A0A151RLK5 Uncharacterized protein OS=Cajanus cajan GN=KK1_035214 PE=4 SV=1
[BLASTED]	TRINITY_DN11036_c0_g1_i2	1098	1	1.05475e-29	93	1727904TR:A0A151RLK5_CAJCA A0A151RLK5 Uncharacterized protein OS=Cajanus cajan GN=KK1_035214 PE=4 SV=1
[BLASTED]	TRINITY_DN11037_c0_g1_i1	1159	1	1.36742e-129	88	828733TR:A0A0B2RXD1_GLYSO A0A0B2RXD1 Glutamate receptor OS=Glycine soja GN=glysoja_001595 PE=3 SV=1
[BLASTED]	TRINITY_DN11037_c0_g1_i2	1505	1	2.99759e-71	94	828733TR:A0A0B2RXD1_GLYSO A0A0B2RXD1 Glutamate receptor OS=Glycine soja GN=glysoja_001595 PE=3 SV=1
[BLASTED]	TRINITY_DN11048_c0_g1_i1	1113	1	1.06643e-51	58	2341591TR:A0A1J7H6N6_LUPAN A0A1J7H6N6 Uncharacterized protein OS=Lupinus angustifolius GN=TanjilG_03212 PE=4 SV=1
[BLASTED]	TRINITY_DN11049_c0_g1_i1	1535	1	0	95	3178791TR:I1LIR1_SOYBN I1LIR1 Uncharacterized protein OS=Glycine max GN=GLYMA_11G099200 PE=4 SV=1
[BLASTED]	TRINITY_DN11052_c0_g1_i1	525	1	5.99197e-75	87	4171780TR:V7AK06_PHAVU V7AK06 Uncharacterized protein OS=Phaseolus vulgaris GN=PHAVU_010G005400g PE=4 SV=1
[BLASTED]	TRINITY_DN11053_c0_g1_i1	648	1	4.99618e-80	85	3044266SP:PHBP_MEDTR G7J032 Phytohormone-binding OS=Medicago truncatula GN=MTR_3g055120 PE=1 SV=1
[BLASTED]	TRINITY_DN11053_c0_g1_i2	1193	1	1.46599e-40	90	2341312TR:A0A1J7H5V5_LUPAN A0A1J7H5V5 Uncharacterized protein OS=Lupinus angustifolius GN=TanjilG_21737 PE=4 SV=1
[BLASTED]	TRINITY_DN11006_c0_g1_i1	1168	1	3.08443e-60	92	3394446TR:K7KQZ9_SOYBN K7KQZ9 Uncharacterized protein OS=Glycine max GN=GLYMA_05G180900 PE=4 SV=1
[BLASTED]	TRINITY_DN11006_c0_g1_i2	2024	1	1.02979e-163	93	1729655TR:A0A151RRQ1_CAJCA A0A151RRQ1 DNA polymerase III polC-type OS=Cajanus cajan GN=KK1_033236 PE=4 SV=1
[BLASTED]	TRINITY_DN11086_c0_g1_i1	1321	1	7.83992e-28	91	792638TR:A0A0B2NXX3_GLYSO A0A0B2NXX3 CASP OS=Glycine soja GN=glysoja_022906 PE=3 SV=1
[BLASTED]	TRINITY_DN11086_c0_g2_i1	1010	1	7.31181e-50	92	792638TR:A0A0B2NXX3_GLYSO A0A0B2NXX3 CASP OS=Glycine soja GN=glysoja_022906 PE=3 SV=1
[BLASTED]	TRINITY_DN11063_c0_g2_i1	808	1	5.93248e-20	91	794107TR:A0A0B2P267_GLYSO A0A0B2P267 Annexin D5 OS=Glycine soja GN=glysoja_047934 PE=4 SV=1
[BLASTED]	TRINITY_DN11063_c0_g2_i2	767	1	4.52645e-20	91	794107TR:A0A0B2P267_GLYSO A0A0B2P267 Annexin D5 OS=Glycine soja GN=glysoja_047934 PE=4 SV=1
[BLASTED]	TRINITY_DN11064_c0_g1_i1	1127	1	0	95	3167763TR:I1JY99_SOYBN I1JY99 Peroxidase OS=Glycine max GN=GLYMA_04G220600 PE=3 SV=1
[BLASTED]	TRINITY_DN11064_c0_g2_i1	1480	1	0	94	3167763TR:I1JY99_SOYBN I1JY99 Peroxidase OS=Glycine max GN=GLYMA_04G220600 PE=3 SV=1
[BLASTED]	TRINITY_DN11066_c0_g2_i1	1604	1	0	92	3037993TR:G7I4M8_MEDTR G7I4M8 Aldo keto reductase family oxidoreductase OS=Medicago truncatula GN=MTR_1g042730 PE=4 SV=1
[BLASTED]	TRINITY_DN11067_c0_g1_i1	1087	1	3.79695e-160	90	816418TR:A0A0B2QWQ6_GLYSO A0A0B2QWQ6 HORMA domain-containing 1 OS=Glycine soja GN=glysoja_025240 PE=4 SV=1
[BLASTED]	TRINITY_DN11067_c0_g2_i1	456	1	2.64571e-74	91	816418TR:A0A0B2QWQ6_GLYSO A0A0B2QWQ6 HORMA domain-containing 1 OS=Glycine soja GN=glysoja_025240 PE=4 SV=1
[BLASTED]	TRINITY_DN11068_c0_g1_i1	1608	1	7.73596e-154	67	1751183TR:A0A151TJN5_CAJCA A0A151TJN5 Myb-related 3R-1 OS=Cajanus cajan GN=KK1_013588 PE=4 SV=1
[BLASTED]	TRINITY_DN11079_c0_g1_i1	666	1	5.58994e-102	85	1762804TR:A0A151UIF8_CAJCA A0A151UIF8 Uncharacterized protein OS=Cajanus cajan GN=KK1_048939 PE=4 SV=1
[BLASTED]	TRINITY_DN11080_c0_g1_i1	566	1	2.34046e-05	89	647451TR:A0A0A9KAZ2_ARUDO A0A0A9KAZ2 26S proteasome non-ATPase regulatory subunit 3 OS=Arundo donax PE=4 SV=1
[BLASTED]	TRINITY_DN11080_c0_g2_i1	494	1	1.63304e-05	89	647451TR:A0A0A9KAZ2_ARUDO A0A0A9KAZ2 26S proteasome non-ATPase regulatory subunit 3 OS=Arundo donax PE=4 SV=1
[BLASTED]	TRINITY_DN11081_c0_g1_i1	982	1	6.81023e-27	79	1756371TR:A0A151TZS5_CAJCA A0A151TZS5 Uncharacterized protein OS=Cajanus cajan GN=KK1_005115 PE=4 SV=1
[BLASTED]	TRINITY_DN11081_c0_g2_i1	887	1	1.6292e-38	70	4178405TR:V7B5G9_PHAVU V7B5G9 Uncharacterized protein OS=Phaseolus vulgaris GN=PHAVU_008G171100g PE=4 SV=1
[BLASTED]	TRINITY_DN11082_c0_g1_i1	1137	1	1.07971e-170	83	3192030TR:I1NGU4_SOYBN I1NGU4 Uncharacterized protein OS=Glycine max GN=GLYMA_20G159700 PE=3 SV=2
[BLASTED]	TRINITY_DN11082_c0_g2_i1	914	1	2.26691e-83	88	3192030TR:I1NGU4_SOYBN I1NGU4 Uncharacterized protein OS=Glycine max GN=GLYMA_20G159700 PE=3 SV=2
[BLASTED]	TRINITY_DN11083_c0_g1_i1	894	1	4.91733e-57	94	2770504TR:C6T4P5_SOYBN C6T4P5 Putative uncharacterized protein OS=Glycine max GN=GLYMA_10G021300 PE=2 SV=1
[BLASTED]	TRINITY_DN11007_c0_g1_i1	973	1	6.33036e-140	83	3394829TR:K7KSI5_SOYBN K7KSI5 Uncharacterized protein OS=Glycine max GN=GLYMA_06G016900 PE=4 SV=1
[BLASTED]	TRINITY_DN11007_c0_g1_i2	829	1	1.43253e-157	92	3394829TR:K7KSI5_SOYBN K7KSI5 Uncharacterized protein OS=Glycine max GN=GLYMA_06G016900 PE=4 SV=1
[BLASTED]	TRINITY_DN11008_c0_g1_i1	1293	1	3.26044e-69	84	285135TR:A0A072VPM4_MEDTR A0A072VPM4 Transmembrane OS=Medicago truncatula GN=MTR_1g097400 PE=4 SV=1
[BLASTED]	TRINITY_DN11008_c0_g1_i2	1380	1	5.55963e-63	72	1591847TR:A0A0S3T9S4_PHAAN A0A0S3T9S4 Uncharacterized protein OS=Vigna angularis var. angularis GN=Vigan.11G115400 PE=4 SV=1
[BLASTED]	TRINITY_DN11009_c0_g1_i1	697	1	3.93843e-35	81	3408469TR:K7M7I9_SOYBN K7M7I9 Uncharacterized protein OS=Glycine max PE=4 SV=1
[BLASTED]	TRINITY_DN11010_c0_g1_i1	456	1	5.24665e-62	89	1435754TR:A0A0L9TML6_PHAAN A0A0L9TML6 Uncharacterized protein OS=Phaseolus angularis GN=LR48_Vigan01g095400 PE=4 SV=1
[BLASTED]	TRINITY_DN11010_c0_g1_i2	426	1	5.29457e-74	94	3168773TR:I1K3K9_SOYBN I1K3K9 Uncharacterized protein OS=Glycine max GN=GLYMA_05G146500 PE=4 SV=1
[BLASTED]	TRINITY_DN11011_c0_g1_i1	624	1	2.64434e-111	92	2590755TR:B7FN87_MEDTR B7FN87 Putative uncharacterized protein (Fragment) OS=Medicago truncatula PE=2 SV=1
[BLASTED]	TRINITY_DN11014_c0_g1_i1	708	1	2.14516e-111	88	3058085TR:G7KRU2_MEDTR G7KRU2 Potassium transporter OS=Medicago truncatula GN=MTR_7g108480 PE=3 SV=1
[BLASTED]	TRINITY_DN11022_c0_g1_i1	1392	1	0	94	1756372TR:A0A151TZS6_CAJCA A0A151TZS6 Synaptonemal complex 1 OS=Cajanus cajan GN=KK1_005158 PE=4 SV=1
[BLASTED]	TRINITY_DN11023_c0_g1_i1	897	1	2.21069e-84	91	3186021TR:I1MKG1_SOYBN I1MKG1 Uncharacterized protein OS=Glycine max GN=GLYMA_16G021800 PE=4 SV=1
[BLASTED]	TRINITY_DN11023_c0_g2_i1	752	1	4.30175e-104	91	3186021TR:I1MKG1_SOYBN I1MKG1 Uncharacterized protein OS=Glycine max GN=GLYMA_16G021800 PE=4 SV=1
[BLASTED]	TRINITY_DN11023_c0_g3_i1	746	1	3.97291e-102	91	1527045TR:A0A0R0FK86_SOYBN A0A0R0FK86 Uncharacterized protein OS=Glycine max GN=GLYMA_16G021800 PE=4 SV=1
[BLASTED]	TRINITY_DN11024_c0_g1_i1	1210	1	1.7082e-110	87	3391903TR:K7KGP4_SOYBN K7KGP4 Uncharacterized protein OS=Glycine max GN=GLYMA_03G237900 PE=4 SV=1
[BLASTED]	TRINITY_DN11024_c0_g1_i2	1335	1	3.84612e-81	74	3059545TR:G7KYP1_MEDTR G7KYP1 Chaperone OS=Medicago truncatula GN=MTR_7g113530 PE=4 SV=1
[BLASTED]	TRINITY_DN11024_c0_g1_i3	1312	1	3.21086e-103	76	3391903TR:K7KGP4_SOYBN K7KGP4 Uncharacterized protein OS=Glycine max GN=GLYMA_03G237900 PE=4 SV=1
[BLASTED]	TRINITY_DN11024_c0_g1_i4	1437	1	6.58993e-76	61	3059545TR:G7KYP1_MEDTR G7KYP1 Chaperone OS=Medicago truncatula GN=MTR_7g113530 PE=4 SV=1
[BLASTED]	TRINITY_DN11026_c0_g1_i1	1543	1	7.95604e-163	93	3181806TR:I1LYZ7_SOYBN I1LYZ7 Uncharacterized protein OS=Glycine max GN=GLYMA_13G136000 PE=3 SV=1
[BLASTED]	TRINITY_DN11028_c0_g1_i1	440	1	2.84043e-15	60	4191493TR:V7CAR7_PHAVU V7CAR7 Uncharacterized protein OS=Phaseolus vulgaris GN=PHAVU_003G184200g PE=4 SV=1
[BLASTED]	TRINITY_DN11028_c0_g2_i1	457	1	1.58661e-19	59	4191493TR:V7CAR7_PHAVU V7CAR7 Uncharacterized protein OS=Phaseolus vulgaris GN=PHAVU_003G184200g PE=4 SV=1
[BLASTED]	TRINITY_DN11029_c0_g1_i1	360	1	5.6379e-50	87	1738288TR:A0A151SH09_CAJCA A0A151SH09 Uncharacterized protein OS=Cajanus cajan GN=KK1_000296 PE=3 SV=1
[BLASTED]	TRINITY_DN11029_c0_g1_i2	299	1	4.05878e-28	90	1738288TR:A0A151SH09_CAJCA A0A151SH09 Uncharacterized protein OS=Cajanus cajan GN=KK1_000296 PE=3 SV=1
[BLASTED]	TRINITY_DN11030_c0_g1_i1	1929	1	0	81	1545661TR:A0A0R0L0I9_SOYBN A0A0R0L0I9 Uncharacterized protein OS=Glycine max GN=GLYMA_02G070900 PE=4 SV=1
[BLASTED]	TRINITY_DN11039_c0_g1_i1	1442	1	0	94	1742536TR:A0A151SUF6_CAJCA A0A151SUF6 Uncharacterized protein OS=Cajanus cajan GN=KK1_013840 PE=4 SV=1
[BLASTED]	TRINITY_DN11039_c0_g1_i2	2157	1	0	94	1742536TR:A0A151SUF6_CAJCA A0A151SUF6 Uncharacterized protein OS=Cajanus cajan GN=KK1_013840 PE=4 SV=1
[BLASTED]	TRINITY_DN11040_c0_g1_i1	896	1	1.28959e-106	90	1736633TR:A0A151SC71_CAJCA A0A151SC71 Uncharacterized protein OS=Cajanus cajan GN=KK1_025682 PE=4 SV=1
[BLASTED]	TRINITY_DN11040_c0_g2_i1	2152	1	0	88	3403233TR:K7LN32_SOYBN K7LN32 Uncharacterized protein OS=Glycine max GN=GLYMA_11G047500 PE=4 SV=1
[BLASTED]	TRINITY_DN11041_c0_g1_i1	1183	1	1.80257e-05	95	132484TR:A0A061GWW7_THECC A0A061GWW7 Uncharacterized protein OS=Theobroma cacao GN=TCM_042046 PE=4 SV=1
[BLASTED]	TRINITY_DN11043_c0_g1_i1	419	1	7.21126e-48	85	1753195TR:A0A151TQJ2_CAJCA A0A151TQJ2 Myosin-H heavy chain OS=Cajanus cajan GN=KK1_008534 PE=4 SV=1
[BLASTED]	TRINITY_DN11043_c0_g2_i1	490	1	1.62461e-47	85	1753195TR:A0A151TQJ2_CAJCA A0A151TQJ2 Myosin-H heavy chain OS=Cajanus cajan GN=KK1_008534 PE=4 SV=1
[BLASTED]	TRINITY_DN11043_c0_g3_i1	490	1	9.58111e-48	85	1753195TR:A0A151TQJ2_CAJCA A0A151TQJ2 Myosin-H heavy chain OS=Cajanus cajan GN=KK1_008534 PE=4 SV=1
[BLASTED]	TRINITY_DN11044_c0_g1_i1	869	1	8.41885e-60	100	1724542TR:A0A151RBM4_CAJCA A0A151RBM4 Uncharacterized protein OS=Cajanus cajan GN=KK1_038887 PE=4 SV=1
[BLASTED]	TRINITY_DN11044_c0_g2_i1	1121	1	7.57332e-110	90	3186495TR:I1MN16_SOYBN I1MN16 Uncharacterized protein OS=Glycine max GN=GLYMA_16G123000 PE=4 SV=1
[BLASTED]	TRINITY_DN11045_c0_g1_i1	236	1	2.88254e-07	100	835772TR:A0A0B2SHQ7_GLYSO A0A0B2SHQ7 RPM1-interacting 4 OS=Glycine soja GN=glysoja_014434 PE=4 SV=1
[BLASTED]	TRINITY_DN11045_c0_g2_i1	595	1	1.96439e-14	84	3061803TR:G7L9N5_MEDTR G7L9N5 RPM1-interacting 4 (RIN4) family OS=Medicago truncatula GN=MTR_8g089560 PE=4 SV=1
[BLASTED]	TRINITY_DN11054_c0_g1_i1	1057	1	1.04448e-117	88	4177832TR:V7B3R1_PHAVU V7B3R1 Uncharacterized protein OS=Phaseolus vulgaris GN=PHAVU_008G115200g PE=4 SV=1
[BLASTED]	TRINITY_DN11054_c0_g1_i2	1793	1	3.67148e-87	92	1750512TR:A0A151THQ5_CAJCA A0A151THQ5 Uncharacterized protein OS=Cajanus cajan GN=KK1_012812 PE=4 SV=1
[BLASTED]	TRINITY_DN11055_c0_g1_i1	1079	1	2.24291e-102	85	2769742TR:C6T2H8_SOYBN C6T2H8 Putative uncharacterized protein OS=Glycine max GN=GLYMA_10G1615002 PE=2 SV=1
[BLASTED]	TRINITY_DN11056_c0_g1_i1	558	1	1.94787e-36	75	50545TR:A0A059B4Z1_EUCGR A0A059B4Z1 Uncharacterized protein OS=Eucalyptus grandis GN=EUGRSUZ_H03664 PE=3 SV=1
[BLASTED]	TRINITY_DN11060_c0_g1_i1	1885	1	0	95	1547013TR:A0A0R0LF34_SOYBN A0A0R0LF34 Uncharacterized protein OS=Glycine max GN=GLYMA_01G238800 PE=3 SV=1
[BLASTED]	TRINITY_DN11060_c0_g1_i2	2031	1	3.82724e-155	97	1590662TR:A0A0S3T6C4_PHAAN A0A0S3T6C4 Uncharacterized protein OS=Vigna angularis var. angularis GN=Vigan.10G242300 PE=3 SV=1
[BLASTED]	TRINITY_DN11060_c0_g2_i1	1409	1	1.06609e-100	98	1547013TR:A0A0R0LF34_SOYBN A0A0R0LF34 Uncharacterized protein OS=Glycine max GN=GLYMA_01G238800 PE=3 SV=1
[BLASTED]	TRINITY_DN11061_c0_g1_i1	463	1	3.61166e-43	88	4182359TR:V7BHK7_PHAVU V7BHK7 Uncharacterized protein OS=Phaseolus vulgaris GN=PHAVU_007G202300g PE=4 SV=1
[BLASTED]	TRINITY_DN11062_c0_g1_i1	1612	1	1.22317e-126	80	4189774TR:V7C5H3_PHAVU V7C5H3 Uncharacterized protein OS=Phaseolus vulgaris GN=PHAVU_003G030600g PE=4 SV=1
[BLASTED]	TRINITY_DN11071_c0_g1_i1	1087	1	3.75603e-118	89	799698TR:A0A0B2PID5_GLYSO A0A0B2PID5 Rhomboid (Fragment) OS=Glycine soja GN=glysoja_025617 PE=3 SV=1
[BLASTED]	TRINITY_DN11071_c0_g2_i1	1542	1	3.13323e-176	88	1753174TR:A0A151TQH0_CAJCA A0A151TQH0 Rhomboid OS=Cajanus cajan GN=KK1_008449 PE=3 SV=1
[BLASTED]	TRINITY_DN11073_c0_g1_i1	1102	1	1.27569e-79	67	260246TR:A0A072TGG6_MEDTR A0A072TGG6 Stress responsive A B barrel domain OS=Medicago truncatula GN=MTR_0121s0060 PE=4 SV=1
[BLASTED]	TRINITY_DN11076_c0_g1_i1	1716	1	5.55523e-83	67	3781972TR:Q1SKZ9_MEDTR Q1SKZ9 Zinc CCHC-type OS=Medicago truncatula GN= _AC140549g22v2 PE=4 SV=1
[BLASTED]	TRINITY_DN11076_c0_g1_i2	1309	1	1.24923e-83	72	3781972TR:Q1SKZ9_MEDTR Q1SKZ9 Zinc CCHC-type OS=Medicago truncatula GN= _AC140549g22v2 PE=4 SV=1
[BLASTED]	TRINITY_DN11077_c0_g1_i1	1093	1	2.08532e-134	79	3175242TR:I1L0N6_SOYBN I1L0N6 Uncharacterized protein OS=Glycine max PE=4 SV=1
[BLASTED]	TRINITY_DN11078_c0_g1_i1	1661	1	0	92	2590263TR:B7FLS1_MEDTR B7FLS1 Putative uncharacterized protein OS=Medicago truncatula GN=MTR_5g006110 PE=2 SV=1
[BLASTED]	TRINITY_DN11078_c0_g1_i2	1108	1	3.19663e-63	92	826923TR:A0A0B2RS52_GLYSO A0A0B2RS52 Vacuole membrane 1 (Fragment) OS=Glycine soja GN=glysoja_004949 PE=4 SV=1
[BLASTED]	TRINITY_DN11078_c0_g1_i3	1126	1	2.88235e-60	88	826923TR:A0A0B2RS52_GLYSO A0A0B2RS52 Vacuole membrane 1 (Fragment) OS=Glycine soja GN=glysoja_004949 PE=4 SV=1
[BLASTED]	TRINITY_DN11087_c0_g1_i1	1260	1	0	97	1728777TR:A0A151RP50_CAJCA A0A151RP50 NADH-cytochrome b5 reductase OS=Cajanus cajan GN=KK1_034177 PE=3 SV=1
[BLASTED]	TRINITY_DN11088_c0_g2_i1	1104	1	9.36326e-61	96	2767533TR:C6SW47_SOYBN C6SW47 Putative uncharacterized protein OS=Glycine max GN=GLYMA_19G207300 PE=2 SV=1
[BLASTED]	TRINITY_DN11088_c0_g3_i1	879	1	9.43029e-62	96	2767533TR:C6SW47_SOYBN C6SW47 Putative uncharacterized protein OS=Glycine max GN=GLYMA_19G207300 PE=2 SV=1
[BLASTED]	TRINITY_DN11089_c0_g1_i1	1136	1	3.87873e-120	89	3166977TR:I1JU24_SOYBN I1JU24 Uncharacterized protein OS=Glycine max GN=GLYMA_04G056800 PE=4 SV=1
[BLASTED]	TRINITY_DN11089_c0_g2_i1	1135	1	8.83509e-153	85	3166977TR:I1JU24_SOYBN I1JU24 Uncharacterized protein OS=Glycine max GN=GLYMA_04G056800 PE=4 SV=1
[BLASTED]	TRINITY_DN11090_c0_g1_i1	1609	1	0	88	1754056TR:A0A151TT22_CAJCA A0A151TT22 Transcription factor MYB86 OS=Cajanus cajan GN=KK1_009444 PE=4 SV=1
[BLASTED]	TRINITY_DN11090_c0_g1_i2	1311	1	4.62436e-172	86	1754056TR:A0A151TT22_CAJCA A0A151TT22 Transcription factor MYB86 OS=Cajanus cajan GN=KK1_009444 PE=4 SV=1
[BLASTED]	TRINITY_DN11091_c0_g1_i1	1634	1	0	94	1732818TR:A0A151S0Z7_CAJCA A0A151S0Z7 Uncharacterized protein OS=Cajanus cajan GN=KK1_029858 PE=4 SV=1
[BLASTED]	TRINITY_DN11091_c0_g1_i2	1272	1	9.09455e-146	91	825549TR:A0A0B2RN62_GLYSO A0A0B2RN62 Soluble inorganic pyrophosphatase chloroplastic OS=Glycine soja GN=glysoja_005635 PE=4 SV=1
[BLASTED]	TRINITY_DN11092_c0_g1_i1	1058	1	0	97	1759345TR:A0A151U8E5_CAJCA A0A151U8E5 Chalcone synthase OS=Cajanus cajan GN=KK1_019797 PE=3 SV=1
[BLASTED]	TRINITY_DN11092_c0_g2_i1	1371	1	0	95	1759345TR:A0A151U8E5_CAJCA A0A151U8E5 Chalcone synthase OS=Cajanus cajan GN=KK1_019797 PE=3 SV=1
[BLASTED]	TRINITY_DN11093_c0_g1_i1	1395	1	2.71555e-87	90	793937TR:A0A0B2P1P4_GLYSO A0A0B2P1P4 Uncharacterized protein OS=Glycine soja GN=glysoja_004262 PE=4 SV=1
[BLASTED]	TRINITY_DN11094_c0_g1_i1	357	1	4.36592e-20	81	1564161TR:A0A0S3R070_PHAAN A0A0S3R070 Uncharacterized protein OS=Vigna angularis var. angularis GN=Vigan.01G149900 PE=3 SV=1
[BLASTED]	TRINITY_DN11096_c0_g1_i1	3300	1	0	88	1718956TR:A0A151QV55_CAJCA A0A151QV55 Pentatricopeptide repeat-containing At2g18940 family OS=Cajanus cajan GN=KK1_044904 PE=4 SV=1
[BLASTED]	TRINITY_DN11097_c0_g1_i1	509	1	9.70369e-06	92	3416401TR:K7N0Q5_SOYBN K7N0Q5 Uncharacterized protein OS=Glycine max GN=GLYMA_20G013700 PE=4 SV=1
[BLASTED]	TRINITY_DN11097_c0_g3_i1	503	1	2.65015e-05	92	3416401TR:K7N0Q5_SOYBN K7N0Q5 Uncharacterized protein OS=Glycine max GN=GLYMA_20G013700 PE=4 SV=1
[BLASTED]	TRINITY_DN11100_c0_g1_i1	2720	1	0	92	1535005TR:A0A0R0HUX4_SOYBN A0A0R0HUX4 Uncharacterized protein OS=Glycine max GN=GLYMA_10G178100 PE=4 SV=1
[BLASTED]	TRINITY_DN11102_c0_g1_i1	1192	1	8.46539e-76	65	271648TR:A0A072UI43_MEDTR A0A072UI43 Ovate transcriptional repressor OS=Medicago truncatula GN=MTR_4g012060 PE=4 SV=1
[BLASTED]	TRINITY_DN11102_c0_g1_i2	1041	1	1.21452e-47	66	4174713TR:V7AU22_PHAVU V7AU22 Uncharacterized protein OS=Phaseolus vulgaris GN=PHAVU_010G150700g PE=4 SV=1
[BLASTED]	TRINITY_DN11103_c0_g1_i1	2427	1	0	73	285352TR:A0A072VQB2_MEDTR A0A072VQB2 Stress-induced receptor-like kinase OS=Medicago truncatula GN=MTR_1g027070 PE=4 SV=1
[BLASTED]	TRINITY_DN11103_c0_g1_i2	2394	1	0	72	285352TR:A0A072VQB2_MEDTR A0A072VQB2 Stress-induced receptor-like kinase OS=Medicago truncatula GN=MTR_1g027070 PE=4 SV=1
[BLASTED]	TRINITY_DN11104_c0_g1_i1	1730	1	0	86	3179555TR:I1LML7_SOYBN I1LML7 Uncharacterized protein OS=Glycine max GN=GLYMA_11G225700 PE=4 SV=1
[BLASTED]	TRINITY_DN11104_c0_g3_i1	1730	1	0	86	3179555TR:I1LML7_SOYBN I1LML7 Uncharacterized protein OS=Glycine max GN=GLYMA_11G225700 PE=4 SV=1
[BLASTED]	TRINITY_DN11105_c0_g1_i1	1979	1	0	90	3394376TR:K7KQP0_SOYBN K7KQP0 Uncharacterized protein OS=Glycine max GN=GLYMA_05G167700 PE=4 SV=1
[BLASTED]	TRINITY_DN11105_c0_g2_i1	642	1	2.28637e-70	77	4196184TR:V7CQB9_PHAVU V7CQB9 Uncharacterized protein OS=Phaseolus vulgaris GN=PHAVU_002G248000g PE=4 SV=1
[BLASTED]	TRINITY_DN11105_c0_g3_i1	642	1	1.31081e-68	77	4196184TR:V7CQB9_PHAVU V7CQB9 Uncharacterized protein OS=Phaseolus vulgaris GN=PHAVU_002G248000g PE=4 SV=1
[BLASTED]	TRINITY_DN11116_c0_g1_i1	1981	1	0	95	3171938TR:I1KJ84_SOYBN I1KJ84 Uncharacterized protein OS=Glycine max GN=GLYMA_07G105400 PE=4 SV=1
[BLASTED]	TRINITY_DN11117_c0_g1_i1	2011	1	6.31779e-155	86	3162879TR:I1J8R6_SOYBN I1J8R6 Uncharacterized protein OS=Glycine max GN=GLYMA_01G171300 PE=3 SV=1
[BLASTED]	TRINITY_DN11117_c0_g2_i1	1803	1	0	83	3162879TR:I1J8R6_SOYBN I1J8R6 Uncharacterized protein OS=Glycine max GN=GLYMA_01G171300 PE=3 SV=1
[BLASTED]	TRINITY_DN11118_c0_g1_i1	946	1	1.75924e-102	100	1547192TR:A0A0R0LHF6_SOYBN A0A0R0LHF6 Peptidyl-prolyl cis-trans isomerase OS=Glycine max GN=GLYMA_01G144800 PE=3 SV=1
[BLASTED]	TRINITY_DN11120_c0_g1_i1	1387	1	8.96787e-97	95	3187452TR:I1MT11_SOYBN I1MT11 Uncharacterized protein OS=Glycine max GN=GLYMA_17G072500 PE=4 SV=1
[BLASTED]	TRINITY_DN11120_c0_g2_i1	1069	1	6.80765e-142	93	3187452TR:I1MT11_SOYBN I1MT11 Uncharacterized protein OS=Glycine max GN=GLYMA_17G072500 PE=4 SV=1
[BLASTED]	TRINITY_DN11120_c0_g3_i1	1072	1	1.47641e-144	93	3187452TR:I1MT11_SOYBN I1MT11 Uncharacterized protein OS=Glycine max GN=GLYMA_17G072500 PE=4 SV=1
[BLASTED]	TRINITY_DN11121_c0_g1_i1	635	1	2.05605e-31	69	3163840TR:I1JDC2_SOYBN I1JDC2 Uncharacterized protein OS=Glycine max GN=GLYMA_02G079400 PE=4 SV=1
[BLASTED]	TRINITY_DN11121_c0_g2_i1	424	1	0.000116371	100	3163840TR:I1JDC2_SOYBN I1JDC2 Uncharacterized protein OS=Glycine max GN=GLYMA_02G079400 PE=4 SV=1
[BLASTED]	TRINITY_DN11131_c0_g1_i1	445	1	5.08462e-59	81	1762838TR:A0A151UIJ2_CAJCA A0A151UIJ2 AC transposase OS=Cajanus cajan GN=KK1_048181 PE=4 SV=1
[BLASTED]	TRINITY_DN11131_c0_g2_i1	433	1	1.76817e-57	80	1762838TR:A0A151UIJ2_CAJCA A0A151UIJ2 AC transposase OS=Cajanus cajan GN=KK1_048181 PE=4 SV=1
[BLASTED]	TRINITY_DN11135_c0_g1_i1	1584	1	5.97348e-20	79	212162TR:A0A067K855_JATCU A0A067K855 Uncharacterized protein OS=Jatropha curcas GN=JCGZ_14236 PE=4 SV=1
[BLASTED]	TRINITY_DN11135_c0_g2_i1	321	1	1.34355e-09	86	212162TR:A0A067K855_JATCU A0A067K855 Uncharacterized protein OS=Jatropha curcas GN=JCGZ_14236 PE=4 SV=1
[BLASTED]	TRINITY_DN11136_c0_g1_i1	1282	1	1.09463e-72	77	3178418TR:I1LGW5_SOYBN I1LGW5 Uncharacterized protein OS=Glycine max GN=GLYMA_11G039700 PE=4 SV=1
[BLASTED]	TRINITY_DN11136_c0_g2_i1	1281	1	3.81336e-90	67	4192756TR:V7CEM8_PHAVU V7CEM8 Uncharacterized protein OS=Phaseolus vulgaris GN=PHAVU_002G002700g PE=4 SV=1
[BLASTED]	TRINITY_DN11137_c0_g1_i1	1319	1	1.25829e-117	87	1733137TR:A0A151S1X0_CAJCA A0A151S1X0 Uncharacterized protein OS=Cajanus cajan GN=KK1_029502 PE=4 SV=1
[truncated: 63,536 more rows]
